# Supplementary material for: Deep sequencing–based comparative transcriptional profiles of Cymbidium hybridum roots in response to mycorrhizal and non-mycorrhizal beneficial fungi
Source: BMC Genomics. 2014 Aug 31;15(1):747. doi: 10.1186/1471-2164-15-747 (PMC4162972; doi:10.1186/1471-2164-15-747)
Supplement: Supplementary file 5 — Additional file 5: Cymbidium hybridum root transcriptome assembly- Illmina 90 bp reads. (ZIP 6 MB) [file 12864_2014_6428_MOESM5_ESM.zip]

Archive with 1 entries (1 files):
- CyTr-Unigene.fa
