# Supplementary material for: Deep sequencing–based comparative transcriptional profiles of Cymbidium hybridum roots in response to mycorrhizal and non-mycorrhizal beneficial fungi
Source: BMC Genomics. 2014 Aug 31;15(1):747. doi: 10.1186/1471-2164-15-747 (PMC4162972; doi:10.1186/1471-2164-15-747)
Supplement: Supplementary file 5 — Additional file 5: Cymbidium hybridum root transcriptome assembly- Illmina 90 bp reads. (ZIP 6 MB) [file 12864_2014_6428_MOESM5_ESM.zip › CyTr-Unigene.fa]

>Unigene1_All
CTTGAAGGTGAAATTCGAGCGTCAATGTGTTCATGTGGGTCGGTCGCCCC
ATCATAGGAATCAATGCTCGGAAGCTTGAAACCTACGAGAATTGGATGTT
GAAGAATAGCTTCAGCTAAAGGTGAGGACTCCTCATAGTCGCGGTAAGGG
GGAAGATGATTTCTGCCTTGAAGGTGAAATTCATCTTGTATTAAGCGTCG
TAATTCGGTACGTATCACATGACGAGCGGGATCAACAAGACGAGAATGTG
TATAGCTACCAGCAATAATTGGTGGATTAGCAATTGGCTGGGTTGCATGC
GATGGATGAGTGGAACTAGCAGTGTCAAGGAGATCAGCGTTACGGTCTCC
ATGTGGAGGAACTCCAGTATCGGGAGGATTAGCATTTTGACCTCCTCCGG
CCAACGATCGATCTTGGGGGAGATGTATTTGTCGCAGTAGTGGCTATTGT
ATTCCTCGCAAAAGTTGGATCATCTTATTTTGAGACTCTTCCATTCGACA
AACACGATATTCTAGAGAGGTTCTTGTTGCACATTCGCTGATAGGGTAAC
ACCTATCATGGGGAAATGAGGCAGAAGCTTGATGTCCTTGGTTTAAGGAT
TAGTTTCGAGAGTGATGAGAGTTAGAGTAGGAGGCTCCGTTGTTGCGAGT
ATTGTGTCTGTTGGTCATAGTGCAGGTGTTCACAGAGATTGCGATTGTGG
GATTCCCTTTCCCACAGACGGCGCCAAACAATTGCGTGCAAGAAGATTCG
GGTCGGTAGAGTAAGAGAATTCAATGTCTTAGCAT
>Unigene2_All
GTTTTTTTTTTTTTTTTTTTGATGAGATTGTCGGTCTGCATTCTATGGGA
TACTTTTACGTTCCCTTACAGATTGTTCAAATTGTTTGCGATGGGTATGA
ATAGCTTCATCGGCAGAGATTTGTGCTTCCACACGATGAACTAAGTCGGC
ATATGAGCGGACTGTGTCTCGCATTAGTGATGAATAAAAAGGTCCTGGAC
GGAGCCCTCCAAGGAAAACTCCTCTTAATAGTTCAGAGTTTACTCCAGGT
ATTTGGCGAGCTTCTAAGGAGAACCTCTGGAAGTATTCTTTAAGTGATTC
ACCCTCATTCTGTCGAATGCCGGAAAGATGGGAGGAATCTTTAATGATTC
TCCTGTTTGCAATGAGCCGTTCCACAAAAACTTGGCGAGTTCGTCAAAGG
TATGGATGGATCCCCTTGGAAGGGAGTAAAACCAAGTGCGAGCTTGTCCT
TTGAGGATAATGGGAAAGACCTGACAAAGCAGTGTGTCAGGAGCTCGTTG
AATATGCATGATAGTCCTGTAATGGTCGATGTGTTCATGTGGGTCAGTTG
CCCCATCATAGGAATCAATGCTCGGAAGCTTGAAACCTACGAGAATTGGA
TGTTGAAGAATAGCTTCAGCTAAAGGTGAGGACTCCTCATAGTCGCGGTA
AGGGGGAAGATGATTTCTGCCTTGAAGGTGAAATTCATCTTGTATTAAGC
GTCATACTTCTGCACGTATGTTATGACGAGCGGGGTCAACGGAATGAGGA
TGTATGAAGCTATCAACAATAATCGGTGGATTAGTAATCGGTTGAGCTGC
ATGCGATGGTTGAGTGGAACTAGCAGTGTCGAGAAGATCAGCGTTGCGGT
CTTCACATGGAGGAACTCCAGCATCAGGAGGATTAGCATTTTGAACTCCT
CCGGCCAACAACCGATCTTGGGGGAGATGTGTTTACCGTGGTAGTGGCTG
GGGGGTTCCTCGTAAAAATCGGATCATCTCTTTTTTAGACTCTTCCCTTT
GGTGCACACGATCTTCTT
>Unigene3_All
AAACCAGTTTCGGTAGAATAAAACTTTGCGTCTTAGCTTTGTTGTGAAAT
TCAGCACACACACAGGTATTAAAAGAGTGAAAAGTCTAGAATTTTTACGT
GGAAAACCTCGAAAAGAGGGAAAAAATCACGGGGCCTAGCCCAGTAAAAA
TCTTCCACTATGTATCTGTTTCAGAGTACAAAATCTTCCTGATAACAGGG
TTACAATATTGTATATGAGAAAAGAACAATAGCTATGTAACAACGGTCAG
GTTGTAATAGTTGCTAGTAGTGGCAGGTGATGGTGAACTGCGCGGAGGAA
CTTCTGGTGGAAATGCAGGGAACAATCACCGGTGAAAACGCAGGGAACAA
TTACTGACTGAAATGCAGAGAACAATTTCTGGCAGAAATCATC
>Unigene4_All
TTAGCCTTGTTGTGAAATCCAGCGCACACACAGATATTTAGAGAATGAAC
AAGAGAACTCCAGGAATTTTTACGTGGAAAACCTCGAAAAGAGGGAAAAA
ATCACGGGGCCTAGCCCAGTAAAAATCTTCCACTATGTATCTGTTTCAGA
GTACAAAATCTTCCTGATAACAGGGTTACAATATTGTATATGAGAAAAGA
ACAATAGCTATGTAACAACGGTCAGGTTGTAATAGTTGCTAGTAGTGGCA
GGTGATGGTGAACTGCGCGGAGGAACTTCTGGTGGAAATGCAGGGAACAA
TCACCGGTGAAAACGCAGGGAACAATTACTGACTGAAATGCAGAGAACAA
TTTCTGGCAGAAATCATC
>Unigene5_All
AAGGGAGTAAAACCAAGTGCGGGCTTGCCCCTTAAGGGTAACTGGAAAGA
CCTGACAAAGCAGTGTGTCAGGAGCTCGTTGAATATGCATGATAGTCCTG
TAATGGTCGATGTGTTCATGTGGGTCAGTTGCCCCATCATAGGAATCAAT
GCTCGGAAGCTTGAAACCTACGAGAATTGGATGTTGAAGAATAGCTTCAG
CTAAAGGTGAGGACTCCTCATAGTCGCGGTAAGGGGGAAGATGATTTCTG
CCTTGAAGGTGAAATTCATCTTGTATTAAGCGTCATACTTCTGCACGTAT
GTTATGACGAGCGGGGTCAACGGAATGAGGATGTATGAAGCTATCAACAA
TAATCGGTGGATTAGTAATCGGTTGAGCTGCATGCGATGGATGAGTGGAA
CTAGCAGTGTCGAGGAGATCAGCATCACGGTCTCTGCGCGGAGGAATTTC
AGCATCAAGGAGATTAGTGTTTTGACCTCCCATGGCTAATGACCGATCTT
GGGGGAGGTGTGTTTGCCGCAGTAGCGGTTGTTGTGTTCCTCGCAAAAGT
CGGATCATCTCATTTTGAGACTCTTCCATTCGACGGACACGGCCTTCTAA
AGAGATTCCTGTTCCGCCTTCACCAACAGGGTCACGCCTATCAGGGGGGA
GTGAGGCAGAAACTTGACGTCCTTGGTTTAAGGATTGATTTCGTGAGTTG
GAGCGGGAGGTTCCGTTGTAACGAGTATTGTGCCTATTGGCCATAACGTA
GATGTTCACGGAAGTTGTGATTGAAGGGTTTCTTTTCCCACAGACGGCGC
CAAACTGTTGCGTGCTAGAAAACCAGTCGCGGTAGAGTGAAAGTTTACGC
CTTAGCCTTGTTGTGATTAGTCTAGCACACACACAGATATTTAAAGAGAC
AAGAGAACTCCAGAAATTTTTAACGTGGAAAACCTCAAAAGGAGGGAAAA
AAAATCACGGGGCCTGGCCCAGTAAAATGCTTCCACTATGTATCTGTTTC
AGAGTACAAAATCTTCCTGATAACAGGGTTACAATATTGTATATGAGAAA
AGAACAATAGCTATGTAACAACGGTCAGGTTGTAATAGTTGCTAGTAGTG
GCAGGTGATGGTGAACTGCGCGGAGAAACTTCCGGTGAAAATGCAGGGAA
TAATTACTGGAGGAAACGCCGGGAACAATTAAGAGGTTGACGACGGCAAG
GATCAGCGACAGCGGCGGCCGGCGGTGGTGGTTGACGACCGTCGAGCGGT
GGTGCGATCTTGCTCGGGGGATCTTCAAGCTTCAGAGCTCTCTCCTCCTT
CTTGCTTGGGCTCCTCTC
>Unigene6_All
ATGTTGACGACGATGTTGACGACAATGTCGACGACGATGTTGACAACGAT
GTCGACGACGATGTTGATGAAGATGTCGATGACGACAAGGATCAGCGGCG
ATGGCTGACGACGGTGGTGGTTGACGACCGTCGAGCGGTGGTGCGATCTT
GCTCGGGGGATCTTCAAGCTTCAGAGCTCTCTCCTCCTTCTTGCTTGGGC
TCCTCTCCTTCTTCACTTGGC
>Unigene7_All
GTTTTTTTTTTTTTTTTTTTGATGAGATTGTCGGTCTGCATTCTATGGGA
TACTTTTACGTTCCCTTACAGATTGTTCAAATTGTTTGCGATGGGTATGA
ATAGCTTCATCGGCAGAGATTTGTGCTTCCACACGATGAACTAAGTCGGC
ATATGAGCGGACTGTGTCTCGCATTAGTGATGAATAAAAAGGTCCTGGAC
GGAGCCCTCCAAGGAAAACTCCTCTTAATAGTTCAGAGTTTACTCCAGGT
ATTTGGCGAGCTTCTAAGGAGAACCTCTGGAAGTATTCTTTAAGTGATTC
ACCCTCATTCTGTCGAATGCCGGAAAGATGGGAGGAATCTTTAATGATTC
TCCTGTTTGCAATGAGCCGTTCCACAAAAACTTGGCGAGTTCGTCAAAGG
TATGGATGGATCCCCTTGGAAGGGAGTAAAACCAAGTGCGGGCTTGCCCC
TTAAGGGTAACTGGAAAGACCTGACAAAGCAGTGTGTCAGGAGCTCGTTG
AATATGCATGATAGTCCTGTAATGGTCGATGTGTTCATGTGGGTCAGTTG
CCCCATCATAGGAATCAATGCTCGGAAGCTTGAAACCTACGAGAATTGGA
TGTTGAAGAATAGCTTCAGCTAAAGGTGAGGACTCCTCATAGTCGCGGTA
AGGGGGAAGATGATTTCTGCCTTGAAGGTGAAATTCATCTTGTATTAAGC
GTCGTAATTCGGTACGTATCACATGACGAGCGGGATCAACATGACGATTT
CTATCTTGAAGGTGAAATTCATCTTGCATTAAGCGTCGTACTTCTGCACG
TATGTCATGACGAGCGGGATCAACAGGATGAGAATGTGTGG
>Unigene8_All
AGCGGGGATCAGCTATTGACGATGAAGGTCATCGTGATGGTGACCGACGG
AGACTGACGACGGCAAGGATCAGCAGTGGCGGCTGATGTCGGCGGCCGGC
GGCAGTGGTTGACAACCAACGGGGGTGGTCGGCGACCGTCGAGTGGTGGC
ACGATTATGCTTGGAGGATTTTCAAGCTTTAGAGCTCTCTCCTCCCTCTT
GCTTGGGCTCTCCTTCTTCTTCACTTGGCCTCCCCTCATATGAAGAATGA
GGGTCTATTTATAGATTGGAGGAGTGGCATTCCTGCAAATACATGCAAAA
CCCGTACCACTCCACTTGATCGGACGGCTCAGAATGATTCCTTCGATCAT
TTGATGTATTTCGAGCATTTGGATGCTCAAATGAAGTCGGAATTATGAGA
TCTTAGGCTCGTTAGATCCGGCTCGTCGAGACGCTCGATTTGACTATAAA
CACTCCATATTTGAGAGCTATTTTGGGATTTAATTGACATCCCAAAGATT
CCAATGATATTTTAAGTGCTTGATCTCGACTAGTCTTGACTCAGAATCAG
ATTGCTTTCGACATCAAGATTCGTGCTTCGACTAGTAGAATTTTCAGGTT
CATATCAAAGATGATAGGAACTAGCCAACTAATGAAATAAGATTATTACT
CTGCAGGAAGATATACTATAGACAATTACATAGACATTCATACAGAAGAC
TCAAACAGTCCGAGTAAAATAGGAAGAGCCAAAAGAATTTACTCTCACAT
CTGAAGCCTCTAAAGAAAATTACATGAAGAAGAGCAGCGAAGAATACCAT
GCATTGCTCAGTCATCATCAATGTAGATTGTTTCTTGCTTGAAGAGTCCT
CCAAATACACTCCTCACATCTGCTTTTGTGGCTTTATCCTCTTGCTCTAC
TTGTTTCTGTTTAGGTTTTGGCTTTGAGGATCGCTGCTTTAAAACGGCCT
TTCTTGGAGGTAAAATGGAGGCCTTGGCCTGACCTCTAATGGTGGTGATT
CGAGCCTGTGGCTTGTCATCAGATGAATTTGTGGAGACTGCCGTTGCAAG
CTGTGAACTCAGTTTCTGCCATGAGAACTCCTCGCCAAATCCCTTTGCCT
TGCTGATGAGATCTTCTAGTTTTGATCCAGCTGCCTCAGCTCTAGCTTGA
GCTTCCTCAGCGAGGCTGGCTGCCTGGGTTTGTTGTTTTGAGAGCTTCTT
TACCTCTTCTTCAAGCTTCTTGGTAGCAGTTTCAGCTTCACGGGCTTTCT
CTACAGCTATAATGGCTTCTTCTTCGGCCTTTGCTTTTGCAAGTGCTTCT
GCATATGCCTTCCTTCTTCCATCCTCGGGAATGGCACTAAGAAGTTCAGC
AACTGGCTTTGAACTAGCAGAAGCATCTGTTGAAACTTCAAGAACCTTAT
TCTCCGCAATGGAAGTGTTGGAAAAAACATCAGCAACCAGCTTTGCAATC
TGGGACTTGGACACCTTGGAATGATTAAGCGTGGTAGTTCCATCTGAGCT
GCTGCCCTCCTTACCGAGAACAAGAGCATATGAACTCTCTGGTGCGTAAT
CCTCCGTAAGTCTGGCCTTGACGAATGTATACGCAACCCCATCAGTCTCC
ACCAACCTGGCAAGCAACTCGGCCATCGTCAGAGGCGTCGGAGCACCCGT
AAAAAGGTTGGAAAAAAATGAAGTAATTCCATCGAACACGTTGTAGGTGG
ACTGCCCGGACCCCAGACCACCAGCCCGCGAGTCATAAACAACAGCCAAA
TGACCTACGCCAGCAAGCCCCGCGGCTCGAACAACACTAAGGGCATCATC
AGCGGTGACATCACCGGCGGGTCCATTCTCCCCCGATCCGACCGTGACCA
CTGCTTTAGTGGCCGGGCCGATCGCCTTAGCGATCGACTCCGGGTCGGCG
AAAGACGACTCCACCGCATTAAGCCGCCTGGATTCCTCCGGTGAGATAGC
CCTATAAGCAGCGGCGAGGCGAGCAAGGTCTTGAGCGGAGATGAGATCCG
GCACGCCAGCTCGAACGGAGAAGCCCTGACGGAGGAGGGTGAGGACAATG
CGGGCACCGGATTGGCCGGTGGCGCCGGCGACGAAGACAGTGTTGGGGTC
TTTGCGGGGGCGGATGGAGAAGAGAGATGTGGATTTGGGGTCGGGTAACT
TAGGTAGGTCGAAGAAGAAGCGGTTGGGCTTGTTGGCCTCGGGGGAAGCG
GAGTTTGTTTTTCTGCAGAAGATGGGAGTGGGAGGCTTTTGATGCTGACG
AGAATCGAGTTTAGGGCGAGTGGTGGTGATGAGGCTGCGGAAGCTGTGGG
AAGTGAGCGCCGGAGCCATATGTAAGTGGCGGGCTCAAGAGTTGGGAATG
TGGAAGAAGTGTGGATCGGCGGGTAGGGCTATTGAAGGAAGGGAGCCACA
TGACCGTTGCTGGCGTTTATCCG
>Unigene9_All
AGCGGGGATCAGCTATTGACGATGAAGGTCATCGTGATGGTGACCGACGG
AGACTGACGACGGCAAGGATCAGCAGTGGCGGCTGATGTCGGCGGCCGGC
GGCAGTGGTTGACAACCAACGGGGGTGGTCGGCGACCGTCGAGTGGTGGC
ACGATTATGCTTGGAGGATTTTCAAGCTTTAGAGCTCTCTCCTCCCTCTT
GCTTGGGCTCTCCTTCTTCTTCACTTGGCCTCCTCTCCTTCTTCACTTGG
TCTCCCCTCATGTGAACAATGAGGGCCTATTTATAGATTGG
>Unigene10_All
AGCGGGGATCAGCTATTGACGATGAAGGTCATCGTGATGGTGACCGACGG
AGACTGACGACGGCAAGGATCAGCAGTGGCGGCTGATGTCGGCGGCCGGC
GGCAGTGGTTGACAACCAACGGGGGTGGTCGGCGACCGTCGAGTGGTGGC
ACGATTATGCTTGGAGGATTTTCAAGCTTTAGAGCTCTCTCCTCCCTCTT
GCTTGGGCTCTCCTTCTTCTTCACTTGGCCTCCCCTCATATGAAGAATGA
GGGTCTATTTATAGATTGGAGGAGTGGCATTCCTGCAAATACATGCAAAA
CCCGTACCACTCCACTTGATCGGACGGCTCAGAATGATTCCTTCGATCAT
TTGATGTATTTCGAGCATTTGGATGCTCAAATGAAGTCGGAATTATGAGA
TCTTGGGCTCGTTAGATTCGGCTCGTCGAGACGCTCGATTTGACTATAAA
CACTCCATATTTGAGAGCTATTTTGGGATTTAATTGACATCCCAAAGATT
CCAATGATATTTTAAGTGCTTGATCTCGACTAGTCTTGACTCAGAATCAG
ATTGCTTTCGACATCAAGATTCGTGCTTCGACTAGTAGAATTTTCAGGGT
CATATCAGTTGCCCCCCAATTTTTGGATGATATTACCTCAATCATCCAAA
AATATATGCGTCAACTACTTGAAAATAACAATTTATTCAATGAAATTTGC
GAGCCCATTAATCATATATTTCGAGAGAATAAATTTTCATAAAAATATAA
TATTATGATTATGGAAGTAGATGCAAGGCCGTAGGCGCGAGATTTTGAGG
TTATGGATCAATTCAGATCTTTATGGGGGCTTTTAGGCGTTTCCGGGGGC
CCGCAGGCACTCAGGGGCGCCCGCTGGCACGCGGGTGCGCGCGCACGCCC
GCGGACGTGTGCCGCGCCAATGGGCCGCGGGGCCCGTCGGGTCAAGAGCG
CGGG
>Unigene11_All
AAGTTTACGCCTTAGCCTTGTTGAGAAATCCAGCGAACATACAAATATTT
GAAGAGAGAACGAGAAACTCTAAGATTTTTATATAGAAAAGCCTCAAAAA
GAGGGGAAAAATCACGGGGCCTAGCCCAGTAAAAATCTTCCACTATGTAT
CTGTTTCAGAGTACAAAATCTTCCTGATAACAGGGTTACAATATTGTATA
TGAGAAAAGAACAATAGCTATGTAACAACGGTCAGGTTGTAATAGTTGCT
AGTAGTGGCAGGTGATGGTGAACTGCGCGGAGGAACTTCTGGTGGAAATG
CAGGGAACAATCACCGGTGAAAACGCAGGGAACAATTAAGAGGTTGACGA
CGGCAAGGATCAGCGACAGCGGCGGCCGGCGGTGGTGGTTGACGACCGTC
GAGCGGTGGTGCGATCTTGCTCAGGGGATCTTCAAGCTTCAGAGTTCCCT
CCTCTTCCTTGCTTGGGCTCTTCCTCTTCTTCCTTGCTCGGGCTCCTCCT
CTTCTTTACTTGTTTCAGCTCCTCTTCTTCTTCACTTGGCATTCCCTTAT
GTGAGGAATGAGGGCCTATTTATAGATGAGAGGAGGGGCATTCTTGTAAA
TACATGCAAAACCCGTACCACTCCACTTGATCGGACGGCTCAGAATGATT
CCTTCGATCATTTGATGTATTTCGAGCATTTGGATGCTCAAATGAAGTCG
GAATTATGAGATCTTAGGCTCGTTAGATCCGGCTCGTCGAGACGCTCGAT
TTGACTATAAACACTCCATATTTGAGAGCTATTTTGGGATTTAATTGACA
TCCCAAAGATTCCAATGATATTTTAAGTGCTTGATCTCGACTAGTCTTGA
CTCAGAATCAGATTGCTTTCGACATCAAGATTCGTGCTTTGACTAGTGGT
ATTTTGAGATCCATATCAGTTGCCCCCCAATTTTTGGATGATATTACCTC
AATCATCCAAAAATACATGCAT
>Unigene12_All
AGCGGGGATCAGCTATTGACGATGAAGGTCATCGTGATGGTGACCGACGG
AGACTGACGACGGCAAGGATCAGCAGTGGCGGCTGATGTCGGCGGCCGGC
GGCAGTGGTTGACAACCAACGGGGGTGGTCGGCGACCGTCGAGTGGTGGC
ACGATTATGCTTGGAGGATTTTCAAGCTTTAGAGCTCTCTCCTCTCTCTT
GCTTGGCCTCCCCTCATATGAGGAATGAGGGTCTATTTATAGATTAGAGG
GGGACGTTTCTGTAAATACATGTAAAATCCGAACCACTCCATCCGACGGC
TCAAAATGATTCATTCGATCATTTGATGTATTTTGAGCATTTGGATGCTC
AAATGAAGTCGGAATTATGAGATCTTAGGCTCGTTAGATCCGGCTCGTCG
AGACGCTCGATTTGACTATAAACACTCCATATTTGAGAGCTATTTTGGGA
TTTAATTGACATCCCAAAGATTCCAATGATATTTTAAGTGCTTGATCTCG
ACTAGTCTTGACTCAGAATCAGATTGCTTTCGACATCAAGATTCGTGCTT
TGACTAGTGGTATTTTGAGATCCATATCAGTTGCCCCCCAATTTTTGGAT
GATATTACCTCAATCATCCAAAAATACATGCAT
>Unigene13_All
AAGTTTACGCCTTAGCCTTGTTGAGAAATCCAGCGAACATACAAATATTT
GAAGAGAGAACGAGAAACTCTAAGATTTTTATATAGAAAAGCCTCAAAAA
GAGGGGAAAAATCACGGGGCCTAGCCCAGTAAAAATCTTCCACTATGTAT
CTGTTTCAGAGTACAAAATCTTCCTGATAACAGGGTTACAATATTGTATA
TGAGAAAAGAACAATAGCTATGTAACAACGGTCAGGTTGTAATAGTTGCT
AGTAGTGGCAGGTGATGGTGAACTGCGCGGAGAAACTTCCGGTGAAAATG
CAGGGAATAATTACTGGAGGAAACGCCGGGAACAATTAAGAGGTTGACGA
CGGCAAGGATCAGCGACAGCGGCGGCCGGCGGTGGTGGTTGACGACCGTC
GAGCGGTGGTGCGATCTTGCTCGGGGGATCTTCAAGCTTCAGAGCTCTCT
CCTCCTTCTTGCTTGGGCTCCTCTCCTTCTTCACTTGGCCTCCCCTCATA
TGAAGAATGAGGGTCTATTTATAGATTGGAGGAGTGGCATTCCTGCAAAT
ACATGCAAAACCCGTACCACTCCACTTGATCGGACGGCTCAGAATGATTC
CTTCGATCATTTGATGTATTTCGAGCATTTGGATGCTCAAATGAAGTCGG
AATTATGAGATCTTAGGCTCGTTAGATCCGGCTCGTCGAGACGCTCGATT
TGACTATAAACACTCCATATTTGAGAGCTATTTTGGGATTTAATTGACAT
CCCAAAGATTCCAATGATATTTTAAGTGCTTGATCTCGACTAGTCTTGAC
TCAGAATCAGATTGCTTTCGACATCAAGATTCGTGCTTCGACTAGTAGAA
TTTTCAGGGTCATATCAGTTGCCCCCCAATTTTTGGATGATATTACCTCA
ATCATCCAAAAATACATGCAT
>Unigene14_All
ATTTTGGGTGAGTTGATTTTATGAATTTTTATTTATTATTTATTTATACT
ACATGTTGCTTGAGGTATTAAATTTATTTTAAGAATTTTTTGAACAAAAC
TACTCATCCTATGATTGAATAAAATATTAGGTAGATAAGAAGCATTATTA
TTGTTGTGTGCTAGAAAACCTGTTGCGGTAGAGTAAAAGTTTACGCCTTA
GCCTTGTCGTGAAGTCCAGCACACACACATGTATTTAAAGAGTGAACAAG
AAAACTCCAAAAATTTTAACGTGGAAAATCTCAAAAAGAGGGAAAAAAAA
TCACGGGGCCTGGCCCAGTAAAATGCTTCCACTATGTATCTGTTTCAGAG
TACAAAATCTTCCTGATAACAGGGTTACAATATTGTATATGAGAAAAGAA
CAATAGCTATGTAACAACGGTCAGGTTGTAATAGTTGCTAGTAGTGGCAG
GTGATGGTGAACTGCGCGGAGAAACTTCCGGTGAAAATGCAGGGAATAAT
TACTGGAGGAAACGCCGGGAACAATTAAGAGGTTGACGACGGCAAGGATC
AGCGACAGCGGCGGCCGGCGGTGGTGGTTGACGACCGTCGAGCGGTGGTG
CGATCTTGCTCGGGGGATCTTCAAGCTTCAGAGCTCTCTCCTCCTTCTTG
CTTGGGCTCCTCTCCTTCTTCACTTGGCCTCCCCTCATATGAAGAATGAG
GGTCTATTTATAGATTGGAGGAGTGGCATTCCTGCAAATACATGCAAAAC
CCGTACCACTCCACTTGATCGGACGGCTCAGAATGATTCCTTCGATCATT
TGATGTATTTCGAGCATTTGGATGCTCAAATGAAGTCGGAATTATGAGAT
CTTAGGCTCGTTAGATCCGGCTCGTCGAGACGCTCGATTTGACTATAAAC
ACTCCATATTTGAGAGCTATTTTGGGATTTAATTGACATCCCAAAGATTC
CAATGATATTTTAAGTGCTTGATCTCGACTAGTCTTGACTCAGAATCAGA
TTGCTTTCGACATCAAGATTCGTGCTTCGACTAGTAGAATTTTCAGGGTC
ATATCAGTTGCCCCCCAATTTTTGGATGATATTACCTCAATCATCCAAAA
ATATATGCGTCAACTACTTGAAAATAACAATTTATTCAATGAAATTTGCG
AGCCCATTAATCATATATTTCGAGAGAATAAATTTTCATAAAAATATAAT
ATTATGATTATGGAAGTAGATGCAAGGCCGTAGGCGCGAGATTTTGAGGT
TATGGATCAATTCAGATCTTTATGGGGGCTTTTAGGCGTTTCCGGGGGCC
CGCAGGCACTCAGGGGCGCCCGCTGGCACGCGGGTGCGCGCGCACGCCCG
CGGACGTGTGCCGCGCCAATGGGCCGCGGGGCCCGTCGGGTCAAGAGCGC
GGG
>Unigene15_All
ATTTTGGGTGAGTTGATTTTATGAATTTTTATTTATTATTTATTTATACT
ACATGTTGCTTGAGGTATTAAATTTATTTTAAGAATTTTTTGAACAAAAC
TACTCATCCTATGATTGAATAAAATATTAGGTAGATAAGAAGCATTATTA
TTGTTGTGTGCTAGAAAACCTGTTGCGGTAGAGTAAAAGTTTACGCCTTA
GCCTTGTCGTGAAGTCCAGCACACACACATGTATTTAAAGAGTGAACAAG
AAAACTCCAAAAATTTTAACGTGGAAAATCTCAAAAAGAGGGAAAAAAAA
TCACGGGGCCTGGCCCAGTAAAATGCTTCCACTATGTATCTGTTTCAGAG
TACAAAATCTTCCTGATAACAGGGTTACAATATTGTATATGAGAAAAGAA
CAATAGCTATGTAACAACGGTCAGGTTGTAATAGTTGCTAGTAGTGGCAG
GTGATGGTGAACTGCGCGGAGAAACTTCCGGTGAAAATGCAGGGAATAAT
TACTGGAGGAAACGCCGGGAACAATTAAGAGGTTGACGACGGCAAGGATC
AGCGACAGCGGCGGCCGGCGGTGGTGGTTGACGACCGTCGAGCGGTGGTG
CGATCTTGCTCAGGGGATCTTCAAGCTTCAGAGTTCCCTCCTCTTCCTTG
CTTGGGCTCTTCCTCTTCTTCCTTGCTCGGGCTCCTCCTCTTCTTTACTT
GTTTCAGCTCCTCTTCTTCTTCACTTGGCATTCCCTTATGTGAGGAATGA
GGGCCTATTTATAGATGAGAGGAGGGGCATTCTTGTAAATACATGCAAAA
CCCGTACCACTCCACTTGATCGGACGGCTCAGAATGATTCCTTCGATCAT
TTGATGTATTTCGAGCATTTGGATGCTCAAATGAAGTCGGAATTATGAGA
TCTTAGGCTCGTTAGATCCGGCTCGTCGAGACGCTCGATTTGACTATAAA
CACTCCATATTTGAGAGCTATTTTGGGATTTAATTGACATCCCAAAGATT
CCAATGATATTTTAAGTGCTTGATCTCGACTAGTCTTGACTCAGAATCAG
ATTGCTTTCGACATCAAGATTCGTGCTTCGACTAGTAGAATTTTCAGGGT
CATATCAGTTGCCCCCCAATTTTTGGATGATATTACCTCAATCATCCAAA
AATATATGCGTCAACTACTTGAAAATAACAATTTATTCAATGAAATTTGC
GAGCCCATTAATCATATATTTCGAGAGAATAAATTTTCATAAAAATATAA
TATTATGATTATGGAAGTAGATGCAAGGCCGTAGGCGCGAGATTTTGAGG
TTATGGATCAATTCAGATCTTTATGGGGGCTTTTAGGCGTTTCCGGGGGC
CCGCAGGCACTCAGGGGCGCCCGCTGGCACGCGGGTGCGCGCGCACGCCC
GCGGACGTGTGCCGCGCCAATGGGCCGCGGGGCCCGTCGGGTCAAGAGCG
CGGG
>Unigene16_All
GTTTTTTTTTTTTTTTTTTTGATGAGATTGTCGGTCTGCATTCTATGGGA
TACTTTTACGTTCCCTTACAGATTGTTCAAATTGTTTGCGATGGGTATGA
ATAGCTTCATCGGCAGAGATTTGTGCTTCCACACGATGAACTAAGTCGGC
ATATGAGCGGACTGTGTCTCGCATTAGTGATGAATAAAAAGGTCCTGGAC
GGAGCCCTCCAAGGAAAACTCCTCTTAATAGTTCAGAGTTTACTCCAGGT
ATTTGGCGAGCTTCTAAGGAGAACCTCTGGAAGTATTCTTTAAGTGATTC
ACCCTCATTCTGTCGAATGCCGGAAAGATGGGAGGAATCTTTAATGATTC
TCCTGTTTGCAATGAGCCGTTCCACAAAAACTTGGCGAGTTCGTCAAAGG
TATGGATGGATCCCCTTGGAAGGGAGTAAAACCAAGTGCGGGCTTGCCCC
TTAAGGGTAACTGGAAAGACCTGACAAAGCAGTGTGTCAGGAGCTCGTTG
AATATGCATGATAGTCCTGTAATGGTCGATGTGTTCATGTGGGTCAGTTG
CCCCATCATAGGAATCAATGCTCGGAAGCTTGAAACCTACGGGAATTGGA
TGTTGAAGAATAACTTCAGCTAAAGGTGATGATTCCTCATAGCCGCGGTG
AGGAGGACGATTTCTGTCTTGAAGGTGAAATTCTTCTTGCATTAAGCGTC
GTACTTCTGCACGTATGTCATGACGAGCGGGATCAACAGGATGAGAATGT
GTGG
>Unigene17_All
AGCGGGGATCAGCTATTGACGATGAAGGTCATCGTGATGGTGACCGACGG
AGACTGACGACGGCAAGGATCAGCAGTGGCGGCTGATGTCGGCGGCCGGC
GGCAGTGGTTGACAACCAACGGGGGTGGTCGGCGACCGTCGAGTGGTGGC
ACGATTATGCTTGGAGGATTTTCAAGCTTTAGAGCTCTCTCCTCTCTCTT
GCTTGGCCTCCCCTCATATGAGGAATGAGGGTCTATTTATAGATTGGAGG
AGTGGCATTCCTGCAAATACATGCAAAACCCGTACCACTCCACTTGATCG
GACGGCTCAGAATGATTCCTTCGATCATTTGATGTATTTCGAGCATTTGG
ATGCTCAAATGAAGTCGGAATTATGAGATCTTAGGCTCGTTAGATCCGGC
TCGTCGAGACGCTCGATTTGACTATAAACACTCCATATTTGAGAGCTATT
TTGGGATTTAATTGACATCCCAAAGATTCCAATGATATTTTAAGTGCTTG
ATCTCGACTAGTCTTGACTCAGAATCAGATTGCTTTCGACATCAAGATTC
GTGCTTCGACTAGTAGAATTTTCAGGGTCATATCAGTTGCCCCCCAATTT
TTGGATGATATTACCTCAATCATCCAAAAATATATGCGTCAACTACTTGA
AAATAACAATTTATTCAATGAAATTTGCGAGCCCATTAATCATATATTTC
GAGAGAATAAATTTTCATAAAAATATAATATTATGATTATGGAAGTAGAT
GCAAGGCCGTAGGCGCGAGATTTTGAGGTTATGGATCAATTCAGATCTTT
ATGGGGGCTTTTAGGCGTTTCCGGGGGCCCGCAGGCACTCAGGGGCGCCC
GCTGGCACGCGGGTGCGCGCGCACGCCCGCGGACGTGTGCCGCGCCAATG
GGCCGCGGGGCCCGTCGGGTCAAGAGCGCGGG
>Unigene18_All
CTTGAAGGTGAAATTCGAGCGTCAATGTGTTCATGTGGGTCGGTCGCCCC
ATCATAGGAATCAATGCTCGGAAGCTTGAAACCTACGAGAATTGGATGTT
GAAGAATAGCTTCAGCTAAAGGTGAGGACTCCTCATAGTCGCGGTAAGGG
GGAAGATGATTTCTGCCTTGAAGGTGAAATTCATCTTGTATTAAGCGTCG
TAATTCGGTACGTATCACATGACGAGCGGGATCAACAAGACGAGAATGTG
TATAGCTACCAGCAATAATTGGTGGATTAGCAATTGGCTGGGTTGCATGC
GATGGATGAGTGGAACTAGCAGTGTCAAGGAGATCAGCGTTACGGTCTCC
ATGTGGAGGAACTCCAGTATCGGGAGGATTAGCATTTTGACCTCCTCCGG
CCAACGATCGATCTTGGGGGAGATGTGTTTGCCGTGGTAGCGGCTGTTGT
ATTCTTCGCAAGAGACGGATCATCTCATTTTGAGATTCTTCCATTCGACG
GATACGGCCTTCTAAAGAGATTCCTGTTCCGCCTTCACCAACAGGGTCAC
GCCTATCAGGGGGGAGTGAGGCAGAAACTTGGTGTCCTTGGTTCAAGGAT
TGATTTTGAGAGTGACGGGAGTTGGAGCGGGAGGCTCCGTTGTAACGAGT
ATTGCGCCTATTGGCCATAACGTGGATGTTCACGGAAGTTGTGATTGAAG
GGTTTCTTTTCCCACAGACGGCGCCAAACTGTTGCGTGCTAGAAAACCTG
TTGCGGTAGAGTGAAAGTTTACGCCTTAGCCTTGTTGTGAAATCCAGCAC
ACACACAGGTGAATAAGAAGACTCCAGAAATTTTAACGTGGAAAACCTCG
AAAAGAGGGAAAAAATCACGGGGCCTAGCCCAGTAAAAATCTTCCACTAT
GTATTTATTTCAGAGTACAAAACTTCCCGATA
>Unigene19_All
AAACCAGTTTCGGTAGAATAAAACTTTGCGTCTTAGCTTTGTTGTGAAAT
TCAGCACACACACAGGTATTAAAAGAGTGAAAAGTCTAGAATTTTTACGT
GGAAAACCTCGAAAAGAGGGAAAAAATCACGGGGCCTAGCCCAGTAAAAA
TCTTCCACTATGTATCTGTTTCAGAGTACAAAATCTTCCTGATAACAGGG
TTACAATATTGTATATGAGAAAAGAACAATAGCTATGTAACAACGGTCAG
GTTGTAATAGTTGCTAGTAGTGGCAGGTGATGGTGAACTGCGCGGAGAAA
CTTCCGGTGAAAATGCAGGGAATAATTACTGGAGGAAACGCCGGGAACAA
TTAAGAGGTTGACGACGGCAAGGATCAGCGACAGCGGCGGCCGGCGGTGG
TGGTTGACGACCGTCGAGCGGTGGTGCGATCTTGCTCAGGGGATCTTCAA
GCTTCAGAGTTCCCTCCTCTTCCTTGCTTGGGCTCTTCCTCTTCTTCCTT
GCTCGGGCTCCTCCTCTTCTTTACTTGTTTCAGCTCCTCTTCTTCTTCAC
TTGGCATTCCCTTATGTGAGGAATGAGGGCCTATTTATAGATGAGAGGAG
GGGCATTCTTGTAAATACATGCAAAACCCGTACCACTCCACTTGATCGGA
CGGCTCAGAATGATTCCTTCGATCATTTGATGTATTTCGAGCATTTGGAT
GCTCAAATGAAGTCGGAATTATGAGATCTTAGGCTCGTTAGATCCGGCTC
GTCGAGACGCTCGATTTGACTATAAACACTCCATATTTGAGAGCTATTTT
GGGATTTAATTGACATCCCAAAGATTCCAATGATATTTTAAGTGCTTGAT
CTCGACTAGTCTTGACTCAGAATCAGATTGCTTTCGACATCAAGATTCGT
GCTTCGACTAGTAGAATTTTCAGGGTCATATCAGTTGCCCCCCAATTTTT
GGATGATATTACCTCAATCATCCAAAAATACATGCGTCAACTACTTGAAA
ATAACAATTTATTCAATGAAATTTGCGAGCCCATTAATCATATATTTCGA
GAGAATAAATTTTCATAAAAATATAATATTATGATTATGGAAGTAGATGC
AAGGCCGTAGGCGCGAGATTTTGAGGTTATGGATCAATTCAGATCTTTAT
GGGGGCTTTTAGGCGTTTCCGGGGGCCCGCAGGCACTCAGGGGCGCCCGC
TGGCACGCGGGTGCGCGCGCACGCCCGCGGACGTGTGCCGCGCCAATGGG
CCGCGGGGCCCGTCGGGTCAAGAGCGCGGG
>Unigene20_All
AAACCAGTTTCGGTAGAATAAAACTTTGCGTCTTAGCTTTGTTGTGAAAT
CCAGCGCACACACAGATATTTAGAGAATGAACAAGAGAACTCCAGGAATT
TTTACGTGGAAAACCTCGAAAAGAGGGAAAAAATCACGGGGCCTAGCCCA
GTAAAAATCTTCCACTATGTATCTGTTTCAGAGTACAAAATCTTCCTGAT
AACAGGGTTACAATATTGTATATGAGAAAAGAACAATAGCTATGTAACAA
CGGTCAGGTTGTAATAGTTGCTAGTAGTGGCAGGTGATGGTGAACTGCGC
GGAGAAACTTCCGGTGAAAATGCAGGGAATAATTACTGGAGGAAACGCCG
GGAACAATTAAGAGGTTGACGACGGCAAGGATCAGCGACAGCGGCGGCCG
GCGGTGGTGGTTGACGACCGTCGAGCGGTGGTGCGATCTTGCTCGGGGGA
TCTTCAAGCTTCAGAGCTCTCTCCTCCTTCTTGCTTGGGCTCCTCTCCTT
CTTCACTTGGCCTCCCCTCATATGAAGAATGAGGGTCTATTTATAGATTG
GAGGAGTGGCATTCCTGCAAATACATGCAAAACCCGTACCACTCCACTTG
ATCGGACGGCTCAGAATGATTCCTTCGATCATTTGATGTATTTCGAGCAT
TTGGATGCTCAAATGAAGTCGGAATTATGAGATCTTGGGCTCGTTAGATT
CGGCTCGTCGAGACGCTCGATTTGACTATAAACACTCCATATTTGAGAGC
TATTTTGGGATTTAATTGACATCCCAAAGATTCCAATGATATTTTAAGTG
CTTGATCTCGACTAGTCTTGACTCAGAATCAGATTGCTTTCGACATCAAG
ATTCGTGCTTCGACTAGTAGAATTTTCAGGGTCATATCAGTTGCCCCCCA
ATTTTTGGATGATATTACCTCAATCATCCAAAAATATATGCGTCAACTAC
TTGAAAATAACAATTTATTCAATGAAATTTGCGAGCCCATTAATCATATA
TTTCGAGAGAATAAATTTTCATAAAAATATAATATTATGATTATGGAAGT
AGATGCAAGGCCGTAGGCGCGAGATTTTGAGGTTATGGATCAATTCAGAT
CTTTATGGGGGCTTTTAGGCGTTTCCGGGGGCCCGCAGGCACTCAGGGGC
GCCCGCTGGCACGCGGGTGCGCGCGCACGCCCGCGGACGTGTGCCGCGCC
AATGGGCCGCGGGGCCCGTCGGGTCAAGAGCGCGGG
>Unigene21_All
AGCGGGGATCAGCTATTGACGATGAAGGTCATCGTGATGGTGACCGACGG
AGACTGACGACGGCAAGGATCAGCAGTGGCGGCTGATGTCGGCGGCCGGC
GGCAGTGGTTGACAACCAACGGGGGTGGTCGGCGACCGTCGAGTGGTGGC
ACGATTATGCTTGGAGGATTTTCAAGCTTTAGAGCTCTCTCCTCCCTCTT
GCTTGGGCTCTCCTTCTTCTTCACTTGGCCTCCCCTCATATGAAGAATGA
GGGTCTATTTATAGATTAGAGGGGGACGTTTCTGTAAATACATGTAAAAT
CCGAACCACTCCATCCGACGGCTCAAAATGATTCATTCGATCATTTGATG
TATTTTGAGCATTTGGATGCTCAAATGAAGTCGGAATTATGAGATCTTAG
GCTCGTTAGATCCGGCTCGTCGAGACGCTCGATTTGACTATAAACACTCC
ATATTTGAGAGCTATTTTGGGATTTAATTGACATCCCAAAGATTCCAATG
ATATTTTAAGTGCTTGATCTCGATCGGTCTTGACTCAGAATCAGATTGCT
TTCGACATCAAGATTCGTGCTTCGACTAGTAGAATTTTCAATGTCATATC
AGTTGCCCCCTATTTTTGGATGACATTATCTCAATCATCCAAAAATATAT
GCGTCAACTACTTGAAAATAACAATTTATTCAATGAAATTTGCGAGCCCA
TTAATCATATATTTCGAGAGAATAAATTTTCATAAAAATATAATATTATG
ATTATGGAAGTAGATGCAAGGCCGTAGGCGCGAGATTTTGAGGTTATGGA
TCAATTCAGATCTTTATGGGGGCTTTTAGGCGTTTCCGGGGGCCCGCAGG
CACTCAGGGGCGCCCGCTGGCACGCGGGTGCGCGCGCACGCCCGCGGACG
TGTGCCGCGCCAATGGGCCGCGGGGCCCGTCGGGTCAAGAGCGCGGG
>Unigene22_All
AAGGGAGTAAAACCAAGTGCGGGCTTGCCCCTTAAGGGTAACTGGAAAGA
CCTGACAAAGCAGTGTGTCAGGAGCTCGTTGAATATGCATGATAGTCCTG
TAATGGTCGATGTGTTCATGTGGGTCAGTTGCCCCATCATAGGAATCAAT
GCTCGGAAGCTTGAAACCTACGAGAATTGGATGTTGAAGAATAGCTTCAG
CTAAAGGTGAGGACTCCTCATAGTCGCGGTAAGGGGGAAGATGATTTCTG
CCTTGAAGGTGAAATTCATCTTGTATTAAGCGTCATACTTCTGCACGTAT
GTTATGACGAGCGGGGTCAACGGAATGAGGATGTATGAAGCTATCAACAA
TAATCGGTGGATTAGTAATCGGTTGAGCTGCATGCGATGGATGAGTGGAA
CTAGCAGTGTCGAGGAGATCAGCATCACGGTCTCTGCGCGGAGGAATTTC
AGCATCAAGGAGATTAGTGTTTTGACCTCCCATGGCTAATGACCGATCTT
GGGGGAGGTGTGTTTGCCGCAGTAGCGGTTGTTGTGTTCCTCGCAAAAGT
CGGATCATCTCATTTTGAGACTCTTCCATTCGACGGACACGGCCTTCTAA
AGAGATTCCTGTTCCGCCTTCACCAACAGGGTCACGCCTATCAGGGGGGA
GTGAGGCAGAAACTTGACGTCCTTGGTTTAAGGATTGATTTTGAGAGTGA
CGGGAGTTGGAGCGGGAGGCTCCGTTGTAACGAGTATTGCGCCTATTGGC
CATAACGTGGATGTTCACGGAAGTTGTGATTGAAGGGTTTCTTTTCCCAC
AGACGGCGCCAAACTGTTGCGTGCTAGAAAACCTGTTGCGGTAGAGTGAA
AGTTTACGCCTTAGCCTTGTTGTGAAATCCAGCACACACACAGGTGAATA
AGAAGACTCCAGAAATTTTAACGTGGAAAACCTCGAAAAGAGGGAAAAAA
TCACGGGGCCTAGCCCAGTAAAAATCTTCCACTATGTATCTGTTTCAGAG
TACAAAATCTTCCTGATAACAGGGTTACAATATTGTATATGAGAAAAGAA
CAATAGCTATGTAACAACGGTCAGGTTGTACCGTTGTAATAGTTGCTAGT
AGTGGCAGGTGATGGTGAACTGCGCGGAGAAACTTCCGGTGAAAATGCAG
GGAATAATTACTGGAGGAAACGCCGGGAACAATTAAGAGGTTGACGACGG
CAAGGATCAGCGACAGCGGCGGCCGGCGGTGGTGGTTGACGACCGTCGAG
CGGTGGTGCGATCTTGCTCGGGGGATCTTCAAGCTTCAGAGCTCTCTCCT
CCTTCTTGCTTGGACTTCTCCTCTTCTTCC
>Unigene23_All
CTTGAAGGTGAAATTCGAGCGTCAATGTGTTCATGTGGGTCGGTCGCCCC
ATCATAGGAATCAATGCTCGGAAGCTTGAAACCTACGAGAATTGGATGTT
GAAGAATAGCTTCAGCTAAAGGTGAGGACTCCTCATAGTCGCGGTAAGGG
GGAAGATGATTTCTGCCTTGAAGGTGAAATTCATCTTGTATTAAGCGTCG
TAATTCGGTACGTATCACATGACGAGCGGGATCAACAAGACGAGAATGTG
TATAGCTACCAGCAATAATTGGTGGATTAGCAATTGGCTGGGTTGCATGC
GATGGATGAGTGGAACTAGCAGTGTCAAGGAGATCAGCGTTACGGTCTCC
ATGTGGAGGAACTCCAGTATCGGGAGGATTAGCATTTTGACCTCCTCCGG
CCAACGATCGATCTTGGGGGAGATGTGTTTGCCGTGGTAGCGGCTGTTGT
ATTCTTCGCAAGAGACGGATCATCTCATTTTGAGATTCTTCCATTCGACG
GATACGGCCTTCTAAAGAGATTCCTGTTCCGCCTTCACCAACAGGGTCAC
GCCTATCAGGGGGGAGTGAGGCAGAAACTTGACGTCCTTGGTTTAAGGAT
TGATTTCGTGAGTTGGAGCGGGAGGTTCCGTTGTAACGAGTATTGTGCCT
ATTGGCCATAACGTAGATGTTCACGGAAGTTGTGATTGAAGGGTTTCTTT
TCCCACAGACGGCGCCAAACTGTTGCGTGCTAGAAAACCAGTCGCGGTAG
AGTGAAAGTTTACGCCTTAGCCTTGTTGTGAAATCCAGCACACACACAGG
TGAATAAAAAGACTCCAAAAATTTTAACGTGGAAAACCTCGAAAAGAGGG
AAAAAATCACGGGGCCTAGCCCAGTAAAAATCTTCCACTATGTATTTATT
TCAGAGTACAAAACTTCCCGATA
>Unigene24_All
AAGGGAGTAAAACCAAGTGCGGGCTTGCCCCTTAAGGGTAACTGGAAAGA
CCTGACAAAGCAGTGTGTCAGGAGCTCGTTGAATATGCATGATAGTCCTG
TAATGGTCGATGTGTTCATGTGGGTCAGTTGCCCCATCATAGGAATCAAT
GCTCGGAAGCTTGAAACCTACGAGAATTGGATGTTGAAGAATAGCTTCAG
CTAAAGGTGAGGACTCCTCATAGTCGCGGTAAGGGGGAAGATGATTTCTG
CCTTGAAGGTGAAATTCATCTTGTATTAAGCGTCATACTTCTGCACGTAT
GTTATGACGAGCGGGGTCAACGGAATGAGGATGTATGAAGCTATCAACAA
TAATCGGTGGATTAGTAATCGGTTGAGCTGCATGCGATGGATGAGTGGAA
CTAGCAGTGTCGAGGAGATCAGCATCACGGTCTCTGCGCGGAGGAATTTC
AGCATCAAGGAGATTAGTGTTTTGACCTCCCATGGCTAATGACCGATCTT
GGGGGAGGTGTGTTTGCCGCAGTAGCGGTTGTTGTGTTCCTCGCAAAAGT
CGGATCATCTCATTTTGAGACTCTTCCATTCGACGGACACGGCCTTCTAA
AGAGATTCCTGTTCCGCCTTCACCAACAGGGTCACGCCTATCAGGGGGGA
GTGAGGCAGAAACTTGGTGTCCTTGGTTCAAGGATTGATTTTGAGAGTGA
CGGGAGTTGGAGCGGGAGGCTCCGTTGTAACGAGTATTGCGCCTATTGGC
CATAACGTGGATGTTCACGGAAGTTGTGATTGAAGGGTTTCTTTTCCCAC
AGACGGCGCCAAACTGTTGCGTGCTAGAAAACCAGTCGCGGTAGAGTGAA
AGTTTACGCCTTAGCCTTGTTGTGATTAGTCTAGCACACACACAGATATT
TAAAGAGACAAGAGAACTCCAGAAATTTTTAACGTGGAAAACCTCAAAAG
GAGGGAAAAAAAATCACGGGGCCTGGCCCAGTAAAATGCTTCCACTATGT
ATCTGTTTCAGAGTACAAAATCTTCCTGATAACAGGGTTACAATATTGTA
TATGAGAAAAGAACAATAGCTATGTAACAACGGTCAGGTTGTACCGTTGT
AATAGTTGCTAGTAGTGGCAGGTGATGGTGAACTGCGCGGAGGAACTTCT
GGTGGAAATGCAGGGAACAATCACCGGTGAAAACGCAGGGAACAATTACT
GACTGAAATGCAGAGAACAATTTCTGGCAGAAATCATC
>Unigene25_All
AAGGGAGTAAAACCAAGTGCGGGCTTGCCCCTTAAGGGTAACTGGAAAGA
CCTGACAAAGCAGTGTGTCAGGAGCTCGTTGAATATGCATGATAGTCCTG
TAATGGTCGATGTGTTCATGTGGGTCAGTTGCCCCATCATAGGAATCAAT
GCTCGGAAGCTTGAAACCTACGAGAATTGGATGTTGAAGAATAGCTTCAG
CTAAAGGTGAGGACTCCTCATAGTCGCGGTAAGGGGGAAGATGATTTCTG
CCTTGAAGGTGAAATTCATCTTGTATTAAGCGTCATACTTCTGCACGTAT
GTTATGACGAGCGGGGTCAACGGAATGAGGATGTATGAAGCTATCAACAA
TAATCGGTGGATTAGTAATCGGTTGAGCTGCATGCGATGGATGAGTGGAA
CTAGCAGTGTCGAGGAGATCAGCATCACGGTCTCTGCGCGGAGGAATTTC
AGCATCAAGGAGATTAGTGTTTTGACCTCCCATGGCTAATGACCGATCTT
GGGGGAGGTGTGTTTGCCGCAGTAGCGGTTGTTGTGTTCCTCGCAAAAGT
CGGATCATCTCATTTTGAGACTCTTCCATTCGACGGACACGATCTTCTAA
AGAGATTCCTGTTCCGCCTTCACCAACAGGGTCACGCCTATCAGGGGGGA
GTGAGGCAGAAACTTGACGTCCTTGGTTTAAGGATTGATTTCGTGAGTTG
GAGCGGGAGGTTCCGTTGTAACGAGTATTGTGCCTATTGGCCATAACGTA
GATGTTCACGGAAGTTGTGATTGAAGGGTTTCTTTTCCCACAGACGGCGC
CAAACTGTTGCGTGCTAGAAAACCAGTCGCGGTAGAGTGAAAGTTTACGC
CTTAGCCTTGTTGTGATTAGTCTAGCACACACACAGATATTTAAAGAGAC
AAGAGAACTCCAGAAATTTTTAACGTGGAAAACCTCAAAAGGAGGGAAAA
AAAATCACGGGGCCTGGCCCAGTAAAATGCTTCCACTATGTATCTGTTTC
AGAGTACAAAATCTTCCTGATAACAGGGTTACAATATTGTATATGAGAAA
AGAACAATAGCTATGTAACAACGGTCAGGTTGTACCGTTGTAATAGTTGC
TAGTAGTGGCAGGTGATGGTGAACTGCGCGGAGGAACTTCTGGTGGAAAT
GCAGGGAACAATCACCGGTGAAAACGCAGGGAACAATTACTGACTGAAAT
GCAGAGAACAATTTCTGGCAGAAATCATC
>Unigene26_All
AAGGGAGTAAAACCAAGTGCGGGCTTGCCCCTTAAGGGTAACTGGAAAGA
CCTGACAAAGCAGTGTGTCAGGAGCTCGTTGAATATGCATGATAGTCCTG
TAATGGTCGATGTGTTCATGTGGGTCAGTTGCCCCATCATAGGAATCAAT
GCTCGGAAGCTTGAAACCTACGAGAATTGGATGTTGAAGAATAGCTTCAG
CTAAAGGTGAGGACTCCTCATAGTCGCGGTAAGGGGGAAGATGATTTCTG
CCTTGAAGGTGAAATTCATCTTGTATTAAGCGTCATACTTCTGCACGTAT
GTTATGACGAGCGGGGTCAACGGAATGAGGATGTATGAAGCTATCAACAA
TAATCGGTGGATTAGTAATCGGTTGAGCTGCATGCGATGGATGAGTGGAA
CTAGCAGTGTCGAGGAGATCAGCATCACGGTCTCTGCGCGGAGGAATTTC
AGCATCAAGGAGATTAGTGTTTTGACCTCCCATGGCTAATGACCGATCTT
GGGGGAGGTGTGTTTGCCGCAGTAGCGGTTGTTGTGTTCCTCGCAAAAGT
CGGATCATCTCATTTTGAGACTCTTCCATTCGACGGACACGATCTTCTAA
AGAGATTCCTGTTCCGCCTTCACCAACAGGGTCACGCCTATCAGGGGGGA
GTGAGGCAGAAACTTGACGTCCTTGGTTTAAGGATTGATTTCGTGAGTTG
GAGCGGGAGGTTCCGTTGTAACGAGTATTGTGCCTATTGGCCATAACGTA
GATGTTCACGGAAGTTGTGATTGAAGGGTTTCTTTTCCCACAGACGGCGC
CAAACTGTTGCGTGCTAGAAAACCAGTCGCGGTAGAGTGAAAGTTTACGC
CTTAGCCTTGTTGTGAAATCCAGCACACACACAGGTGAATAAGAAGACTC
CAGAAATTTTAACGTGGAAAACCTCGAAAAGAGGGAAAAAATCACGGGGC
CTAGCCCAGTAAAAATCTTCCACTATGTATCTGTTTCAGAGTACAAAATC
TTCCTGATAACAGGGTTACAATATTGTATATGAGAAAAGAACAATAGCTA
TGTAACAACGGTCAGGTTGTACCGTTGTAATAGTTGCTAGTAGTGGCAGG
TGATGGTGAACTGCGCGGAGGAACTTCTGGTGGAAATGCAGGGAACAATC
ACCGGTGAAAACGCAGGGAACAATTACTGACTGAAATGCAGAGAACAATT
TCTGGCAGAAATCATC
>Unigene27_All
GTTTTTTTTTTTTTTTTTTTGATGAGATTGTCGGTCTGCATTCTATGGGA
TACTTTTACGTTCCCTTACAGATTGTTCAAATTGTTTGCGATGGGTATGA
ATAGCTTCATCGGCAGAGATTTGTGCTTCCACACGATGAACTAAGTCGGC
ATATGAGCGGACTGTGTCTCGCATTAGTGATGAATAAAAAGGTCCTGGAC
GGAGCCCTCCAAGGAAAACTCCTCTTAATAGTTCAGAGTTTACTCCAGGT
ATTTGGCGAGCTTCTAAGGAGAACCTCTGGAAGTATTCTTTAAGTGATTC
ACCCTCATTCTGTCGAATGCCGGAAAGATGGGAGGAATCTTTAATGATTC
TCCTGTTTGCAATGAGCCGTTCCACAAAAACTTGGCGAGTTCGTCAAAGG
TATGGATGGATCCCCTTGGAAGGGAGTAAAACCAAGTGCGAGCTTGTCCT
TTGAGGATAATGGGAAAGACCGACAAAGCAGTGTGTCAGGAGCTCGTTGA
ATATGCATGATAGTCCTGTAATGGTCGATGTGTTCATGTGGGTCAGTTGC
CCCATCATAGGAATCAATGCTCGGAAGCTTGAAACCTACGAGAATTGGAT
GTTGAAGAATAGCTTCAGCTAAAGGTGAGGACTCCTCATAGTCGCGGTAA
GGGGGAAGATGATTTCTGCCTTGAAGGTGAAATTCATCTTGTATTAAGCG
TCATACTTCTGCACGTATGTTATGACGAGCGGGGTCAACGGAATGAGGAT
GTATGAAGCTATCAACAATAATCGGTGGATTAGTAATCGGTTGAGCTGCA
TGCGATGGATGAGTGGAACTAGCAGTGTCAAGGAGATCAGCGTTACGGTC
TCCATGTGGAGGAACTCCAGTATCGGGAGGATTAGCATTTTGACCTCCTC
CGGCCAACGATCGATCTTGGGGGAGATGTGTTTGCCGTGGTAGCGGCTGT
TGTATTCTTCGCAAGAGACGGATCATCTCATTTTGAGATTCTTCCATTCG
ACGGATACGGCCTTCTAAAGAGATTCCTGCTCCGCCTTCACCCACAAGGT
CATGCCTATCAGGGGGGAGTGAGGCAGAAACTTGACGTCCTTGGTTTAAG
GATTGATTTTGAGAGTGACGGGAGTTGGAGCGGGAGGCTCCGTTGTAACG
AGTATTGCGCCTATTGGCCATAACGTGGATGTTCACGGAAGTTGTGATTG
AAGGGTTTCTTTTCCCACAGACGGCGCCAAACTGTTGCGTGCTAGAAAAC
CAGTCGCGGTAGAGTGAAAGTTTACGCCTTAGCCTTGTTGTGATTAGTCT
AGCACACACACAGATATTTAAAGAGACAAGAGAACTCCAGAAATTTTTAA
CGTGGAAAACCTCAAAAGGAGGGAAAAAAAATCACGGGGCCTGGCCCAGT
AAAATGCTTCCACTATGTATCTGTTTCAGAGTACAAAATCTTCCTGATAA
CAGGGTTACAATATTGTATATGAGAAAAGAACAATAGCTATGTAACAACG
GTCAGGTTGTACCGTTGTAATAGTTGCTAGTAGTGGCAGGTGATGGTGAA
CTGCGCGGAGAAACTTCCGGTGAAAATGCAGGGAATAATTACTGGAGGAA
ACGCCGGGAACAATTAAGAGGTTGACGACGGCAAGGATCAGCGACAGCGG
CGGCCGGCGGTGGTGGTTGACGACCGTCGAGCGGTGGTGCGATCTTGCTC
AGGGGATCTTCAAGCTTCAGAGTTCCCTCCTCTTCCTTGCTTGGGCTCTT
CCTCTTCTTCCTTGCTCGGGCTCCTCCTCTTCTTTACTTGTTTCAGCTCC
TCTTCTTCTTCACTTGGCATTCCCTTATGTGAGGAATGAGGGCCTATTTA
TAGATGAGAGGAGGGGCATTCTTGTAAATACATGCAAAACCCGTACCACT
CCACTTGATCGGACGGCTCAGAATGATTCCTTCGATCATTTGATGTATTT
CGAGCATTTGGATGCTCAAATGAAGTCGGAATTATGAGATCTTAGGCTCG
TTAGATCCGGCTCGTCGAGACGCTCGATTTGACTATAAACACTCCATATT
TGAGAGCTATTTTGGGATTTAATTGACATCCCAAAGATTCCAATGATATT
TTAAGTGCTTGATCTCGACTAGTCTTGACTCAGAATCAGATTGCTTTCGA
CATCAAGATTCGTGCTTCGACTAGTAGAATTTTCAGGTTCATATCAAAGA
TGATAGGAACTAGCCAACTAATGAAATAAGATTATTACTCTGCAGGAAGA
TATACTATAGACAATTACATAGACATTCATACAGAAGACTCAAACAGTCC
GAGTAAAATAGGAAGAGCCAAAAGAATTTACTCTCACATCTGAAGCCTCT
AAAGAAAATTACATGAAGAAGAGCAGCGAAGAATACCATGCATTGCTCAG
TCATCATCAATGTAGATTGTTTCTTGCTTGAAGAGTCCTCCAAATACACT
CCTCACATCTGCTTTTGTGGCTTTATCCTCTTGCTCTACTTGTTTCTGTT
TAGGTTTTGGCTTTGAGGATCGCTGCTTTAAAACGGCCTTTCTTGGAGGT
AAAATGGAGGCCTTGGCCTGACCTCTAATGGTGGTGATTCGAGCCTGTGG
CTTGTCATCAGATGAATTTGTGGAGACTGCCGTTGCAAGCTGTGAACTCA
GTTTCTGCCATGAGAACTCCTCGCCAAATCCCTTTGCCTTGCTGATGAGA
TCTTCTAGTTTTGATCCAGCTGCCTCAGCTCTAGCTTGAGCTTCCTCAGC
GAGGCTGGCTGCCTGGGTTTGTTGTTTTGAGAGCTTCTTTACCTCTTCTT
CAAGCTTCTTGGTAGCAGTTTCAGCTTCACGGGCTTTCTCTACAGCTATA
ATGGCTTCTTCTTCGGCCTTTGCTTTTGCAAGTGCTTCTGCATATGCCTT
CCTTCTTCCGTCCTCGGGAATGGAACTAAGAAGTTCAGCAACTGGCTTTG
AACTAGCAGAAGCATCTGTTGAAACTTCAAGAACCTTATTCTCCGCAATG
GAAGTGTTGGAAAAAACATCAGCAACCAGCTTTGCAATCTGGGACTTGGA
CACCTTGGAATGATTAAGCGTGGTAGTTCCATCTGAGCTGCTGCCCTCCT
TACCGAGAACAAGAGCATATGAACTCTCTGGTGCGTAATCCTCCGTAAGT
CTGGCCTTGACGAATGTATACGCAACCCCATCAGTCTCCACCAACCTGGC
AAGCAACTCGGCCATCGTCAGAGGCGTCGGAGCACCCGTAAAAAGGTTGG
AAAAAAATGAAGTAATTCCATCGAACACGTTGTAGGTGGACTGCCCGGAC
CCCAGACCACCAGCCCGCGAGTCATAAACAACAGCCAAATGACCTACGCC
AGCAAGCCCCGCGGCTCGAACAACACTAAGGGCATCATCAGCGGTGACAT
CACCGGCGGGTCCATTCTCCCCCGATCCGACCGTGACCACTGCTTTAGTG
GCCGGGCCGATCGCCTTAGCGATCGACTCCGGGTCGGCGAAAGACGACTC
CACCGCATTAAGCCGCCTGGATTCCTCCGGTGAGATAGCCCTATAAGCAG
CGGCGAGGCGAGCAAGGTCTTGAGCGGAGATGAGATCCGGCACGCCAGCT
CGAACGGAGAAGCCCTGACGGAGGAGGGTGAGGACAATGCGGGCACCGGA
TTGGCCGGTGGCGCCGGCGACGAAGACAGTGTTGGGGTCTTTGCGGGGGC
GGATGGAGAAGAGAGATGTGGATTTGGGGTCGGGTAACTTAGGTAGGTCG
AAGAAGAAGCGGTTGGGCTTGTTGGCCTCGGGGGAAGCGGAGTTTGTTTT
TCTGCAGAAGATGGGAGTGGGAGGCTTTTGATGCTGACGAGAATCGAGTT
TAGGGCGAGTGGTGGTGATGAGGCTGCGGAAGCTGTGGGAAGTGAGCGCC
GGAGCCATATGTAAGTGGCGGGCTCAAGAGTTGGGAATGTGGAAGAAGTG
TGGATCGGCGGGTAGGGCTATTGAAGGAAGGGAGCCACATGACCGTTGCT
GGCGTTTATCCG
>Unigene28_All
AAGGGAGTAAAACCAAGTGCGGGCTTGCCCCTTAAGGGTAACTGGAAAGA
CCTGACAAAGCAGTGTGTCAGGAGCTCGTTGAATATGCATGATAGTCCTG
TAATGGTCGATGTGTTCATGTGGGTCAGTTGCCCCATCATAGGAATCAAT
GCTCGGAAGCTTGAAACCTACGAGAATTGGATGTTGAAGAATAGCTTCAG
CTAAAGGTGAGGACTCCTCATAGTCGCGGTAAGGGGGAAGATGATTTCTG
CCTTGAAGGTGAAATTCATCTTGTATTAAGCGTCATACTTCTGCACGTAT
GTTATGACGAGCGGGGTCAACGGAATGAGGATGTATGAAGCTATCAACAA
TAATCGGTGGATTAGTAATCGGTTGAGCTGCATGCGATGGATGAGTGGAA
CTAGCAGTGTCGAGGAGATCAGCATCACGGTCTCTGCGCGGAGGAATTTC
AGCATCAAGGAGATTAGTGTTTTGACCTCCCATGGCTAATGACCGATCTT
GGGGGAGGTGTGTTTGCCGCAGTAGCGGTTGTTGTGTTCCTCGCAAAAGT
CGGATCATCTCATTTTGAGACTCTTCCATTCGACGGACACGATCTTCTAA
AGAGATTCCTGTTCCGCCTTCACCAACAGGGTCACGCCTATCAGGGGGGA
GTGAGGCAGAAACTTGGTGTCCTTGGTTCAAGGATTGATTTTGAGAGTGA
CGGGAGTTGGAGCGGGAGGCTCCGTTGTAACGAGTATTGCGCCTATTGGC
CATAACGTGGATGTTCACGGAAGTTGTGATTGAAGGGTTTCTTTTCCCAC
AGACGGCGCCAAACTGTTGCGTGCTAGAAAACCTGTTGCGGTAGAGTGAA
AGTTTACGCCTTAGCCTTGTTGTGAAATCCAGCACACACACAGGTGAATA
AGAAGACTCCAGAAATTTTAACGTGGAAAACCTCGAAAAGAGGGAAAAAA
TCACGGGGCCTAGCCCAGTAAAAATCTTCCACTATGTATCTGTTTCAGAG
TACAAAATCTTCCTGATAACAGGGTTACAATATTGTATATGAGAAAAGAA
CAATAGCTATGTAACAACGGTCAGGTTGTACCGTTGTAATAGTTGCTAGT
AGTGGCAGGTGATGGTGAACTGCGCGGAGGAACTTCTGGTGGAAATGCAG
GGAACAATCACCGGTGAAAACGCAGGGAACAATTACTGACTGAAATGCAG
AGAACAATTTCTGGCAGAAATCATC
>Unigene29_All
GTTTTTTTTTTTTTTTTTTTGATGAGATTGTCGGTCTGCATTCTATGGGA
TACTTTTACGTTCCCTTACAGATTGTTCAAATTGTTTGCGATGGGTATGA
ATAGCTTCATCGGCAGAGATTTGTGCTTCCACACGATGAACTAAGTCGGC
ATATGAGCGGACTGTGTCTCGCATTAGTGATGAATAAAAAGGTCCTGGAC
GGAGCCCTCCAAGGAAAACTCCTCTTAATAGTTCAGAGTTTACTCCAGGT
ATTTGGCGAGCTTCTAAGGAGAACCTCTGGAAGTATTCTTTAAGTGATTC
ACCCTCATTCTGTCGAATGCCGGAAAGATGGGAGGAATCTTTAATGATTC
TCCTGTTTGCAATGAGCCGTTCCACAAAAACTTGGCGAGTTCGTCAAAGG
TATGGATGGATCCCCTTGGAAGGGAGTAAAACCAAGTGCGAGCTTGTCCT
TTGAGGATAATGGGAAAGACCGACAAAGCAGTGTGTCAGGAGCTCGTTGA
ATATGCATGATAGTCCTGTAATGGTCGATGTGTTCATGTGGGTCAGTTGC
CCCATCATAGGAATCAATGCTCGGAAGCTTGAAACCTACGAGAATTGGAT
GTTGAAGAATAGCTTCAGCTAAAGGTGAGGACTCCTCATAGTCGCGGTAA
GGGGGAAGATGATTTCTGCCTTGAAGGTGAAATTCATCTTGTATTAAGCG
TCATACTTCTGCACGTATGTTATGACGAGCGGAACTAGCAGTGTCATGGA
GATTAACATCACGGTCTCTACGTGGAGGAACTCCAGCGTCAGGAAGATTA
GCATTTTGACCTCCTCCGGCCAACGATCGATCTTGGGGGAGATGTGTTTG
CCGTGGTAGCGGCTGTTGTATTCTTCGCAAGAGACGGATCATCTCATTTT
GAGATTCTTCCATTCGACGGATACGATCTTCTAAAGAGATTCCTGCTCCG
CCTTCACCCACAAGGTCATGCCTATCAGGGGGGAGTGAGGCAGAAACTTG
ACGTCCTTGGTTTAAGGATTGATTTTGAGAGTGACGGGAGTTGGAGCGGG
AGGCTCCGTTGTAACGAGTATTGCGCCTATTGGCCATAACGTGGATGTTC
ACGGAAGTTGTGATTGAAGGGTTTCTTTTCCCACAGACGGCGCCAAACTG
TTGCGTGCTAGAAAACCTGTTGCGGTAGAGTGAAAGTTTACGCCTTAGCC
TTGTTGTGATTAGTCTAGCACACACACAGATATTTAAAGAGACAAGAGAA
CTCCAGAAATTTTTAACGTGGAAAACCTCAAAAGGAGGGAAAAAAAATCA
CGGGGCCTGGCCCAGTAAAATGCTTCCACTATGTATCTGTTTCAGAGTAC
AAAATCTTCCTGATAACAGGGTTACAATATTGTATATGAGAAAAGAACAA
TAGCTATGTAACAACGGTCAGGTTGTACCGTTGTAATAGTTGCTAGTAGT
GGCAGGTGATGGTGAACTGCGCGGAGAAACTTCCGGTGAAAATGCAGGGA
ATAATTACTGGAGGAAACGCCGGGAACAATTAAGAGGTTGACGACGGCAA
GGATCAGCGACAGCGGCGGCCGGCGGTGGTGGTTGACGACCGTCGAGCGG
TGGTGCGATCTTGCTCAGGGGATCTTCAAGCTTCAGAGTTCCCTCCTCTT
CCTTGCTTGGGCTCTTCCTCTTCTTCCTTGCTCGGGCTCCTCCTCTTCTT
TACTTGTTTCAGCTCCTCTTCTTCTTCACTTGGCATTCCCTTATGTGAGG
AATGAGGGCCTATTTATAGATGAGAGGAGGGGCATTCTTGTAAATACATG
CAAAACCCGTACCACTCCACTTGATCGGACGGCTCAGAATGATTCCTTCG
ATCATTTGATGTATTTCGAGCATTTGGATGCTCAAATGAAGTCGGAATTA
TGAGATCTTAGGCTCGTTAGATCCGGCTCGTCGAGACGCTCGATTTGACT
ATAAACACTCCATATTTGAGAGCTATTTTGGGATTTAATTGACATCCCAA
AGATTCCAATGATATTTTAAGTGCTTGATCTCGACTAGTCTTGACTCAGA
ATCAGATTGCTTTCGACATCAAGATTCGTGCTTCGACTAGTAGAATTTTC
AGGTTCATATCAAAGATGATAGGAACTAGCCAACTAATGAAATAAGATTA
TTACTCTGCAGGAAGATATACTATAGACAATTACATAGACATTCATACAG
AAGACTCAAACAGTCCGAGTAAAATAGGAAGAGCCAAAAGAATTTACTCT
CACATCTGAAGCCTCTAAAGAAAATTACATGAAGAAGAGCAGCGAAGAAT
ACCATGCATTGCTCAGTCATCATCAATGTAGATTGTTTCTTGCTTGAAGA
GTCCTCCAAATACACTCCTCACATCTGCTTTTGTGGCTTTATCCTCTTGC
TCTACTTGTTTCTGTTTAGGTTTTGGCTTTGAGGATCGCTGCTTTAAAAC
GGCCTTTCTTGGAGGTAAAATGGAGGCCTTGGCCTGACCTCTAATGGTGG
TGATTCGAGCCTGTGGCTTGTCATCAGATGAATTTGTGGAGACTGCCGTT
GCAAGCTGTGAACTCAGTTTCTGCCATGAGAACTCCTCGCCAAATCCCTT
TGCCTTGCTGATGAGATCTTCTAGTTTTGATCCAGCTGCCTCAGCTCTAG
CTTGAGCTTCCTCAGCGAGGCTGGCTGCCTGGGTTTGTTGTTTTGAGAGC
TTCTTTACCTCTTCTTCAAGCTTCTTGGTAGCAGTTTCAGCTTCACGGGC
TTTCTCTACAGCTATAATGGCTTCTTCTTCGGCCTTTGCTTTTGCAAGTG
CTTCTGCATATGCCTTCCTTCTTCCATCCTCGGGAATGGCACTAAGAAGT
TCAGCAACTGGCTTTGAACTAGCAGAAGCATCTGTTGAAACTTCAAGAAC
CTTATTCTCCGCAATGGAAGTGTTGGAAAAAACATCAGCAACCAGCTTTG
CAATCTGGGACTTGGACACCTTGGAATGATTAAGCGTGGTAGTTCCATCT
GAGCTGCTGCCCTCCTTACCGAGAACAAGAGCATATGAACTCTCTGGTGC
GTAATCCTCCGTAAGTCTGGCCTTGACGAATGTATACGCAACCCCATCAG
TCTCCACCAACCTGGCAAGCAACTCGGCCATCGTCAGAGGCGTCGGAGCA
CCCGTAAAAAGGTTGGAAAAAAATGAAGTAATTCCATCGAACACGTTGTA
GGTGGACTGCCCGGACCCCAGACCACCAGCCCGCGAGTCATAAACAACAG
CCAAATGACCTACGCCAGCAAGCCCCGCGGCTCGAACAACACTAAGGGCA
TCATCAGCGGTGACATCACCGGCGGGTCCATTCTCCCCCGATCCGACCGT
GACCACTGCTTTAGTGGCCGGGCCGATCGCCTTAGCGATCGACTCCGGGT
CGGCGAAAGACGACTCCACCGCATTAAGCCGCCTGGATTCCTCCGGTGAG
ATAGCCCTATAAGCAGCGGCGAGGCGAGCAAGGTCTTGAGCGGAGATGAG
ATCCGGCACGCCAGCTCGAACGGAGAAGCCCTGACGGAGGAGGGTGAGGA
CAATGCGGGCACCGGATTGGCCGGTGGCGCCGGCGACGAAGACAGTGTTG
GGGTCTTTGCGGGGGCGGATGGAGAAGAGAGATGTGGATTTGGGGTCGGG
TAACTTAGGTAGGTCGAAGAAGAAGCGGTTGGGCTTGTTGGCCTCGGGGG
AAGCGGAGTTTGTTTTTCTGCAGAAGATGGGAGTGGGAGGCTTTTGATGC
TGACGAGAATCGAGTTTAGGGCGAGTGGTGGTGATGAGGCTGCGGAAGCT
GTGGGAAGTGAGCGCCGGAGCCATATGTAAGTGGCGGGCTCAAGAGTTGG
GAATGTGGAAGAAGTGTGGATCGGCGGGTAGGGCTATTGAAGGAAGGGAG
CCACATGACCGTTGCTGGCGTTTATCCG
>Unigene30_All
GTTTTTTTTTTTTTTTTTTTGATGAGATTGTCGGTCTGCATTCTATGGGA
TACTTTTACGTTCCCTTACAGATTGTTCAAATTGTTTGCGATGGGTATGA
ATAGCTTCATCGGCAGAGATTTGTGCTTCCACACGATGAACTAAGTCGGC
ATATGAGCGGACTGTGTCTCGCATTAGTGATGAATAAAAAGGTCCTGGAC
GGAGCCCTCCAAGGAAAACTCCTCTTAATAGTTCAGAGTTTACTCCAGGT
ATTTGGCGAGCTTCTAAGGAGAACCTCTGGAAGTATTCTTTAAGTGATTC
ACCCTCATTCTGTCGAATGCCGGAAAGATGGGAGGAATCTTTAATGATTC
TCCTGTTTGCAATGAGCCGTTCCACAAAAACTTGGCGAGTTCGTCAAAGG
TATGGATGGATCCCCTTGGAAGGGAGTAAAACCAAGTGCGAGCTTGTCCT
TTGAGGATAATGGGAAAGACCGACAAAGCAGTGTGTCAGGAGCTCGTTGA
ATATGCATGATAGTCCTGTAATGGTCGATGTGTTCATGTGGGTCAGTTGC
CCCATCATAGGAATCAATGCTCGGAAGCTTGAAACCTACGAGAATTGGAT
GTTGAAGAATAGCTTCAGCTAAAGGTGAGGACTCCTCATAGTCGCGGTAA
GGGGGAAGATGATTTCTGCCTTGAAGGTGAAATTCATCTTGTATTAAGCG
TCATACTTCTGCACGTATGTTATGACGAGCGGGGTCAACGGAATGAGGAT
GTATGAAGCTATCAACAATAATCGGTGGATTAGTAATCGGTTGAGCTGCA
TGCGATGGATGAGTGGAACTAGCAGTGTCAAGGAGATCAGCGTTACGGTC
TCCATGTGGAGGAACTCCAGTATCGGGAGGATTAGCATTTTGACCTCCTC
CGGCCAACGATCGATCTTGGGGGAGATGTGTTTGCCGTGGTAGCGGCTGT
TGTATTCTTCGCAAGAGACGGATCATCTCATTTTGAGATTCTTCCATTCG
ACGGATACGGCCTTCTAAAGAGATTCCTGCTCCGCCTTCACCCACAAGGT
CATGCCTATCAGGGGGGAGTGAGGCAGAAACTTGACGTCCTTGGTTTAAG
GATTGATTTTGAGAGTGACGGGAGTTGGAGCGGGAGGCTCCGTTGTAACG
AGTATTGCGCCTATTGGCCATAACGTGGATGTTCACGGAAGTTGTGATTG
AAGGGTTTCTTTTCCCACAGACGGCGCCAAACTGTTGCGTGCTAGAAAAC
CAGTCGCGGTAGAGTGAAAGTTTACGCCTTAGCCTTGTTGTGATTAGTCT
AGCACACACACAGATATTTAAAGAGACAAGAGAACTCCAGAAATTTTTAA
CGTGGAAAACCTCAAAAGGAGGGAAAAAAAATCACGGGGCCTGGCCCAGT
AAAATGCTTCCACTATGTATCTGTTTCAGAGTACAAAATCTTCCTGATAA
CAGGGTTACAATATTGTATATGAGAAAAGAACAATAGCTATGTAACAACG
GTCAGGTTGTACCGTTGTAATAGTTGCTAGTAGTGGCAGGTGATGGTGAA
CTGCGCGGAGGAACTTCTGGTGGAAATGCAGGGAACAATCACCGGTGAAA
ACGCAGGGAACAATTACTGACAGAAATGCAGGGAACAATTTCTGGCAGAA
ATCATC
>Unigene31_All
GTTTTTTTTTTTTTTTTTTTGATGAGATTGTCGGTCTGCATTCTATGGGA
TACTTTTACGTTCCCTTACAGATTGTTCAAATTGTTTGCGATGGGTATGA
ATAGCTTCATCGGCAGAGATTTGTGCTTCCACACGATGAACTAAGTCGGC
ATATGAGCGGACTGTGTCTCGCATTAGTGATGAATAAAAAGGTCCTGGAC
GGAGCCCTCCAAGGAAAACTCCTCTTAATAGTTCAGAGTTTACTCCAGGT
ATTTGGCGAGCTTCTAAGGAGAACCTCTGGAAGTATTCTTTAAGTGATTC
ACCCTCATTCTGTCGAATGCCGGAAAGATGGGAGGAATCTTTAATGATTC
TCCTGTTTGCAATGAGCCGTTCCACAAAAACTTGGCGAGTTCGTCAAAGG
TATGGATGGATCCCCTTGGAAGGGAGTAAAACCAAGTGCGAGCTTGTCCT
TTGAGGATAATGGGAAAGACCGACAAAGCAGTGTGTCAGGAGCTCGTTGA
ATATGCATGATAGTCCTGTAATGGTCGATGTGTTCATGTGGGTCAGTTGC
CCCATCATAGGAATCAATGCTCGGAAGCTTGAAACCTACGAGAATTGGAT
GTTGAAGAATAGCTTCAGCTAAAGGTGAGGACTCCTCATAGTCGCGGTAA
GGGGGAAGATGATTTCTGCCTTGAAGGTGAAATTCATCTTGTATTAAGCG
TCATACTTCTGCACGTATGTTATGACGAGCGGAACTAGCAGTGTCATGGA
GATTAACATCACGGTCTCTACGTGGAGGAACTCCAGCGTCAGGAAGATTA
GCATTTTGACCTCCTCCGGCCAACGATCGATCTTGGGGGAGATGTGTTTG
CCGTGGTAGCGGCTGTTGTATTCTTCGCAAGAGACGGATCATCTCATTTT
GAGATTCTTCCATTCGACGGATACGATCTTCTAAAGAGATTCCTGCTCCG
CCTTCACCCACAAGGTCATGCCTATCAGGGGGGAGTGAGGCAGAAACTTG
ACGTCCTTGGTTTAAGGATTGATTTTGAGAGTGACGGGAGTTGGAGCGGG
AGGCTCCGTTGTAACGAGTATTGCGCCTATTGGCCATAACGTGGATGTTC
ACGGAAGTTGTGATTGAAGGGTTTCTTTTCCCACAGACGGCGCCAAACTG
TTGCGTGCTAGAAAACCTGTTGCGGTAGAGTGAAAGTTTACGCCTTAGCC
TTGTTGTGATTAGTCTAGCACACACACAGATATTTAAAGAGACAAGAGAA
CTCCAGAAATTTTTAACGTGGAAAACCTCAAAAGGAGGGAAAAAAAATCA
CGGGGCCTGGCCCAGTAAAATGCTTCCACTATGTATCTGTTTCAGAGTAC
AAAATCTTCCTGATAACAGGGTTACAATATTGTATATGAGAAAAGAACAA
TAGCTATGTAACAACGGTCAGGTTGTACCGTTGTAATAGTTGCTAGTAGT
GGCAGGTGATGGTGAACTGCGCGGAGGAACTTCTGGTGGAAATGCAGGGA
ACAATCACCGGTGAAAACGCAGGGAACAATTACTGACAGAAATGCAGGGA
ACAATTTCTGGCAGAAATCATC
>Unigene32_All
GTTTTTTTTTTTTTTTTTTTGATGAGATTGTCGGTCTGCATTCTATGGGA
TACTTTTACGTTCCCTTACAGATTGTTCAAATTGTTTGCGATGGGTATGA
ATAGCTTCATCGGCAGAGATTTGTGCTTCCACACGATGAACTAAGTCGGC
ATATGAGCGGACTGTGTCTCGCATTAGTGATGAATAAAAAGGTCCTGGAC
GGAGCCCTCCAAGGAAAACTCCTCTTAATAGTTCAGAGTTTACTCCAGGT
ATTTGGCGAGCTTCTAAGGAGAACCTCTGGAAGTATTCTTTAAGTGATTC
ACCCTCATTCTGTCGAATGCCGGAAAGATGGGAGGAATCTTTAATGATTC
TCCTGTTTGCAATGAGCCGTTCCACAAAAACTTGGCGAGTTCGTCAAAGG
TATGGATGGATCCCCTTGGAAGGGAGTAAAACCAAGTGCGAGCTTGTCCT
TTGAGGATAATGGGAAAGACCGACAAAGCAGTGTGTCAGGAGCTCGTTGA
ATATGCATGATAGTCCTGTAATGGTCGATGTGTTCATGTGGGTCAGTTGC
CCCATCATAGGAATCAATGCTCGGAAGCTTGAAACCTACGAGAATTGGAT
GTTGAAGAATAGCTTCAGCTAAAGGTGAGGACTCCTCATAGTCGCGGTAA
GGGGGAAGATGATTTCTGCCTTGAAGGTGAAATTCATCTTGTATTAAGCG
TCATACTTCTGCACGTATGTTATGACGAGCGGGGTCAACGGAATGAGGAT
GTATGAAGCTATCAACAATAATCGGTGGATTAGTAATCGGTTGAGCTGCA
TGCGATGGATGAGTGGAACTAGCAGTGTCAAGGAGATCAGCGTTACGGTC
TCCATGTGGAGGAACTCCAGTATCGGGAGGATTAGCATTTTGACCTCCTC
CGGCCAACGATCGATCTTGGGGGAGATGTGTTTGCCGTGGTAGCGGCTGT
TGTATTCTTCGCAAGAGACGGATCATCTCATTTTGAGATTCTTCCATTCG
ACGGATACGATCTTCTAAAGAGATTCCTGCTCCGCCTTCACCCACAAGGT
CATGCCTATCAGGGGGGAGTGAGGCAGAAACTTGACGTCCTTGGTTTAAG
GATTGATTTTGAGAGTGACGGGAGTTGGAGCGGGAGGCTCCGTTGTAACG
AGTATTGCGCCTATTGGCCATAACGTGGATGTTCACGGAAGTTGTGATTG
AAGGGTTTCTTTTCCCACAGACGGCGCCAAACTGTTGCGTGCTAGAAAAC
CTGTTGCGGTAGAGTGAAAGTTTACGCCTTAGCCTTGTTGTGAAATCCAG
CACACACACAGGTGAATAAGAAGACTCCAGAAATTTTAACGTGGAAAACC
TCGAAAAGAGGGAAAAAATCACGGGGCCTAGCCCAGTAAAAATCTTCCAC
TATGTATCTGTTTCAGAGTACAAAATCTTCCTGATAACAGGGTTACAATA
TTGTATATGAGAAAAGAACAATAGCTATGTAACAACGGTCAGGTTGTACC
GTTGTAATAGTTGCTAGTAGTGGCAGGTGATGGTGAACTGCGCGGAGGAA
CTTCTGGTGGAAATGCAGGGAACAATCACCGGTGAAAACGCAGGGAACAA
TTACTGACAGAAATGCAGGGAACAATTTCTGGCAGAAATCATC
>Unigene33_All
GTTTTTTTTTTTTTTTTTTTGATGAGATTGTCGGTCTGCATTCTATGGGA
TACTTTTACGTTCCCTTACAGATTGTTCAAATTGTTTGCGATGGGTATGA
ATAGCTTCATCGGCAGAGATTTGTGCTTCCACACGATGAACTAAGTCGGC
ATATGAGCGGACTGTGTCTCGCATTAGTGATGAATAAAAAGGTCCTGGAC
GGAGCCCTCCAAGGAAAACTCCTCTTAATAGTTCAGAGTTTACTCCAGGT
ATTTGGCGAGCTTCTAAGGAGAACCTCTGGAAGTATTCTTTAAGTGATTC
ACCCTCATTCTGTCGAATGCCGGAAAGATGGGAGGAATCTTTAATGATTC
TCCTGTTTGCAATGAGCCGTTCCACAAAAACTTGGCGAGTTCGTCAAAGG
TATGGATGGATCCCCTTGGAAGGGAGTAAAACCAAGTGCGAGCTTGTCCT
TTGAGGATAATGGGAAAGACCGACAAAGCAGTGTGTCAGGAGCTCGTTGA
ATATGCATGATAGTCCTGTAATGGTCGATGTGTTCATGTGGGTCAGTTGC
CCCATCATAGGAATCAATGCTCGGAAGCTTGAAACCTACGAGAATTGGAT
GTTGAAGAATAGCTTCAGCTAAAGGTGAGGACTCCTCATAGTCGCGGTAA
GGGGGAAGATGATTTCTGCCTTGAAGGTGAAATTCATCTTGTATTAAGCG
TCATACTTCTGCACGTATGTTATGACGAGCGGAACTAGCAGTGTCATGGA
GATTAACATCACGGTCTCTACGTGGAGGAACTCCAGCGTCAGGAAGATTA
GCATTTTGACCTCCTCCGGCCAACGATCGATCTTGGGGGAGATGTGTTTG
CCGTGGTAGCGGCTGTTGTATTCTTCGCAAGAGACGGATCATCTCATTTT
GAGATTCTTCCATTCGACGGATACGGCCTTCTAAAGAGATTCCTGCTCCG
CCTTCACCCACAAGGTCATGCCTATCAGGGGGGAGTGAGGCAGAAACTTG
ACGTCCTTGGTTTAAGGATTGATTTTGAGAGTGACGGGAGTTGGAGCGGG
AGGCTCCGTTGTAACGAGTATTGCGCCTATTGGCCATAACGTGGATGTTC
ACGGAAGTTGTGATTGAAGGGTTTCTTTTCCCACAGACGGCGCCAAACTG
TTGCGTGCTAGAAAACCTGTTGCGGTAGAGTGAAAGTTTACGCCTTAGCC
TTGTTGTGAAATCCAGCACACACACAGGTGAATAAGAAGACTCCAGAAAT
TTTAACGTGGAAAACCTCGAAAAGAGGGAAAAAATCACGGGGCCTAGCCC
AGTAAAAATCTTCCACTATGTATCTGTTTCAGAGTACAAAATCTTCCTGA
TAACAGGGTTACAATATTGTATATGAGAAAAGAACAATAGCTATGTAACA
ACGGTCAGGTTGTACCGTTGTAATAGTTGCTAGTAGTGGCAGGTGATGGT
GAACTGCGCGGAGGAACTTCTGGTGGAAATGCAGGGAACAATCACCGGTG
AAAACGCAGGGAACAATTACTGACTGAAATGCAGAGAACAATTTCTGGCA
GAAATCATC
>Unigene34_All
GTTTTTTTTTTTTTTTTTTTGATGAGATTGTCGGTCTGCATTCTATGGGA
TACTTTTACGTTCCCTTACAGATTGTTCAAATTGTTTGCGATGGGTATGA
ATAGCTTCATCGGCAGAGATTTGTGCTTCCACACGATGAACTAAGTCGGC
ATATGAGCGGACTGTGTCTCGCATTAGTGATGAATAAAAAGGTCCTGGAC
GGAGCCCTCCAAGGAAAACTCCTCTTAATAGTTCAGAGTTTACTCCAGGT
ATTTGGCGAGCTTCTAAGGAGAACCTCTGGAAGTATTCTTTAAGTGATTC
ACCCTCATTCTGTCGAATGCCGGAAAGATGGGAGGAATCTTTAATGATTC
TCCTGTTTGCAATGAGCCGTTCCACAAAAACTTGGCGAGTTCGTCAAAGG
TATGGATGGATCCCCTTGGAAGGGAGTAAAACCAAGTGCGAGCTTGTCCT
TTGAGGATAATGGGAAAGACCGACAAAGCAGTGTGTCAGGAGCTCGTTGA
ATATGCATGATAGTCCTGTAATGGTCGATGTGTTCATGTGGGTCAGTTGC
CCCATCATAGGAATCAATGCTCGGAAGCTTGAAACCTACGAGAATTGGAT
GTTGAAGAATAGCTTCAGCTAAAGGTGAGGACTCCTCATAGTCGCGGTAA
GGGGGAAGATGATTTCTGCCTTGAAGGTGAAATTCATCTTGTATTAAGCG
TCATACTTCTGCACGTATGTTATGACGAGCGGAACTAGCAGTGTCATGGA
GATTAACATCACGGTCTCTACGTGGAGGAACTCCAGCGTCAGGAAGATTA
GCATTTTGACCTCCTCCGGCCAACGATCGATCTTGGGGGAGATGTGTTTG
CCGTGGTAGCGGCTGTTGTATTCTTCGCAAGAGACGGATCATCTCATTTT
GAGATTCTTCCATTCGACGGATACGATCTTCTAAAGAGATTCCTGCTCCG
CCTTCACCCACAAGGTCATGCCTATCAGGGGGGAGTGAGGCAGAAACTTG
GTGTCCTTGGTTCAAGGATTGATTTTGAGAGTGACGGGAGTTGGAGCGGG
AGGCTCCGTTGTAACGAGTATTGCGCCTATTGGCCATAACGTGGATGTTC
ACGGAAGTTGTGATTGAAGGGTTTCTTTTCCCACAGACGGCGCCAAACTG
TTGCGTGCTAGAAAACCTGTTGCGGTAGAGTGAAAGTTTACGCCTTAGCC
TTGTTGTGATTAGTCTAGCACACACACAGATATTTAAAGAGACAAGAGAA
CTCCAGAAATTTTTAACGTGGAAAACCTCAAAAGGAGGGAAAAAAAATCA
CGGGGCCTGGCCCAGTAAAATGCTTCCACTATGTATCTGTTTCAGAGTAC
AAAATCTTCCTGATAACAGGGTTACAATATTGTATATGAGAAAAGAACAA
TAGCTATGTAACAACGGTCAGGTTGTACCGTTGTAATAGTTGCTAGTAGT
GGCAGGTGATGGTGAACTGCGCGGAGAAACTTCCGGTGAAAATGCAGGGA
ATAATTACTGGAGGAAACGCCGGGAACAATTAAGAGGTTGACGACGGCAA
GGATCAGCGACAGCGGCGGCCGGCGGTGGTGGTTGACGACCGTCGAGCGG
TGGTGCGATCTTGCTCAGGGGATCTTCAAGCTTCAGAGTTCCCTCCTCTT
CCTTGCTTGGGCTCTTCCTCTTCTTCCTTGCTCGGGCTCCTCCTCTTCTT
TACTTGTTTCAGCTCCTCTTCTTCTTCACTTGGCATTCCCTTATGTGAGG
AATGAGGGCCTATTTATAGATGAGAGGAGGGGCATTCTTGTAAATACATG
CAAAACCCGTACCACTCCACTTGATCGGACGGCTCAGAATGATTCCTTCG
ATCATTTGATGTATTTCGAGCATTTGGATGCTCAAATGAAGTCGGAATTA
TGAGATCTTGGGCTCGTTAGATTCGGCTCGTCGAGACGCTCGATTTGACT
ATAAACACTCCATATTTGAGAGCTATTTTGGGATTTAATTGACATCCCAA
AGATTCCAATGATATTTTAAGTGCTTGATCTCGACTAGTCTTGACTCAGA
ATCAGATTGCTTTCGACATCAAGATTCGTGCTTCGACTAGTAGAATTTTC
AGGGTCATATCAGTTGCCCCCCAATTTTTGGATGATATTACCTCAATCAT
CCAAAAATATATGCGTCAACTACTTGAAAATAACAATTTATTCAATGAAA
TTTGCGAGCCCATTAATCATATATTTCGAGAGAATAAATTTTCATAAAAA
TATAATATTATGATTATGGAAGTAGATGCAAGGCCGTAGGCGCGAGATTT
TGAGGTTATGGATCAATTCAGATCTTTATGGGGGCTTTTAGGCGTTTCCG
GGGGCCCGCAGGCACTCAGGGGCGCCCGCTGGCACGCGGGTGCGCGCGCA
CGCCCGCGGACGTGTGCCGCGCCAATGGGCCGCGGGGCCCGTCGGGTCAA
GAGCGCGGG
>Unigene35_All
GTTTTTTTTTTTTTTTTTTTGATGAGATTGTCGGTCTGCATTCTATGGGA
TACTTTTACGTTCCCTTACAGATTGTTCAAATTGTTTGCGATGGGTATGA
ATAGCTTCATCGGCAGAGATTTGTGCTTCCACACGATGAACTAAGTCGGC
ATATGAGCGGACTGTGTCTCGCATTAGTGATGAATAAAAAGGTCCTGGAC
GGAGCCCTCCAAGGAAAACTCCTCTTAATAGTTCAGAGTTTACTCCAGGT
ATTTGGCGAGCTTCTAAGGAGAACCTCTGGAAGTATTCTTTAAGTGATTC
ACCCTCATTCTGTCGAATGCCGGAAAGATGGGAGGAATCTTTAATGATTC
TCCTGTTTGCAATGAGCCGTTCCACAAAAACTTGGCGAGTTCGTCAAAGG
TATGGATGGATCCCCTTGGAAGGGAGTAAAACCAAGTGCGAGCTTGTCCT
TTGAGGATAATGGGAAAGACCGACAAAGCAGTGTGTCAGGAGCTCGTTGA
ATATGCATGATAGTCCTGTAATGGTCGATGTGTTCATGTGGGTCAGTTGC
CCCATCATAGGAATCAATGCTCGGAAGCTTGAAACCTACGAGAATTGGAT
GTTGAAGAATAGCTTCAGCTAAAGGTGAGGACTCCTCATAGTCGCGGTAA
GGGGGAAGATGATTTCTGCCTTGAAGGTGAAATTCATCTTGTATTAAGCG
TCATACTTCTGCACGTATGTTATGACGAGCGGAACTAGCAGTGTCATGGA
GATTAACATCACGGTCTCTACGTGGAGGAACTCCAGCGTCAGGAAGATTA
GCATTTTGACCTCCTCCGGCCAACGATCGATCTTGGGGGAGATGTGTTTG
CCGTGGTAGCGGCTGTTGTATTCTTCGCAAGAGACGGATCATCTCATTTT
GAGATTCTTCCATTCGACGGATACGGCCTTCTAAAGAGATTCCTGCTCCG
CCTTCACCCACAAGGTCATGCCTATCAGGGGGGAGTGAGGCAGAAACTTG
ACGTCCTTGGTTTAAGGATTGATTTTGAGAGTGACGGGAGTTGGAGCGGG
AGGCTCCGTTGTAACGAGTATTGCGCCTATTGGCCATAACGTGGATGTTC
ACGGAAGTTGTGATTGAAGGGTTTCTTTTCCCACAGACGGCGCCAAACTG
TTGCGTGCTAGAAAACCAGTCGCGGTAGAGTGAAAGTTTACGCCTTAGCC
TTGTTGTGAAATCCAGCACACACACAGGTGAATAAGAAGACTCCAGAAAT
TTTAACGTGGAAAACCTCGAAAAGAGGGAAAAAATCACGGGGCCTAGCCC
AGTAAAAATCTTCCACTATGTATCTGTTTCAGAGTACAAAATCTTCCTGA
TAACAGGGTTACAATATTGTATATGAGAAAAGAACAATAGCTATGTAACA
ACGGTCAGGTTGTACCGTTGTAATAGTTGCTAGTAGTGGCAGGTGATGGT
GAACTGCGCGGAGAAACTTCCGGTGAAAATGCAGGGAATAATTACTGGAG
GAAACGCCGGGAACAATTAAGAGGTTGACGACGGCAAGGATCAGCGACAG
CGGCGGCCGGCGGTGGTGGTTGACGACCGTCGAGCGGTGGTGCGATCTTG
CTCAGGGGATCTTCAAGCTTCAGAGTTCCCTCCTCTTCCTTGCTTGGGCT
CTTCCTCTTCTTCCTTGCTCGGGCTCCTCCTCTTCTTTACTTGTTTCAGC
TCCTCTTCTTCTTCACTTGGCATTCCCTTATGTGAGGAATGAGGGCCTAT
TTATAGATGAGAGGAGGGGCATTCTTGTAAATACATGCAAAACCCGTACC
ACTCCACTTGATCGGACGGCTCAGAATGATTCCTTCGATCATTTGATGTA
TTTCGAGCATTTGGATGCTCAAATGAAGTCGGAATTATGAGATCTTAGGC
TCGTTAGATCCGGCTCGTCGAGACGCTCGATTTGACTATAAACACTCCAT
ATTTGAGAGCTATTTTGGGATTTAATTGACATCCCAAAGATTCCAATGAT
ATTTTAAGTGCTTGATCTCGACTAGTCTTGACTCAGAATCAGATTGCTTT
CGACATCAAGATTCGTGCTTCGACTAGTAGAATTTTCAGGGTCATATCAG
TTGCCCCCCAATTTTTGGATGATATTACCTCAATCATCCAAAAATATATG
CGTCAACTACTTGAAAATAACAATTTATTCAATGAAATTTGCGAGCCCAT
TAATCATATATTTCGAGAGAATAAATTTTCATAAAAATATAATATTATGA
TTATGGAAGTAGATGCAAGGCCGTAGGCGCGAGATTTTGAGGTTATGGAT
CAATTCAGATCTTTATGGGGGCTTTTAGGCGTTTCCGGGGGCCCGCAGGC
ACTCAGGGGCGCCCGCTGGCACGCGGGTGCGCGCGCACGCCCGCGGACGT
GTGCCGCGCCAATGGGCCGCGGGGCCCGTCGGGTCAAGAGCGCGGG
>Unigene36_All
GTTTTTTTTTTTTTTTTTTTGATGAGATTGTCGGTCTGCATTCTATGGGA
TACTTTTACGTTCCCTTACAGATTGTTCAAATTGTTTGCGATGGGTATGA
ATAGCTTCATCGGCAGAGATTTGTGCTTCCACACGATGAACTAAGTCGGC
ATATGAGCGGACTGTGTCTCGCATTAGTGATGAATAAAAAGGTCCTGGAC
GGAGCCCTCCAAGGAAAACTCCTCTTAATAGTTCAGAGTTTACTCCAGGT
ATTTGGCGAGCTTCTAAGGAGAACCTCTGGAAGTATTCTTTAAGTGATTC
ACCCTCATTCTGTCGAATGCCGGAAAGATGGGAGGAATCTTTAATGATTC
TCCTGTTTGCAATGAGCCGTTCCACAAAAACTTGGCGAGTTCGTCAAAGG
TATGGATGGATCCCCTTGGAAGGGAGTAAAACCAAGTGCGAGCTTGTCCT
TTGAGGATAATGGGAAAGACCGACAAAGCAGTGTGTCAGGAGCTCGTTGA
ATATGCATGATAGTCCTGTAATGGTCGATGTGTTCATGTGGGTCAGTTGC
CCCATCATAGGAATCAATGCTCGGAAGCTTGAAACCTACGAGAATTGGAT
GTTGAAGAATAGCTTCAGCTAAAGGTGAGGACTCCTCATAGTCGCGGTAA
GGGGGAAGATGATTTCTGCCTTGAAGGTGAAATTCATCTTGTATTAAGCG
TCATACTTCTGCACGTATGTTATGACGAGCGGAACTAGCAGTGTCATGGA
GATTAACATCACGGTCTCTACGTGGAGGAACTCCAGCGTCAGGAAGATTA
GCATTTTGACCTCCTCCGGCCAACGATCGATCTTGGGGGAGATGTGTTTG
CCGTGGTAGCGGCTGTTGTATTCTTCGCAAGAGACGGATCATCTCATTTT
GAGATTCTTCCATTCGACGGATACGATCTTCTAAAGAGATTCCTGCTCCG
CCTTCACCCACAAGGTCATGCCTATCAGGGGGGAGTGAGGCAGAAACTTG
GTGTCCTTGGTTCAAGGATTGATTTTGAGAGTGACGGGAGTTGGAGCGGG
AGGCTCCGTTGTAACGAGTATTGCGCCTATTGGCCATAACGTGGATGTTC
ACGGAAGTTGTGATTGAAGGGTTTCTTTTCCCACAGACGGCGCCAAACTG
TTGCGTGCTAGAAAACCTGTTGCGGTAGAGTGAAAGTTTACGCCTTAGCC
TTGTTGTGATTAGTCTAGCACACACACAGATATTTAAAGAGACAAGAGAA
CTCCAGAAATTTTTAACGTGGAAAACCTCAAAAGGAGGGAAAAAAAATCA
CGGGGCCTGGCCCAGTAAAATGCTTCCACTATGTATCTGTTTCAGAGTAC
AAAATCTTCCTGATAACAGGGTTACAATATTGTATATGAGAAAAGAACAA
TAGCTATGTAACAACGGTCAGGTTGTACCGTTGTAATAGTTGCTAGTAGT
GGCAGGTGATGGTGAACTGCGCGGAGAAACTTCCGGTGAAAATGCAGGGA
ATAATTACTGGAGGAAACGCCGGGAACAATTAAGAGGTTGACGACGGCAA
GGATCAGCGACAGCGGCGGCCGGCGGTGGTGGTTGACGACCGTCGAGCGG
TGGTGCGATCTTGCTCGGGGGATCTTCAAGCTTCAGAGCTCTCTCTTCCT
CCTTGCTTGGGCTCCTCTCCTTCTTCACTTGGCCTCCCCTCATATGAAGA
ATGAGGGTCTATTTATAGATTGGAGGAGTGGCATTCCTGCAAATACATGC
AAAACCCGTACCACTCCACTTGATCGGACGGCTCAGAATGATTCCTTCGA
TCATTTGATGTATTTCGAGCATTTGGATGCTCAAATGAAGTCGGAATTAT
GAGATCTTAGGCTCGTTAGATCCGGCTCGTCGAGACGCTCGATTTGACTA
TAAACACTCCATATTTGAGAGCTATTTTGGGATTTAATTGACATCCCAAA
GATTCCAATGATATTTTAAGTGCTTGATCTCGACTAGTCTTGACTCAGAA
TCAGATTGCTTTCGACATCAAGATTCGTGCTTTGACTAGTGGTATTTTGA
GATCCATATCAGTTGCCCCCCAATTTTTGGATGATATTACCTCAATCATC
CAAAAATATATGCGTCAACTACTTGAAAATAACAATTTATTCAATGAAAT
TTGCGAGCCCATTAATCATATATTTCGAGAGAATAAATTTTCATAAAAAT
ATAATATTATGATTATGGAAGTAGATGCAAGGCCGTAGGCGCGAGATTTT
GAGGTTATGGATCAATTCAGATCTTTATGGGGGCTTTTAGGCGTTTCCGG
GGGCCCGCAGGCACTCAGGGGCGCCCGCTGGCACGCGGGTGCGCGCGCAC
GCCCGCGGACGTGTGCCGCGCCAATGGGCCGCGGGGCCCGTCGGGTCAAG
AGCGCGGG
>Unigene37_All
GTTTTTTTTTTTTTTTTTTTGATGAGATTGTCGGTCTGCATTCTATGGGA
TACTTTTACGTTCCCTTACAGATTGTTCAAATTGTTTGCGATGGGTATGA
ATAGCTTCATCGGCAGAGATTTGTGCTTCCACACGATGAACTAAGTCGGC
ATATGAGCGGACTGTGTCTCGCATTAGTGATGAATAAAAAGGTCCTGGAC
GGAGCCCTCCAAGGAAAACTCCTCTTAATAGTTCAGAGTTTACTCCAGGT
ATTTGGCGAGCTTCTAAGGAGAACCTCTGGAAGTATTCTTTAAGTGATTC
ACCCTCATTCTGTCGAATGCCGGAAAGATGGGAGGAATCTTTAATGATTC
TCCTGTTTGCAATGAGCCGTTCCACAAAAACTTGGCGAGTTCGTCAAAGG
TATGGATGGATCCCCTTGGAAGGGAGTAAAACCAAGTGCGAGCTTGTCCT
TTGAGGATAATGGGAAAGACCGACAAAGCAGTGTGTCAGGAGCTCGTTGA
ATATGCATGATAGTCCTGTAATGGTCGATGTGTTCATGTGGGTCAGTTGC
CCCATCATAGGAATCAATGCTCGGAAGCTTGAAACCTACGAGAATTGGAT
GTTGAAGAATAGCTTCAGCTAAAGGTGAGGACTCCTCATAGTCGCGGTAA
GGGGGAAGATGATTTCTGCCTTGAAGGTGAAATTCATCTTGTATTAAGCG
TCATACTTCTGCACGTATGTTATGACGAGCGGGGTCAACGGAATGAGGAT
GTATGAAGCTATCAACAATAATCGGTGGATTAGTAATCGGTTGAGCTGCA
TGCGATGGATGAGTGGAACTAGCAGTGTCAAGGAGATCAGCGTTACGGTC
TCCATGTGGAGGAACTCCAGTATCGGGAGGATTAGCATTTTGACCTCCTC
CGGCCAACGATCGATCTTGGGGGAGATGTGTTTGCCGTGGTAGCGGCTGT
TGTATTCTTCGCAAGAGACGGATCATCTCATTTTGAGATTCTTCCATTCG
ACGGATACGGCCTTCTAAAGAGATTCCTGCTCCGCCTTCACCCACAAGGT
CATGCCTATCAGGGGGGAGTGAGGCAGAAACTTGACGTCCTTGGTTTAAG
GATTGATTTTGAGAGTGACGGGAGTTGGAGCGGGAGGCTCCGTTGTAACG
AGTATTGCGCCTATTGGCCATAACGTGGATGTTCACGGAAGTTGTGATTG
AAGGGTTTCTTTTCCCACAGACGGCGCCAAACTGTTGCGTGCTAGAAAAC
CAGTCGCGGTAGAGTGAAAGTTTACGCCTTAGCCTTGTTGTGATTAGTCT
AGCACACACACAGATATTTAAAGAGACAAGAGAACTCCAGAAATTTTTAA
CGTGGAAAACCTCAAAAGGAGGGAAAAAAAATCACGGGGCCTGGCCCAGT
AAAATGCTTCCACTATGTATCTGTTTCAGAGTACAAAATCTTCCTGATAA
CAGGGTTACAATATTGTATATGAGAAAAGAACAATAGCTATGTAACAACG
GTCAGGTTGTACCGTTGTAATAGTTGCTAGTAGTGGCAGGTGATGGTGAA
CTGCGCGGAGAAACTTCCGGTGAAAATGCAGGGAATAATTACTGGAGGAA
ACGCCGGGAACAATTAAGAGGTTGACGACGGCAAGGATCAGCGACAGCGG
CGGCCGGCGGTGGTGGTTGACGACCGTCGAGCGGTGGTGCGATCTTGCTC
GGGGGATCTTCAAGCTTCAGAGCTCTCTCCTCCTTCTTGCTTGGGCTCCT
CTCCTTCTTCACTTGGCCTCCCCTCATATGAAGAATGAGGGTCTATTTAT
AGATTGGAGGAGTGGCATTCCTGCAAATACATGCAAAACCCGTACCACTC
CACTTGATCGGACGGCTCAGAATGATTCCTTCGATCATTTGATGTATTTC
GAGCATTTGGATGCTCAAATGAAGTCGGAATTATGAGATCTTAGGCTCGT
TAGATCCGGCTCGTCGAGACGCTCGATTTGACTATAAACACTCCATATTT
GAGAGCTATTTTGGGATTTAATTGACATCCCAAAGATTCCAATGATATTT
TAAGTGCTTGATCTCGACTAGTCTTGACTCAGAATCAGATTGCTTTCGAC
ATCAAGATTCGTGCTTCGACTAGTAGAATTTTCAGGGTCATATCAGTTGC
CCCCCAATTTTTGGATGATATTACCTCAATCATCCAAAAATATATGCGTC
AACTACTTGAAAATAACAATTTATTCAATGAAATTTGCGAGCCCATTAAT
CATATATTTCGAGAGAATAAATTTTCATAAAAATATAATATTATGATTAT
GGAAGTAGATGCAAGGCCGTAGGCGCGAGATTTTGAGGTTATGGATCAAT
TCAGATCTTTATGGGGGCTTTTAGGCGTTTCCGGGGGCCCGCAGGCACTC
AGGGGCGCCCGCTGGCACGCGGGTGCGCGCGCACGCCCGCGGACGTGTGC
CGCGCCAATGGGCCGCGGGGCCCGTCGGGTCAAGAGCGCGGG
>Unigene38_All
GTTTTTTTTTTTTTTTTTTTGATGAGATTGTCGGTCTGCATTCTATGGGA
TACTTTTACGTTCCCTTACAGATTGTTCAAATTGTTTGCGATGGGTATGA
ATAGCTTCATCGGCAGAGATTTGTGCTTCCACACGATGAACTAAGTCGGC
ATATGAGCGGACTGTGTCTCGCATTAGTGATGAATAAAAAGGTCCTGGAC
GGAGCCCTCCAAGGAAAACTCCTCTTAATAGTTCAGAGTTTACTCCAGGT
ATTTGGCGAGCTTCTAAGGAGAACCTCTGGAAGTATTCTTTAAGTGATTC
ACCCTCATTCTGTCGAATGCCGGAAAGATGGGAGGAATCTTTAATGATTC
TCCTGTTTGCAATGAGCCGTTCCACAAAAACTTGGCGAGTTCGTCAAAGG
TATGGATGGATCCCCTTGGAAGGGAGTAAAACCAAGTGCGAGCTTGTCCT
TTGAGGATAATGGGAAAGACCGACAAAGCAGTGTGTCAGGAGCTCGTTGA
ATATGCATGATAGTCCTGTAATGGTCGATGTGTTCATGTGGGTCAGTTGC
CCCATCATAGGAATCAATGCTCGGAAGCTTGAAACCTACGAGAATTGGAT
GTTGAAGAATAGCTTCAGCTAAAGGTGAGGACTCCTCATAGTCGCGGTAA
GGGGGAAGATGATTTCTGCCTTGAAGGTGAAATTCATCTTGTATTAAGCG
TCATACTTCTGCACGTATGTTATGACGAGCGGAACTAGCAGTGTCATGGA
GATTAACATCACGGTCTCTACGTGGAGGAACTCCAGCGTCAGGAAGATTA
GCATTTTGACCTCCTCCGGCCAACGATCGATCTTGGGGGAGATGTGTTTG
CCGTGGTAGCGGCTGTTGTATTCTTCGCAAGAGACGGATCATCTCATTTT
GAGATTCTTCCATTCGACGGATACGATCTTCTAAAGAGATTCCTGCTCCG
CCTTCACCCACAAGGTCATGCCTATCAGGGGGGAGTGAGGCAGAAACTTG
ACGTCCTTGGTTTAAGGATTGATTTTGAGAGTGACGGGAGTTGGAGCGGG
AGGCTCCGTTGTAACGAGTATTGCGCCTATTGGCCATAACGTGGATGTTC
ACGGAAGTTGTGATTGAAGGGTTTCTTTTCCCACAGACGGCGCCAAACTG
TTGCGTGCTAGAAAACCTGTTGCGGTAGAGTGAAAGTTTACGCCTTAGCC
TTGTTGTGAAATCCAGCACACACACAGGTGAATAAGAAGACTCCAGAAAT
TTTAACGTGGAAAACCTCGAAAAGAGGGAAAAAATCACGGGGCCTAGCCC
AGTAAAAATCTTCCACTATGTATCTGTTTCAGAGTACAAAATCTTCCTGA
TAACAGGGTTACAATATTGTATATGAGAAAAGAACAATAGCTATGTAACA
ACGGTCAGGTTGTACCGTTGTAATAGTTGCTAGTAGTGGCAGGTGATGGT
GAACTGCGCGGAGAAACTTCCGGTGAAAATGCAGGGAATAATTACTGGAG
GAAACGCCGGGAACAATTAAGAGGTTGACGACGGCAAGGATCAGCGACAG
CGGCGGCCGGCGGTGGTGGTTGACGACCGTCGAGCGGTGGTGCGATCTTG
CTCGGGGGATCTTCAAGCTTCAGAGCTCTCTCCTCCTTCTTGCTTGGGCT
CCTCTCCTTCTTCACTTGGCCTCCCCTCATATGAAGAATGAGGGTCTATT
TATAGATTGGAGGAGTGGCATTCCTGCAAATACATGCAAAACCCGTACCA
CTCCACTTGATCGGACGGCTCAGAATGATTCCTTCGATCATTTGATGTAT
TTCGAGCATTTGGATGCTCAAATGAAGTCGGAATTATGAGATCTTAGGCT
CGTTAGATCCGGCTCGTCGAGACGCTCGATTTGACTATAAACACTCCATA
TTTGAGAGCTATTTTGGGATTTAATTGACATCCCAAAGATTCCAATGATA
TTTTAAGTGCTTGATCTCGACTAGTCTTGACTCAGAATCAGATTGCTTTC
GACATCAAGATTCGTGCTTCGACTAGTAGAATTTTCAGGGTCATATCAGT
TGCCCCCCAATTTTTGGATGATATTACCTCAATCATCCAAAAATATATGC
GTCAACTACTTGAAAATAACAATTTATTCAATGAAATTTGCGAGCCCATT
AATCATATATTTCGAGAGAATAAATTTTCATAAAAATATAATATTATGAT
TATGGAAGTAGATGCAAGGCCGTAGGCGCGAGATTTTGAGGTTATGGATC
AATTCAGATCTTTATGGGGGCTTTTAGGCGTTTCCGGGGGCCCGCAGGCA
CTCAGGGGCGCCCGCTGGCACGCGGGTGCGCGCGCACGCCCGCGGACGTG
TGCCGCGCCAATGGGCCGCGGGGCCCGTCGGGTCAAGAGCGCGGG
>Unigene39_All
GTTTTTTTTTTTTTTTTTTTGATGAGATTGTCGGTCTGCATTCTATGGGA
TACTTTTACGTTCCCTTACAGATTGTTCAAATTGTTTGCGATGGGTATGA
ATAGCTTCATCGGCAGAGATTTGTGCTTCCACACGATGAACTAAGTCGGC
ATATGAGCGGACTGTGTCTCGCATTAGTGATGAATAAAAAGGTCCTGGAC
GGAGCCCTCCAAGGAAAACTCCTCTTAATAGTTCAGAGTTTACTCCAGGT
ATTTGGCGAGCTTCTAAGGAGAACCTCTGGAAGTATTCTTTAAGTGATTC
ACCCTCATTCTGTCGAATGCCGGAAAGATGGGAGGAATCTTTAATGATTC
TCCTGTTTGCAATGAGCCGTTCCACAAAAACTTGGCGAGTTCGTCAAAGG
TATGGATGGATCCCCTTGGAAGGGAGTAAAACCAAGTGCGAGCTTGTCCT
TTGAGGATAATGGGAAAGACCGACAAAGCAGTGTGTCAGGAGCTCGTTGA
ATATGCATGATAGTCCTGTAATGGTCGATGTGTTCATGTGGGTCAGTTGC
CCCATCATAGGAATCAATGCTCGGAAGCTTGAAACCTACGAGAATTGGAT
GTTGAAGAATAGCTTCAGCTAAAGGTGAGGACTCCTCATAGTCGCGGTAA
GGGGGAAGATGATTTCTGCCTTGAAGGTGAAATTCATCTTGTATTAAGCG
TCATACTTCTGCACGTATGTTATGACGAGCGGGGTCAACGGAATGAGGAT
GTATGAAGCTATCAACAATAATCGGTGGATTAGTAATCGGTTGAGCTGCA
TGCGATGGATGAGTGGAACTAGCAGTGTCAAGGAGATCAGCGTTACGGTC
TCCATGTGGAGGAACTCCAGTATCGGGAGGATTAGCATTTTGACCTCCTC
CGGCCAACGATCGATCTTGGGGGAGATGTGTTTGCCGTGGTAGCGGCTGT
TGTATTCTTCGCAAGAGACGGATCATCTCATTTTGAGATTCTTCCATTCG
ACGGATACGGCCTTCTAAAGAGATTCCTGCTCCGCCTTCACCCACAAGGT
CATGCCTATCAGGGGGGAGTGAGGCAGAAACTTGACGTCCTTGGTTTAAG
GATTGATTTTGAGAGTGACGGGAGTTGGAGCGGGAGGCTCCGTTGTAACG
AGTATTGCGCCTATTGGCCATAACGTGGATGTTCACGGAAGTTGTGATTG
AAGGGTTTCTTTTCCCACAGACGGCGCCAAACTGTTGCGTGCTAGAAAAC
CAGTCGCGGTAGAGTGAAAGTTTACGCCTTAGCCTTGTTGTGAAATCCAG
CACACACACAGGTGAATAAGAAGACTCCAGAAATTTTAACGTGGAAAACC
TCGAAAAGAGGGAAAAAATCACGGGGCCTAGCCCAGTAAAAATCTTCCAC
TATGTATCTGTTTCAGAGTACAAAATCTTCCTGATAACAGGGTTACAATA
TTGTATATGAGAAAAGAACAATAGCTATGTAACAACGGTCAGGTTGTACC
GTTGTAATAGTTGCTAGTAGTGGCAGGTGATGGTGAACTGCGCGGAGAAA
CTTCCGGTGAAAATGCAGGGAATAATTACTGGAGGAAACGCCGGGAACAA
TTAAGAGGTTGACGACGGCAAGGATCAGCGACAGCGGCGGCCGGCGGTGG
TGGTTGACGACCGTCGAGCGGTGGTGCGATCTTGCTCGGGGGATCTTCAA
GCTTCAGAGCTCTCTCCTCCTTCTTGCTTGGGCTCCTCTCCTTCTTCACT
TGGCCTCCCCTCATATGAAGAATGAGGGTCTATTTATAGATTGGAGGAGT
GGCATTCCTGCAAATACATGCAAAACCCGTACCACTCCACTTGATCGGAC
GGCTCAGAATGATTCCTTCGATCATTTGATGTATTTCGAGCATTTGGATG
CTCAAATGAAGTCGGAATTATGAGATCTTAGGCTCGTTAGATCCGGCTCG
TCGAGACGCTCGATTTGACTATAAACACTCCATATTTGAGAGCTATTTTG
GGATTTAATTGACATCCCAAAGATTCCAATGATATTTTAAGTGCTTGATC
TCGACTAGTCTTGACTCAGAATCAGATTGCTTTCGACATCAAGATTCGTG
CTTTGACTAGTGGTATTTTGAGATCCATATCAGTTGCCCCCCAATTTTTG
GATGATATTACCTCAATCATCCAAAAATATATGCGTCAACTACTTGAAAA
TAACAATTTATTCAATGAAATTTGCGAGCCCATTAATCATATATTTCGAG
AGAATAAATTTTCATAAAAATATAATATTATGATTATGGAAGTAGATGCA
AGGCCGTAGGCGCGAGATTTTGAGGTTATGGATCAATTCAGATCTTTATG
GGGGCTTTTAGGCGTTTCCGGGGGCCCGCAGGCACTCAGGGGCGCCCGCT
GGCACGCGGGTGCGCGCGCACGCCCGCGGACGTGTGCCGCGCCAATGGGC
CGCGGGGCCCGTCGGGTCAAGAGCGCGGG
>Unigene40_All
TTTTCTTCATTTCGAATAGCCATCAGGATGTTAACACAGGGTGTGTTCAG
CGGAGTGTATTCCTTTTCTGGTCGTGGTTCACGTCATTGATATGGGGGTC
GTGGAGGGAGATCACGACTACCTTGTTGCTTCTTTTGATGAGATTGTCGG
TCTGCATTCTATGGGATACTTTTACGTTCCCTTACAGATTGTTCAAATTG
TTTGCGATGGGTATGAATAGCTTCATCGGCAGAGATTTGTGCTTCCACAC
GATGAACTAAGTCGGCATATGAGCGGACTGTGTCTCGCATTAGTGATGAA
TAAAAAGGTCCTGGACGGAGCCCTCCAAGGAAAACTCCTCTTAATAGTTC
AGAGTTTACTCCAGGTATTTGGCGAGCTTCTAAGGAGAACCTCTGGAAGT
ATTCTTTAAGTGATTCACCCTCATTCTGTCGAATGCCGGAAAGATGGGAG
GAATCTTTAATGATTCTCCTGTTTGCAATGAGCCGTTCCACAAAAACTTG
GCGAGTTCGTCAAAGGTATGGATGGATCCCCTTGGAAGGGAGTAAAACCA
AGTGCGAGCTTGTCCTTTGAGGATAATGGGAAAGACCTGACAAAGCAGTG
TGTCAGGAGCTCGTTGAATATGCATGATAGTCCTGTAATGGTCGATGTGT
TCATGTGGGTCAGTTGCCCCATCATAGGAATCAATGCTCGGAAGCTTGAA
ACCTACGAGAATTGGATGTTGAAGAATAGCTTCAGCTAAAGGTGAGGACT
CCTCATAGTCGCGGTAAGGGGGAAGATGATTTCTGCCTTGAAGGTGAAAT
TCATCTTGTATTAAGCGTCATACTTCTGCACGTATGTTATGACGAGCGGG
GTCAACGGAATGAGGATGTATGAAGCTATCAACAATAATCGGTGGATTAG
TAATCGGTTGAGCTGCATGCGATGGATGAGTGGAACTAGCAGTGTCAAGG
AGATCAGCGTTACGGTCTCCATGTGGAGGAACTCCAGTATCGGGAGGATT
AGCATTTTGACCTCCTCCGGCCAACGATCGATCTTGGGGGAGATGTATTT
GTCGCAGTAGTGGCTATTGTATTTCTCGCAAAAGCTGGATCATCTCATTT
TGAGATTCTTCCATTCGACGGATACGATCTTCTAAAGAGATTCCTGCTCC
GCCTTCACCCACAAGGTCATGCCTATCAGGGGGGAGTGAGGCAGAAACTT
GGTGTCCTTGGTTCAAGGATTGATTTTGAGAGTGACGGGAGTTGGAGCGG
GAGGCTCCGTTGTAACGAGTATTGCGCCTATTGGCCATAACGTGGATGTT
CACGGAAGTTGTGATTGAAGGGTTTCTTTTCCCACAGACGGCGCCAAACT
GTTGCGTGCTAGAAAACCAGTCGCGGTAGAGTGAAAGTTTACGCCTTAGC
CTTGTTGTGATTAGTCTAGCACACACACAGATATTTAAAGAGACAAGAGA
ACTCCAGAAATTTTTAACGTGGAAAACCTCAAAAGGAGGGAAAAAAAATC
ACGGGGCCTGGCCCAGTAAAATGCTTCCACTATGTATCTGTTTCAGAGTA
CAAAATCTTCCTGATAACAGGGTTACAATATTGTATATGAGAAAAGAACA
ATAGCTATGTAACAACGGTCAGGTTGTACCGTTGTAATAGTTGCTAGTAG
TGGCAGGTGATGGTGAACTGCGCGGAGAAACTTCCGGTGAAAATGCAGGG
AATAATTACTGGAGGAAACGCCGGGAACAATTAAGAGGTTGACGACGGCA
AGGATCAGCGACAGCGGCGGCCGGCGGTGGTGGTTGACGACCGTCGAGCG
GTGGTGCGATCTTGCTCAGGGGATCTTCAAGCTTCAGAGTTCCCTCCTCT
TCCTTGCTTGGGCTCTTCCTCTTCTTCTTCCTTGCTCGGGCTCCTCCTCT
TCTTTACTTGTTTCAGCTCCTCTTCTTCTTCACTTGGCATTCCCTTATGT
GAGGAATGAGGGCCTATTTATAGATGAGAGGAGGGGCATTCTTGTAAATA
CATGCAAAACCCGTACCACTCCACTTGATCGGACGGCTCAGAATGATTCC
TTCGATCATTTGATGTATTTCGAGCATTTGGATGCTCAAATGAAGTCGGA
ATTATGAGATCTTAGGCTCGTTAGATCCGGCTCGTCGAGACGCTCGATTT
GACTATAAACACTCCATATTTGAGAGCTATTTTGGGATTTAATTGACATC
CCAAAGATTCCAATGATATTTTAAGTGCTTGATCTCGACTAGTCTTGACT
CAGAATCAGATTGCTTTCGACATCAAGATTCGTGCTTCGACTAGTAGAAT
TTTCAGGGTCATATCAGTTGCCCCCCAATTTTTGGATGATATTACCTCAA
TCATCCAAAAATATATGCGTCAACTACTTGAAAATAACAATTTATTCAAT
GAAATTTGCGAGCCCATTAATCATATATTTCGAGAGAATAAATTTTCATA
AAAATATAATATTATGATTATGGAAGTAGATGCAAGGCCGTAGGCGCGAG
ATTTTGAGGTTATGGATCAATTCAGATCTTTATGGGGGCTTTTAGGCGTT
TCCGGGGGCCCGCAGGCACTCAGGGGCGCCCGCTGGCACGCGGGTGCGCG
CGCACGCCCGCGGACGTGTGCCGCGCCAATGGGCCGCGGGGCCCGTCGGG
TCAAGAGCGCGGG
>Unigene41_All
CTGGTTATGGTTTCGTGTATCCCAACTGCCAACAGATTTTCTTATTAGAG
CAATCATCCACCTGCCCACATCAATTTGGTGAACCTGTTCAAGCTGGTGA
GTGATTTACTGTTATCAGGAAGTGGACTTTTAACACTGTTGCTCAACAAA
AAAAAGAAAAAAGAAAAAAACCTTAACCTAAATAAACTGCTCAACACTAT
CTTAATTTACAACATAATCACCCCCAACAGTTCCAGTTTGAAAATACATA
CACATACACATAATTATACAAAATTACACACTTCACCCATTCATGTAAAT
AGCTAAGTTCATTTCTGTGGACATGATAATGTTCTGTTGTCAAAGACCAT
GCTGATTTCATAGCCACAGGAATGCTTGAGATGATGCAGAATGGAGCTGT
ATTGACTTATATCTTGATTTATTTCAGGTTTGGGTTGGAGATTCATCTAA
TCTAAAGCTCATATATATGCGAGCGAGCTTCGATCGCTCGCAGATTGTGG
TCGGCCACGAGTAGGAGTCGGCGGTCTTTGCGTGTTGAGCTCCTGCATCC
ATGTATCTTCAACAACACGCTCTGGAGATGACTCAGGTGAATGAAGTGGT
GGTGGAAGTGGATGAATCAACTTCGGAACAACAACTAATCCCCTACCAAT
CACCAGGATTGCTCCAGCATTATTTGCAGTTCCACAATAATTAGTAGCTG
AAAACAAAGTGATAAGTTGTCCCTGAGCAAATCTTTCAAAGCCATCCATC
ACACATTCATGAGCTCGTATAATAAGTTGTAGCTTGTTCCTCTTACAGAA
ATCTAACACCCTATCAGGCCCGAAAGAGACTAGACCAGGCCCTCTTGCAT
TTGGTCTCAAGCCCTCTATGCTATCATTCTCTGTAGGATCAGACCATAGA
AGATCCATTAGAATAATTGATCCAACATCCATAGTTATGGGCCTTCCAAT
TTTCTCAATCTGCTCTACTGTGTTTATGGACCTCCCTATACCACCATGCA
TGCAAATAATTTTCTTTTCAATGAGTGCAGCAAGAGGGAGGCAGTTGAAG
AGCTGATTAAAACGAGTCCATGCCCATATTCCATCACTTTCTCCCATTCT
TTCAATGCATTCTAGGCGAAAACCAAAAAGAGCATTTATGTCAGCAGCCT
CATGATTTCCTCGAATTAAATGGATATTCTCTGGATATTCAATCTTAAGA
GCAAGAAGCAAGCAGATAGTTTCCAAACTATGTTGTCCTCGATCAACATA
ATCTCCCAGAAACAAATAGTCAATGTACGTGATATCTCCAGCAGTTGATG
GGAAACCATATTCATCAAATAAACGCATCAAGTCTCCAAACTGCCCATGA
AGATCACCAAACACTTTAATTGGGGCTCTTAGTTGGAGAACAGTAGGCTC
TTGCATGAATATATGCTCAGCAGCATAGCAAAGCTCACCAACTTCATAGG
AATCAAGGAAAAAGCTTCGGTTAGAAGGAGGTCTCCAATTTCTTGGCCTT
AAAAGCAAAGATATAATCTTCTTATGTAAGCCTTGTGGAGATTTCTGTCT
ATTTAATAATTTCTTAGGTGGCCAGGTCTGATCACCATTTGCTGGATACA
TTCTTCTACTCTCATTTTCAAAATGATCCAACGAAAGTTGACGTATCAAT
CCACCTAAGTTACCAATGGCCTCTTTAGCGACTACAACCGCTCGAGGATG
CAACTTCACATCTGGCTGTAGGGTATCATCAGAACCAGAGCGGGGATCTG
GTGGTCGGTCGTTAGCTGGATATGCAGATTCGTTTTCTTGTGAAAGATCT
TTCTCCACCGAGACACCCAATGCTTCCTGTGCAGCACGCCAAACAGCACT
GACAGCCTCAGCTTCAGCAGTAGAAGCCTCCACAAGCTTGTCGATCGATT
TTTGATCCAAACTCAAACCCGCAGAGGAGGATCTCACTAGGTGGTCATCC
AATGATTGTTGCTGAGAGTCAGGATGATCAGTTTTGTTTTGTTTTTGACT
TGCCATTGATTGAATCCTATCCACAGCATACATGGAGGAAGTGATTTCAA
ATTGATAAGGCGAGTTATCAGCCACAAGTAGATCATTAAGGAGCGCATCT
CCCCTAAGACCACCATGGACGTAAATCTGAGACGCATAAGCAGCAGATGC
ATGGCGGCAACGGCGCATGAGCTCTAAAAAAGGATCATGATCATTTGAAG
ATTTCTGTAAGCTAGAAGTAACAATGCCATTCCTATCCAGCCATACTCCA
GCAGCAGTGTCCAATACTGCAATAGCACTTTCCCCTTCAACAATTTTTCC
ACCCCTAAGAACACCTCCAGTAACATGCAAGCGTGCACCCACAAATACCG
CTGAGTGTTGATACCTTGAAGAGGGTGAAACCCCTGGAGCTAAAGTCCAT
TCCCACCGGCCATTTGTATGCATCAGCAATCCATAAGCATCTGATAGTGG
AGCTCCAGATGAGTCTCTTCCACCACAAAGCAAAAGCATGCCATCTGAAC
GAGCACTGGCTGTTGCATACACTCTAGCAGATGGTCTGTCTCCTTCAGGA
TTGAGCTTTTGCCACCTATATGGTTTCTGTGCAGTATCCAAAGCCCAAGC
ATCAGAGAGGACCCTCTTCCCATCATTCCCGCTCACTGTTACAAGATATC
GCTGAGCAACCAAGTCCATAGCATGGCCATAGCGAGGCCCTGGACCAGGT
CCCTGAACAACAACTCTGTGCCACTTATACTTATCATTGGTGACATCAAG
CACATATAGGTCATCAGTAGAGTGCCCAGCAGGTCCTATTCCACCCTGAA
ACACCACCATAGTGCCGACCACCGCAGCAGCATGAGCAGCCCTATGCGAC
GGCGCCTCCCCCGCCGGCTGAATCCTAGTCCATTTCTTGGTCAAAAGATC
ATAACAGTGCACGGAATTCGTCACTCCAGCCAGCCTGATGCCGGGAATGG
GTCCACCGCCCTCTACAGCAGTGGCACCGCCGAAAAGGATGAGGCGAGGG
CCATGGGTCTTGGTTGCAGCAATGGCAGTGAGCGTGTGAGCACAGCGAGG
GCCAGGGGCGTCGTCGTCGGTCTCCCAGAACGCTTCGAGGTTGTGGTAAG
TCGGCGCAGGGACCAACCACGGCTTCGTCGCCGACATCGTCGGAAGCTGG
CGCCGCAGCCGTAGAAGAACTTAGTGATCGGATTCACCAACGGTAGGACA
GATCGCTGTAAAAATGTGTTTCGCTTCTTGTTCCTTTTCCAAGGAGAAGA
AGTGGAAGGAGTAAACGAGGTTGAGGACACACAAAGAAGATGCCTTTCAT
CGTTGTGCTGTAC
>Unigene42_All
CTTATGTTGATCAGTTATAATGATATTATAATTTTTTGGTGTAATTTCTA
AATCTAACCATTCTATTCAAAAATATCAAAAATAATAAGAAAATGATATG
TTACAATGCTTTAGAGAAATTAGAATATCCTATGAAACTAATGAAGCCAC
CCACGGCTTAACCTATGCTACAGAAAAATTGCATACAATCACTCCTTGTC
CTTGTCAGTTTTGCTCCCAAGGCTTTTTTATGATCACTCTCTCATTCCAC
TTAGCATTTACAAGAAAATTTTAAAATTGGGATGTCCAAGATTTACTTGA
TTACGGTTTCCTCGCAAAAGTCATTATCAGTAGAGAGCATCTATTGGAAG
AACATATTTCTACATTCAGACATCCAGAACTCAGAAGAATACTATGTCAT
ATATTTAAAGACCAGGAGACTTCGTCAATTACTTTGCTCATCAAATCTGT
TGGCCCTTATTATGAAGACTTAATGGATGAGGCCAAGCATATCATTGAAA
TAATAAAAACCCCAAGATTTTTTAAAGCCGGGCAACGGGATGATGAACAG
CACCACATATGTACTACACCTGCAGAAGATATAATAAGACATCATCGAAT
GTATCAAATTGCTACACTTGCTGACGGTTGCAGTACGCCCGTATACAACA
ATCAAATGGTTTATAAAGATAAGAATTTTATAATATTTCTCCAGGGCAGC

>Unigene43_All
CTTTTATCAATTTAATAATGATTATTTCAAACTTGACTTAGGATTTCTTA
TATTACTTAGAGCATGATTAAATCAAAAGTAAAATTTCAATTTATAATAA
ATAAACTCTTACCTTATATTATAAAATTTTGATTTTTGCCCTAGGACCCG
TGCCCGTTGCATTCTACGGTCACGCACGCTCGATCGGTCGCTCCTTTCCT
CCCGTTCGCACGCACTCCTCGCTCGGTCACTCCCTCCTTCTTCCTCGGCC
GACGGCACACGGACACTCCTCCTTCTTCTTCTTCCTCGGCTGACGATGGC
ACACGGACTACTCGGTTAGGGCACGCACACAAGGTCTCCCTCCTCCTTCT
TCTTCCTCGGTCGTCGGCGCACGGTTGCTCGGCTAGGGCACGCACGCACG
CAAGGAAGTCGTCTTCCCCCTTTTCTCCCTCTCTCGTTTCCTCTTTCGTT
GCTTTTGGGGGGTTCGGTTTTGGTAAAACTGAAATCGAGCTTCCCCCCCC
TTTTTGACTTTTCCAATCCGCGGCCAACCGTCG
>Unigene44_All
TCGTGCTGAACCAAACCCATGTGGCTTCGCAACCATCTTAGATTGAATAG
CTTAAGATCACGGCCATCCAATAGAATCTGGCCAGAAACGGGATCATAGA
ATCTCTCCATTAGGGAAATAATGGTGCTCTTTCCAGAACCAGAGACACCC
ACGACAGCTACCGTCTGTCCACCGCCGACTTTGAGACTGAAATTACTCAG
CACCATTGAGTCGGGACGATTCGGGTAGCAAAAGTCAATATTTTTAAACT
CGATGCTTCCGTATACAGATGGTGGTTTTAGACCAGAATTATCATCTGGA
TCGATCTTGGGAACCCGGTCGATGATTTCGAATACTGAAGTGAGGGAGTT
CCTCCTTTTTAAAATGTAAGGAGCCAGACCGAAAGGCTCTACTAATGCAA
AAGTGGCAAAAGAAAAAACAATGTATTCTTTGAGAGCTGTGACTAGTTTG
AGACGCCCATCATGGACTGAGACAGCAGTGTACCAGAGAAGCAGTGCGTT
GCAGGAAAAAAGGAGAAATTGAGAGAAGCCAAAGGCAAAGCCAATGCCCA
TACCATGGAAAAAGCTCTTCTTCAATATTCTATTTAGCTGTAACCCGTAA
AGTTCCATCACCTTGTTACCAGCACAGAATGCCACGACGGTGTAGATGTT
CCTAACAGCATCTTCAAGGACCAAAGAGGCCTTCCTGTGCATCTCCTGGA
TGCCTCTTGAAAACCCAGCAAGCCACATTTTCTGAGCAACAGCAGAGACC
GTAAGAATAGGTAAAGTGGCCAATGCAACTAATGCAATCCGCCATTGGAG
TAACATTCCAATCAGAATAGCCACAACAACAGCTGCAGTGTCCTGTATGA
ATATAGAAAGTCTATTACTGAAAGCAGCCCGGACAAACGTGGCATCATTT
GCCAAGCGCATTGATAATGTGTCTGCACTGTTCTCATCCTCATCATACCA
TCCCACTTCATTGCGCAACATGGCTGAGAACATCATCCTTCTAACTCGTT
CGGTCATTTTTTCCCCCATAATGCCAAAATAGAAATGTTGTAAAAAATTG
GCAAGCACAGTGATAAGTCCCAAACAAGTAATGATGAGACACCATTTGTT
CACTTCATTTCGTACATCTTCAACACCTATTCTATAATATGCTGCCATTA
TCAAAGCGACTGTGTAAGCAAATATAGGATTAAACGATCCAAAAATAGCA
GCGCCAATGCTTCCCAGGAGAGCATAAAGCCATTCCGTCAGACTGAGCTC
AATAAGCCTCCAAAATGATGGTGGCTTCAGGTGCTGTGAGTCTTTTGTGT
ATCTTTGTTTGACGGGCGATTCATTAAAATGATTAACTGGACGGCTGAAA
GTACTTGAATGGGAACGCTCATTTTTGGGATCTGAAGTCAAGAGAGGAGA
TATAGGTGATTCTGGATCTGAAGTGTTTGAGGTCTGCCGATTCAGTGAAT
GAACATCGATCTTGGGAAGTTCTGGCAACCTCATTTCAAAACTATCCTGC
CGTTTGATGGACGGCACTCTTTCTGCAACTACCATAGGCATCCCATTTTC
CATGATTTGCTCGGAGGGCGGGCTTCGAACCTTCGGTGATTCATGCAAGC
TGTGATTACCATCTGGTTGCCTAACAGAATTAAATCCATGAGCCCTCTGA
ACTGAGAAAGACTTCACCATCTTCGGGGATGATGGTTCTTGGAGAAAATG
ACTATCAGATGAATCTTTTTCAATTTGAAAAGTTGAAGGATATTTATGGT
TCCTGATAGGTGTCCTTCTAGGGAGTTTTGCTGCCTCTTCACATCTGAGG
AGCTCTGCATAAAGACCATCCAGAGTAAGCAATTCTTCATGTGTACCCAT
TTCAACAAGTTGACCTTCCTCCATGACTGCTATATAGTCAGCATTTCTTA
TAAGTCCAAGGCGTCTAGCTATAATTATAGTAGACCTTCCAAGCATGAGT
ATGTCCAATGCCTCCTGAACAGATCTTTCTGCATCAAAATCAAGGCCACC
TGTGACCTCATCCAGAAGAAGAATAGATGGATTTGAAAGTACAGCCCGAG
CAATAGAAAGCTTTATCATTTGCTCTTCCGTTAGAACTAAACCAGTCCTT
CCAACCAACGTATCGTATCCTTTTGTAAGCGAGCTAATAAATGTATGTGC
ATGTGCTGTCTTGGCAGCCTCTTCAATCTGATCAAAAGTAGCAGATCTCC
CATATGCAATGTTGTCCCTAATGCTCAGATTTAATAATGCTGGTTCCTGT
GTGACAAGTCCTATTTGGCTTCTCAACCATTCAAGCTTCAAGTTTTTTAT
ATTCTCTCCATCCAAAAGCACTTCCCCGAGTGTAGGATCATAGAAACGTT
CCATGAGAGGAATTATACTGCTTTTTCCTGAACCATTCCTACCAACAAGT
GCCACTGTTTTTCTAGAAGGGACGGTCAAGAAGAACCCACTTAGAATGGG
AATTTCAGGACGAGATAAGTAGCTAAAATATACATTGCGGAATTCAATGT
TTCCATGTACAGAAGCTAGGGTATTTCCATCATGATTGACAGTGGAAGTT
GAACGACTTATCATCTCATAAAGTCTATAAGCAGCAATCCTTCCTTGTTC
AAATGAATAGAAATTTGTTGCTGCTTGATTTAGCCCAAGGCCACTCAAAA
TCACAGAAAATAGAGCAGTTATGATTTCACCACCATTGGCCTTTGCATGC
AATACCAGGAACCTTCCAACCCAAAGTTGTAATGCACAAGAACATATGGC
AAGTCCATATGTGAAGCCAAGTCCAAGACCTTGCACAAGGCTAATTAATA
TTCCATAACGCAGTGTTGCTTGCAGTGAAGTGGCGTAAGAGTACTTTGCC
AATGTCTCGTTTGTAAATGCAGACAAAGTTCTAATGTAAGTGATGGCCTG
TTCAGCCATGCTTGCAGCTTCAGCATATGCGTCTTGAATGCTCTCAGCAA
GTCTATGAAGAAATATGTTGGATATACCACCAGCAGCAACAATAAATGGA
CCTGTACCCAGTGTCAAGAGTGCAATTTGCCAGCAGTTGATTAGACCAAT
AACAAGACCGCCAAAAAAAGTAGCCATATTATGTATATAATTTCCAACCT
TCTCACTCAGAGCAGATTGAATAAGCAAAACATCACTCAACACTTGACTA
ACAATGTCTCCATTGTTCCCATAAGTATCAAAAAAGCTCATATCCTGGTT
TAATAGTACTTGGACATACTTTGATCTGATGACTGCAGTCTGCCTCTCTC
CAGTAAAAATCCAGCAAGAGACCTCAATCCATGCAGCAGCAAATACACCA
GAGGCAATATAAATAATGTACAGAGCATGCTGCTTATACTGATGAAAGAC
CTCATCCGCACTTTTATCTCGCAAATTAGACGGATTAAGCAGATTGATGG
ACCTCCCAAAGAAATGCAAGTAGACAACCAGGGCCATCCCATGAGCCGCC
GCAGCCAGCGCTCCAACAGCCATAAGAAACCAATCCAACCCATCCGCGCA
AGCAAACAGCCTCGAGAACGGCACCGCGGCTGGAGGCGGCTCTATCTCCT
CCAACTCGTCGACCGGCCCTTCGTCCTCCACCCCAACCGCTTCCACGCCG
GAGTCCATGTACGGCGATGGAGACTCCGGTGGCTCTGACACTTCTGATAC
CGGCGTGAGCGGCTGTATGTGAGGTGGTGACCACCCAAAAAGCCCCCTCG
ACACCATCATCGTCCTTCGCTCCTCTCCTCCCAATAAACTTGGAAAGCCC
TAAAACCTGACAGCTCGTCCGATCCCCGTCAGTTCGGTGGCCAGTGAACG
GGGCAGTGGATCTAGGGTTTTTCACTTCCTCTGGCCCGCCGCACCGCTTC
TCAGTCGGAAATCGCCGCCCGGCATGAAAATCCACTCCGCGAAATACCTA
GCTTCCTGTTCCTTCTACAATCTTGTTGGCTTAATTTCCTCGATTGCGAC
GGACGAGTAGACTGGTCAAAGAAGACGGCTAGAAGAATTGAGGAGAGAGA
GAGAAAGAAGATGAACAGGTGGAGACCAACGAGAGGTTTGTTGATCAGTC
GAGGAAGAGGAGGAGAGAGTGAGGCCTAAGTAAGACGAAGGGAACGTTTC
GCTGCGGTTACTGACGTCGCGCTTCGGCTTCAGCATTTCAGCTTCTCTCT
CTCTCTCTCCCTTCGCCAGTTTCTGGGTCAAGACGCGGCGTTAGACGTGA
AAGAGAGCGTTTGAAATCCGAGATTAGGGGCTGGGGCTCACACG
>Unigene45_All
ATTCTATAATATGCTGCCATTATCAATGCAATAGTATAGGCAAGAAGAGG
ATTAAACGATCCAAAAATAGCCGCGCCAATGCTTCCCAAGAGAGCATAAA
GCCATTCTGCAAAACTGAGCTGAGCAAGCCTCCAAAATGATGGTTCTTTC
TGCATATACGATTCCTTGGAATATCTCTGTTTGATAGGCATGTCACTAAA
CTGATTAAGTGGGCGGCTGAAAGTCTGTGAATGGGAACGCTCATTTTTAG
GATCTGATGTCAAAAGCGGTGAAATAGGTGATTCTGGATTGGAAGGATCA
GATGTCTGCCGATTCAGCGAATGTACATCTATCTTGGGGAGCTCGGGCAG
TCTCATTTCAAAACTGTCCTGTCGTTTAATGGATGGTACACTTTCTGCAG
CGTCCATGGGCATCCCATTTTCCATCATCTGCTCCGAAGGTGGACTGTGA
ACCTTTGGTGAGTCCTGTGAGCTGTGATTTCCATCTGCCTGTCCAAGAGT
TTGAGATCCATGTGTCCGCTGAACTGAGGCCGACTTCATCAACTTGGGAG
ATGATGGCTCTTGGAGAAAATGACTTGCAAGGGAGTCCTTTTCAATTTGA
AAAGTTGTCAGCTCTTTATAGTTCCTGATTGGGGTCCTTTTCGGGAGCTT
TGATGCTTCTTCACATCTTAAGAGTTCTGCATAAAGGCCATCCAGTGTAA
GCAATTCTTCATGCGTGCCCATTTCAATAAGTTGACCTTCCTCCATCACT
GCTATATAGTCAGCATTTCTTATGAGGCCAAGCTGTCTAGCTATGATTAT
AGTTGACCTTCCAAGCATGAGTATATCTAATGCCTCTTGAACGGTTCTTT
CTGCCTCAAAATCAAGACCACCTGTGACTTCATCCAGAAGAAGAATAGAC
GGATTTGAAAGCACAGCTCGAGCAATAGAAAGCTTTATGTTTTGCTCTTC
AGTGAGAGCTAAACCGGCCCTACCAATCTGTGTATCATATCCTTTTTCCA
GTGAGGTGATAAATGTATGTGCATGCGCCGTCTTCGCAGCCTCTTCAATC
TGATCAAAAGTAGCAGATCTCCCATATGCAATGTTGTCCCTAATGCTCAG
ATTTAATAATGCTGGTTCCTGTGTGACAAGTCCTATTTGGCTTCTCAACC
ATTCAAGCTTCAAGTTTTTTATATTCTCTCCATCCAAAAGCACTTCCCCG
AGTGTAGGATCATAGAAACGTTCCATGAGAGGAATTATACTGCTTTTTCC
TGAACCATTCCTACCAACAAGTGCCACTGTTTTTCTAGAAGGGACGGTCA
AGAAGAACCCACTTAGAATGGGAATTTCAGGACGAGATAAGTAGCTAAAA
TATACATTGCGGAATTCAATGTTTCCATGTACAGAAGCTAGGGTATTTCC
ATCATGATTGACAGTGGAAGTTGAACGACTTATCATCTCATAAAGTCTAT
AAGCAGCAATCCTTCCTTGTTCAAATGAATAGAAATTTGTTGCTGCTTGA
TTTAGCCCAAGGCCACTCAAAATCACAGAAAATAGAGCAGTTATGATTTC
ACCACCATTGGCCTTTGCATGCAATACCAGGAACCTTCCAACCCAAAGTT
GTAATGCACAAGAACATATGGCAAGTCCATATGTGAAGCCAAGTCCAAGA
CCTTGCACAAGGCTAATTAATATTCCATAACGCAGTGTTGCTTGCAGTGA
AGTGGCGTAAGAGTACTTTGCCAATGTCTCGTTTGTAAATGCAGACAAAG
TTCTAATGTAAGTGATGGCCTGTTCAGCCATGCTTGCAGCTTCAGCATAT
GCGTCTTGAATGCTCTCAGCAAGTCTATGAAGAAATATGTTGGATATACC
ACCAGCAGCAACAATAAATGGACCTGTACCCAGTGTCAAGAGTGCAATTT
GCCAGCAGTTGATTAGACCAATAACAAGACCGCCAAAAAAAGTAGCCATA
TTATGTATATAATTTCCAACCTTCTCACTCAGAGCAGATTGAATAAGCAA
AACATCACTCAACACTTGACTAACAATGTCTCCATTGTTCCCATAAGTAT
CAAAAAAGCTCATATCCTGGTTTAATAGTACTTGGACATACTTTGATCTG
ATGACTGCAGTCTGCCTCTCTCCAGTAAAAATCCAGCAAGAGACCTCAAT
CCATGCAGCAGCAAATACACCAGAGGCAATATAAATAATGTACAGAGCAT
GCTGCTTATACTGATGAAAGACCTCATCCGCACTTTTATCTCGCAAATTA
GACGGATTAAGCAGATTGATGGACCTCCCAAAGAAATGCAAGTAGACAAC
CAGGGCCATCCCATGAGCCGCCGCAGCCAGCGCTCCAACAGCCATAAGAA
ACCAATCCAACCCATCCGCGCAAGCAAACAGCCTCGAGAACGGCACCGCG
GCTGGAGGCGGCTCTATCTCCTCCAACTCGTCGACCGGCCCTTCGTCCTC
CACCCCAACCGCTTCCACGCCGGAGTCCATGTACGGCGATGGAGACTCCG
GTGGCTCTGACACTTCTGATACCGGCGTGAGCGGCTGTATGTGAGGTGGT
GACCACCCAAAAAGCCCCCTCGACACCATCATCGTCCTTCGCTCCTCTCC
TCCCAATAAACTTGGAAAGCCCTAAAACCTGACAGCTCGTCCGATCCCCG
TCAGTTCGGTGGCCAGTGAACGGGGCAGTGGATCTAGGGTTTTTCACTTC
CTCTGGCCCGCCGCACCGCTTCTCAGTCGGAAATCGCCGCCCGGCATGAA
AATCCACTCCGCGAAATACCTAGCTTCCTGTTCCTTCTACAATCTTGTTG
GCTTAATTTCCTCGATTGCGACGGACGAGTAGACTGGTCAAAGAAGACGG
CTAGAAGAATTGAGGAGAGAGAGAGAAAGAAGATGAACAGGTGGAGACCA
ACGAGAGGTTTGTTGATCAGTCGAGGAAGAGGAGGAGAGAGTGAGGCCTA
AGTAAGACGAAGGGAACGTTTCGCTGCGGTTACTGACGTCGCGCTTCGGC
TTCAGCATTTCAGCTTCTCTCTCTCTCTCTCCCTTCGCCAGTTTCTGGGT
CAAGACGCGGCGTTAGACGTGAAAGAGAGCGTTTGAAATCCGAGATTAGG
GGCTGGGGCTCACACG
>Unigene46_All
GTAGACCTAAAAAGACTTGATTAGAAAGTATAAAAAATGACCTTGATTTA
TTAGGATTAAATTAGAATATGACACTTAATAAGATACATTGGAGAGAAGG
GATTTATGTAGCCGATCCCAAGTAGTGGGATAAAGGCTTGTTGTTGTTTT
ATAAATATTACCTAATATTACTTACATTTGTCTTTTTTGGCAGAACACTT
TGTTATATTTTAAAAATACCTATTTGACTTTTGTTATTTGCATGAACTCC
GCATAAACTGATTGTTGTTCTTAATAAGTTTTATGTGAGCGATGAGCAAT
GTGTTTTCTCAATTTGTTTATTTTTTATTTTTTATGGTAGAGATGCTTGC
GGATGTTACTTACACCTTTAAAAGCCATAGGTGTCCTTAAATGCTCTGCT
GTTTTTTCTCACCTCCTCCTGCAGCTGCGAACGATGTGCGGAGGGCAAGA
TTATGCATTGTTTTTATCACTGCAATTATCTTGATTTCCACTCATGCAGG
TGAACGTTAATAAGACAGCTTAAGTAGAAATTTGAATTTTTTGATATTTA
GTAGTGGATTAAAATTTAGAATTGTTTTACTCTGATTCTAATGTCTTATA
TATACTATTCTAATTCTACCTCTATTTTTTCTATACTGTGATACAAAACT
TGCAAGAATTCTTAATTGATACATTTACAATCTCCTTTAATTTTTTGTTC
ATTCGCTATATGTTCTGTGCTCTCCCATTGTTGGATGATGACATGATGTT
GCTTGTGTGTGTTTTATTTTAACTCTTTAAGTAATCAGGTATCCAATTAA
GATATCTGCGATATGATTTTACTGGAGAAAAACTTAAATTTTATGTTGCC
AGTGGCACTATATTGTTTCTGTTAGATATGCTTGTTTAGGCTGTGTATTT
TTTTCTACTAGTCCACATAATTTAGGACTCGGAGAGGATGGCATCAGCTG
TACCTTGGGAGTAATCATCTAATGCGGTAAGTGGGTTTTATTTCTTTCTT
GATTGGATGCTTAAAATGTCTGTAGTTTGGAACTGTAATCACTTACATTG
CCATTAACAATATTCTTCTGTTGCCAACTTGCCATTTCATTATTATTCCA
GTGCTTGTTCTTATCCAGTAACTGCCTCTTTATTTCATTTATCCAGTAAT
AACCCTCCTTAGTTCCTGCCATTTACTTTCAAAAATTGATTTATACAATG
AAATCAATTTTGCAGAATCGTCCTAGGAATCAACAAACTTCCGGAGGTTA
TCGTCCTCCTCGACCCCCAACTAGCTGGACTCCACCTGGAGCACCACCCA
TGCAGCAACCTGTTTACGGATACATGCAACCTGGAGCATATCCTGGTCAA
CCCCCACAATATAACATGTCTCAGCCACCTTATGGTGGTTATCTCCCTCC
CACTTCAACTGGTTGGGATCAATCATCTAATCCAGCAGCCCAACAAACTG
CCCAAGTAACTGGATATGATTACTATAACCAACAACAGCCACAACAGCAA
CAACAGCCTATTGGTGAATCTTCTGCCCAGACAGATAGCAACAGCTACAA
CTATGGCCAGATGCCTCCCACTTACACTGCCCCTGGATCGTACGGTGATT
CCAACTATTCCCATTCTGTTGCCGGCAATCAGCAAGGCTATGGACAGGCG
ACTAGTTATGCTCAACCAGGATCCCAGGCTGGATACACTCAGCCTGTATC
AGGCATCCAGACCGGATATGCTCAGCAAGGTTATGGTTCTGGATCTGCTT
ATAGTAATACTGTTGGCTCAGCTCAAGATGGTACTGGTCAAGGTGCTACT
CAACAAACTCTGCCGCTTGGTCAGTCCTCTACTTCGCAGCAAGGATATGG
TGCCCAACAGCCTGGGTATGGAAGCCAACCAGCCACACAGTCTGGATACT
TGCAGGCAGCATTGCCGGGTCAACCTGGGTATGGACAATCTCCTCAGGGG
CAGAAATTATCTCCAGCTCAGGCAGTTTATGGTCAAGGTCAGCAACCTGT
GACCACTTCTCAGGTTGGTTATGGTCAGACTACACAAGCTTATGGCCAGT
CCGCTCAGGGTTATTCTCAGACTGCACCAGCATCGGGATATGCTCAACCG
GCAGGCTACGGGCAGTCTTATGTTCAGCAGCAGCAGTCATATAATGATTC
TTATGCTGGTCCTTATGCCCAGCCTTCGTATTCGAGTGATGCCACGCATG
GGTCTTATGAAGCGCCTTCATCAGCTCAGGGCACTCCAAGTGGTGTGACA
AAAGCTTCGCCGCAAAGTTGACTGAATTGAGTCATCAAGGTGCTTTCTCA
ACTTTTTTAAGTGTTTAGTTTGGATCATATTCTATGGTTTATTTTGCAGG
AACTTGGCGCATTTTGGTAATAGAATATTGTTATTTGAATAAGCGTTAGG
TTTTGAAATTTACTTTACTGTTTAAATTTACTTTCTCTGTTGTAGTAGTT
CCATCTTAAGCTAAAGTTCTACTGGAATAAAAAAAGTTGAGAAAGCACCT
TGA
>Unigene47_All
TTTTTTTTTTTTTTTTTTGTGGATAGATCTTATCCTATGTGAAGATTGTA
AGTTCTACATCTTCTTAGCCTCTTCTCATAGAGCACCCTTACTTAAGATT
CTCTAATTTTCTTTTATAGTCCAAGTCTGAAGTTAACTCTAGATGACATA
ACTTATGCTTGATGACATAATACTTCTTGACTGGGTTGGGTTGACTACCA
TCATTAGCTAAATGATTAGGGCTTAACAATTTGGAATAATTGATCCATGA
GATTCAAACTAAGTCCATTTTTACTTTTTTCCTTAATCTTTTTCTTTACC
CCTACACCCCTTAAGCCCAACATACTCCTTATAGAGTCTTTGATGGTTTA
GTAATAATTACCATGTAAGTATTTTTATATCGAACCATCA
>Unigene48_All
CTCTTCCGACTGAGGCTGTGCTTGATTCTCCTTCTTTTCATTGCTTGAAG
CAAGTGTGGTACCCTCAAGACAGCTGGAATGTAGAAAGAGCCTTGAGCTG
AAGATACTGTCTGATCATAGTATTCTAGAACATCAGCCTGTCAGATTAAT
TTGAACTTCAATGTGAAACATCCGGTGATATGCTGGTAAATATTTGCCAG
TCAGAAAGGAATATATTTTTGAGTAGCAGGAAAGAGAATCACATAGAATT
TTCATCCATAAGTATATGATACAAAGAAATCATCAGAGTGCATCTTGATA
GTAAGCTCAAAGTTTGCTTTACAAAACTTCATCTTCCTCCTGATGAGAAA
GGAGATCTATATCATGAAAAGTGTTGCAGCAACCTAACCTTCTCCATGAA
CTCCAGACAAATTGCACGCTTCCAACAAACAACATTGACAGGTCTGTAAG
ACACATCAAGCACCAACCCTCTGAAGCAGGCCAATTCATCCACACCAAAT
TCATCCTCTTCTTCATCGTCCTCATCCTCCTCCTCAACATCAGTATCATC
AAAACCTTCCCTTTTTAGCGTTTCCCCAACCTTATAATTTCCTGCCTTCT
TCACCGCAGTAGAAACCCTAAAAAGCCCTTGACGCCAACCGCCTCTGTCC
TTACCTCTTACCCTAACGGGATTCTTCAAGTACCTCTCCCCACAAACCCT
AAACTTAATTGGCTCCTTCGGCTCACCACCAAAAACAGATCTTTCTCCAT
GAAGATGTAGCCTCAACCCTCCATTTGCAGTGAATCTTGCCATTAGAACA
AAACCAAAATTGCTTTGAAGGAAAAAATTTGATCCACTTACTCAAACTTG
GATTAATCAAAGTTGGGGTTTTTATACGCAAAACCCGAATTTTTCTTTGG
GTGATTGGTGATAGTAGAAGAGAAAGATTTGAATTTTAAAAGCCAGAGAA
GAATAGTAGGTTGGAGTTGAGGGATGGGAAGGTTCATCTGTAGAGTGCGG
GAATAGCTGAGGGTCCTC
>Unigene49_All
TTTTGCTTGAATTCACGGGGTATGTTGTTTCCTCATTCAAAATCTTTTTA
AGGATGTGCTCCTTCCGCTTGCCATGTTGGAATGCAAACGAGGCTCCACC
TAAGGTTATGGCGAGCATCGTTCCTTGCAAACTCTTCTATTTGGTCCTTC
GAACTGTATGTGCTCCCTCCTGGTAATTTTGTGGATAAAGCCACTGCACC
CTCGTGGGATTTTCCAATGCCTGCTGTTCATACAGACTCTGCAGTCTTAC
ATGACCTCCCAGGTGATGCTGAGGGTTAACGTGCACGCCAAAATGTGTAC
CAAATGATAGCTCATTTGAGTTAACGTCTTCCATTAAATCGATGCCTCCT
TGTGATCCCACATGTACATCAAGAGGTGAAGATGTTGAGGCAGCAGGAAA
TACAAGGTTCTCACTCCCGATGAGAGAAGATCTTAGAAAATCCTGCTCCT
TATTTGTCTGGACTAACATCTCTATGTTAGATTCTTTGATTTTTTTTGGT
GGCCTACCTCTTCGCTTTGAAGGCAAAGAAGTGGGGTTCTTACAAGCCTT
TGACATAGCAAATTGTGACGACAAAAGGTCATTAACATACTGACTGGTCT
GAGCCTCATAAGAAAGAAGCCTGGATTGCTTGTCTCTGTCTTCCGTGTCA
TCCAGAAGAGACTTTTCTAGCTCTTTAATTAGTTTTAATGCAAGCTGATA
CCTCTCTTCAGATACAAATCCGAGTTCTACAAGTTGAAGTAGGCGTACAG
ACAAGTATGCATAACGTTCCACTGGGGTATTAGGTACTATATCATCTGAG
TAATGAGCCAAACGGTACAGCCTCTTAAAATCCTTCTTCCAACGATCAAG
AACATATTGAGATGGAATTTCAAAAACTTGTTGCAACTTAAAAACTGACA
ATGAATGCCGACATAAAATTCCATTAAACTGAAAAAAGCCACATACACAA
TGAACAGCACGCTCTTCTGGATTGTAACAGACCTCATGGTCCTTGCTCTT
GGTTCTCTTACCATTTTCCATATATGAACATTCTTTGATCTCCAAGATAT
GAATAGGCCCGTCCATCTTTATTGGTGAAACATGACAATAAATGGTGGCT
TTTAGCTCTTCTTGAAATTTTTTGAACATGTTAAGAGTGTACAGTTTTGA
TAGTTGCTCTTCCATATAAAATTTTGATGCTATCAAGGGAACTTTGTGGA
ATGATTCAGAGTCTGCTTGTGCTTCCTTCTTGCACTTGCTTTGGATAATT
GTCTCATATTTACTAAGAAATTGCTTAACTGCAGTTTTTGGATTCACAAA
TCCTTCAAAATATGAGCCTAAACCCTCACCACGCTGGGAAACAGACATAC
CTGCCCAAAAAGTGTCTTTGAGATAAAGGGGAACCCATGAATGTCGGTTT
TCATATAAAGAACTAAGCCACTCATTTCCATCAAGTCCAAATCCCTCAAT
CATTTTATTCCATTTCTCTTCAAACACATCAATCCTTGAACAATCATATA
CCAACTTCTTTAGTGTCTTCCTTATAGCAATGAATTCTGTATATCCTTTC
AAATTTTCAGGTATTTTTTTCATAATATTATTTAAGCAGAAGCGATGTCT
GGTTCTCGGAAACACCTCTGCAACTGCACATTGGATTGCCTTACAGTGAT
CTGAAACAAAAGCATGTGGTCGGCATCCCATAATGCATGCTAACCAAGTT
TTAAATAACCAAACATATGTTTCAACAGTCTCATTTGAAAGTAAACCACA
ACCCAACAACACTGTTTGGCCGTGATGATTAGTTCCGATGAATGAAACAA
GAGGCAAATCATACTTTACAGCCAGACAAGTTGAATCAAATGATACAACA
TCACAAAAATACAATGATGCAGCCCTTGACCTTGCGTCAGCCCAAAACAG
ATTCCTCATACGACCGTGTTGG
>Unigene50_All
GCAACACAAAAGATGGAGGCCAATTAAATTGAATTAATCCCTCCACAAAC
TAATTAGGCACATAATCAAATGTTCGAAGAGATGTCGAAATAAAAGATTA
TCATAATAAATCTAAGACAGACACTGAATGCTTTATTCTAAAGAAGGAAA
GGCTCTGCCATTTTTCACTGTTTCTTCTGCTGAAAACTACTCGGAACAGC
AGCAGCAAAGGCAGTCAAGACAGCACTCACAGGTCTCATAGCAGCAGAAG
CAGCAACACAAACAAAACAAGCAAGCATATAGGCAGCCCTTTTCCTCGTG
CCGACGCTGCACGTGGTCGTAGTAAGACATCTCCTGGGCGCCCGGTGGCG
GATACATCTTTTCCGCCTCTTTTCTTTCAGAGCAAATCCAACCTAGAGAG
AGAAAGAGAGAGAGAACCAATCAGGGCTGAAATGCTGTTCTGAGAGAAGA
ACACTTTTCGTTATATAGATCAGAGAGAAGCAAAGAAAGAACTCTTTAGA
GTTTGACAAAGATAAAACTATCGCTTGGTCATGGACTCATGGGATGTTTT
CCTTCTCTCTCTCTCTCTCTCT
>Unigene51_All
CCTCATACAGTTTTAAGCCTATCGCACCAAACTTCCCCTTAGTTATTTCT
CAAGGGGACGGAAATCCAGTCCCCTGGTCTCCTGCTTTGCTTCCTACTTC
GTTACCAAATTGCAGCCTAGCATTCCTCCTCTTCTTCCTCCTCCTCCTCT
GCTTCGTCCTTTCCCTTCCCGACAATGCCACCGCCACCGATGCCAGCATC
TCATCCACAACCTTCTCTCTCTTCCTCCCATCTTTTCCGCCACCACCATC
AAAGATCCAGCCGAGCATCACCCTTATATCCTCCATCCGCACCAAACTAC
TCCCCTGCACCATACTAGAACAAACATCCAAAAACCCCTCGTATGCACTC
ACCAGCATCTTCACCACAGCCTCTTTTATTTGCTCTCTCAAGTCCGCATC
CTGAATCCCATACCCCCTACGATGCCGCCTTAAATTGTCCCTCATACCCC
TCATAAAAGCTTCCACCTCCCCTTTCTCCAACATCCTCGCCATTGGCTCC
CACGCCTCCGCCTGGTAAGCATATGCCGCCACCTCTGCCGAGCCCTTATA
CCTCCTCCTCATCTCCTCCTCCCCCACGAGGACAGCCAACTCAGATTCCC
GTGTCTCAATGTACATGTACCAATTCGTGTTCATTGCGAACAAATGCGCC
GCTATTCTATCCTTAAACTTCTCCCAAATGGTCTCCACGTTGCGCTGCAG
TACGTCGAGGACGTTAATGAATGATTCTTTGATGGCCTGGTCAGGTTTGG
GTCGGACCTCGGTGCTGAAGGCATGGGCCACAGACTGACCGTACCTATCC
GCAGCCACGCACTTGAGGAAATTGACGACATTGACGACGACGCTCGGAAC
CGAGGCATCGGTAGGCGGCGGGAAATCGTTTTGGATGCCATCAATGCGGA
GGGCGAGTGCGGAGAAGGCGCGGAAGGCGGAGCCGACTAGGAGTTTCTCG
ACGTCACGGGCGCGGGCGGAGATTTTCGGAACGCAGCCGTCGAAGAGGGA
GGAGAGCGCTGGGCGGAGGCGGCGTGTGGTGTCCGTCATCTTGAGTAGAT
TGATGAGCTTATGGGGCTCGTTGGGGGAGAGGGCATCGTCCTCTGCGAAG
CGCAATAAAACGAGCATGATGCGATGGGAGATCCTGGCGAAGCACTCTGG
CCAGACGGTCCCGTCCATGACGGAGGAGAGGACGGCGACGCAGAGGTGCT
TCTCGGCGGGGAGGACGGAAGTGACGGCAAAGCGGAAGTGGCGGATCCAT
TGGGAGGTGGCAGTGTCCGCCGAATCATTATCCATGTAGCCAATGCCCTC
GGACATGTACTCGTTGACACAGTCCAGGTTTAGTCGTGCCATTGCTTTCG
TCGCCTGACTTTGTCTGACCTTGACGAATATGTCGATGCAGGTGGAAAGG
CAGTCATTGGAGATCAGAACCTCCGAGATCCGGCGCAGGACAGCCCTCTC
CTCCACTGAACCCAGAGTCCGCCACTCAGAGCCTTCCATTCTCCCGGCCA
GCCGATCCTCGCTGTCCGTCTTCCGCCCATCGTCGGCGACCTCGCCGACG
TCAGCATGCCGGAGACGCCGCAGCATCTTCTTATATTCGTCCTGAAGCCT
CACCAGAGCCTCGGCAAGCATAGCTTTGTAATTCATCTTCCAGACCTCTC
CTTCGCTTACCTCACGAAACACAGCTATGTACTCTTTTATCCTGCACAAG
CTCATCCGATCCGCCGTCTTCGTGCGCCACAGGAATTCTACCGCCTCCTG
TAGCCTCTGAACCGCCGGCTCGCAATCAGCCTTCATGGATGTAGCCGCCG
ACCTAAGCTGGTCGACGCAGTCCACGTTCTTGGTGATGTACTCTGAGGCG
CCGAAAGCAACATGGATGCGTTCGAGGCGCTCTGCAAGGGAGAAGGAAAG
GGGAAGGGAAAAATTGGGGGAGACTGCTCGGTTGATGCGTGCGTGTAAGA
CTTTTGAGGCTACGGCCTGTGAGTGGAGCGTGGTAGCTGGGCCGGGGATG
GCGGCGAGGGATCCCCGCCGTAGGAGAAGGCTGCGGTCCGTTTCGGCGAT
GTCTCGTTCGGCGGCGATGGAGGAGAGGAGGACAGCGGAGATGGCGGCGT
GGGAGGAGCGGATCATGGAGATTACTGCCTCGTGGTTATCGCGGCTATGG
TCAACTGCAGAATCCATGTTCAGTAGTCTGGTAGCGATGGGAACTCCTTG
GCGGCGAGATTTACATTGTGGGCTTTTGGAGAAGAGAATAACGTCTC
>Unigene52_All
GTATTTTAAATTTACCTTTTTTTTTTAAATGCATAAGAATTGCGTGCTAT
ATATATATTCCCCAAAAAAAAGGTAAATTTAAAATACAATCTTGATCTAA
TTTAATTTAAAATAATACAGGGACCTCTGACCAGAAGATAAATTAAAAAC
ATAAGCTTACCTACTTAGAAGGCAGTTCCGTAAACATAAAGACTTAGCTC
ATTTCGAATCTTTTTTAAAGACTTAAGAGTAGTTCTCATAGATACATATG
GGCTCTAGAGTGCCAACATGATGCTTCATTTTCACCGTGCGAATCAAAAG
ATGAAGATGGGGGGACTGTCAAAAACTCATCCTTAAGACGGCATGTATGT
GGAAGTATCAATTTGCTCTGGCAACTCCTTAATGTCGACTTCAAATCTTG
CTTGAACCTGATTAAGAATATCTGAATCAGAAGCTGAAGAGACAAAGGTA
ATAGCCAGACCCTTGGTGCCAAATCTGCCAGCTCTACCTACCCTGTGCAA
GTAAGTGTCGGCAGAATCAGGCATATCATAGTTAATCACAATGTTTACAC
GCTCGATGTCAATTCCCCTGCCAACCAGATCAGTAGCTACAAGAATCCTT
TTATGTCCTTCCTTGAAGCCCTTGTACCTTGTTAATCTTTCTTCCTGTGA
CATTCCAGAATGAATGCAGATAGATGGGAAGTTGCACTCTACTAGCAATT
TGTTCAGCTCTGCTGCTCTGTTGACGCTCTTGACAAAAATTACAACCTGA
TTGAAGTCCAGAGCATCCAGAAGATCATTCAATTTTCGGTTCTTCTCCGA
TTCACTGAGTTTGATGTAGTGTTGTACTAGCCCATGTAGGGTTAGTTTTG
CTTCATCATCAACATATATTTCCATTGGATCTTGCATGAATTTCTTGCAA
ACAGGGCGTATCTCCTTGCTTAGCGTGGCTGAAAACATCATGACCTGCTT
GTCATGTGGAGTCATTTTGAATATCTCCTGCACATCTCTCCGCATGTCAA
GTGACTCGAGCATCTTGTCACATTCATCGAGAATGAAGTGCCTCACATTC
CTCAGAGAAAGATCTTTATCTCTAGCTAGTGCCAGAATTCTTCCTGGTGT
TCCAACAACTATATGAGGGCATTCATTTTTCAATATGTCCTTGTGCTTTC
CAATGTGAACGCCACCATAAAATACAGCAACTTTGATGTCAAGCAAGTAA
GTGCTGAATCTCTCAAACTCATGACATATCTGGTAAGCCAGTTCTCTAGT
ATGACATAAAACAAGGGCAGCAACTTGACCAGAAACGGGCTCAATTTGTT
GAAGGGTAGAGAGAACAAAAACTGCAGTTTTTCCCATTCCAGACTTTGCT
TGACAGATGACATCCATTCCCAAAATGGCTTGAGGTATGCACTCATGTTG
TACTGGCGGATAACCAAAGAAAAGTGGAGCGAAGTACCCCCAGTAAGTAA
AAAAATAATCTTCCGGTCCATTTAATTCAAAGCGTTACAATATTCTCGTC
CAAATGAGAAGGTGGCAGTAGTGTTTACCTTCAGAAGGGTGCTCAAATCC
AGAATCAACTATGGCCCGTAGAAGCTCTGGCTTCAACAGAAAATCTCTAA
ATCCGGAGCTGTGGATTCCAACATAACCCTTCTTTGCTGACTCTCCATTG
ATTTTCACCCCAAAAGAAACAGTGGCCTTCTCTTCTTCATCATCATAATC
GAGAAGCTCCTCCTCGTAGGCGTCGTTTTCCCTTACTTCACCCATCCTCA
AAAAGAAAATATCTGAATTGATGCCGGAATTCGGAAAAATCAATTCTGCA
AGAAAAAACTATAATTATAATAGTGGAGACCTGGGCTAGGGTTACTACAA
GGAACGAAAGATGGGAATCGGAACAGGGAAGATTCTGGGCTTCCTAAAAA
TAGAAAAACAATATGACTGAACGGAGAGAAAAGAAGGAGAAGAAGACCTA
GGGTTTGTAGGACGAGAGAAATGCGATGTGTGAACGGAAAACCTAACTAG
GGTTTCGAGAAGGGAAAGGGAAAGATAAAGAT
>Unigene53_All
CTGCATGAAAAATTTTTAATATCAAATTAACACCTACGGAAACATTGAAA
TCAGATGAATACTTCTAAAGAAACTTACGTAGATACGCTCAACTGGTGCC
CTAGCATAGTAAGTGGTGGGTGGGTCTGTCGGGGCCGCTAGTAAAAACAG
AGAAGCCCACGATCGGAACCAGTACATGTACTGGCTGATAGCCGTCTCCC
TGTCGACGTCCTCATGCAAGCCCTCGACGAGGCTATCCCGCCGCTTCTCC
CAAGCTGCAATGTGAGACTGGTGGTAATCAACCCAGTCTATGTCCGCTTT
ACCCCGACCATCAACCCTTTTGAAACTAGGGTCAACTGGTGTCACATCTA
CTCTGGGTATGAGGTCGAACTGTTGAGCTCTCAATCTGGTAAATGCCACT
CAACCCTCTTCCAGCTGATAAGAGGGACTCGTGCTAACCAGATATCAGAG
CCTGCTGAGCATGTCTCTGATAGACGCGCTGTGATCTGCTCACTGTACGG
CTCCCAGATCACCTGTGTTGGCCGCAAGCCATCTAACTCATCTTTGTACA
CTGCAACATTCGCCAAAGGCTGCTGGCGAACATA
>Unigene54_All
ACCATTGCAGGAAACCATCAAATAACCATTATTTTTATAAATCCTCTTGG
GTGGAAGAACAATCTTCTGAGCAGCAACAGATGGATGGTTCACCGTCGGC
GACGGCGGAGAATCCGACAGAATGAAGCAGGAAGGCCAGCCCTTGAGAAC
CCTCGGACCCCACAACTCTCCAAGTGCCGTAAGCTGAACTAGGCACGTCC
ACAGCAACACGGTGGTAGTCGCACGGATCATCCACAGCTTCATCCTCGAC
CTCGACACCAACGCCCCCTTAAACTTCTGCACCGCTGCCGCCGCCTTCCC
CTCTCGGCATGATGACTTCAAGCACGTCTGCCTCTCGTCATACTCAGATC
CCGGCGGCGACCTCTCCAGCTTGCACATCCCCGGACCCCAAAAGTTTCCG
CCACCATTCATTAGCTACACTACCCTCCAATCTCAATAATCCGAGAAACA
CAAGCTAAACTCACCCCACCTCTCAAATTACAGACCACTAAAACAAAACT
CCAAAAATATTAAAAAAAAACAATTGCCACACCCTCGTCGCCTCCTACTG
TTCAATTCACAAATCGGTGTAAAACAAAACAAAAGAAATGTAGCATCCTT
GACTACAATCAATGCAGCTTTGCACAGTGAAAAAAAAAATCCCTTCAATC
CAGCACAATCGAACAGAAAAAATGCTAAAAAAAGGAACGAATTCAACAAA
AGAACAAAACTCCGGTTTAACAACCCCAAAATCCAACACCAAAAACTACT
CGCCTTCCTCCCAGCTCCAGGAATCCGCTCACCACACCCACGTCAACCGT
TCCAGAAAATCTCTACAGACTACAAGAAACTCCCTAATATTGCTTCTTC
>Unigene55_All
ACGGGAGGAAAAAAAAGCTATCAATTAACCTGCAGATCTTCAATGGAGAG
CAACGCCAGTTCATCTTCTGCGTGGCAGGAAGTTGAGGAGCTGTCTGGAG
CCGAATCAGGATGGGTGGAGGCTCGGAAGTCATGTGATCATCTACCGTCT
CTGTATTCTGATCTCAGCCACATTCCCGGTCCCGATTCCCATTGTAGCAG
ATGCCAGCATCCTGCAGAGAATTGGTTATGCTTGAGCTGTAAAGATGTAT
TGTGCAGCCGCTTCATCAATAAACACATGCTCAATCATCATCAAGAGACT
GGCCACTGTTTGGCTCTCAGCTTCAGTGACTTGTCAGTATGGTGCTTTGC
TTGTGATGCATATCTGGATGTTCAGATGATTCAGCAGCTACAGCCTGTTT
ATGAAGTCGCCCATCTGTTGAAATTTGGAGTGAGGCCTCCTTTTCTGGCC
ATCAATAGCAATGAAGAATCCTCATCTAATTAAAAAACTGAGGCCTGTCA
G
>Unigene56_All
TAATTTCAATTTAACATTCTCATTTCCAGCGTGTTTTCTTTTATTGACTT
CTTAATTGTTTAACAAATGAATCCTTGCATCATGAAGTTTTAGTTGTTTT
GTGACCCTACTCTTGCAAGAACTTCTTGGTGGCATTTTGTTATGGAGGTT
ACTTATTACTGCCATTCTTCTGAAGAAAGCACAAGGAAGATTTATCTCTT
AACATTGGCACAACTGAGCCTCATTTATCTGGTGGAGTGCTGTTTTACAT
GATTGTATTCAGTTCTGTTTGAAAACGTCAAACTCTTCCACAAAGTCATG
TTGAATGTATAATTTGATGTAGTTTTTGTGTGTATGTATATGTTTGTGAA
TAGTTGGATACTATGGTTAATTCTAAACCTCAAACTCTTCCAAATTTATG
GCCACCATGAACACCAACATGCTCATTTAAATTTCCTATAATAAATACCT
TTTCTTGAAGAGGTATCTTTTGTATTAACCCCTCTAAGTCATTACAAATT
TTTTTTTTAAGCCTACATCTAAATCTACTTGAGAAGCGTAAAC
>Unigene57_All
TTTGGTTTATTTTCTCATATTTGTAATAAAGCAGCAAACAATACCTTCAT
AATTAGCTATAATAATATATACATAAATATACATTTAGAAAATGTATGAA
TTTTAAATCCTTAGAGAAAATACAACCTCCATAGAAATCTACTTGTAAAA
ACCAACTCACAAATATGAGAAAATAAACCAAACCATCAATCACCTGTACT
CAACCTCCTCACTGTGGCACATGAAACATGGACTTTGAATCCAACCTCAC
ACCTGAAGATAAGATTTCACATACAGTTTAAGGTTAAGTACTTTCCTACA
AGTTTGGGGAGAACCAGCCAAGGCAACATCCTAAGAATAAGCCTGCACCT
GCAAGACCTAAACCAACAGCAAATAGAAATGCATATTTACATAACCTGCA
TTTCTTCTGCTTCTTTCCCTTTCTTCTTGCATCACATCTGCCTTTAGTCA
CTGGCTTATTCCTCAATGGCATCCATGGAAGGATGGGAAGGACAGAAGAG
ATCTGGTGGTCTTTGATTCTCAGCTGGAGGAAGAGGCTCTCCAACTGTAA
TATCTGAAGCCATTGTTTGTATGCAAAGAGATGCGATGCTTGTTTGAACA
AGAGCTTCACAATGTGCTCTTTCTCATCACAGGCTTTTTGAGCCGCTAGT
TCGGCTTTCCGCGCTCGAGTTTGCGAAAGACACAGTGCTTCTAGCAGTTT
GGTCCTGTTTGGATCACTGCCTGGATCTAGCTTGGTTTCTGATGAACTCC
TGGCTTCACTGTCCCATTTTTCAGTTGCAAAAAGAGGGGAACCTGTTTGA
TTTGAATGCAAATATTTTCCATCCATGTCCTTAACCGCAGAACTTTGCTC
AAGATAATCAACTGGTAAGCACATGCCACCATCTAAATTGCAACCAAGCG
ATGAAGAGAAAATTTTGCTACCCTCCCAACTCTCAAGACAAGTAAATGGA
TTCCGACATACATGGGCGGGTCGGGGGAGATCACAATTCTCAATATTCTC
TAGTGATTTCTGTGCGACGAAGGAAGCCAATTCTTCTTTATCTGAAACAC
GCCACCAGGGTTCACACTTTGTACTTCTTTCCCATGATGTTTCCAAGTCC
AAATTAGCCATATCTGTCTTTCGGGATGATAAGCGATCAACGGGTTTCAT
CTCTAAAAGTTCTTTCTGGAAATAACACTCTCTGATGTCTGCTTTATGCT
TAAGTGTCTTCTGTGAGAAAGTACTATTTAATTCCTTCATCTCCTGAATC
CGTGTTTCAGAATCATGGTTCATTGAAGTTGCTGAAAACATACAGAAAGA
CTCCATAGAACTATCATTCTTACTCTCACTCTCCATGAATTCACCATGCT
TTTCCTCGCCAGTGAAAGAAGCTTGGTTTACTGTTTCTTCTGCCTCTAAA
TGCTCATTTGATAAGCCTTTCAGTTGTTCATAAGTGAAATCCTTCTTGTA
ACCGAAGTTAGGCTGCATCTGGAGCCACCATTTCGTGTCAGATGGCAGAT
TAGAATTCATAAAGTTCCAACTTAAGGGCACAAAACTGGATGCACATTGA
TCCTGTCCATTTGTTGCATTTGTATTGTTTGAGTCATTCTGCTGAACAGA
TGATGATGGGCAGCAGGCTAATTTTGGAGCTCTCTTAGCATCTTCTTGCA
CCAAGCAACGATTTGCAGCACGCTGCCAAGCAGCCCTAGCTTCTGCCGCC
GCCATTATATCCTCATTCTCCAAAATCATTCAAGGCATGATGTTCAGCTG
CTTAAAAAATCTAGAAAAGTCAGAAACGGTGAGCTGGAATCCGGGACTCA
CCGGAAATCCATGAGTGCGTTGCAGCCGAATTCTGACCACAGTTAAATCC
CAATTCTTCCGTGGTGGTTGGATCCCAACAGGAATCTAATTTACTTGGGG
GAGAAGATGGTAAAGAGAAAAAAACAAAGATCCACTCTTTTACCATAAAA
ACTCC
>Unigene58_All
GGCCATGCAATTTCATTCCATGCTAATCTCAAACATGATAAATGCTTTCC
TAAGTAACCACACTGATAAGCGAGCAATCAGATTGCGCATATTCTTTTCA
CGGTTGTTTCTAGTTGAAGCATCCAGATTCAAACTTTCTGCGCCATATGA
TTTGAAGCAGCTAGATAACATCCCCAAATCCCAGACCTGATGCTTCTTCT
TCCACAGAAATAATGCAAATCCAAATAAATGATGTTCTGCTCAGGTTTTT
AAACTAATATCTCCGTCGATAATGGCATGTCTCATCAGAACAATTTCTTT
GACAAGATTTCGGTAGGTGAATGGCCTGACAGCAGATTTCAGGAACAGCT
CAGGAGGTACCTTACCTCTCTTCACCTTTCTTCTGGCCCATTTAAACTCC
TCCCTCTTCCATTCTGCTTTAATCTGCTCAAATTCTGCATCCACATCATT
CTGACTTGATTCATAGCTTTCCATATCATTCTTAGTTTCCTCCTCCTCCA
TATGTTTCTTGTAGTACTTATCAGAAGCATCAAGCTTCTTTTTCACCAGT
TCCTCCATGGTCTGTGAGCTCCTCAGAGCTTTCTCCCATTGCTCATCCCA
GTATTCCTGAGTTTCTTCGGGATCCATTACCTCTTCTTCATCTTTATCTA
CCTCATCCACGCCCACATCAATCACCTCATCATCCCCACTTTCTGAAGCC
TCAATAACATAATCATCATCCTCCTCGTCATCCTCAGAACCAACCTCATC
ATCATCCTCAATCCATTCAGTACCTTCTCCCTCATTGCCACCGCCATCAT
CATCACTGTCATCAGGTGCATCACAACCTAATTCCATCTCCTCTAACTTT
GCCTTCCATTCTTTCGTGTAAGGGTGAAGTAACTCCACAGGATGGTTTCT
CAGCAAGAACTCCAAACATCGCGACTTTCCTTCATCACTCAACTTCTGAT
AAGCATTCACCACATCATCCACGTAGGCTTTGGGACTGATCTTAACAATC
TTACACAGCCCACCAAAGTAGGTGCAGTCCTGAACAAAAACCCTACCATT
TTCCTCTCTCCTCACCTCAAATTTAAATTGGTTCTCTGTGTTCGGATCAA
GCAGCGGCCATAGATGCTTAAAAAACTCATCTTGGGGCTCAAAACGGCAC
TGATAAAGCGGCTTCTTGACATAAATGATATCAGGTCTCATCCAAGCGGC
ACATTGTGTGACATTTGCTCGACTTTTGTTTCCCAACCGACCCATCAAGC
TCCATTTATCAATCCACTCTTTCTTGCTGGCCTCAACCACGACCTCTGAA
ACCAGAGTCCACTGCTGCCAAGGAAGCTCACTAGCCCTCCATTTCGGATG
CCGAACGAAAACCCAGTAATGCCGGAGGCCAACAGAGGGGTTGAGATCTA
GGACCCGGAGGGAGTATTCATTGGTCATCTCGAACTGTTCGATCTTTTCA
AACTCTTCGTGATCGCGAACCTCGCTGATAATGGTAACACGCTCGTCGGT
GAATCGGCCGCGAATTGGGGGACCAACGACGATGCCTCGCCAGGAGTAGG
GGCCGTACCGTCCGTATTTGTACCAGTCATAGGGGTGTCGGAGCATGGGG
TGGTCCTTGGACATGAATCGGACGCTACGGTCGTAGCCGAGGCCAATCAT
CTCGAGCTCATCCTCAGTAAAAGAGTCGGCTTGCTCGGCGGCGGCGCGGG
AGCGGCGGAAGAAGCGGTTTTCAGAGATTCGGCGGGAGCGGCGGCGGGCG
TTTTCCTTGGCGGCTCGGCGGAGCTCGCCACTTCCCTCGATACGGCCAGG
AGAGGGTCCGCCGGGCTTCTTCTTGCTGCGTCCGGCGGAAATAGCGGTGT
TGGATGAGGAGGAGTGATTGGAAAGGGGGGTGCCATGGTGATGGATCAGC
GGGAAGGGAAGTGATTTGAGTTGAGAGAAGAGAGCTAATGGGGGCTTTGG
GATTAGCGTCAGGCTTGTGGGGAGGGGAGGGAGAGGGTGGAGGAGGAGAT

>Unigene59_All
GAGGTATCTGCATCGATCACATGAAACTTGGCTTCCGTGTGGAGGTCTCC
AAATTTAAGAGGGAGGACGAACGACCCGATAGTTTTCTGTCCTTTCTCAT
TAAAACCTTGAACTAGAACTTTATCTCGTCCCAGATGTTGTACATCTAGA
GATAGCCATCTAAGAGTTCTCAAGTTCATAAGATTTACAGAAGAGCCAGG
ATCAATTAATATCCGTGGAATCACGACTTCATCACTTTCTGCTGTGACAT
ACAGAGGACGATTGTGCTCTGCAGTTCCAAGCATAAGATCTTCTTCTGAA
AATGTGACGGCTGGAGGCTCTTGAATATGCAAGGTCTCCGTTAAACAGCG
TTCAGCAAAGTATGCTTCAAACTTCTCTGGCTCTTTGAGGGCTTCAATCA
GGGTATTACGAAGATCTTCTGACATCAGAAGTGCCTCGTATACACTGAGC
TGCGCCGGGATTTTTCTTAAGTGGGATAGAATGTTGTAGTCAATCCCTTT
ATTTGATGGAGGCTTTTTACCCAGACTCTTAGGGATGACCCTTTCATCGA
TCTTAATCTCTTTTCCCTTATCTTTATGTATTGATTCTTTCTTCTGTTGG
GGCGGTAATATTCGGCCGCTTCTCAACTGTATTTGAGCGACTTCTTTTGT
ATCTGGTTCTTCAGATGACTCAGTTGCTTCGGCATCTGCTTCTTCCCCGT
CTGATGATGGGCTAGAAGATTCAGAATCACTGCCTAACTTCATATTTTTT
ATGTTTGCCGACACGATCAACTCTGGCTCATCTTCATTTGGAAAACAGAG
TTCTTCCAAGCTGTCATCAGCTTCATGCAGCATTAGGCAAGATTCAGTAG
GAAATTCTTCAGCTTCCTCCCCTGGTTCTTCATTTATCTGAAGATTAGTA
ATGAATTCAGCAAGCGTCATAGGACGTCTTGCAGGTTGTCTATAATCTTC
CATATTATTGATGATCATTTGTGTTACACTACGATTGTCAATAGTAGTGG
TAACATTTTGCGCTACCGCCTTCTTCTTTTTCTTTGATTTACTCTTTCGT
TTGGCAGGCTTTTTAGTCTTCTCTTGCGGTATTTGGCTAGACTGACTTTC
ATGAGATGAACTAGCATTTCCATAACTTGGGTTTTGTTTTAACTCAAGTA
CGGGCTCAAGTGGTGATTTCCACTGAATACCTGGGACACCTTCTAATCGT
TTCAAGATTTTTATAGTCTTTTTGGAGACTGCGACCTGTCATTCTCCATC
ACCGACCAGTTTCTCCTTGCCTTTATCTCTGCTTGATAATACTGGAGATG
AGGTGATTACTTTTGTCGACTCTTTCTTCGGACGCAGCAATACATTGTCC
GACAATGTGAATTCTCCGTTTCTATATTTTCGCTCTAACCAGTCCTTGAA
TATGTAACAATCTTCAATAGGATGGCTGAGCACCCGATGATATGGGCAAT
AGTTAGGATTATCTGCTTGTCCAGCCTCTTCAGGTCTCTTACACTCTGGT
AACTGGAGACCTGCTTTGAGTGCATGCTTAAACAGTTTAGCCACACTTTC
CCTTTTAAAAGAATATTCTTTGTTCAGCTTTTCTTTTTTAAGGTCGGGAT
CATTGGGTCATTCGCTCCTTTTGTTTGTTTAGGTCGTTCACCTTCACCGA
AGCGACCTCGAGGTACATCATTACCTCCAAGTATCAGCTTGGGTTGTGGA
GCAGGATTGAACGACTGCTTGGGTCTTTCTTGATAAACAGGCAGCCTTTC
CTTGTCTACGTTATAGACCAACCGCTTACCTGTATCTTTCCTGAATGACG
TGAAATGTGTTTCACCTCTTTTCATATCTGGAGCTCTCGCCCTTTTAGAC
TTATCTAGCTGACTTTCAGAACGTGACAAATTTAACTTCTCAAATTTAGC
CACCCTGTCAAGCAGCTCTTGAAATGTGGTAATTGAAGCCATGCAGAGAT
AAGGCGCCATCTTATCATCG
>Unigene60_All
TCTCTCTCTCTCCCTCTCTCTTTAGAGTATAACATTACAAGTATTAAAGA
TAGTTGCCTACGTATTCGTTCATTTGCAATTTGAATTTACTCATCTATTT
TGAGCAAGTTGATCCATAGGTGGTATTAATCATACTAGGTATGGACTTCC
TCTCTCTTGGGAGATTCAATTGTTTTGCTAGTATTTTGCCTAGAGGCCTT
TGTTCTTTTGCTATGAGTAGTCTCATCACCATTTAACACCTCGAAGTTAG
GAGTGTGGTTGACCTTTAAGTTGATTAATCCTCAATTATAGTCAACAGCT
CAAACTAAGTTGAACTATTTTTACTCATATTGATCTTACTCAGCTCACAC
TTAATTGGTGGTCAAGTAGACTTAGGATGTATGCGATTTCTTGTTATACA
CTTGCGTTCACAAAGTATGGACGAGTTCACTTACAAATGTGGCGAGTATG
ATGAAACCTGCCAAGTTCATTAACAAGTTCTCAGAGTGCTTGGTGAGTTT
TTCATTAAATTTTCATAGAAATTCTAAAAATTTGGATCAAATTTTCATAC
AAATGATGTGATGATATGAGGACTGAAATTTACTTTTAAGGTAGAATTTC
TTGAGTTGTAGGCATTGTAGGTCCTCAACATGTCTTTTCTTGAGTCAATT
TGTAATGTATAATCGTCGGCCCTAACTTCATAATAATGTAAAGGCCATCC
TAGGTTGATCTAAGTTTCTTAAGTGCGTTCTGACTAGCGGCAACATCTGC
TTTCTTTAGCATTAAGTCGCCAAGTCAATAGTTATCCTTATTGGGCTTTT
AAAACTACATTGACTTCAATCCCTTGCTCCTATGGGAACTTTTTTATGCC
ACGAGTCATTAAAATTGATTATAAAGTTAGTGAGTGTTTGTCCCTTGATC
GCTATGCAGGGTGATTAAGAGATATCAAACTCACTCAATTGGACCAACCA
TTTCAGCAATATTTTTGAATGGTAAAAGTTTGGCAAGTATAGCCCTAAGT
GGGTGTCAGTTATTGAGTGGCCTTGTAAGTAGGGACGAAGCCTTGAGTTA
AGATGATGGAAGTGAGTGTGAGTTTTTCTGTATTTTGTTATCACAACTTG
GCACTTCTTAATGGCTACTAGATGGTCCACTGTTTCTTTCATTCTTCATA
AATTAGCATTGACTTTATTGCATTTTCTCTTACACCCAAGTAAAAAAGTA
ATATATCCCTAGGTCTCAAATTTTGTTGGAAGGGGGGCAATTCTTGAAAT
GTAGCTTTGTACTCTTTCGTCAACTCGAATCTCTTGGCACTCTTGAGTAT
TTTGAAGAAAGACGAGCAATGCTCACCCGCCTTGGAGATAATACAATTAA
AGTCAACAACTCACCCAATGAGTTACTATACTTCTTTGGTTGTCCTCGAT
GAGAGTATGTCAAGTATGACCTTCACTTTATCAAGATTTATGTTGATTCC
CTTAGGGGTGATTAGATACTCTAAAAACATGCTGGATCCTGCATTGGATG
TATACTTTAGAGGGTTGAGGTTCATATTATACTTCTTCAGAGTAACAAAA
GTCTTTTTAAGGTCTAGTATGCATTGCTCCAGTGACTTTTTCTTCGCTAG
CAAGTCGTTCACATATACTTCTACATTTTTTCCTTTATTATCTTTGAAAA
TTTGGTCCATTATTCTTTGAAAGGTGACATCTACATTTTTCAAGCCATGT
GGCATTACTTTATAACAATAAAGCCCCTACTATTATTACGTCCTTTTATA
GTTGGTTGAATGCATCCTGATTTTATGATATTCAAATGTATCCAAAAAAC
TAATGATTGGGTACCCAACTGCCTATCAACATGCATGTCAATTTGCTACA
ACTAGTACCGTCCTTTCAGCAGGTTGGGTTTATATCGGTGAAATCTATGC
ATATCCTTCACTTGCCATTGGCTTTTATTTCATCACATTCAAGATCCAC
>Unigene61_All
GTGGAAAAATAAGGATAGGATCATTTGCTACGCCATCCTCAACAATCTGC
TGAATCACCGCAAACACGGCACAGCCAAATACTTCCCATCGCTCAGAGGA
GCGCCATCACGCCACCGCCGACGCCGTGAACATTGTGCCCTTTTAGTGCC
TCGGGTGTCGAATCCTTCTTCCTGTCTCTTCTCGGCTCCTTCCTCTCATC
CCTCAACCACTTTTCACCGGAGAACGGAGAGGGCCCTCCTCGCCAATTCA
CCCCGCGAGGGCGTCGATCGGTTCTTCGGTGAAAGGGTCAAGTGGCCGGG
CGACTGCTGTATGTATATAAAGGCCGGAACAATTTGTTTGTAACTTTACG
TAGAATCTGTAGTGCTGCTCTAGAAATCTGGCAAGAGCATTGACATTTTA
ATTATAGATTTTTGTCAGCAATGGCTGTTGGAGGTTCATTACAGCTATCA
TATGAGATAGGTGTCATCAATAACCGTGTATTGGCTAAACCGTTCAGGAT
TTCAGAGATAAAGAGATTGCATCATATACAGGGAATTTCCCTATCTTCAT
GTTCTTCGCGCCAAGATGTTTGGGGTCTTCATCTTTCAGGCAGCATATAC
AGGCGAAAGTTCCATGCTCCATACAGACACAATTGCTGCATTTGTCGATA
TATTATCATTCCAACATGTGCACAGGATATTCCTCTTCTGAAATCAAGTA
CATTTGTTTTAACTAGGTCATATAATACTTTACTTAAAAGTCCTCTGATC
AGATTAGCTTCAGCAGTTGGAATCATTGCTTTTGCTGTATGGGGTCTTGG
ACCTGTCATGCGTTATGGAAGAAAGTTCTTTCATAATGACAATAATTGGA
AAAAGAGCAGAACACATTTTGTCCTTACTTCATACCTTCAGCCAATTCTT
TTGTGGACTGGGGCAACACTCATTTGCAGGGCATTGGATCCTATAGTTCT
GCCGTCAGAAGCAAGCCAAGCTGTCAAGCAACGGCTATTGAGCTTTGTAA
AATCGTTATCCACTGTGCTGGCTTTTGCATATTGTTTTTCAAGCTTAATT
CAGCAGACGCAGAAGCTGTTTATTGAGAGGAGTAACTCTGATGATGCAAG
AAATATGGGTTTCCAGTTTGCGGGAAGAGCTGTATATACTGCTGTGTGGA
TTGCTGCAGTTTCGTTGTTCATGGAGTTACTGGGTTTTTCAACCCAAAAA
TGGCTCACTGCTGGAGGTCTTGGAACAGTGCTGCTGACCCTAGCTGGACG
TGAGATATTTACAAACTTTCTGTCAAGTGTCATGATTCATGCTACTCGTC
CATTTATTGTAAATGAATGGATCCAAACTAAGATTGAAGGATATGAAGTT
TCTGGAACTGTTGAGCATGTGGGTTGGTGGTCTCCAACAATTATTAGAGG
TGAAGATCGTGAAGCAGTTCATATTCCTAACCACAAATTTACAGTTAACG
TTGTGAGAAATCTCAGTCAGAAGACTCATTGGCGTATAAAAACCCATCTT
GCAATCAGCCATTTGGATGTTAATAAAATTGGTAACATTGTAGCTGATAT
GCGAAAAGTTCTGGCAAAAAATCCTCAAATAGAACAACAGAGACTGCACA
GAAGAGTATTTTTGGATAATATTAACCCAGAAAATCAGGCTCTCTTGATT
CTTGTCTCATGCTTTGTTAAGACTTCACATTTTGAAGAGTATTTGTGTGT
CAAGGAAGCTATCTTCCTGGATCTCCTGAGAGTAATCAGCCATCACCGAG
CCAGACTCGCAACTCCAATTCGCACTGTCCAGAAGATATATGGCGACGCC
GGTGTCGAGAACATCCCCTTTTCAGACACCATCTTCACTCGTGCCGATGC
CGCCAATCGTCCATTGCTTCTAATCGAACCTTCATCAAGAATCAGTAGTG
ATGAAAAGGCAAAGCTCCGTTCTTCAGGGCGAACTACCGATGAACAACAA
GGAGCAAAAGCCTCCACAACATCTGAGCCTAAAGCGTCGTCACCTTCTGA
AACCCTCCCTGAGAAGCATCAACAGAAGAAGACTTCCAAAACCGACTCCT
CAAAATCATCGACGATAACAGTATCATCGACACCATCAACCACAGGCCCA
CTCAAATCAAGTGTGGAGAAGTCTGTTTCTATATCAGAATCTCTCAATGA
ACAGGTTGATGGCACACCTGCTGCTGCTGTTCCTAAGAGCGAAGGCGATC
GGTCGCCATCGAATTCAACTGTGCCGGCGAGGCCATCATTCGAAGATAAC
ATTGTGCTAGGCGTAGCTCTCGAGGGCTCAAAGAGAACACTTCCAATTGA
GGAAGTGGAGGCTAAAGAAGTGGAGGCAGCCATCAGTGGGAATGGAGCTC
CTGCAACTACTTCCACTGTGAAGGATAGGAAGAATGAGGTGCCCAACAAG
GACAGGTAAGTGGTTATACTTCCTTTTTTATTTACTTTGTATGATTCTTG
CTTGGTTGAGTTTATTAAATTGGTGTATAGAATTTATGGTTTAATATGTC
AAGTGTATAATCTTTAGGTATAGAAGACTTAATCCTTTTTGTTTTTATTT
TATATTACCCTTAGCTGCTGATTGAAGGGACATTTGCTAAC
>Unigene62_All
CCAAAAAATAAACAGTTGATTACCTGCAGAAAAATTTGTGGAGACACTAA
TAACAAAGAACAAACTTCAACAGTTGATTCTTAGAAATGGGAGAAACAGC
ATGGAAAGTTTCACATATAAGTTTTCACGATGATTCCAAAGTATATGTCC
AAATACCTACCCATAAACATATCTCTATGCGATATATAAAGAACAGGCAC
TTTCAACTACAAACCAAATCAACTGAAACCTTGTTCCCAATGGATCTGAA
TGAGATACGAGAAGTAGATACTTAACCAGGAAACCATCTGTATAATAAAA
CCTGAAGCACGCACCTGCACCCACCATATTAACTGGGGTCAATATCGCCA
TTGTGTGGTGCCGAAGTCACCACGTCGCTGGCGTTGAAACTCGCCATATG
CTTCATGAGGCCTAGGAGCTTGTTGATAGTTCTCACCGGGGTAGGCGTAT
CTGTTTCTTGAATCCATAGATACGCTTGGTCCTCCATAGGGAACATTCCT
GGAGGACTGATCGTAATCAGGATGCGCAGGTTGGCCATATGCATTCTGCA
TGCTAAACTGCTGCTGCCTTTTCTGGCTGAATTGGAGAAAATCTTCCCAC
TGCCTCGCCTGAATACCTCTAATGGTTGCTATCTTCTTCATATAATTTTC
AGTTAGATCCCTTGTACACTCTCTGTGATTGTGAATCTCTTCATCCTCTT
CTTGATCACGAACTCTTCCTAAATCATTTATCTCCCTCTTAAACTCCATT
TCTAGTTCTTCCAAGGTTTGTGGATAATTTGGGATGTCAGACTTGTGCTC
AAAGAGAGAATCCATTTCAGACTTCCCCACGTCCCAACCACTACGCTTAT
GCAACCCACTATTACGGTTTTGTTCATCAAATGAACTGAAGGAATTACCA
CCATAACTAGGAGGACGCACTGGAGATTTTGTAGGGGCTGGATGACTTTT
GGCTCCATCATTAGTGTAAGCTCTTCCTTGTGAAGAACCTCTTGACAACC
TCTGCAGATCTTCCCGTACATTATCTTCATAGCCCTTGCTATGCAAATGA
ATGGAATTTCCTACACTTGAACGGGACTTTTGGGACTCGGAACGTCTTAA
ATGAGAACCTACAGGACTTCTATCAGGTGATCTGGACTTTATCCTTTCTG
ATCTAATGTCGGATCTACTAGGACTTTTGTTTTTGTCTTTGTCCTGAATT
ATTTTGTGAACGGCATCTAAACCTTTAGAGAGTATTAATCTGTCTTTCCC
ACTAACAAATAAAAATTTCTCATCCATTTTTATTTTACAGCCAACATCCT
TCTCAATTTGACTTATCACCTTGTCAGAGAAAAGAGCTCTCACATTCTTG
TCTCTTGCAGGTACCCTTTCAAAGAAATCTGCAGACTTGCGATTTGCTCC
AAGTGTAGAAGGGCAGCCCTGAGTGAAATGGCCAGATTCTCCACATAGCT
TGCAAATCATTTCTTCTTCTTTCCTTTTCTTCCAATTTCTTTCAATAGCC
TTGGCTTTCGCCTCCCACACCTTAGCTTCTCTGCTAGTAAAATCAGTTGG
AACAGCATTTGGATCTCGAAACTCATTTTCCTCATCTGACGGGTCATTAG
ACAAGGGTCTCTTGATTGCATTAGCTTTGGCCTCTGCATTATTTGAAGTT
GATCTTGTGGGTCCAGTATATTCTTTTCCATAAACCTCATTAAAAAGCTC
ATCATCTATTTCAGGGCTTGGTTGCCTAGCCATTAGCAGAATAACAAAAA
CCAATGCAGCCCTGCTACGCGGATGCACAACAGAACGCTGAAGGAGGGCT
GCGCCACGTGGAGATTATTCGGCCAACGGTCGTGTAAAAGGGAAGGTGTT
TAGTATGCAGAAATCAACTATGCTGTTGATATGGGTTTGCGAGGAGCGGT
GAGCTGAAGCTGGAAGAACGCCGGCGCTAGGGTTTCGCGAAACGAGGGTA
GCATAGGCCTGGAAATAGATTAGGGTAAGAAGGCAAGGGAAGGAAGGGTT
TAAGACTGCCGTAGGCTAGCG
>Unigene63_All
ATTTTTAATACTATAAATTTAAAATTTTTGTTAGTTTGAATAGTGGGATT
GATTTAGGGCCCATTTGGGGCCGCACCGCTTCAGACCTGCATTGCATCGA
TAAACGTGACGCCATTGCCGTTTGATTACTGCGGCATTACCGCTTTCGGT
CGAAGCGATGGTTTGAAAACGGGGTTTTCTAACCTGAGGACGAGGACTGC
ATTCCGCTATTTATTAGGTTTTTATCTTCAGTTGCCCTCGCGTCAAACCT
GTGATCTCGAACTCTTCACTCATCTCCTCGTTGCCTTCTCTTACGCCATG
GAGAGTCCCTCGAGCAGGTGTGTTCTACTTTGCATCTTCATTGCTTTTAT
GGTTTCGCCTAACCTTCAACTTTCTTTTTTCTACACGGTTTCACTTTTAC
TGTGTATTCTATGTCATCTTCTCGGTTTCACCTCACCCTAAAATTTTGGT
TCTTATTGAGCAATATGCCTCTTCTCTTCTTTCCCCC
>Unigene64_All
ATTTTTAATACTATAAATTTAAAATTTTTGTTAGTTTGAATAGTGGGATT
GATTTAGGGCCCATTTGGGGCCGCACCGCTTCAGACCTGCATTGCATCGA
TAAACGTGACGCCATTGCCGTTTGATTACTGCGGCATTACCGCTTTCGGT
CGAAGCGATGGTTTGAAAACGGGGTTTTCTAACCTGAGGACGAGGACTGC
ATTCCGCTATTTATTAGGTTTTTATCTTCAGTTGCCCTCGCGTCAAACCT
GTGATCTCGAACTCTTCACTCATCTCCTCGTTGCCTTCTCTTACGCCATG
GAGAGTCCCTCGAGCATGTGTGTTCTATCTCGTTGTCTTCATTGATTTTA
TGGCTTCACCTAACTTGCAACTTCTTTCTACACGGTTTCATTCTTACTGT
GTATTTTATTTCATCGTCTCCTTGGTTTCGCCCTAAATTTTTGGTTCTTA
TTGAGCAATATGCCTCTTCTCTTCTTTCCCCC
>Unigene65_All
CTATGAAAATAGCTTCTTCAAGACCTGCTACCAATGCTTCATACTCTACT
TCATTATTAGTTCTTAGCTCAGTCAAACCATATGATTGTCTCTTTATTCC
TCCTTCTGGTGTTATGAAGATGATGTCGATTCCTGCTCTTGCTCTTGGAA
AGTTTAGAGATTAGACTTGTTTGATCGATAAGGCCTCATCGAAGTACATT
TCCCAAATTTGCGATTTTTCTCTTTTATGAGTGAGCATAATTTGCTCATC
AGGTAAATTGTTATTAAGAGAAGAGTCCGCAGGAATAGGATGTGCAGCCA
GAAAATCTGCTAACACTTGTCCCTTCACTGCTTTCTACGAAATGTATGTA
ATATCAAATTGCAAAAGCAATACTGCCCATCTTGCCAAGCGACCTGTCAA
CGCTGATCTTGTCATTAAATACTTCAGCAGATCGATCAGTGAGATGAGTG
TAATTTTGTGAGATAACATATAATGACGAAGCTTTTAGACTGCAAAGATC
AATGCTAAACAGTGTTTTTCTATATGATAATATCTCATTTCTACTATAAT
CAGCCTCCGATTGATATAATAAAGAGCATTATATTTGTCTTCTTCATTGT
GTTATGCCAACAATACCTCGAGAGACTCTTATAATGCATTTGTGTATAGA
ATGAGGGGCTTCCCCGGAGTATGCGCTACAAGGATTGGTGGATTTAACAT
ATAGCTTTTAATGCTATTGAAGGCTCTTAGCACTCTCTGTCCCATTTGAA
TGGAGCATATCAAATTGTAAAAGCAAAACTGTCCATCTTGCCAAGCGACC
TGTCAA
>Unigene66_All
CTCTCTCTCTCTCTCTCTCTATCAATTCTCTTCTGCTTCAAGAACTCTGC
TCTTGATGAGAAAGAGAACTGCTCCTGATGCCTTCGCCCTCAGCTGGAAA
GCTTTGCACTGCCCTTAAAAGAGAACTTGAAATGGTTGCTGCTGATCCAG
GAGCTTGAGCTTGCGGGGAAACAGGTGAATGCAATGTAGAGGAACTATGA
TAGTACGACAGCGGAGATGTTATCGGGCTCCGCCGTAAAAATTGAGAAAG
AGATTGAGGTCCTAATGATCTCGGGGAAAATGATCCTTTTGGGGGCAACA
TATTTATCTTGATCCCGTCAAGGAATTAACAATAATATCATTGAAACTTA
ACAGCAGTAATATCCATGAAATGGCATTCGCCCACAGTCAAATGAAAAAA
TAAAAAGCACAATGTAACTACTGAGTATATCCAGAGAGACTTACTTGTTA
TGGACGTCAACGTATTCATCAGTTTCATCCAATATTTCATCCTGCAGTAA
TTCTTCAATCAGGTCTTCCATTGTTATGATGCCCACGACTTCCTCATCAA
ATCGATAGCTGGGAAGTGACTCTGCCTTAATGTCAAGAATATTATCATAT
CGTCCTCTATCAGATCTTCTAGATAGTGAGCGTGTATCCCCGTCTCTCCA
AGGTACTTTTAGGTGCAAGACTACGAGATTCAGTTATACTGTGATTCACT
GGGGAACCATTTATAACAATAGTCATGTGCTCAGACATGGCAGATTGAGA
TCCATCTCGCCTATGCCTCTTACTATGATCTTTTTTTATCTCAGATGCAT
TACTCTTTCTTCTTTCCGTGCTTGCCTCGGTGTTCATGCGTTTAACAACC
ACAGCCATGTGGCTATGACCTTTCTGAAATTCATTTAGAATGTCATAGAG
AGGAAGATCATCATAAACCCTAGGAATTTTTCTGATGGTAACATCTTTAA
CAGGGATTTCATCTTCAGGACGACAAGTGATCAAATTCTTGACCAAAATA
AGACCAATAATATTTGTAGGGTTCCCAGAGTAGATTGGCACTCGACTGTG
TCCTCTAGTCATTATCAAGCCCATAGTGTGCATGTCAAGCTTGGCATTTA
TATCAAGGGAAAATGTATCAGATATTGGTGTCATGGCATCTTTAGCGGTC
TTTTGAGTCAAATCCAATGCTCCGGTAATAATAGTAGTTTCATCATGAGT
CAACTCCCCACCCTTCCCTGCCTCATTTCCATGCATATCAACCAATGTCT
TCAATTCTGCCCTTCGGAGGAGTGCATAATGTCCCTTCCCTAGCATCCAG
TCCAACAACTTACTGATGGGATACGATACTGGAAAGAAAATAAGCAGAAG
CACCCGCACAATCCCAGCCGTCCTGGCTCCGACGCTAAGCCCATAGCGGG
AACAGATGGATTGGGGAATAATCTCACCGAACATGAGGATAAGAGTGACA
GATAACAATATCGCGCCCCAAGCAGGAACCAGGGAATCAAGAAATATGGG
CAGCGCCTCCATGGCTAGGGCATTTCCGATGAGCAGTGTGCACAGAAGCA
GGTGTTGGTTCTTCACCACAGGGAGAATCTTCCTGGCATTCTTTCTGTCC
TTAGGCTGGCCTGCCTTGGCGATAACCTCTAGGTCCACCAGGCTAAGCGA
CATGAGACCAAGGGTTAACCCCGACATGAGCCCCGCAAACAAAACCAGAC
ACAGGCATACGACCAGGTATAGCCAGAACACCGGCCCACAGCATGCCTCC
GCCATTCCCCCTCTGTCAGCCCCGGCGTGCTCAAACGGAGCAGGAAGGAA
GAAGACGATTAAATCGGGGAGCTAATGAAACCCAAGAAAATATGAGATGA
TGCAGAGGTAAAAAAAACGTCCACTTCTACCCTGCTCGCTCCACCGGCCG
CCTTCTGACCTTGCCTGTGATGAGGCGCTGGTTCTTTTTCACTATAGCAG
AACTATGTTCTGAGCCGAAGGTAGAACAAACGAGACGACCAGCAGCAGAA
GACAGCC
>Unigene67_All
CTCTGATTAGCTATTTTGATCAACTACAACAGATAGGAAGTGCATAATTA
GCCACACCTGCACTCAAATTTCTGTTCCTAATGGCAAAGTTTATCTCATC
AGAGAATAAAACATTACACCAGTTTTGAATTCAGAAGAAACAAACCGCCT
ACAAAACAATTCATTTTCTAAGTCTCCAATGTGAAAAAGCAAATCGAAGA
TAGAACCAAATCATTGTGATTTTAGAACAAAGATGTGCTAAATAACCAGA
AGGAAAAACAAAAATTTGAAGACGGATACATGTGCTATGTCTCCCTCCTG
GGCCTCCTTGGCCTTGCTGTGCCTGCGTCTTCTTTCTCCTTCTCATCTTC
TTCTCTTTCAGCACTGCTGCTTTCTGCTTCATCCTCCTCTTTCTTTTCAG
TACTTGTAGTAGTAGTAGGCTGAGAAGGGGTGGGGGCTTTTGGAGGGTGC
GCAGTTTTCTTCCCACCAAAAATAATTCTGAAGATAAGTGTGGTGAGGAT
CACAACAATTGATACCAGGATTCCTATGGTAACATTAGGTTGTTTCTCAC
CCTTCTCAATTACTTCGATGATCTTTGTCCTGTAAGATTTCAGGATAGGA
ACGTCCGCAACCTTGTAGAGCACATCAAATATCTTCTTCTGGAAGCTTGA
AAGCCCAGCTGGAGCATCTTGAACCGTCTCCTTTACTTTTTCTAGTTCAT
ACTTTGGTTTTGATGCCTTTTCTCTGTAAGACTCAGCAACTTTCACATCA
TTGGCTATCAGAATATTATCAAATAAGATTCCATCCTGCATGGTCCATAT
CTCAATGCCAATGGCAGCAATAGGCTCGAAATCAGGCTTGTCAAGATCAA
AATAATTGGGATTCGGAATCTCCCGAGGTTTCCAGATACCCTTGTAGTTG
GGGTTGTCAATCAATGGAGCATGCCATTTTCCCTTGTAAGCTGGATTCCT
CTTCATTGGCTTCCTCCATTCACCACATCCAGGGGCTGTGGCACATTTCG
GGTTATCAATCTTGGGTGCCTCCCACTCTCCATCTTCTTCATCATCCCAA
TCTTCTGGTTTTGATGCTTCGGGGTCATCAATTTCCTCCGGCTCATCATC
TAACCATCCTTCAGGCTTGACAGCATCAACATCCTCTACTTCAATTGGAG
CATCTTCATCCCAGTCATCCGGCTTCCGTGCATCTAGATCGGGGATTTTT
TCTCTCTCGTCCCAGTCCTCGGGCTTCTTATCATCTGGATCGGGAATAGT
CTTTGATGGGATTATAGCGGGCTCAAAATCATCACCACTAAGAAAATTTG
CCTTCTTCTTTTCTTCGCCATCAATCAGAATGCGCAGGCCATTATTAGGC
TCGATAACGGCAGTATAGACATGAGTCAGTTTGTCATATGGGACAGATGG
TGGAGATTTGAGATGGTGCTCCACATACTCCTCAGTTTTTGGGTTCTTGT
GCTTAAGAATGAAATGCACCTTATTGGTAGAACCACACTTATCAGGCCCA
AACATGATGGAGTAAGGGGAATCACTGCTAATGTCTTTAGGAGACCATCC
AGCTTCTTGCGGTCTGAGATACTTGAGATAAGCACCACCACATTCAAGGC
CATTCTGGAACCTAGCTTCATACTGTAGAACAATGGTTCCATCCCTGAGA
TTAACTTGTTCATCAAGTTGTTTAACAATGCCATACTTCCTTGCCTTTTC
GCTAATGAGAAGACCAAAATCTTCATGTCCCTCACTCTTAGAGTGTTTCC
ATACACCTTTATAATCCTCGTTCTCAGATACGATCCAGCTTTTCTCGAAC
GGCTCGTCAAATGATTCGTAGAATAACGGATTGGAAGAGCATAACTGAAA
CGCGAGAAGGGTGAAAAGGATCTGTAACATGGTTCGCCTCCCTTCCATCA
TCACAGTCTCCAGGGCACAGATGAAGAACACACAAACGCACCCGAAAATT
GTAAGATCTGGAAGTTGAACCCTACCTCGATTCGGAGTAGGTTGGGAGTA
CGGAACCTTCCGACGATATGGACGACCAAGATGAGTAGCTCACCAGTCGA
GCTCGCGGCAACTCTGGTGAGACCCGGTTATAAAAACG
>Unigene68_All
GCTTTATATTAGTTACTCTGTAATATTAAAATAATGCAGAAATATTTCTC
CAATATTTACATCTGAATGGTACAGGTACCCCTCAGTTTATTCCAGAATG
AAAAAGGCTTACATAGTGCACTTTTATAAGACATAAACATAGCAGAACTA
CTTAATAGATGCACTGAGTTTCATAATAACTCACCATATTTTATGCACTA
AAACTTTACAGAAAACCGTCCCATTTTGATTGTTGCATCGCCTACCGGTC
TTCCTAACATTGACAACTACTTTCTTCGACAGGTTCAGTAGAGGCGCGTT
TCTATATAACTGTCCCATCTTTGATTGTTGCGTTCTTTAAAACTATTGTG
ATACCTTCCTTTATAATGTACCCTTCACTTGCCTTGTTAGCTTCTCTAAC
ACCATCTTTGTTTTGTATGATTACATTCTTCCCAACCCTCGCATTCATGT
CGATGATGCAATTCCTGATCTTGCTGTTTTCACCTACGCCAATGGGAACC
TTATCCTCTGACAGAAGAGAAGCGATTTCAGCTTCAGTTTCATACAAGTC
AGCACCCATCATAACAGTATCCTTCAGTTCTACACCATAATCCAACCTCG
AACGAACGCCTACTATAGAATGCTGAACACTGCATTCACGCAGGAAGCAG
CCATGTGATACAATAGCATCTACAATCCTGCTCTTATCCACTTTAGTAGG
AGGTAAAAATCGTGGTGATGTATAAAAGGGTGTCTTTGGATCATAGAAGT
GGAATTTTGAAGGCTGCTCGGTGAGAGCCAAATTTGCATTGAAAAAGGAC
TTCAATTTTCCAATGTCCTCCCAGTAATCATTAAACAGATATGCCTGAAC
TTTATGCTCTGGTAAAACTGAAGGAAGGATCTCAGAACCAAAATCATTTG
ACGTCGGAAACCTCCATTTAAGTAGCTTCAAGAGAACATCTCTTCTGAAA
ACATACACCCCCATGGATGCAATATAAGGGTATTTCATGGCATCTTTGTG
AGAGAGCCTGAAAACTGTTGTGTCAGCTTTCATGCACTCTAAGTCTGCGC
CCTTGGGTTTCTCAGAGAATTGGATGATATGCCCCATTTTATCGATCTTA
ATTAAGCCATAGTCGGATGCCCGGCTGTCATCCATAGGAACACAAGAAAC
ACTGATATCTGCTCCTGCGTCAATATGCTTCTGCACAAAGTCCATGTAGT
CCATGCGATAAAGGTGATCACCAGACAAAATAACTATGTGCTCAATGTTC
TTGTTCCTGTTATCCTCAAAGACCCAACTATATTGTCTCACAGCATCGGC
TGTTCCTTGGAACCAGTTCATTCCAGCTTCTCCAGGTGTTTGTGTGGCAG
CTAGAACCTCGACAAATCCATCTCCAAAATTGACTCCATTACTGAAATTG
TAAGTACGGGCAATGTGTCTATTAAGTGATGCAGAGTTAAACTGGGTCAT
GATAAAGATCTTGTTTATGCCACTGTTTATACAGTTGCTCATTGGAATAT
CAATAAGCCTGTAGCATCCTCCAATGGGAACAGCTGCTGTAGCTCTTGTG
CTGGTGAGGGGGAAGAGCTCTGCTCCAGTGCCGCCTCCCAATATGATGGA
AGCGACATTCTTCGGTTCTGCCCTTTCTCTTGTAAACAGTGGCGCTTGAA
AAACCATAGTTTCTTTGTTGACATCTGACGTTAAAATAGAGACAATAGGT
CCTTCCTTGCCCCTTCCATCCGAACTCCTGACTTCAACACATTTCCTATT
CCCCAAAACCTTCGACTTGAAGCCATTTTCATCTCCCCAAATTCCACTCT
CTCTTCCCAAACTTCCCCCTTTCCTCACTTGAAAGGCAAAAGCATTGCCC
TTTACTGCCAAACTGCAAGCTTCCATGGCTTCCTGTTCCCTCTCTGGCCA
AAATAAGCTTTCAAGGAAACAATAGGCTCTGAAAAGCTAAAAGATGAAAA
AAAAATCAAAAACCAAGAGATTCTTAGACTATTCCGACCTCAGACGATCG
GATCTCGAAAAGGAAAGAGGGCCTGAGAAGAGCCGAATCACGAGAAGAAG
CAGAGACTGCGAGAGGTTTATGGGCACTTAAATGAG
>Unigene69_All
TGTAAATCCCCCTTAAAATTTTCAATAATACCTTTGTCAGTGTCGGTTCC
GTGTCCTGTCGCGGGCGGTCGTTTTTTCCGATCTCCTTTTTCCGTTTTCC
CAAAATACAGCGAGGTTGAAGCTGGAGATAAAGCAGTGACGAGAGAAGCG
GAAGAAGACGAGGAGCAACGAAATCTGAATCGGTAAGGGGAGGAACGTAG
GAATAACAAAGATTAAGAAGGTTTAAAAAAAATGAAGAAATAATTAGTGC
GCCTAGGAGGAGGAAGCTCCGCGCATAAGTACAAGAGAAAGTGGAGTTTC
GTATGCGCTGATTTGGGAGAGAACGCCGAATTCAATTGTGGACAAATATT
AGGGTTCTGCTAGGTATTTATTGAAGAGGAGATAGCATTTTTGGATTTAT
TTCATTGCCAATAGTGTGAGAGTTCCTTGGAATCAAGACAAGGGAGCCAA
GCATTGAGGATATTTTCAGACCTTGAAGTGAGGAAGCCTCGCTGCTTTTT
CTGTGGCCATCGTTGTCGCCGTCTACTTCCACCTTCTTTTTGTTATGGTT
AGGGCTAAGTAAGGAAAAAAAGGCAGGTAGGTTGCATATAGGAATGAGGA
CAACGTTTAATTGAAGAAAGGACCTCAGCTGTTGAGATTCAGATATATCA
GTTTATAAAGGAAGAATTGTTTTTAACTTGATATAACATTGATGCTGCTT
GCTGCTATTGCTCTTTAAAAACATGTATTCACTTGTCATCACCAACCCTC
AACTATTTACGGATCAACTCTGAACTTGCCTTTTTTCACTGAAGAAATGA
ATGCTGAGATCAAAGAGTTAATGTTTCAATCTCCTGCTACCATTAACACA
AATGAGGAAAATACAGAATGCCCTGTTACGGAAAGATGCAAAGACCAGAG
AGAAGCCCTTCCCGGTGAACCCCGCTGTGTTAATTGTGGACGTTATGGAG
AGTATATATGTGATGAGACTGATGATGATATATGCAGCAAAGAATGCAAG
CAAATTCTTCTATCCAAGATTGCAAATGATAAAAAACCAAGCTTACATAT
CAATACTGTAAAAGTACCTGCAATTGATGAATGCTTTTACGTGAAGGATG
ATAGATCTTGCACAGAATCTTTGAATATCAATCAGATTGAATCTTTAAGG
AAAAAACTTGGAATTCATGTCAGGGGAGAATCTGTTCCTGCTCCCATATT
GTCCTTCTCATCCTGCAATCTTCCAAAAAAGCTTGAAGAAAATCTTGAGA
ATGCTGGCTATGAGTTACCTACACCCATTCAAATGCAAGCCATCCCTGCT
GCACTTCTTAATATGAATGTAGTTATTTCTGCAGACACGGGTTCCGGCAA
GACAGCATCATTTCTTGTCCCCATCATTTCCCATTGTTCTCGCATCCGAC
TTCAGCACTTTCTTCCCTGCGAAAGAAGTCCACTAGCAATCATTCTTGCG
CCTACAAGAGAGCTCTGCATACAGGTGGAGGATCAAGCCAAAATACTTGC
CAAGGGTCTGCCTTTTAAGACAGCTCTTGTGGTTGGCGGAGATGCGATGC
CTTCGCAAGTTCATCGTATACAAAAAGGCATAGAATTAATCATTGGTACG
CCTGGTAGGCTGATTGATCTCCTCAGTAAGCACAACATTGAGCTTGATGA
AGTTCGCATGCTTGTTCTAGATGAAGTAGATTGCATGTTGCAGAGAGGTT
TTCGAGACCAGGTGATGCAGATTTTCAAAGCACTCTCTCATCCTCAGTTG
CTGATGGTTTCTGCAACAATATCTCATGAGGTAGACAAAATGGTGAGCTT
GATGACGAAAAATTTAACATATGTGATTGCCGGAAATCCCAATTTGCCAA
CCAATTCTGTTAAACAAGTCGTCATTTGGATTGAATCCAAGCAGAAAAAG
AGAAAGCTTTTTGAGATTTTGACAAGCAAACAGCACTTCAAACCACCTGC
TGTTGTATTTGTTGCTTCAAGACTAGGGGCTGATCTTTTATCTGAGGCAA
TTATGGTTACTACTGGATTAAAAGCACTTTCTATTCATGGAGAGAAGGCT
ATGAGTGAAAGAAGAGAGGTTTTGAGGCTGTTTCTCAGAGGGGAAGTCTC
CATTTTAGTCTCCACTGGGATTTTAGGACGAGGAATAGATCTATTAAGAG
TTCGACAGGTCATAATATTTGATATGCCCACTTCAATGAAGGAGTATGTA
CATCAGGTTGGAAGGGCATCTACCATGGGAGAAGATGGAACTGCTATTGC
ATTCATTAATGATGATGACAAGAAGCTTTTCCAGGAGCTTTTTCTTAATT
TAAAATCTGTTGGAGCTGCTATCCCAAGGGAGCTTTCAAATTCACATTAC
CTGATGGGCGGCTACCCGCTCGCTAGGCAACAAAAGAGAAGAAAATATGG
TGCGTAAGCCCGTTGTTCTTGTCAAGTTATAGTAATATCTGTAGAAATTT
ATTTATTTTTATATCCGAGGAAATCATGAGCTAACTTTAAGTTGGG
>Unigene70_All
CTCAATTTCTCAAAAGGAAGTATAATTTAGGGGTTTGCTTGAGCGCTGGA
ACTTTGTATAAATGTGGTTGTAAAGTTGTGAGAAAAATAGTTTTTTTGGA
AGTTGTTGTGTGTACTATAATTTTTTTAGATTAAGTAAAATAAAAGTTTT
CTTACAACTAACACACTTAAGCAGATGTGATTCTCAACAATAGCTTCCCA
CCACAAAAATTTGTAGAAAGCAGTAAAAAGCAAAATCAAATGGATGTGGG
CAGCAGTCTTGAAAAATAAGCTATGAAAAAGCCATCCCAAACAGACACTA
CATCAACAACTGCCTTCTAGGCAAATCCATTCCTATCACTAATAAATTTG
CATAAAACCTAATCAGTGCCCAATGCATTTAAAAAACAACTTATACAGCC
CCCAAAAAAACAAAAAATATATATAAGCTAACAAAATTAATTAACAATTT
TAGAAATAGATTAGATTATTATTTCATCACGCTCCT
>Unigene71_All
AGAAAAGATATTGAAAGCTGTAGCTTGTTCGGCCATAACTCCGATAGCGA
GCAAAACAGGCGCCACCGCACCAGGGCTCTTCTTCTTTTCTTGTTCGAGG
TGGAGAAGCTATCAATTTCGTATAGGTTTTCCCAGCTGCTGCGAAATATT
CGTCGATCCAGGAAACGTCTGCACCATCTATATCTGATTTTCTCCCTCCA
AATCGATAACGTAATGGCAGATGTGAATAGGCTATACCCGGAGATCGAAA
TACTGGATTTGAAGCAAGAGGAATCGCCGGCACCGATTGCAGAGGACGTC
TCTAGGGATTCTTCTGTTTCTGATGACGATGAGAAGGGTGCTCAGTTGCA
GAGAAAAGATGAGAATTCATTTAGTAAAAGTGATGAAAATATTGGGTTTG
TTTCTTTGGTTGATTATGCTTCTATCCAACCAAATAACCATGCTCCAGAA
TGCCTTAACCATGTCAACAAAACTTCAGAAAATCGGAAGTTAGGTAGATA
TTTCTGCTACGAGACACCATATGATGAGGATACCGGTGTCTGGATTCCTG
TTTCGGTACCACCCATGTCAGCTAGTGATCATGAGGAATTTAGCCAAGGT
TTCTTGACCAATGGGGCATATTTTCCTGATGGGGATATAAGTTGGTCTCA
GCTTTCTGGGGAAGAGAAGGAGATGACTATGTGGGATGTTTTGTCAGAGA
TTCTTCTTGCTACTAGGGGAAGGCTGACTTCCCTATCCATGGGTGAGTTA
CGAAGCGGTAAATTGCCTTGGATCCCAAATGAACTTTTGGAGCATGCTTG
GAATGAGATGGCACATACTCTCACAGAGGCTAGCTTTAGAAATGCTAAGG
AAATTCTTGACGCAGAGCCACCTAGGTGGCTAGCTGACAGTGCTGCAGCA
GCGTGTATGCTTTGTAATGTGAAATTTCATCCAATTATGTGTTCTCGACA
TCATTGCCGTTTCTGTGGTGGGATATTCTGTAATGAATGTTCAAAGGGAA
GGTGCTTGCTTCCCTCAAAATTCCAGATTTGGGACCCGCAACGGGTTTGT
GATGTCTGCTCTGTGCGTCTAGAATTTGTTCAGCCTTATCTTATGGATCA
AGTTAGCCGGGCATCTCAGTTGCCAACTCATGATCTGACAGATCTCAGCA
CATTAAGATCATGGTTGAACTTTCCATGGGGCCAGTCCATGGAGCATGAG
ATCTATAAGGCTGCTAACACAGTTCGTGATTATAATAAGGTTGGTTGTTT
AAAACCGGAAAAATCCATTCCTGATGCTATTCTAAGACGAGCAAAAGGCC
TTGCCATACTAACTGTTGCAAAGGTTGGGATGATGGTCACGTATAATGTT
GGGACTGGGATAGTAATTGCTCGTCGTGATGATGGTACCTGGTCGCCGCC
ATCAGCTATTTCTACCTTTGGCATTGGATGGGGTGCACAGGCTGGGGGGG
AGTTAACTGATTTTATAATTGTTCTTAAAACAAAAGATGCTGTTAAGAAC
TTCAGTGGAAATGCTCATATGTCATTAGGTGCTGGCATTAGTGCAGCAGC
TGGAATAGTTGGGAGAGCAGCTGAGGCTGATCTGCATGCTGGGGCTGGTG
GATTTGCTGCTTGCTACACATATAGTAGAAGTAAAGGTGCATTTTTGGGT
TGTTCACTGGAAGGCAGCGTTCTAACCACAAGAACTTCAGAAAATTGCCG
CTTCTATGGATCTTCAACAATTAATGCATCTGATATCCTCCTCGGCGCAT
TGCCCAGGCCTCCTGCAGCTGCCGCTCTTTACAGTGCTCTTTCTGATTTG
TTCCAGAAGCTGGAAAACTGATCAATCTGTTAAACTGATTAGCTCTTCAC
ATGAAGAAATTATTAGATATGGTCTACACATACATGGTTTTATGTGCGCA
AAGTCGAAGTACACAACTATGTACTTGTTATGTATGCTTATTGGTTGAGA
GCTTTGACTTTCAATTAAGAGGTTTTGGGTTCCAGTTCTTGCACATACGT
TGTGTGTGTGAGTTTGCGATTAAATTCGCTCAAATATCCCCCAAAAAAAA
AACAGCAATAAAAAAATAATTCTTAGTGGTGAGCTATTGAATTAATAATT
TGATAAAACATTAATTTAACAAATAAACGAATGTCTCCTTTAATCAAATA
TACAATACTTAATAATATAATTAAGTACATTAATGCATAGTTTTTTTTCT
TTTTCTTTTTGATAACGGGGTGTACACCTGAGGCCTCACCCACTTAGTAG
CATGTTATTTCCAGTATAAATAATCCCCGGGAGACTTAATGACAACTTAC
CTACACGTTCCGGGCCCCCACTTATTTTCCCTCAGGTCACTCCACTCTGA
TGAGGAATCGAACATGGGCTGAAGAGTTCCGAGCTGTGCTCGCTCATACT
AACCAAGCTAAGGGCGGTGATGGTATGCATATTTGTGTTATACTTTCAAT
ATAAAATATTTCATCGTAATAACTTAGATTTCACTTAAATATAATATTTC
ATGAAAATGATATTTAACTGGGAAACATATAATTAAATATAATAAAATGC
ATTTTTATACAGAAAAATATTAG
>Unigene72_All
TTGTAATTATCCATTCTAAACATGCTCTAATATCTTCAAAGACATTCAAT
AAAATTGGAACAATAAATAAATTAACATGGCCCCTGCAATATGCCCCCTT
AATGAAGCAATTCACAAAAGCTTCCATTCTCATCTCTTATCAGCAAGAAC
ATTTTTAACTAGATTTTGCTAAGAAATAAAGATTAAACATTCCATGGGCT
CCAAATATTCAATCATGACCTCTCAATAAAAGAGAATGGAATTTTCAAAA
GACAGATGATTTTTATTTGTAGATAAAAAATGCAATGCTCAAAGATTTCG
CC
>Unigene73_All
CGCATGAAAAATGATATGAAAGTATAACAGAAAAAATTACACAAAGCACA
TCGAATACACAATAAATTCCTGTCTTCAAATGTTAGATTATTAAAAATTA
TGAAGTCGTTTAAATTACAACGACAAAATAGCTCAAGTGGTCTTGATTAC
TGTTTTGCATAGAACTGTGTTTTTATTCTCCTTTAAAGTGCCTGAGATAA
AACAAAAGAAATAGAATTAGTGAGTAATTATAATCTGGCTCATCATCATA
ATCATTATTAGCCTTATCTTAAACCTGTGCTGATCAGAAGAAATAAAAAA
TACACAAAGTTCATGAGTTTCTATATCTGCTTTCAACTTCCAGCAAACAG
CAAATCAACGCAAATTGAACACTGTCATTATGGTGTAGTTTAGCCTTTTA
TGAGGAAATCACTAAAGCTAACACAGGAAGCTGTGATTCAGTTTAACTTG
AGCTTAACTGAAGGAAGCTCAAATGGCAGCTACAACACATGGCTTTCTAA
CCTCAGTTTATTGTCAATCAAATACTTTACCAGAAGTACCGTGGCAGAAA
ATTTATGTCGAACAATCAAATTTGAAGGTCACTCGATCCTCTGATGATAA
GTGTCAAGAACATAACGATTCAACTGATCTCCAAATGTCTTGGTGGAGAA
CATTTCTGCAACATGAAGACGTGCTTCTCTACCCATCCTCATGGCGAGCT
CATGATTGGACAGTAGATCAGACATAAACTTCGAGAATTCTGAAGGAGTT
GGCTCACAGAGAAAACCTGTGACCTCATGCTTGATCGTCTCCATAGGTCC
TCCACTGTTGCATGCAATAACAGGCTTTTGTGAAGCCATTGCCTCCAACG
GTACAATTCCGAAATGTTCATCCTTTGGCGTGTACAAAACACACAGACAT
TGGGAGAGCAATGTATTTCTCTCTTCTGTTGAGCAGGAAGTGACAAACAC
GACCCTATCTGACACTCCATTAACCTCTGCCAACTTTTTCAGCTCTTCAA
GGTACTCCACATTTTCCTTCAGACGTCTATCAAAACCACCAGCAATAGTC
AAAGTTGCATCACATGAATTACTGCCAGAAGAAAAAAGTAATGCGAATGC
TGAAATTGCCAACTGCAAGTTCTTTTTCCTTTCAAAACGATTAATTGAAA
GAAAATTGGGCTTATAGCTGCATTGTTCATTGAATTGTTCCACGTTAACC
GCTGGATAAAGAACAGCAGGTTCTACTCCTCTTGAATGAAGACCATAGAA
AGTAGTCGCAAATGTAGATTTAGTAAATCTACTATTAACAAGAATCAAAT
TCGCCATACCAGTAGTCTTTTCTTCAAGCAGGTCAATTGGTTTGCGGTAC
ATCCTCCTAAGCCATGTGGTATGTTGTGCAAGTAACAAATCTGGAAAATG
GCAGTAGAATATCACCTTCACCGACCTTTTCAATTTCAACAAAGGAACAA
CCACAGAAACCTGGTCAGCCAGTATAATGTCGAATGATGGCCACAAGAAA
AGCACACAAAGGGCAACAAAAATGCATCGAAGATATGCACAGACAGCATG
AAAACGGTAGAAAAGATGGCGAGGCAAGAAGCTGCCATATACAGTTACTT
GAAATTTACCAGACATGGTTTCCTCAAAGCAATGGCTTTTGTCATGGTGA
GCAGTGAAAACATGAACACTATGCCCATGTGAAGCAAGTTCAACAGCTGC
ATCAACTATCAATCTTTCAGCCCCACCTATTCCAAGGTCAGGATGGATGA
TGGCCACTTTTAGCTTCCGGTGCCTTTTACTCTCCATGTTCTTTGTGCCT
CTCCCACTTCACTTTCCCTGAGGAGAACTGCGATGCCCACAGCACAGTGA
TCGTTATGTCCCTATATATTTCTCGTAGGGGCGGAATTCCAATTGAGCAA
GATTTTAGCAGGATTTAAATTAAAAATGACAACTTTAACTTGAATCCCGG
ATTTAGTAAATCCTGGCACTTGCTGACAAATTTAATTTAAATCAGCAAGT
CCCCCAATAATTCCTCTTCTGCTTCGCACTGGTTCACAAGCCACTGGTCC
CGTCCATGTCCACCAACGAGGTCCCGTCGCGACTTCCTCGCTTCTATGTC
GTCGACGAGGGTTTCGGAATTTAGG
>Unigene74_All
ATCAGAAAGCTTTGCATTGTAATTTGAGTCAAGGAGTATATTTGAAGTCT
TAAAATCGCGATAGATGACGCTTATTTCGGCACCATGCAGAAATGCCAGT
CCTCTGGCAGCCCCGAGAGCGATCTTCATTCGGAGATTCCATGAAAGTGG
TTGAAAGCATGATCCTCTTCTGAATAGATGATTTTCTAGGCTCCCTCTTG
GCAAAAATTCATAGGCCAGAAGGCGATGATCATCCTCTAGACAGTACCCA
ATCAGTTTTACAAGGTTAGGGTGATGAAGCTGGCCTAATTAATTGCCTCC
CCCCAGCCATTCTCTGTGACCCTGAAAACCTTCCTGGTTGAGCCTCTTTA
CAGCGATAACTATACCAGTCCCTGCTTTTGCCGGTGCAAGGGTATTTTCA
TCAATCCAGCCCTTAAAAACAGAACCAAAACCACCCTCTCCCAAGACACT
GTCAGGCCGGAAATTTCTGGTTGCGCATTTGAGCTCATTAAATGTGAAAC
TTTTCACATTTGCTAACTGAAGAATCTCTCCCTCGCTACGATGTGTCAGA
GAAAAAGAAGCTGAAGAAACATAACTGCTTCCACGACTTAATTGACTATC
CGTGCTTCTAGTCTTCGAGTTAGTCCCTGAGGAAGGGGCGCTGAATGCGG
GGTTCACAGCCTTGCCATTAGGACTCCAGCAGATACCCATCTTGAAGCCA
GTAACTTCTCACCTTCGTCCTCTCCACTAATACCCCTTCTTCCCAAGCTA
AACCCCACAATAGTACATTATAGGGCTTCAATGCGCGGGGCAGGAGCTAA
AGGCGTGCGAAAACCAACAAACAAGCAATTAGATTCTCGAGGCCATCGAA
TCCGTCAAATAATCAAGCTTCTACTGAAACCTCAACAGATCATTTGAGAT
AAGACATTAAACGCAGCCCCGAATCCGTTACCAAATCCTCCAAAATTGCG
CCTTTGCCACGACCTCTCCCCCAAAAAGGCAAAAGACAGTGAAAGACCGA
ATCGCAGATGAGTAGCAAGAAGAAGAAAAAAAAAATCCTCCTTTAGGCCA
ATAGAGTTTCTGTACTCCTCTCCCCGTCACTTTCTTCTCCGACCCACGCT
TCTTGAGTTGAAGAATTCGCTCTCTGAAGCTCGAACACGTTGATGAAATG
GGCCATTAATGGCGGGCGCCAGCA
>Unigene75_All
GCCCCATTCTTATAAGAACCACATCAAAATACCTCAATATAAATGTTGTG
TTATATACTTTCTGTGCATGCAAACTGAACGACATAGTCAAGAATCCGAG
TGTAAGCGAACAAGACGCAATGAATTAAATGGTATTTGCAGCCGCCATTG
TCTCTGTTTCTTGCTCAGTGGCCTTCCCTTCCCTGCCTTCTGTCTGTTTA
CCTTCACGTCTGCTAAACCCCAAGTGCAATAAGCAGTTTCAAGATCGAAA
GAAATGAGACTGAATACACCATCAGCTTCTTGAATGGCGCTAGTTTCAGC
ATCCATGGTCGTGTACTTCACATACATTGGCTTGTCTTTAAACCGCTCGA
GCTCTTCAGGAACTCGAACAACTCTTTCAACGCCAGGAGATGACACCTCC
AAAGATAAATCCTTTGGGATAGTTCCAGCAGCCTCTGCTTCATCCAAGCG
CAGACGATAGACTGAAGAGAAAGCTTCAATGTCATCCATAGTTGGAGAAC
CATATTTGTTGGACATCTTCTCAATCCGCAAGCGAATGCTAGAATTTGCT
GAAGTTTTGAATGCATATATCTTCAAGTCACCATTAAATGAAAGCGAGAT
ATCTGCTGCTATTGCCAATGCTTCCTTATCCCACCATGTTCCAGCAAGTG
AGATCCCTCCTCCCCCACCTCCATCACCGACTTGTGGTTCTGCATTGTCG
TCAACATCTTGAAACTCATCCTCAATATCAGTTTCATCATTTGTCAGCAT
ATTATCTCTGAAATCCTCGATATTCTCCGCTGTTTCATCCTCAAATTCTT
TGTCAACCTCTTCTACCTCTTCTACCTCTTCCTCCTTAGCTTCCGCTTCT
TTCTGTTCCTTTAATGAGAGGCCTTTGGGAGAAGCTTTAGCATAAGAACC
CCTCCTCTTGCCATAGTAAGTGACAGACTGCAGTCGAGAATTGGGTGAAC
AGCAACGAAGAATCCGTAAAACTGTGGGACTTACGGGATGAAGGCGAGGA
TAGGGTGGGAAAGAGGGACTGAAACGGTGAGCGAGATTATTGAGAGCCGC
AGGTAAATCCATCGACAAGAGAGCAAGCAAGGGGC
>Unigene76_All
GGCGTCTTGAACTCAGTTCAAGAATAACTGATGATGCAACTGAGTACATT
ATTAGCAGCCTTTTCAAACTTGGCTATCTAAGCCAAGAACTGTTCCATTT
TCCATCAGATTTCCTGTTTTTACTGTGTGCAGAATATAATTGCAGGCACC
AACAGCTTCCCCTACAGTTAGAAATATCCAATCATGACCAACTATCTCGA
GCACCTTTGATTTATCCAGCTTCTTCATCACCTCACTTCCTGGGTTGGCC
AGCACCAATTGAAGCTCTCTTCTTTCCAGGGTTTTCTTAATCTCCTTCAT
CATGCTTATTCCGCTTGTGTCAATACTAGTCACAGCACCCATATCAAGTA
TCACATAATGCAAGCTGGCCTTCCCGTCGCCCCTAAGCCTATCTTCCTCC
TCGTTTATCCATCGGGCGATCCTCTCTCTCAAGTAATTGGCATTGGCAAA
ATAGATTGGGGCGTCAATGCCAAGTACAAGAACACCAGGGATTCTCTGCG
CTCCAGGATACTGATCCATTCTTCTATAAGCCATGGAATTCGGAACGTTG
CCCAACATGGTTGTCCTTGGCCTTGCAATGAACAACAAAACTCTAAGTAC
TGACACCAACACCGCAGTGACAAGGCCGATCTCTACGCTCCCAAAGACGA
CTCCGAAGTAAGCACCAATGCACACGCAGAAGTCAATCTTATCAACCTTC
CATAAGTGGAAAGCAGCTTCGTAATCGATAAGGCCTAACATGGCCGAGAT
AATAATGGAGGACAAAACCACCAGAGGAGTGTAGTGAAAGAGAGGTGTGA
GGAATAATAAAGTGATCATCACTGCCAATGCCATGACCACGTTCGACACT
GCTGTTTTGCAGCCGGCATTATAATTCACCGCCGATCGCGAAAAAGGTCC
TGTGGTCAGGTAGCATGATGTCAAGGATCCGGCCACGTTCATGGCTCCGA
ATGCAATCATCTCTTTGTTCCCGTCAATGTGATAGTTCTTGAACATGGCG
AAGCTCCTCCCCACAGCAATTCCTTCAGCAAGGGCGATGATTCCAGTGAC
CATGCCGGTTTTGAGGGCCACCATCATGTGCGGCGGAGATAAGATCAATT
TGGTCAACGAGGGAGGGTTCAGTCCCTTCGTTAGGTGACCAATCACTTGA
ACGCCATGAGTCTCGGCGTGGCTGAAATATACCACTAGACTTCCTAATAT
CACTGATGTTAATGGCGCTGCTGCTGATAGCCAAAAGAACATGGCTTTTC
TCTTGCTTAAGATACGTGTGGTGAGAAGGAAAGACAAGAAGCCGCATCCG
AGAACCACACTCTCCCACCTCCACTGATGAACTTGAGAGAAGATGGACTC
TAGCACTGAGATAAGATCAGTGTTAGTGGTGAAGTGCTCGAGTCCCATAA
TGCCTTTCAGCTGCTGCAAGCAAACCACAGTCGCTGCTCCTCCCATGAAT
CCAACTATGGCCGAGTGCGATAAGAAATCCACTATAAACCCAAGCCTTAG
CAAGCCCAGAGACGCCTGTAGGACACCGGCGAAGAACGTCGCGGTGAACG
CCAAATGCAGATACAAAGCCGGCTCTTCTTTCGCCGACACCGTCTTCCCC
AACATCGACGCCAGGAGCAGCGACGCCACCGCCACAGTTCCCACCGCCAA
ATCCTTCGAACTCCCCATCATCGCGTACACCAGCGGTGGCACAAAGCTCG
AATATAGACCAAGTATAGGAGGAAGATTAGCGAGCTTGGCGTAGCTGATG
CCCTGCGGGATCGCAAGACTAGCTATAGTGATGCCGGCGATGAGGTCGGC
GCGGAAGAAGCTGAGAGTGTAGTTTGGAGCCCATTCGAGGATGGGAAAGA
AGTATTGGAGGGCACGGATGACACGGCGGCCTCCCTTTTCTTGTTTAAAT
TGGCTGAATGGGTCGTCGGGAAAGAAGGTTTCTTTGAGGTTGGAGCAGAA
GGTGTCGAAGAAGGCACGAGGAGGGGGGACGGGAACGCGGTGGGCGAGCT
CAACGCCGGCCACATAGGCGGCGTCGGTGTTTCCCATTAAGAGGTGGGAA
ATAATGCTTTAATGGATTAATTAGTGAGTAATCAATGTGATTAAAAAAGA
ATTTTGGGGAAGAGGTGAGGAGTTTGGCAGGAAGGTTTGGGGATGAGTGT
GGGAGATTTAAGGATTGCAGCTGATAACAAATGGAGGGGGTTGGATGGCT
TTATATAGGAAAGAGGAGAGGACTGCGGATGAGCCGGAGGAGGCACAAAG
CTTAGC
>Unigene77_All
GGCGGGGAAAGAGGTATCAAAAAGGTATCCTCTTTTAGATCTAGAAAGAA
GAGAACAGCCTGATGGATTCAGAAAAACAGATCCTCACCCGGCTGATAGA
AACCTAACAAAAAAAAGATGAAAAAAACAATCAAGATTTACTCTTTTCTG
CAGTCTGGCTTCCTAGAGAGAACCGGTCAAAGATTTCCACTGAGACTGGA
AACCAAGATCAGATTTTTCTTGGAGAAGACAGAAAGTTGCAGAGAGAGAC
GAAGAAAGGAAGAGTAGAAGAAGAGAATAAAGATCGTAGAGGAAATTATC
AAAGCTACCTATTTCTAATCTTAAGAAAACCTTCTCAAAGAACTCTCTCG
GCCTCACTGTCCTCACCGAAGGGTGGAAGTTTTTGGTGGATC
>Unigene78_All
GAGCTTTCGAATTCTGGACACGGTGCACAAACCCTAGCCTGTACCTTCCA
AATTCTCATATCGAGAAATCCGATCGCAGAAATCGATTCGGGGGCCCGAC
CCTAATTCGCAATTTGTTTTGTAGCTTGATCCGTTGCTGTTACCTTTTTT
CATTTGATTATTTATGGAATTCTTTAAACTGTGATTACTGATTCCTGTCG
TCGAGAAGAAGGAGAGAGCGGGGCAGCAAGAGGGACGAGAATTGGAGTCC
GGAGATCTCTGCGTTCGGTTACGCTACTTCGATTCAACGCTGCTGCTTTG
ATTTATTTTTTTCATGGGAGAGAAGAAGTGAGAGGATATGATGGCTCTTG
GCTATCTCTCCAGAGAAGAGGAGGATTTGTTTTTTGACCCCAGAGACGAC
TTATCGTCAGTTTTTGATTCGTGTCCTCCTAGCCCGTCTACCAGCCATGT
TTCATTTCCAGAAGAGAATTCTTCCAAGTGGGTGAACAGTGATCCTTTCT
ACCAGGTCTGGATCAAGAGTCCGGGTAGCATCCAGGAACGGAGAGCCAAG
TTCAAGCAAGTCATGGGTTTGGATTCCATTACTAGCCCTCATCCTGATTC
CATTGTTCCAGATAGAGAGCTAATGGTGGATATCACAATTAAAGAGGGGC

>Unigene79_All
CACACGGATTGGGTTTCTTTTAGTTGCTGGAGAAGAAAATCAAAGGTACT
TCCATGATGGGACACAAGACCAACCAAGAAAAGAGTAGTGGAATGTCGAC
CAACGTTCGAGCGAGCGTTAGAGTTAGAACTCGACTGGCATAAAGATTGA
GTCTAAGACTAAGGCGTGTAAGATGCGGAACTTTCCGGGTGTTTTTGACT
TTCCTATTTTCTTCGTTGCCACACCAGGGATGGAGATCATTGGGTAGCCT
TCCCGCCACCGTCGTCCCAATCAGTCTATAGAAATGTTTTTCACCGAGAG
TCAGTGGTCTCAGGTTG
>Unigene80_All
TAAGAAGTTATGCTTGAGGAGGACACAGACTGTTTCCTGGTAAAAAGCAT
TAAGGACGGTGAAAAGCTAAAATGGTTAAATCACATATTCTATCCTGTAA
ATCTCTACTAGTAAAAAATCAGTCTTTCTGTAAATTAAGGATCAAGAAAG
CAATATTGTAGATTAAGCTTGTTTGTCTCTGTCCTTCCTTACTGCCCATT
AACTGTTCATGAGCTTGAGCAGTTCATCTGATGCTTTAGCTACTTATTAT
TAGAACTTGCAATAAGATTAAATCTGGAATTTCTTGTCGATCACCACTAA
CCTATGCAGCGTATAAATTTATGTTGTCAGGTTTAGGCATATTTAGAGTA
TTTTGACACGAAATCCCTTGTTTTTGTTAACTTGTTTCTGCTAGGGATCC
CCATAATGACCTGTTGGATACCTGTTTCTGTAACATGAGTCCCTAATAAT
GAACTGTTTATGTATAATGCCCAGA
>Unigene81_All
AATTTTTATTTAAAAATAATAATAATTATGCCTCTTTAATAAAAAATCTT
GTCTAATAAAGACAAATTTTTTTTCATTTTTTTAATTTTCCCACCCTAAA
AATTAATAAATAATAATAATAATTTTTGTTTGAAATTTTGATAATTAGTT
TGTCCACCCTGAAAAAAGTGACTGGTTCCACCCCTATATATAGTAGTAAT
ATATAAATATATTGAATTAATTATATAACATCTTTACATAAATCAAATGA
TAGTGTCGGTTGCCAAAAGCTGAACCTTGATAGTCTTCCAATGTGACTGC
ATGCTTTAGAATGCGGATTATAAACTTTTTAAAGGTCAAAATAGTAGCCA
TTATAATAGCCACTATAACTAGAGCGAAACATTGCATTGTATTTGATCTA
CGCTAACTACTACAACAAGCACTCTGCTCATTGCTCAACATAGAACATAA
TAGAAAATTAACCACGTCGAGATGATTTACCTGACAATCAGGCTGACCGA
CTCTTTCTGGTAGTTCGCCTTTTGCCCGAGTCCCCTGCCTAACATATATA
TGTAGGGTGATTATAGCGGCAGTTGCTTCTATAACCACACGATCAAGTCT
TAATGTAATAGTATATGCAATCAGGCTCTCCTGGGCGATCGGGATATGGA
TTTGGGTAAGCATCAACTTCATTATAGTTATCCTCAACTTTTAGCCGCCG
CATAGATTCATCTATATTGTAATTGACGGCGGAGGCATTCGAATAAGTCG
AAAGTGCATTTTTCTGAAACTCCCGTGTATCCGGCATCGGTGAGGCGGTC
GAAGCTCGACTTCCTCTTCCAAAGACCACAAAAAACTTCCTTCCACCACC
TCCGGCCAACAAAAAAAATAAAAACAACAAACTATAGAATCCGCAGATCA
AATCAACGCTAACCCTGTCTGGGAATCTCGATCTCTTCAGACCCCAAAAC
CACTCCACGATTGCCTTGAATCATCGGATGCTCCTCCACTCTTGCATTCA
GGCATCAAACATTCGTGTCGGTGGGGATCGATGACGAATCTAACGCTCTC
CGGTTCAGATGCTTCCCCTATAAAGCATCGAATTCGAAAAACACTCCAGA
CAAGTTCGCAAATCTCGATGGATCAACGGCTCTTTCGCTTCGCTAGCCCT
CTCTCTCTCTCTCTCTCTCT
>Unigene82_All
CGCCTGATGCCTGATATCCTCCATTCAGCATTCCAGCTAGCAATACCCAA
CCGGCCAACCCCTGATCTCCTCTCCCTCGTTTGGCATTCCAGCTCGCATT
CGACGCTTTGCCCACGCTCACCCTTTTATTTTCCCTCTTTTTCGATCGTT
GAGGGCTAAACATATCTCAGGATCAATGAGGGCCTTGATTAGTGACTCTC
TCATCTCTTTTATTTTCCCTCTTTTTCGATCGTTGACGCCTAGAAGTGTC
GCCGATGTCACTTCCACCGCGACCGCTGCCACTAGGCCGCAAATTGGTTC
TGCGGCTACTTTCGCCCTTGGTATAGTTTCAGCTGTTAGAATGTTTATCC
TTAATCTCTACTTGGAAAGGAACAATTATTTTCGGATTACGTTGAATGTT
GTAATTTTATTATGCGTCCATATTGACAATTGTCTTTTTCCTGTTGTCCT
GTTTGATTCATTTAATGGTGTAATCATTTTGTGAACTTAATTTTGTTTAT
TCCTTTATTTTAATTTTGCTAATGTTGCCCTTCCATTTAACCTATTATTA
TTATATTTGCAGGCTACGGATTCTCAAATTATATCTGGTTATGACCGCTA
CTTCCTCAATCAACATACATGAGCATACTCAATTGCTTTTCTTGCCTCTC
TATCAATCAATTTAAATTTAAATATTAACATGCCTCTATGCGATAGTGTA
AAAATTTTTTTTTTTTGCATAAAAACTTTTCCTGAAAAACGAAAAACTAT
TTTTTTCCCGAAAAAAAAAAAAAATTCCAAAAAAAAAAAAAAAAACTTGG
ATCATAGAGCACTAGAAAATAACTTACAGAAAA
>Unigene83_All
CTTGATTAAAAGTAATATGTTTTGAAGCATTGAAGGTTATACATATGCAT
GTTGCCTTTTTGACTCATTTCTTCTATCATTTTATTATATCCTATCAAAT
TCATGAATGTTTATTGTTGGGTATGGCATACCACACTACACACTCTTTGA
ATTCAATCAGCACAATTTAAGTGAAGTGGAATATCGAACTATATACAATG
CTAAGTACACACAAACAATCGAAGTGCACACAAATAATGAGAAGTATTGT
GAAAGAAAAATATAGGCTAGATAGGAGAATATTGCAACCTTAAGCACAAG
TATACAAATTTCCTATATTACGATAGAACATGAAAATTTAACACTTGAGT
CACCATATTCCTATGAATAAAGAAGTATAGAAAAATGCAAATAAAGAACA
AGAGTACGCAAACTGATATAACATATTTTTCTATCAACCATCTACAACTA
CATCCCAACCAGCCCCTCTACTGGGAAATATACTATCCTTCTTCGTTTGC
GCAATGCCAACAAAGAATTCTTACACCTTGCTATTCGTCTACACAATCTG
AGTAGCACCATGCCCTCTTATTCAAAAAGGCGTGGATAATCTTTTCTACT
ATTCGTATGTGCTCCATTTCATAGTTCTTGGTAAAGAAACCACCGTAAGA
CCTTGTTGGGTTTGGTAGGGTATAAGAAGTAATAGTGGATAAAAAGTCAC
ACTTATCTTATAAGAAGATTGTTAAACCAAAGTAAAATAAAGATCGAGAG
AGCAAATATTAGGATAGTAATGGCTGAAGTAACTTGTCATGACAACTAGG
AAGTTCTTCCAGATAATTTCCTATATAAATTCATTTTCGCCCATAACTTT
GGCTTTAAACAAATTAAATCTTAGCCAAATATCATAAATAGCAGTAATAA
TTACAAGCTTAGTAGAATATATATGATTAGAGTCATAAATGGGTAGCCAT
GTGCGTGTGTGTGTGTGAGAGAGGGAG
>Unigene84_All
AGATCATCTGCAACAATTTGGTTAATGCTTGACTACTTTAGTGAGATGTA
TTTTATCTGTACTCTCTGTACTCTCCTGAGAGTACAGAGTATTTCTTCTA
TTTTTTTCAATTTTTCTGGGCAGTTTGGATAAAATATATTTAGCATAGAT
CACCTGCAACAATTTAGTTGATACTGGGCTGCTTTATTGATGTGTTTCAT
CTGTACTCTTTGTACTCTTTATTCTCTCAGTTTGGATAAAATATGTTTAG
TAGGGATCACCTGCAACAATTTTGGTTGATGCTAGGCTGCTTTATTGAGA
TGTATACTCTCTGTACTCTCTGTACTCTCTGTAGTCTCTGTACTCTCTAT
ACTCTCATTTTGGATAAAATATATTTAGCAAAG
>Unigene85_All
GGTGAAAATATTTTCAGCAATCATGCCCTTAGGCAACAAACTAATAGCTT
TCCCCTTTTTTTTTTCCCTCTATTTGCCTTAAGAATCCAGCAATAGCATG
TGGAATAACCATAGCTTACATAGCACATAGCATGTGAAAATAACCATAGC
TTACATAGCACATAGCATGTGAAAATAACCATAGCTTACATAGCACATAG
CATGTGAA
>Unigene86_All
TCCGTCTTGACTAAATTTAGGTCATAACAGAGATGCCTTGATTTTCATTT
ATTTCTCTCGCCTCTCATTTTATTTTGGAATTTGGTTCTAGGACCCAATC
ATTTAACTGTGACAAATGAAAAGTTCTAGAACCTCTATTCAAGATGTTGG
ATAGGCTCAACCAAGAATGAAATGGAGAGATATCCAATGGAAAGAAAGGC
AGCCTTGACCTATGAGTGGCACTAGTACACTGTCAATGTATAGAAATAAT
AACTTATTTCTAAAGATGGAGTGAGGAACCAGTCCCCACCGAAGTAGCAA
GAAAATATCTGTTTGGAAAATTTGTGAC
>Unigene87_All
TGGATTCCTGGAACTCAAGTAAGTATAGTACCTCTTGATTAAATATAGGT
AATGTATTTTCCTGCCTTTAAGCTTTAAATATGATGGGAGAACAAATAAA
TTCAGCCCACTAATTTGTTATCATATCTAAATTATTACATACACTAACAT
TTTATAGAAAAAAGTAGCAATACTTCTTATTGCAATATTATTGTAATATT
ATCTCAAGATTGAGATATTCTACTTTATTGTACTTTTCTTTATTGTCATC
TTCTCCTACCCATATAGGCACATATATGCATGTACTATAAATAAAATTCA
GTAAAAATATAGTCCTTTCAAATTCTCTCTTTGTAGAAAAAAAATTATGA
GCAGTATCCGGACCGTCTGGATTGTTTTGTACACATTATATAGTGTTGTG
TACAGGGACGAGTACACAATAACTGTGTACACAGATTTGTTGTGTATTCA
CCCGTGTACATACTGTGCACAATAATTCGGACTATCTAAGTGCCACACGC
AATAATTCCTCCTCTTTCTAACATGTTATTAGAGCCATCAAGTTCAATTC
TCAGCCCATCCATTCATTCATTCGCTCACAATCCACTGTTGATCGCTCTA
GCGTCCACCAAGCTCATGCTTATACTCTTGTTTGTCTATATAATTTTCAC
TATTTCCACAACCACATGATTCATCCTCCAATTACATCCGCAATCAAGCC
CTCACCCCTCCAATCCTCCCTCATGCATATGCCTATCTCTTGCATCGTAG
CATCGATTCCACAACCGCTTGAGTCCATGCAGTCGTGCACGTTCATTACA
ATTCTCCATGTTGAATTAGCCATTTATTTAATGTTTTTGCTCGGCATCAC
ACGACCATATATGCCTTCTTTGCCCTCACTCATGTGACTTGAGATCGCCA
ATCAAGCCACTTGCAAGACGCCACATGCAATGACATGGCCAACCTCCAAA
ACTAGTCCACCTTTCTTTCCTGTTTTTATACCTTTCACGTCTCGTCCAGT
TACCCTAAGGCTCTTGGCCTCTATTTTCTCACAAGATTTGTTCACCTCTG
CAAGTTACTGATGTTCTCCAATGGCGACTGCACCTTCGTTCTTAACTACG
CAGACCCTCTTTATCAAAACTGTTCCTCTACACTCTCTGCGATAAGATTC
TTTTATGTGCTTTCTATGACATAAATCTCATGCTGATTCATTGTGTCATA
TCATGTATCAGTTGTACTCCTATATGGTGACACTCACAACTGTACGGCAA
CAAAACTTTCGACTAAAACATCTTTAGTCACCAATGTGTTCTAACTGATG
TTGACAAAATATGCCCTAGCTCCCATTTCGTTTTATTTTTCTTTCAGGTG
CGAGATCATAAGGGGCGGGATGAAGGAATACCTGACTCCGATGGGGCCAA
CGGCGCTGCATGTGAACCCCATCTTCGAGATCGGGCCAGTGGAGCCTCGA
TTCGCAGAATGGCTGGTTTTCGAGGGCATCAGCGTGGACGAG
>Unigene88_All
AAAAAAAAAAAAAAAAAAAAATGGCGATTAAAATTCAGCAGAACCAGGCG
TCCGAGGGAATGGGATCACATCCCTTATGTTCTCCATCCCAGTGGCAAAC
TGCACTAGTCGTTCAAACCCTAATCCAAAGCCTGCGTGAGGAACTGAGCC
AAAACGACGAATATCAAGATACCACCAATAGCTCTCCTTTGGGAGATTCA
ACTCATCCAAGCGTCTTTCAAGATATTCAAGGCGTTCTTCCCTTTGGCTT
CCACCAATGAGCTCGCCAACCCTAGGAACCAACACATCCATTGCTGCAAC
TGTTTTTCCGTCATCATTTAGCCTCATATAAAATGCTTTGATATCCTTTG
GATAATCTCTAATTATCACTGGGCGACCACCAAAAGCATTTTCAGTGATG
TATCTTTCATGCTCACTTTGCAAATCTGTTCCCCACTTTACCGGGAACTC
AAATTTCCTTTCAGCTTTAAGAAGAAGTTCAATAGCATCAGTATAAGTCA
ACTGAATGAAATCTTTTTCCACTATGTCATTTAATCTATTGACAATTCCC
TTCTCAATCCATTTGTCAAAAAAATCCATATCTTCTTTGCAGTTCTCGAG
GACATACTTCACTACATACTGGAGATAGGCAGTTGCACATGCCATGTCAT
CATTCAAATCAGCAAAAGCAAGTTCAGGTTCAATCATCCAAAATTCAGCC
AAATGCCT
>Unigene89_All
GCTCAAGCAGATTAAATGTTTGTGGTGAGGGAACTCACACCTAAACCTGA
ATATTTATTTCCACTAGAGACAAGCAGGGACGAACAATACTCTCAAAAGG
AAACAAAATTGTTGAACTCTTTCTTCATTGGGAAAAAAGAAGGCTGAAAA
ATAAACCTGGTAGACATTTTTTAGTCATCTTCGACGCTTTGATTCCCTTC
TCATCTCTGTCAGGTAGTTCTCCATGTTGGCTTTGTCCCATAAACGCTTC
ATAACAAGATCCTCCTTTGCAGATTCATCCATGCTCTGCCATGCATCACG
AGGCACTTTGAGGCAAGCCTGTGTTAAGTAGCTGGCATCATCCCACGTTA
ACGGAGCCTTCATTATCTGGTATCTCCAGAACCAACAGAATTTCCAAAGC
AATATCTTGCCAACAGCGTAAGGTAGAAGTATAAATTGGACAGCTAAAAT
ATTCCACATGGTGGGTTTCTCAGCCCCTTGAATTTGCAACTCAAGTTCAT
TGCTAAGTTCCTCTTCCACTTTCTTGTCCAGTTGTCTGTTAGACTTTTTC
TTGTTTGTAACATGTCCATTCCGTTCAAGCTCTAAAGCTCTTAACCTATT
CTTATAAGCAGGTGTCTTCTTAACCATGTTTAAAGCCTGGTTATACCTTG
ACCATTGATTCAGATATTGTAGTGCAGAAACAACCAAAAGAACACCCAGC
AATACTGCACGAGGATCTGTTTTGTGGCCATAGTATGCATGATAGTATCG
TGCTGTGTTGTAGAAAACCTCTTCTGGGTGTAAAATTGCATAATCATATT
GCTCTCTTGTGGCTTCATCCTTCAAAATCTCATAAGCATTTGCTACTTTG
ACAAACAGCTTTCTCGACTCCGGATCTGGGTTTTTATCCGGATGATATTT
TAGAGAAAGCTTGTAGTAAGCCTTCTTGATCTCCGACGCATTAGCATTCT
GCGAAACCCCGAGAAGTTCATAACAGTCATCTTCGTCGCAGTAGATGCAA
TAAGCCGACCGCGCAAGCAGCGAGA
>Unigene90_All
GTCCGGACTCCGCATGTACTAATATTTCTCAAATAAAAGTTCTGCCGCAC
AAAACGAGGGTACCAGAAGCTATTCTCTGCCTCTGCTCCCACATCTCCAG
AAGAAAGTCCTCTCTGCGTTGCAGCTGAAGATACTTGTCCATGTCGAAGG
AAGAGCCTCTTTCTGGAACAGATGAGTTGCTCCTCTGCCTTTCGGCTACT
GCATCAGGCCTACTATTATTTGGTAATTCTCCGGCAATGGGAGGAAATTT
CTCATGGCTTTGAGGGCTCCAACTCCCACTAACACTTCCTGAATTCTGCT
CAATAGTCGTCTTACTTTTACATGGTGAAGGAGATAAGCTGTTACTGGTT
TCCCACTGCAACCATGGAAAAACGACATCATCTGTCACGGCAGGCAAAGA
AGCAGCCATGAGGAGATCTGAGTGTTTTCCCTTTTCATCATTATTAATGG
CATAGCTCGGCTTAGTGGTTGATCCCGTATCACTCCTTTCTCCTTCAAAG
GATGATAAATCAGTATCTTCCACATTTGATAAGAAATCCTCGAAGTATCT
TTCAGCCTCTTCGTCCAAGCATTTTGAAATCTTAAGTTTGTCACGGCTTC
TCCGTGTAGACGGTGAAGGTTTTGCTGGCTCAACTATTTGTGTGGGAGAT
GAAAGCAACTCTCTCACAATTTTACGAAGCTCTTGACCACGTTTCTCCTC
AATAGCTAGCGCATCTAGCAAATCCTGTTTGCGTTTCTCCGACTTTTCAA
GCTCTATCAACTCCTCAACCAAATTTTGATCTTTGCTCTTTCTTTCATAG
GGTCTAAACCCACCCCCATCTCTAGCAAGATCAGCCTTTTCAAAGGTATA
GATTTTTCCTACTGTCTTCTCACTCACAGTTGCAGTTGAACGAGCATCGT
GTACTTCATCGTCAGTTAGGGATGAAGAATGGCTTGAGTAGCAATCTAGT
GACTGGAAGAAATCCTTTTGACTCATTGATCTTCGTAGGGTACAATCTTT
CCTAGTCTGCTTATGCAATGAAGGCTTTTGAAGGTTCCCATCAGCAGAAT
TCACTCTATTCCTGCTCATGGATCTCAACCTATCAACTTTATCCACCTCC
GATTCGTTGAGTCGAGATCGAGAAACTGAAACAGACCGCCGCGGCCTCGA
ATTCCCACTAATGCCAGAAACCACCTTCCCCTTCGAAGCCGCACTATCAG
CACGATGCCTTGACACCGACCTGCCTCTCCGACGAGAAGATTCCGTCTCC
GCCATCAGCCTCTCCCCAAACGCCAGGCGACTAGATCGCCCAGCCGCAGG
AGTAGCTTCCTCCTCACAATCCTTTCCTATCGCCTGAAAGAACTCGTCAG
CGAGATCATCCAGACTGA
>Unigene91_All
TGACGGACAAGTTTCCCAGTCAGCCCCGCCGCAGCTTTCTTTCTCGTGCG
GCCGCCGCCGCCACCTCCGCCACCTCTGTTGATCGAATGAGCATTGCATG
TTTCGGCAACGCTCGATTCGAACTCAAAAGAGGGTGTCTATTTTCTCTTT
CCGTCAGCGATCTTGCCAGCGATCTCGTAGATAGGGTGAAGTTTTGATGG
AAGACAGTGGAGATGGGAGGAATGCTGAGTCTTATGGAGTGTTGCTGTAT
TACAATTACACCCCCATACCTGACGTTACTTCCCTAGCCAGATTCTATGA
GACCCACGGCCAATCTCTTAACCTCTTTGGCCGCATCCGGATTGGTCTTG
ATGGCGTCAATGCCACTATTGGAGGGAAATTCTCAGCTTTGGAAGAGCAC
ATAGCGGTTATGAATTCAAATAGCTTGTTTGATGGTACCGACTTCAAGCT
AGCTTCTTGTGATCATCCATCAAATGAAAAGATTGCAAGGGAGTGTGGGT
TTACCTCTCTTTCCATTCGAGTTGTTAAGGTTCTATCTTTGCCTAATATT
GCTCTTATTTTTTGAATTTTTTAACTTGGGTTTGTGAGGTAAACTAAGCC
ATCAGTGAAGTTGATGCAGATGCTGGGAATTCTTATTTAACTCTCTATTC
TTTCATTAAAACTGATAGTTAAAAACATGATAATTTACTTTCCAGGAATG
ATGTTTTTCCTATGATTAGCCTTTGCTATTTTTTTATTTTAAAGTGCAAG
AGCTGGTGACATTTATAACTGAGTGATTGTTTTGATTTTTTT
>Unigene92_All
TGCATGGTAGGTGTCGTGAGATACTATAGCCAAAAATTTATTTGTTCACC
ATGCCAAGAAAGGCGTGCATGGGTTAACACAGCATAGCATAGCATTTCCT
TGTCACGTTGGAACAACGTGAGTAAGTACTTATCATAACAGATTTTTCTG
TCACGTTGGAACAACGTGAACAGGTGCTTATAATAAATTTTCTCTCTGCA
TTAGAACAATGTGAATGGATACTTATCACAAACAATTTTCAAGCTTGCAT
TTACACATAAGCATGCATGTATATGTATTTAAGCAAAACATGATATTTAC
AAGTGCATTGCATTGGAAACAC
>Unigene93_All
GCCAAAGTTTGCATTTTCTATCCTCGAATAGAATTGACTTTGGGTTTTAT
TTGAATGTTGTGCAGTATGCCACTTATGAATAGCTATCATGTTGTATGAA
ATGAGACTTCATATGAATGAGATATGATATTATTTCCTTCATGTTACTAA
GGGGTTGAACTTTACTTGCATGCAATCTAAAGTGATATTTCTTTAGTAGC
CTAAGATGAGTAACATGACATGTCTTATTGAAATGAAAAGAAGGAAGTTC
AGATTTATGCTTGTCAAATGAAGTTGATTGTTTTACTTTATGTAAATCAA
GCCTTACTTGCAAACAATTATCATGTTAAAAGAGGC
>Unigene94_All
TCTCAAATTTGAGTTCTGGTTCGTGTGAAGTGAAGATAGCTTCTACTTTT
GGCTTGTCAACAAGTTTCCGATGCATCCATATGGAAGGCACTGTATCATT
ATTGATGGGATTCTTAACACACTGTACTGGTAAAATTCTTCTCTATCCTA
CTCCATGATCTTCCTCCAAGCTCTCGTTTGCAACCTTAAGATCCATTTTC
ACAGCAATGGACATCATATACTTGTACATATGGAGGGTGTTTGAAAACAT
TAATCTCTGCAGAGATAATCTGTGATAAGAGTGCAAAACGGCAGCAGATC
TCAATGTTGCCTTCCTCTGAAGAATCTCTCCTTCCTTAAGAAGGCGCTGA
TCACGTTCGTACAGTTGGAGATAAACGAGCAGAAGAGAAAATGGTGGTAC
GATGCGCTGGCTATTCTCTACTTCTCCCCTTCTTCCCCGCCTCTTACTTT
TTCTTCCGGCGAAAAAAGCTTTCGCTGCATCCATTCATGTCGATTCTGCC
CCCCAGGAACACAATTCGCTGCTTCCTTCCTCCCCCTATATATTCGTTAA
GCTCCTTTCCGAAGCCGTCGACCACCCTTCCTCCATCCATACAGGAGAGC
AATATCACTCGGCCATCGTCAAGCTCGGGTTTTTATCTAACGAGTTCGTC
ACCACTGCTCTCCTTGGTTTGTATTGTAAGGGCGGCGACTTTAATAGCGC
ACAGCAACTGTTCGATGAAATGCCCCACCCGAATGTAGTCACTTGGAACA
CTTTGATTCACGGGCTTTCGCTTAGTAACCGCCCGAGTCATGCAATAGAG
GCTTTTTCTCAGATGCTTTTTGAAGGGATTTCACCGACTTCTTTCAGTGT
GTCCACCATTCTTGCCGCCTGCTCACATTTGAGAGATCTCATGGCTGGAG
TCCTGCTTCATTGTATTGGCTTTAAGTTTGGGGTTTTCTCTAATGTGGTT
GTCGGAACAGCCCTGGTGGATATGTACTGTAAGTGTTCTAAATTGCCTGC
TGCGAAGAGAGTGTTTGATGAAATGCATGAGCGAAATGTGGTTACTTGGA
CTTCTCTGGTTACTGGGTATGCTCAGCACCAAAGACCAATTGATGCCACG
CTGCTGGTTAAAGAAATGAGGCAACTTGGCATTGTGATGAACAAGATGAC
TTATAATAGCCTATTGAGCTCGTTTTGGCGGTTCTGCGATTTGGTTCATG
GAAAACAAGTGCACTGTATCGTGATTAAAGAAGGGCTAGATTTTGATCCT
TACATTGCAGTCTCGCTTGTGACCATGTACTCGAAATGTGGAAGCTCGGT
GGATTTCATGAATGTGTGTTTGAATGTTTCGGATTGGGATCAGGTCTCAT
TTAACTCTATAATTACTGGATTTTCCCACGTGGGAGATGGCTGGGAAGTG
CTTGCAAAGTTTGTGGAGATGAGAAAGGCATGCGTGGATATAGATATCTT
CACTCTTGTCAGCGTTCTCAGGGCTATTTCCATTGTCTCTGCTCTTCGAG
AAGGCAGGCAAACTCATGCTCTTGCACTAAAGTGCAGCCATGATTCCAAT
ATATGCATTCAGAATGGATTAGTCTCCATGTATGCTAAGTGTGGAGAGAT
CAATGATTCAAAGGAGATCTTTCTTTCAATGGATAATCCTGATTTGATTT
CATGGAACTCGCTTCTATCAGGGTGTGCGCAGCATGGTTACGGCAGAGAG
GCCGTCGAAATCTTCGAGGAAATGAGAAGGATTGGGGTTAAACCAGATGG
AACAACCTACTTATCAGTTCTTTCAGCTTGCAGTCATGCTGGGCTTGTGA
AGAAAGGGCTTGAGTTCTTCCACCTGATGCAGGAAGGGGACTCACCCATT
GTTGCAGCCATGGAGCATTATGCTTGTGTGGTGGATCTTCTAGGTAGAGC
TGGCCACCTTAATGAAGCTTACATTTTTGTCAACAGCATGCCGATAAAGC
CCGGCGTATCAGTCTACCGAGCTTTGCTTAGCGCATGCCAAATTCATGGG
AATGTGGAGATAGCTAGATACGCAGCTAAATGCTTATTTCAGCTAAATCC
CAAGGATTCTGGAGCTCATGTACTGTTGTCTAATGTCTTTGCAGCTGATG
AATGCTGGTATAATGCAGCTGGAATAAGGAAGGTAATGTCTGGCAAGAGA
GTGAGGAAGAAACCAGCATGGAGTTGGATAGAGGGCCATTTGTCAGTTCG
ATAAGGTCTGATGCTTTAGTTGGACAAAGATTATAAATTTGCAGTGTCTT
CAGCTTTTAACTAAGGGTTGATTAAGATTTATATAGTTTTTTTTTTTATA
GATTTTTTGTTTAGTGAAAAAATAT
>Unigene95_All
TGACGATGTTCCTCTCCGGTTGCGGCAAAAAGAAATTTTCAGATTTCGGC
AAAGCGGAATTTTCAGATTTTGGCAAAATAAATTTTGGTTTGGGAGGAGT
TTTGGTGGGAGAAGAGAAAGAAGGAGGAAGAGGGAATTCGGCTAAGGGAA
AGTGAGGGAGAGAGAGAATGATTTTCGGATTGGAGCAATGAGGGAGAAAA
AAGAAAAAAAAATGAAATTTCAGTTTTGTGTAAATGAGAGAAGCAATGAA
ATGGAGAATGAAGAAAAAGAAAGGGAAGAAAGAAAAAGAAAGAAGAAGAA
GAAGGAAGAAGAAGAGATGAAATTTCGGTTTGGGAGAGGGGAGGAAAAAA
ATGGGAAGAAGCGTTCTTTCGGTTTGGAGGGAAGAAGAAAGAAAAAGGGC
AAGTAATTTTGGATTGGAAAAGGAAGAAGAAGAAAGAAAAAGAAAGAAAA
GAAGGAAAAAGAAAGAAGAAGGAGAAGAAGGAGAAGAAGG
>Unigene96_All
CTCGAAATTGCCACTTCTTTAACCCATCCGCCGCTTCTCCGCCTCCTCCG
GCCTTCGCTGCCTTCGCCAGCTTCTGCAGCTCCGCCGCAGGCTGACACTC
TTGCGTCGGACTTCCATTTCCTTCTTCCTTAGAACCTACCTTGAATACCT
CTTCTGCGTTCATGATTTCAGCTTTCTTCTCCATCGGTGGATCAAAACAC
TGTAGCCTGCTCTTACTCCCCCTCCTCCTTCCAGCGCTAGTGTTACGGGA
AACCACTACGCTTGGGATCTCCGAGCATAAACCAGAGCACAGGGGTTGAT
TTCTTATGTTTCTTCTCCTTCGCCTTGTTATTTTTTAGTCGTTTCTTTTC
TGCTTGGTCTTTTCGATACCCCCTGTTTTATGCCGTGGAGATGAAGCCTT
TGAACGATGAAGCAGCATATGACATATGAGAGGCGCCGGATCGTTAGGAA
ACACGGTGAGCAAGGCGAGGGGGTGGCCTCGGCAGAAGCGGCTGCAGAAA
TTGGGTCGAGAGTTTTTCCTTTGCCAACGCCGGCAGCGACGATGCTGACG
GTTGCAAGGAAATCCTCGACTAGGGTATTTATGCCCAGAAAGGCAATCAC
GGATAAGCAGCCCAGGAAAAAAAATTATTCCTCGAGAGTCCTCCGATCAG
GGAAGCAACTTTATCTGTCTGAGCCTGTGGACAAGGCTGGAGACTACCAA
TCTAGGGAGTTGGCCCATATGCGATGGTTGGAAACGAGTGAGAAAGTGGA
GAGTAGATTGAACGAGGGAATTGTGCCCGAGCCAGATAGGAATGAGATGG
CTGCGCCGGACTTGCAGGGGATTGGAAAGATGTTTGAGAATGTTTATAGC
CGAAAACGTCAGAAAATTCTGTCAGTTGGCTGGATTGGTTCGGAGTCATC
TTCTTTGGATGGTGGGGCGGAAGCCAAAGATCCAAGATACAGGTTTGTTT
TTTCTAGGAAACTGAAGAAGAAGAAACTAAAAGTGATGAATGGTGTTGGT
AAAGTAAGAGGTAGTCAGTTCGTAGAGACTGAAGTTTTCTTTACAGCAGG
AGTTAGATCCGATCGTCCGCAGATCAGAGTGTTCGACAGGAAGCTCTTGG
ACACGATCGACATTAGTAAAAGTGAATTTTGGACTAGTTTTAGCGACCCC
ATAGTGCTAGTTGCGCTTTTAGAATTTTCTTGTGATGAGATTTTACTTAG
TTTTCGGAGATTTCTTATTTCTGTAATCAGCTGGATGACGAAGACAAGGA
TGAGTTTACACCACCTCACTGCATTTCTTCTATCTGAACCGATAAGCAGT
ACTTTTCAACGGCATGGCATCCATTTGTTGCCTCTTGCGGATCGTAATAG
CAAATTTCTTCTTGGGAAATCTATTTCTAATCTTGGGATCTGCATGATTT
ACAGCACAAGGGAATCTCTTCCCCTGATATCTCTGAATTTCCATGCACTT
CCTTCCTATTTTATGAGCTTGAATTTGGCATTTCTTCTAAGTTTCCAATA
TCTCCCTCATACTCTCTCAACATATTTAACCATTTTGAAAAAGAAACTAA
ACCAGGAGACTCAGTGCGATGATTATATTTCTCTCGTCCATGTGGACCCA
GTTTTTTCAGGAACTCCCCTTTCTGTTTCTGCAAGTCCTGCTGTGAATAG
GAACGCACTCAATACTGCTGGAACTTCTGCAGTTGTTGCACACAATACAG
GCATAGTGCGTAGTTCTAAGCTAAGGAAACTCCAGAGAAGAAGGGGCTTC
TTAAGGCAATCAAGAACCCACGAAGTTTCTTCAGTGGACTGCAATAGTAC
GCTATGCTTACGTGAGAATGGTTCTCGATCTTTGGTGGATCCTCTTCATG
TGAGAAATCTTGAACTTTTTGATGAGGCATTTGTTTCTTCTATAGATAAA
GTCACCCCCACTTCACCTGGATCTCATTCCAAACTTATGGAAGTCAGTAA
AAGGAGCCACGGTGAGCAGATGAAAGAAATAAAGGCAGTACTGTCTGATA
TTAAGCAGAACATCAATTCAGTTCAATGCAATGCAAATATCTTGGTCACT
GCTGGTGATAGATGCTGGAGAGAAGAAGGGGCTGAAGTTTTGTTGGAATT
GTCTAGTTCAGGTGATTGGTGCTTGGCAGTGAAGATTGGAGGCAATTTAA
GGTACCTTCACAGGCCTCAGGATTTGAAGTATACTCTTAACCGTTTTAAT
CATGCATATATTTGGATTGGTGAGGATGGCTGGAGGCTTGAGTTCTGCGA
AAAGTGGGACTGGCTAACTTTTAAGGAGTTACATGCCGAATGTCGTCAGC
GCAACAACCATCCCAAAGAGGATCCCTCTGTGAAGATTATCCCTGTTCCA
GTGTTTAATGATGTTCCTGCTTACGAGGATGATAGCGTATCAAGTTTTGA
GCGCCCTGAACAGTATATCCATATGAAACATGATGATGAAATTTTGCGAG
CTACTGTGAGTAAAGTTCCCTATTATGACATGGATTCAGGAGATGAGCAG
TGGTTGAAGCAGCACAATTCTAGTTCGTCTTCTTGTCTGTTGGAAGACAC
CTTTGAAAGAATGATATTTACATTTGAAAAGAATGCATACTATTGTTCTT
CTAATGTAACATCCTTTGAAAGAGACTCAAATAATCATGAAGAATTAGGG
ACTGAGGATATGGTAGCGGATGCTTATGATTATTGGTTAAGGAAGAGGAA
GCAAAAACGTGCTCCTTTGGTCAGGGTGTTCCAGGGTTTATCTCTGAGGA
AACCACAATTGATGCAAAGACAAGTTCTTCGAAAGAGGAGATCTTTGAAG
AGAATACGAAATCAAGTTGGAAGAGGAAAGCCTGTTTTCGGGTTTGATTC
CAAGGCAAAAGAGGAAGGGAGAGCGGAGGCCCTGCTCAGAGTCCACGAAG
CCGAGGAAGCATGGCACCGGTCCATGGAAGCCGCCGCCCCTCTGCGCCGA
AGGGCTCAGTTGCTGATGGAGAACGCCGATCTAGCAGCTTATAAGTCATT
AATGGCGGCGAGGATATCTGAAGCCATTGCTGGTACCCTGCCAGCCGAAG
CTCTTTCTTCCATTATCGACTCTCTGCTGCCAGAAATGTAGAACAAACTG
CATTGCCTCGCTCTGCTCCTCCCTCTCATTCTGAGACCAATCTGAACAAT
TCTGAAATTGCATGGTTGGGTGAGTTCCAGGGGCTGTTCTCAGAGCTTTT
TTATCCTTTGGGATGAGGTGCGTAAATTTGAAATTTGTAGATGTAATTTT
GTATAAATGTTAGATGGGTGTAGATCTTGTATTGTATTGTCATGATGTGA
CATGACAGTTTGTAAAACAATTTTTTTTTTTATGTTTTCACTCCTACGGA
GATGGAAGAGAAAATGGAGAGATGGAAATATCAAATTTATATGGAGAAAT
TTACGTAGC
>Unigene97_All
CCAAAATTGACTCGATTTTGACCCAAAATACATATCTAAATAAGTCAATT
TGATCGGGTTCAAAAAAAGTTTTCAACATGTATAATATTTGGGTAGGGTT
AAGGTAAAATAGTTGAGTCAGACTCGAATCCAACCTTTGTGTAATAATCG
GAATATGCACAAAAAAAATAAATAAATAAATAAAAATAAAATTAGCAGGT
CGTCTTTCTATATATGATTATAAAATTTTCCATGCGCTCTCAACACTTTG
AGAAAAAAAAGTAGCCGTTAGAATGGCCGCATGCCTGTAAAACAAGTGGC
GCATGTGGCGGCGACGGTGACCCACTCCTGAGTTCTTTAACGAACTGTGT
TTTTATTAAAGTAAAATTATGATAAGATTAAGTAACATGCCTCTTCAGTG
AATATGAATTTTAAATCCGAAATGGTAAGCTTCCCTGTTTGGTTTGAAAA
AAAATAAATGAGAATACAATTATATTTAATTTCAGAATTTTATATTTGGT
GTTCATTTCTTCTCTTAACCAAGCAGATATTTT
>Unigene98_All
TCCGGTAGTGAACAATAAAAATTTTCAAAGCCTTTGGACTTATTTTGACG
TACCTTTTTCTAATGCACCATTGAGAGTTGAAGACTGCTGTGATGCAGTT
CAGAATTGTTTTCACTAAGAAGTATGAGGCAGATTTGTTTGATTCCCAAT
TTGCAAAAAGCTTTCATCACGGGCATGCATACTGATATAACTCAAGGCTG
ACATTCTGTAGAGGCAAGCGAAGACAAGTAGGTGCATCTTCTTTGAGAAA
GCAGCAAAAGGATTTATGTCATCTTCATACTTTTTTTATACTTGGATTCA
ACATCTGAACTGAAACCACTTTTGATATCCTCAGCATACTTCTTCGGGCC
TCTGGAAACTAGATTTTCTTGACTGTAATCCTGTACGTAACGGATCTTCC
CATACAATTTTACATTATCAGCTTTGGATTTCTCCAACTCATCCATTAGC
ACGCTTATCTTCTCCTTCAAAAGCCACACCTCCTCTTCAGCTTCACGCAA
CCATGCTCAAAAACGATCATGCTGGTTGCAAATTACCTTCAGCATTGAAC
TTTGATCTTGATCGGCAGATACATGTCTCAAATCTGCACCCATCTCCCTC
TTTAGCCTTTCGTTTTCCGCTATTAAAGTCTCCACGTCCTTCCTCTTAGA
TTCCACTAGCTTCACAAGCTCGCATTAGGCCTAAGGCAATTCCCACACAA
CTCAGCAAGTTCTATATGCATAATCTCAAATGTATCAATGCCTATGTCAT
TAATATCCCAATCATTTAATAGTGATCCTTTCCGACCAGATGAATTGTAG
CCCTTTAATATATAATCTTTAAGTTTTGAAATCAGTTTTTGCTGTTCATT
CACCTTCTTTGTTAGCTCTGCAATCTTAGATTCACTTCTAGCAATTTTGA
CTTCTCTGAAATTTTGACCTACACAGAATAAAAATATCAATTTAAATATG
GCCAACATTGCAAAGCTATTGTTTTCAATAGAATGAAATATAAGAAGTCC
AAGAATTATTATATTCCAGTGGTTGATCATATATTTAGTTTCGAGAAGTG
C
>Unigene99_All
CAAAAAGATCCTTGATGTCCCCAGAGAGGAAAGAGATCGCGTGCAACGCA
TGCAGGTCATCGATCGCGCTGCTGCCGCCATTTCCGCTGCTCGAGCCTTT
ATAAGGGAATCCCCTACGCCGAAGTTTCCCTCGGATGAGGTCCATGGATC
GCACTCCGACGATGACTCAGGTCGCCGTGAGGTGGTGAGGGAAATCTTAG
TATCAGTGCCTGAGAAGCAAGGAACTTCTGAACGTGGAACTCCTGGCCCA
GATTTTTGGTCATGGTCTCCCCCAACAGATAACAGAAGTCAACAAAGCGA
CAATGCAGTAAGCTTACAGCCAGCTATGCAATTAAATATACCTCCAAATG
CATCCTTTTCAGTCATCGAAATGGAGCAGCCTCCTGATATTTTGTCACTT
CCTTTTGAGAGTACGTTACATGAAAGCCATTTCCCTCTACTTCCACCTCT
TCAATCAGTCATGGAGGTTGAGAAGGCAGAGACTGAATCATCCACTGACC
TAGCTATGGAAGCTAACCAAGAGAAGCTTGAGGTGGTCTTTTCGAGAAAT
GCGGCAGAGGCTGCAGAAGCTCTTGGTAAGAGCAATGAAGGGGCAACACA
TGGAGTAAATCTTGATGGTTCCAAATGGTGGAGGGAGTCAGGCGTGGATC
AAAGGGTAGATGGTGTGGTTTGCAGGTGGACACTGAATCGGGGAGTTAGT
GCAGATGGAACCATCGAATGGGAGGACAAATATTGGGAGGCCTCTGATCA
ATTTGATTATAAGGAGCTTGGCTCGGAGAAATCTGGACGCGATGCTGATG
GAAATGTTTGGCGTGAATACTGGAGAGAATTTATGCGGCAGGACCTCAGC
AGCGGCCTTACTCATTTTGAGAAGACCGCAGACAAATGGGGTAAGAACGG
CAAGGGTGATGAATGGCAAGAAAAATGGTGGGAGCATTATGACGATTCTG
GGCAAACTGAGAAGTGGGCGCACAAATGGTGCTGCACTGATCCCAATAGA
ATTTTAGAGCCTGGCCACGCACATATTTGGCATGAGAGGTGGGGTGAGAA
GTACGACGGAGAAGGAGGTAGCATGAAATACACCGACAAATGGGCTGAGC
GATCGGAAGGTGATGGTTGGTCGAAGTGGGGAGACAAGTGGGACGAGCAC
TTTGATCCCAACGGACACGGCATAAAGCAGGGGGAGACATGGTGGGAAGG
AAGAAATCAGGATTGGTGGAATCGAACATGGGGAGAGCGACACAATGGGA
CTGGTTGGGTGCACAAATATGGGAAGAGCAGCTCTGGCGAGCACTGGGAT
ACTCATGTGCAGCAGGATACTTGGTTTGAGACATACCCTCACTATGGCTT
CCAGCATTGCTTCGAGAACTCGCCGCAGCTCCGAGCTGTTAGGAAGCCGC
CACTTTAGGCTACCTAAGAGAAGCAATTCTGATCGCTGGCCCTATGTGGT
AT
>Unigene100_All
CCACCAGACTTCCATTGCATTAGTAATCCAAAGCACCAAACCTACAAACA
AACACCTAAAAGCACTGCAAATGCACAATGCTTTGCATTTCCAATCCAAC
TAATTTCTAAGCTTCATAGCTACAATAATTGGGATAGAATTCTGACCTCT
CACTATCATCAGGCCTTCTGATTACCTGCCAAAATTGCTTCTTTCTTTGT
AAGCCATTGCTGAACAGCAACGAGATCTGGAAACACAGGAGCTCCAGATT
GCCTCCAGCTATCAGCATCAGCTGTCTTGAATCTATCCAGCAGAAGGGCA
TTCATTCCCACACTCCGGGCCGGTAGATAGTCCTTTCGAAAGCTGTCGCC
GACATGAAGAACCTCTCCTGGTGATACATTTCCGGCCATCTCGAGTGCAA
TTTCGTAGATTTTAGGATCCGGCTTCTCGACGCCGACGAGGCCGGAGAAA
ACTCCAAAGTCCCACTCCGATCCCTTATTCAAACCCAAGGCAGGGAGAAT
GACATCCTGATATCTGTATTCAGAATTACTAACAATGCCAACAACGAGAC
CATTCTTACGTGCCCATCTCATAAATGGTTGAGAGTCCGGAAACACACTG
TAAGGAGCTGAAGAACCAAAAGTTGAGTATATGCGCTTGAATACTTTTTC
GAATGTTTCATCATCATAGTCATAACCAGCCTTAATAAAGGAGTCCCTCA
CACATGCCCTCCACCAATCAATATTAGATTTTTTTGCTGCATGCCCGAAA
CAAGGATAAAGCTTCGCCATGTTCGTGTATGCTATCTTAAAGCCCTCGTG
CATCCGTTTATAGTCGGGGCACGGCAGACCTACTGCTTTAGCTGCCATGC
AGTAGTAATCTCCAAGCTCTCCTTTGTAAGCTATTAAAGTTCCAGTGACA
TCGACGGTAATGCAACGCAACTTTGACAGGAGAGACATTTTCCCTTGTAC
TATTTCAAAAGCTCCAACTTGATTGACTGATCACCCTTATCAAGAAATTT
TGATTTCCAAGGTCTTCAAGTGCTTGATTAGTTGATCGAAATCAGTTTAA
ACTCATAATGCGATTCAAGAAGAAAGACCAAAACATAGTGCTGCAGATTC
TTCGTTCCTTGGTTCCAATGGTCTCTGATCACCGAATGGCTTCTGGGTGA
AATCGAAGAGGAGAAACAGGGCGAAAAACACTTTATAAGATCACAGGGAG
GGCGGATAATCCAAGAACCTAACTTCCCAGCTCGAGGTTTTTCGATTTTC
TTGCCACGATTTGTGAAAAATACCGGGGGCTCTGACCGCTGTTTTCGGTG
ATCTATTTCAGTTTCACTGCGATCTGATTCGGAGTGG
>Unigene101_All
CTTTTCCATGGCCTTCTGGTAACACAATTTGCTCGGCGATCAATAAAATA
TAATTAAAAAGAGATAACGTTAACAGATTATAATTTCAAATATGCACCCA
TTAATATAATACACTTCCATTTAATGCCAAAAGCTGTGAGTTTTTCAGTG
CATAAAACACCAAGTGAACGGTTTAGGGTTGGAGCTTTTAAAACTGCTTC
AAAGTTAGAAGAACCATCCTTAAATCTACCATAAAAAAGAAGCATATAAT
CGAGTAAAAGCCTATTGGCAACGTAAGACATTACCTTACTAAATTCTATT
GATATAAACAGTCATTAAGATGTCTTTCTGAATCTCCAACAGCTCAAAAA
AGCAGATATCTCCTATCTTCAAGTGGTTGTCATGAACAAAATCCTTCCAG
CCAGAAGTAAACCCTACTGAACGAGCCTGAACAAGGCAGTGCACTGGCCA
AATCCTCTCCTTGTCAGGAACTTGGAGAATAGTTCTATTGCTGGTTCGAG
GAAGGTACTCAATTGCAAAGGCAATGGGAATGGTCATATAAAATCTTTTG
TAAATGCTGCAAGGCACCATGATTGATACAAAAGAAGGCTTATCTGTTTG
AATTGATCCAGCAAAGCTAAGCAATTTATTCTTTTCGACATCGCTAACTC
CTGCCTTTCTTGAAACAATGAAGATGTTAGGACTACAGCGCTTATCCAGA
GAGACTTCGTTGGTGGGGATCTCTATGGTTTTAACGATACATTTTTCTTC
TTCTTTTGCATCTTTCTTTTTCTTGGAACCAACTAAGAGGTTCTTACGTC
TGTTAGTTCTTCTGGAATTCTTCCTCACCCTACCATGATTCTCTTCCGCA
CTTCCATTCGGTCTCGAGTTTTTGTGATGCACAATTATAGGTTGTGCTTC
CTCAGTATGTCTATAAGAATTTATATTGGAACTATGTCTGGCCCTTTTGA
CAGAAGTTATTGCACATAAATTATCCATTGGATCACCTTTCTTTGCACAA
TGAGAAGCAGCTTTCTCACAGCCACTTTGCTCGAACATCAAGACAAGAAA
GGACGAACAACCATCGTACTTGAACACCAACGTGTCATTTTCTTGAATGC
CATGAGCTTCTACAAAAGTCTTCCAACCACAATCAAGAACAACTCCATCT
TTCGTCTTCTTTAATTCAACATGCCATATATCACCACTTGGGAGCTTCAG
CTCAACTGTTTCAAGTAGCTCACCATTAAAGTGCTCAATAAACTTCTTCG
GTATGATCATGTATTTTGAGAAATCTCCAGTCATAGACTTGGAGAAATGC
ATCCTCCTTGGATTAACATGTCCCCAATAGAAATGTTCCTCAAACTTTCT
GCATTGCTCCTTCCACTTTTCGCAATACCTGCATTCCTCATCCATTCTAA
TCTAAAGAACAGAGCAAGGTGATCGGCTTCTTCTGAACAAATAAAGCTGC
CACTTTTTCATTGTAAGTGGCTTCTTTGCTTCACATGCCTTTGAAAAAGG
ATCATTTCTTGCATATAATCGACCAAAGTTGAGAAGAAAAAGAAACATTA
AGATGATCATTTGAAGTTGCC
>Unigene102_All
CTTCTTCCTCCGTCTCTGTTTCTATTACCTGCCGAGACTGGGATCAAATC
AGCATTCCTGGATGAGAAAATTGAGATTATTGGCGATATGGGCGGCGATA
GTAGTACAAATGAGCGGTAGTTTGAGAATCGTCGAATCTCTCCGGCGACA
ACCAGAGGGAAAGAAGACGGAACAGAGGCTATTCGTTAACATGACTCTCA
TCCCTCGTGCTTCGTCTATGGGAGCAGTTTGTCTCGATGGGAGCCCACCT
GCATACCACCTTCATAGAGGATACGGCACCGGCATCAACAATTGGCTTTT
GCAGTTTGAGGGTGGTGGATGGTGTAATGATCTATTGTCATGCCTAGAAA
GGTCTAAAACAAGACTTGGATCTACACGATATATGAATAAGCTAGAGGTC
TTTTCTGGCATCCTCGATGATGATCCCACAAAAAACCCTGATTTCTATAA
CTGGAATCGAGTAAAGCTTCGCTACTGCGATGGCGCTTCTTTCGCTGGTG
ATTCAGAATACAGTAATGGTACAAAAGTCCTTCACTTCAGAGGGAAAAGA
ATATGGGAGGCTATCATAAATGATTTGCTTCCAAAGGGATTGATGAATGC
ACAAAAGGTTTTGCTTTCTGGGTGCTCAGCAGGTGGACTTGCTGTCTTCC
TTCACTGTGATGATCTCTCTCAGATGCTCCCAGATTCGGTCATGGTAAAA
TGCATGAGTGATGCCGGCTTCTTCCTTGATGTCAAAGACATTAGTGGCAA
TAACACCATAAGAACCTTTTTCAATGGGGTCGTTAACCTACAGGGAGTGC
AGAAGAACCTGAACAAGGCTTGCTTGGCTTCTCATTACTTCCCCAGTCAG
TGTTTCTTTCCTCAACACAATCTGCCATTCATCAGAAACCCTTTCTTCGT
TTTGAACTCTGCTTATGATGTGTATCAGTTTCACCATATATTTGTGCCGC
CTTCGGCCGATCCATCGGGACATTGGAATCCTTGCAAGTCAGATCCACCA
TCATGTACTCCGAGCCAGATTAGTATTCTTCAAGGATTCAGGATTCAAAT
GCTCGCAGCACTAACAACATTTGAAAATTCAAGGATTGAAGGAATGTTTA
TAAGCTCGTGCTTTGCTCATTGCCAGAGCGAATTGCAGGACACATGGTAT
GCTGATGATTCTCCAACAATACATAATAAGACTATTGCAGAGGCTGTTGG
CGATTGGTACTTTGGGAGAGGAATTACCAAAGAAGTTGACTGCCCTTATC
CTTGTGATCACACTTGTGAAATTCCTTCCATCTCTTCTGCTAAAGTGAGC
AGATTCAAACTTTGGATGACAATGGAAGTCTTTTTTTTTTTTTTTTGGC
>Unigene103_All
CCGGAAAAAAAAAAATTTCTGTATACAAAACCTTCCCAGATTTCTTCAAT
CCCCCGATCTCCTTCCCTAACTAATTACAATTGAAAAAACAACTTAACTT
ACACCCACTACAGACTCACGACGCATTGCTTCTTAAACCAATCCACTCCG
CCAGGCCCCGGCATCAGCGCCTCCATCGCCTCGAAGCCCCTCTTTCCATT
CTCGTTAGCCGCCACCGCCGCCTTCACTATATCGACTCCAAAGAGCCTCA
TGACTTTAACCGGCAAAACTCCGCCGCCGCCAGAGGGACGAATCCGGCAC
TCGATGTAGATTTGACCATCCCCGCCTTTTGATCGGTAGAACGCCACCGT
ATCCCCTGCCTTTAATCCCTTCTCCTTCACAAATCTGCTCCACCCTTTAG
TCAAAACGTAGCTCTGGCTACTATTCCAGTACGAGTACCGGAACCTCCAC
ACCTTCCCGCCGCCATCCTCGAAGCTAAGAAGCACGCCCTTCCCTCCATC
GCCGCCGACTGCAGGCGATGAAAAATGCTTCTCGGCTTGCTGCTTCGGAA
TCACGAGACGGTTTAGCTTGCCAACATCGCTGGGCGTAACGACTTTATCG
AAGAGATGTTCGCGAGGAGGCTTCGAAGCGGAGGGAAGGAGAGATGGAGG
CGGCGACTGGCGGAGACGGGAGTGGTGGAGCTCGTCGAAGTAAGTGTGCT
TGCGGAGCATGTCA
>Unigene104_All
TCTTTCGCGCTCCTTTCTTCCTCCAATCGAGTACTTCATTTGGCTAAGAC
CTCTTCTCCTGCCCACTGATCACACACGAAATCTAGTAGATTTTGGCAAG
CCTAAGATCATCTATTCTATTATACTATGAACGTTGCAATTTTCTCATTT
TATATTTCCAATTCTCTGTCTATTAACCTCAAGTTCATCTCCAACATATA
TTCAAGCTTCTAGTCATATTCAACTCACATTGATTTCCCCTTTACGGTTA
GTTCCACATTGTTGAATTCTGAACTTCAAGCAATAAACAATCATCTTCCG
ATAATCTGTATTTTACTTCTCCCCCCCAACCCAACACACACACACACAAA
AAGAAGACTCGGTCACTAATCCACTTCATCCCCATCTGCTTCTCTCTTTC
TCTTGGTTTATTGCTCTAGCAAATTGCACAAAATCTTCCTTCTCTTTCCC
GTCTGTCTGTACGTCCGATCTACCCGAGCAAACTACCTACTGTTGCGACC
TATCTCACATTCAAACCAAAC
>Unigene105_All
GTTCTTCCGAATTTCCAGTCGTGACCCTTCCCGCTAGCAAAATTCGAAAA
AGGAAAACCTATCCTTAGTGGTTGACTCGTCATTTCAGTCAAAAACCCAC
AATCTTTAGTCTCAACGCCCTCTCCCCCTTTCTCCCATCCCTTCGTCCAG
GTTTCCATCTCATTACAGAGTTGCAGAATAAAAAAATAAAGGCAGTAGCC
GAGAAGCCGAGCAAAGAATCAACGAACATACACAGACCGAGAGAGAGAGA
GAGATGGGGGAGAGGACGACGCCAGCAGAAATGGTGGAGACAAGAGTGGC
GACGAGGTCGTCGATCCTGGATGCGGTGAAGGGTTTAGGAGGGGCGGCGG
TGGGGTTTCGTGTGGATAAGGAAGAGCTGAAGAGGAGGATATCGATCCCG
GCGGACCTGGCCGCGACGTTGAGGGAATCCATCAAGTTTAGGGACCCGGT
AGTTGCGGCGAGGAAGTACTCCGACGCGGCTGCTGAGAGAGCGGTGGTGG
AGCCTCCGGAGGCGCCCGTTGTGGTCTTTGTAAACTCACGTAGTGGGGGG
CGACACGGGCCGGAACTCATGGCTAGGTTGCAAGAGCTTATGGGGGAAAA
CCAGGTTTTTGATCTATCTGAAGTAAAACCCTCCGATTTCGTACACTACG
GGTTGCTATGCCTTGAGAGATTGGCGGAATCCGGCGATGCCATTGCTAAG
ATTACTCGAGAGAGGTTGAGGGTTATGGTCGCGGGAGGTGATGGTACAGT
AGGTTGGGTATTAGGATGTCTTGGAGAGCTTTATACTCAGAACAGAGAGC
CAGTTCCTCCGACTGCTATTATTCCGCTTGGTACGGGGAACGACCTTTCT
AGGAGTTTTGGTTGGGGCGGTTCATTTCCATTCGCCTGGAGATCAGCTGT
AAAACGCGCGCTTCTTAAGGCAGCCACCGGCCCTCTTTGTCGTCTGGATA
GTTGGCATGTCACAGTCACAATGCCGGAAGGGGAAAAATTAGATTTGCCT
CACTCTCTTAGGCATAGGGAGCAATCCAACTTCAGTCAGGAATTCGATAT
CAATGGCAATTTACCAGACAAGATTTCATGCTTTGAAGGTGTCTTTTATA
ACTATTTTAGTATCGGAATGGATGCTCAGGTTGCTTATGGGTTCCATCAT
TTACGTGATAAAAATCCAAACCTTGCACGAGGTCCAATTTCAAATAAGAT
AATCTACAGTGGATATAGCTGCACCCAAGGATGGTTCTTTACACCCTGTG
CAATTGATCCTAGCTTAAGGGGACTAAGGAACATTTTACGTATTTTTGTG
AAAAAAGTAAACTGTTCAGAATGGGAGCCAATTACAGTTCCCAAAGGTGT
TAGGTCAATAGTTTGTTTAAATCTTCACAACTATGGAAGTGGAAGGAATC
CTTGGGGCCATCCAAAGCCTGAATATCTTGAAAAGAGAGGTTTTGTTGAA
GCCCATTTGGATGATGGCCTGCTTGAAATCTTTGGCCTGAAGCAAGGTTG
GCATGCTTCAGTCGTGATGGTTGAGCTTATAACTGCTAAGCACATAGCTC
AGGCTGCTGCTATTAGGTTGGAAGTCAGGGGCGGGGAATGGAGAAGAGCA
TACATGCAGATGGATGGAGAGCCATGGAAGCAGCCTCTTTTAGGTGAATA
CTCAACAATAGTTGACATAAAGAGAGTGCCTTATCAGTCGCTCATGATTT
CTGGGTAATTGCGTGCTTATTTCTAAGCATGTATTCAAATGGATCAATGT
GCCTTGTATAATAGTTTGCTTCATCAGTAGATGTAGTGGAGTTCGTTTAT
TAAGGGGGGCTGGTTGGAATTTTTTTTATTTTGGAATAATGAATAATATC
AAAAATATTATATTCA
>Unigene106_All
CAATTTAGTTAAGACGGTAGAAGGAAAGTTTGATTTTTTCTGCGGACGGA
GCGAGGTGGTGTGCGAAGGCTGATAAAAAATTACTAAGTCTACAAGGAAT
CCGTAGTCTTCATTTTTCCCTCTGTGCTTTTCTTCATCCTTCTCGTCTTC
CCCTCCCATCTGTTCTGCTTAATTTCTCTATCGCCGGTCTCATGGCAGGC
CGCTACGATCCCAATCCCTTCGAAGAGGAGGAAGTTAATCCGTTTTCGAA
CACAAGTGCCGTTCCCCCTGCATCTAATTCTAGGCTTTCACCACTTCCTC
ATGAGCCCGCTGGTTTTTTCAATGTTCGTGGTGCAACAGTCGATATTCCT
CTTGATTCCAATATGGATTTCAAGAGGAAGGAGAAAGACCTTCAAGCAAA
GGAAGCTGAATTGAGGAGGAGGGAGCAGGATATAAAACGAAGGGAAGATG
CAGTAGCTCGTGCTGGAATTGTGATAGAAGAAAAGAATTGGCCACCATTT
TTCCCAATTATTCATCATGACATTGCAAAAGAAATACCTGTTCACGTTCA
GAGGCTACAATACCTGGCATTTGCCTCATTTTTAGGATTGACTGCATGCC
TGTTTTGGAATCTTATAGCTGTTACAGCTGCTTGGATCAAGATTTCAAAT
GTGAAAATATGGTTACTTGCCATCATCTACTTTATTTCGGGGTGCCCAGG
AGCCTATGTACTGTGGTATCGGCCTCTTTACAATGCCATGAGGACTGAAA
GTGCTTTGAAGTTTGGATGGTTTTTTCTTTTTTACCTGCTTCACATCTTG
TTCTGCATCTTTGCTGCTGTTACTCCCCCTATTATCTTCAAGGGAAAATC
GCTAACTGGTATCTTGGCAGCTGTAGATGTTATTGGAGACTCTGTAATAG
TTGGGGTATTCTACTTCATTGGATTTGGGTTCTTCTGCATTGAAACATTG
CTGAGCATATGGGTAATTCAGCAAGTATACATGTACTTCAGAGGAAGCGG
GAAGGCTGCAGAAATGAAGCGAGAAGCAGCTCGTGGCGCCATGAGAGCGG
CTATATAACAATCATTATTAATCCTTAAAAGGGATTCCCCACATTCGTAG
AAGACGACGTCAGGTGCTTCATACTGGTCCTTTGTAGCTGCGTGACATAG
GTTTCTTTTTCGATGTTTGGTTGCTTGTGCAGTTGTTTGTTCTTCATTAA
ATGAGTAGAGAGAGATTTCTGTGCATGCCTTTTTTTTTTTCTTTTTTCTT
TTTTTTTTTTTTTTTCTTTTTTCTTTTGTCTACTTCTGGCTTCATGTTTG
CTGTTCCTCGTGATCGAGCACTTTGTCTTTCGCTCATGACAGCTACTATT
AAATAAAATGACTACTAAAATAATTTTCTAGTAGCC
>Unigene107_All
CGGGAGTGCAAAAAAATACAACAAAAAGTTTGCCCAGAAATGCAGAGCGC
AGCGTTTACACTCTCGACATCCACTCCTGTCCTCCGGTCACGGAGCTTAA
ACCCTAACCCTAAATGCCGGATACTTTCCACCTTTCCGGCAGTGAAGCCG
CCGGCTGCTCTGATCCGAGGCTTCGTTGCCAGTGGTGGCCTCAGCGCCAT
ATCGCCACGACTCGGCGGATGGGAACACGCCATCACCTCCTCTTCTCCCT
CGCGACCAGATCTCGCTGTGAGGGCAAGCTCTGTACCAGAGAGCGCCGGT
GAGAGCCCCACCAAGTCCAGTGAACTGGCGCAGACGCTGCTACTTGGCTC
GCTCTTTGGACTTTGGTACCTATTTAACATCTACTTCAACATCTACAATA
AGCAGGTGCTCAAAGTTTTTCCCAACCCTCTGACAATCACTACTTGTCAG
TTTCTGATTGGAACTGTGCTTGTCCTCTCTCTGTGGGCCACAAATCTTTA
TAGGAGGCCCAAAATTACTTCGTCGCAGCTTGTTGCTATTCTTCCGTTGG
CTATAGTTCATACATTAGGCAACCTTTTCACTAATATGAGCCTTGGAAAA
GTTGCCGTATCATTTACACATACAATCAAAGCTATGGAACCGTTCTTCTC
TGTTCTGCTTTCTGCCATGTTTCTTGGCGAGCAACCTACTGTATGGGTTT
TATTTTCTCTTCTACCAATTGTTGGCGGTGTGGCTCTAGCATCCATGACA
GAAGCTTCTTTTAATTGGATAGGCTTTTGGAGTGCCATGGCTTCCAATTT
GACATTTCAATCCCGTAATGTTCTTAGCAAAAAAGTCATGGTCAAGAAAG
AGGAATCTCTGGACAATATCAACCTCTTCTCAATCATAACAATTATGTCC
CTCTTCTTGTTAACCCCTGCCACACTCTTTGTCGAAGGAATCAAGTTCAC
TCCAACGTACTTACAATCTGCGGGTTTGAACCTTAAACAAATATATGTGA
GATCCCTGATTGCCGGATTATGCTTTCATGCTTATCAACAGGTTTCGTAT
ATGATTCTGTCAAGAGTCTCTCCTGTTACCCACTCAGTAGGAAACTGTGT
GAAACGTGTGGTCGTCATTGTGACCTCAGTTTTCTTCTTCAGGACTCCAG
TTTCTCCCATCAATTCCATTGGAACCGGAATTGCACTCGCGGGAGTTTTC
TTGTACTCCAGGGTCAAAAAAATCAAGCCAAAGACTGCATGAAAGGTTAC
ATGCTGTGCCGCCATTAATTAGTCGAGAGCTATTGCAATTTTATTCATTC
GGAACCATGGTTTCAGGCTTGACAATGTAGTTAGTTCTTCCTCTTGGGTA
GATTTGGTATTCCATCTAAATATGTATTGCCTTTCGAAACATCATATTTT
TAATGTTTAAGGATCGATATGAAATTTTGAAGTTTGTTTCCTTTTTTTAT
TTTATTTATCAAATGTAATAAAAGATTGTTTTAATCACCCTTTTCATTGT
CTGGTGTTGACTTGTAATTTAGTTAATTGACATGGATTTTTGGAGAAAAA
AACAATCTTTTATTACA
>Unigene108_All
TGCCAGGGCAGCTTGACTCTTATGTGGATGCAAAATACTGCTAGCGAAAC
CCTATACCCTCCATCGGCATTTTTCCCGAGCTCGGCATTTCCCCTCCCTG
CTTGTTGCGGAAGTTAAGTGCAAATTGACTTTAAATCCTTCAACCTCTTT
GCCTCGAGCAACCATTCTCTTCCTTCTTGCTGCGGCGGGAAAGAGGAATC
AGAGAGGGGGGTTTTTACATACATTCCATCTTCTTTATACCTCTTGCTCT
CCAGCCAAGATTCTATTTTTTACTTTCTTCGGAGGAAAGTAGGCATCGGA
AAGGGGGATTTACATGCAAGCTTTGAATATTGATGGGATGAAATTTGCAA
TTATTGATAGAAAGCGTTTTGTTAGTATTCATCTCTGACAATGGCTTCGA
AGCTCGTGGAAATTCAACCGAGGGAACCTCGAGTTTACATAGATTTGGAT
AGAGAAAGCCTTAATGATGGGAGAGGTCCAGCAAGCCATAGAATATTCTT
TGAGTTTGAGAGGGTGTTGAAGGAGCTTGGTCGGATGGTTACAGAAGATT
CACTAGTCTTGTTACCAAAATTGCTATCATATTTAAAACATGATGATCCT
TTTGTTGTTAAACAATCAATTACTACTGGAACAAGTTTATTTTGTGCTGT
TCTAGTTGAGATAGCAGTCCAGCTTAATAAATCTGATAGGCCTGAAAGGT
GGCTCGAAAAAATGTGGTCTTGGATGCTACAATTCAAGGATGCAGTTTTT
GGCATTGTTTTTCAGCCTGGATCTGTTGGAGCAAAGGTGCTTGCTGTCAA
ATTTCTTGAAATCTGTGTTTTAATCTTGACATCTGATGAGCATGTTGGTG
ATGCGCCTTATATTGAAGGAAAAGAGCGGGACTTCAATGTCTCATGGTTA
ATAAAGGATCATCCTGTTTTTAATCCATCAGCACTTGCTGTTGAAGCGAA
CAATTCTCTTAAGCTCTTACTGGATTTATTGCGCTCAGCTGATGCTTTTC
AGGGTTCCTTGACAATAGCTGTAATAAACTGTCTTGCAGCGATTGCTAGA
AAAAGGCCCCTTCACTATGATGTCATTCTGACAGCCTTACTTGCTTTTGC
TCCAAATGATCATACTTCACAGGGTTGTCACGTTGCAAGTGTTAGATATT
CACTGCGGACTGTTTTTTTAGGATTCCTGAAGTGTAACCATCCATCAGCT
ATTGAGTCCAGGGACAAGCTATTGAGGTGGTTACGTTCCATGAGTCCTGG
GGAAGCAGTAGAACAAGCTATTCGACAAGTCGAAAAAATGTCAAGAATGG
AGCGAATGTCTCTGGATATTCAAGTTAACAAGGATGATGAACTATCCGGA
CATATATCAGCATCTAGGGATTCAGCTAGGATGAGGCCTGGGACCCCGTT
TGATGATATTTCTTCTATTTCTGAGGAGATGCCACGAAAAAAGATGAGGT
TTAGTTCAACATTCGTCTCCATTCAGCCTGCTGATAAAGCTTATAATTTT
CTGGATACTCCAGATTCTTCCATCGATTTTCCTTTGAAAGATGATTTATC
TCCTGTTGAAAAAATGATTGCCATGATTGGCGCTCTCTTGGCAGAAGGGG
AAAGAGGTTCAGAGTCATTAGAAATTTTGATTTCAAATATTCACGCGGAC
CTCTTAGCTGATATAGTCTTAGAAACAATGAAGCATTTGCCAAAGAATTC
ACTTTCCTCTTCTGGAATTAGCGGAAACTCACGTGTGAGTTCTCAGATGT
CTCCAAGAAGTTCTTTGTCACATGTAGTTTCTTCCTCTGGTACAACACAT
GGCCTGTCTCCTTTTTCATCCCAAAATGAATCTACAGTTTCTAGTGAAAT
CACTATGCCAACCCTGGATATGCCTGCCCTTTCTAACATTCTCACCGACT
TTAAGCGTGACCCTAGAAGAGATCCCCGTCGGTTTGATCCACGTATCGTT
GCAGCATTGACTGTACAGTCTTTACCAGTGAACTCACAGAATGATGGTGA
CTCAAAAGATGAACTTTATCAATCTAAGAGTAATTTGACTTCGTTGGAAG
ACAAGCTTGAATATTCTCCAGTTTCTCTTATATCAAAGGATGAGGGAGAG
GTCTTGGATAGGACAGTTGATTCTAGTGCTAATCAGTTAGCTTCCAGTGA
AACTTTAGAGGTTAAGAGTACTGCTATGGAAGTAGAACCATCAACAGAGG
TTCAAATATCTGTCAAATCACCAATTTCCACTGTGCATGCTGTTGAGCAA
GAACTGACAGCTTCTGTGTCTTCAGACGCTACGGCAAGTCAAATTGTTGA
TGCTAATCTGCTGGAACCTGATCAATTTTCTTCACCTATCTCCACAACAC
TGACATCTGAAGATACTTCTCATGATATACCAATGCTTCCAGTTCATGTT
GAGTTAACAATTGAGCAGAAAAAAGAAGTATCCAAATTTGCGATTGCAAG
GATTTTCAAAAATTGCAACAAAATATGCACTGTTTCCGATGGTCAACCAT
GGTTAGCTTTATTGGCACGACTTATTGCTCAGTGTGATGCTGATGGTGAT
ATGGTTTCACTGTTGCAAAGTCATATTATTTCAGATTGTGATCGTCAGAA
GGGACATGAACTCACAATGCTTGTGCTATACCATACACATGCTGTTATGA
TATCTGAATCAAATGAAAATTTCAACATTGTTGCTAGTAATTATGAGAGA
TTTCTCCTTTCTATTGCAAAAGGCCTTCTTGATTCGTTTCCAGCTTCAGA
TAAGTCCTTTAGTAGACTTCTTGGAGAAGCTCCATTTTTACCCGACTCTG
TATTGAGATTGTTGGAGGATGTTTGTTACTCGAGTGTTTATGACCACCTT
AAGAAAGATGTTTCTGATGGTGATCGAGCCACTCAGGGTCTTGGTACTT
>Unigene109_All
GGAGCGGCTTACCTGTGCTCTTAATAGAATCAGGGAATCTCAATCTTGGG
GAAATGTCCTGGTTCAAATATGGGTGCCTGTGAAAATGGGAGACAGATGC
TTTCTCTCCACCTTTGGCCAGCCATTTATCCTTGACCAAAATTGCCATAA
TCTTATACAATATAGAACAGTCTCGACGAATTATCGGTTTGCTGCAGAAA
AGAATTCAACTGATGCAGCGGGATTGCCTGGCCGGGTTTTCGTAGGGAGG
GTGCCAGAATGGACACCAGATGTTCGATATTTTGCCAGCCATGAGTTTCC
TCGTGTCACCCATGCTCAGCGATGCAATGTTCGTGGTACAATTGCACTCC
CTATATTTGAGACAAACAGCCACTTGTGCTTAGGTGTTGTGGAAGTTGTC
TCCACTGCACAAAAGATCAATTATCATTCTGACGTTGAGAGCATTTGTAA
TGCTCTCCAGGCTGTTGATTTGAAGATTTCAGATGATTATAGCATTACTC
TTTTTAAGGCCAAGAATGATTCCTACAAGGCTGCTTTACCAGAGATCCTG
GAAGTCCTGAAGTTTGTTTGTGAGAAACACAGGTTGCCGCTAGCACAAAC
TTGGATTCCATGTGTTCAGCAAGGCAAAAGAGGCAGCCGCCATACTGAAG
AGAACTATAGAGATTGCGTATCCACCATTGATGGAGCCTGTTATGTGAAT
GATTCTTCAGTTCTGGGATTTCATGAAGCATGCTCTGAGCACCATCTGTT
AAGAGGCCAAGGCATTGCTGGTAAGGCGTTCACAACAAATCAACCATGCT
TCTCGCCAGATGTAACAGCTTTCAGCAAGATGGAGTATCCTCTATCACAC
CATGCCAAAATATTTGATCTACGGGCTGCAGTGGCCATCCGCTTGCGAAG
TAATCACACTGGTACGACAGACTTTGTGCTGGAATTCTTCCTACCTGTCA
GTTGCAGAGAACCTGAGGAACAAAGACTGATGCTGGACTCATTGTCAATC
ACCGTACAGCAAGTCTGCCAGAGTTTAAGGGTGATATTTGCATAAGGAGC
TAGGTGAAGAGAATCACTTGCATGTTAACATGCCAATCCCTTTGTATGGC
AGTGATATTAAATCAGTTGAAGCTCCCGTAGAAGGGTTTATTGAGACTGA
ACAATCTTGTAGCACTAGCATACTTGAGATCGACCATGAGGAAGCAAGCG
GTTCACCCCCTGTTAGCAGGGGGCTGGAAGTCAATACTGAAAGTGAGGAA
TCAAGATCTTCAGGTCAACAGCATGAAACAGAAGTGGTAATCTCTGCAGG
GAAGTTCTCAGAATTAAAGCAAGGG
>Unigene110_All
TAGCCTTCGGCTTCCCGTCCAAGATGCAGCTGAAACTTACTTTGCAATGT
CTTCTTCAGCCGTCGAGGATAGAGAAGAAAGACAAGAGGAGCGGGGTGAA
AGTTCGACTGCTAGGGGCGCGGGAGTAGTAGCTAGACGGGACGATCATGC
AGCTCAATTTTGTGGGGTTCAGGTGTTGTTCGGACGGACGAATGCGAGAG
AAAGGGTTCAGCTGGTGTGTGCGGCTAGCCTTCGGCTTCCTGTCTAAGAG
AAATCGAGAGCGGGAGGGAGACAAGCAGCTGCTTGGCTCGTCCTGGGTAG
GGAAGGAGGCGACGGGATGGTCCCGA
>Unigene111_All
CCTCCATTCCTTCCTTTGAGAGTTGAACCATTCTTTTCATAGCATTTTTT
TCGGTAGAACCGATCCCATTTGTTTGCTGTGATGCTAAGAATATTATCTG
CCCATATTCTTTTGTCTTTTCCTCAATTGGGTGTTGATTGTTGAAGTCTA
TGATATCTCCCAAAGATTGTACAGGTGAAGACACAAGATCTTTGAGGTAG
GCGTTGAGTGAAAGCTTGAATTCGGCCAAAAATGCTATCACTTCACCGCT
TGCAGTTTGATTTTGCATGATTGCTATATTTTTCATTTCAATATTGTCAA
CTAAGATGGCACCTTTTAATCTCATAGTTTCAAAATGCCTTGCAAATGTG
TTAGCTTCTATGGACCCCTCCGGGTATTCATCAAAGAAGGGATGACGTAG
AATCCCCACTCTCTTTCCTTTCAGACCATCTTCCTTCAATGACTTTTGAA
ATCCACCATTTGGAATAAATCTCAATGCTGCCTCTGTCGCATCAGCATCC
AACGGATCGAATCCGACGATGACGTCCAAGAGTGCCACTGCGTCCGCCAT
TGTTCGTGCCATTGGCCCTATAGTTTGCAACCTTGGCGAGATAGGCACCA
TCCCAGACCTACTCGTGAGACCGACTGTGGGCTTAATGCCCACCACCGAG
TTCAGCACTGCAGGAGAAGTGATGGCGCCA
>Unigene112_All
TGCAGATGGCTCGAAGTTTTGGCGGTTTTTGTCTTCTTCTTTTCGCCCAA
TCCCTTCGCAAACTCTACACAGTCGTCTATCTCTCTCTACTGAAATCCAA
GCTGAAAGAGTTTTCTCTATGATGGCTGCACATTGGCTCTAATGTACCAT
GGCTTCCCTGCTCTTAGTGCGCGCGCCATTCAATCTCAACTTCAGGCGGA
GAAAGACGCCAGCTTTAGCGCGGAGCACCAGCGTTAAGGAGCCTTTAAGG
AGCCCTCTCTCTTCTTCCGTTGACAAGAATCAGTTTCCAGGGAAGCTAGA
AGCAGATGTTGTGGTGATTGGAAGTGGTATTGGTGGACTATGCTGTGCTG
GACTTCTAGCTAAATACCATCAAGATGTCATTGTGCTAGAGAGTCATGAT
GTGCCTGGTGGTGCTGCACATTCTTTTGAAATCAAGGGTTACAAGTTTGA
CTCTGGTCCATCTCTGTTCTCTGGATTTCAGTCAAGAGGTCCCCAAGCAA
ATCCTCTAGCACAGGTTCTTGATGCTTTGGGCGAGCATGTTCCTTGTGCA
TCTTATAACTCATGGATGGTATACATACCTGAAGGCGAGTTCTTATCACG
GATAGGCCCTTCAGAATTCTATAAGGATTTGGATATGTTTGTGGGTCGTG
AAGCTGTTCAGGAATGGAAAAAACTTCTTGATGCTACTCTTCCTATGTCT
GCAGCAGCAATGGCTTTGCCCCCACTCTCTCTGCGAGGCGATTGGGGCGT
TCTCTCCACAGCAGCAGCTAGATATGCTCCTTCGTTAGTGAAATCCTTAA
TTCAAATGGGGCCTCAAGGAGCTCTACGTGCTTCAAAGCTTTTGAGACCC
TTTTCTGAGATCATGGACTCACTGGAGATAACAAACTACTTCATTCGGAA
CTGGGTGGATTTGCTAAGCTTTCTACTTGCAGGGGTGAAATCTGATGGCG
TACTTTCAGCTGAAATGGTTTACATGTTTGCAGAATGGTACAAAACAGGA
TGTCTGCTTGAGTACCCCATACATGGAAGTGGAGCAATTGTAAGCGCTCT
TGTTCATGGGATTCAGAAATTCGGCGGAAGGCTTGCACTCAATGCTCATG
TTAGAAGAATTTTAGTTGAAAATGGTCGAGCTACCGGCGTAGAGATAAGT
AGTGATTGTAAGGGCCAAAAAGGCTGTAGTCAGCAATGCTTCTATGTTAG
ATACT
>Unigene113_All
TATTATTTCTGTTTGGTTCGAAGCAATTAAAATTATTGAGCAAAATACAG
TTACATTCCCCCTTTTATTCCTTCGAACCAAACAGAAATAATATATATTT
ACACGTTGCAATTCTTCTGCTTTCCAAAATATTTTAAAACCAAGCGAATA
TGTAAGGCCTGAAGCTTACTGTATCAGTGGTCAGTGCTCTGAGCAGATTG
CCACTCCTGCTGCTGCTGTTGAAACCTTGGAAAAAGCAGATCATGGGTCT
GCTTCTCAGCACTAAACTCTGATGTTGCCCGGGTTTTGAAGGCAAATCTT
AAGGTTTGAATTTGTGTTCCCGAGCAAACTCTCAAGTCAAAGCCAAGACT
ATCCAATCCAATAAGGGAGGCTTCCTGAACTTGTATACCCTTGTGTCTCA
GACAAAGTGCCTTGAGAGCTTGCGTTGTCTTCTCTCCGCCAGCTTTTAAA
CGAGAAAGTATATTCGCTGCGGAATGAGCAATAACATCTGGACGAGCTAG
ATGAAAATCTTGAACTTTTACTGTGGACTGATTACCGCATGCCGAAACAA
GCTGAATGTTAATTATTTCAAGCTTGAAGAATGTAGTTTCACTGTGCTGG
CTCTGAGAATTATTCATATCTCCTTCTGTATTGAGTTTAATATGCTTTTG
AAGATGTTGTCCTCCACTACTTCTAACATCATTGATAAGTGGATGATTTA
TAGTTAATTTGTGCCCTTCAACAAAAGCTGGTCTCAATATACCTTGGATT
ATGACGCTAGCAGAAGGCTGATCCATCCAATCTAATTTACTATTTGAAAC
AGCCTCAGCAATCTTTTGAGCGAAATAAACTGGGTGAATTGCTTGCATGG
TCTCTGCATATGACCAATCATTTGACATTTCAGATGTTACGTCATCATCA
TCATCATCATCAT
>Unigene114_All
AAAAAAAAAAAAAAATCCTTAAATTAAGACAAACGCCATTGATTTTTATG
ATGCAACTATAATAACATTATTTAAAGAGCTTCCAGAATCCATTAAAAAT
ATTAAGAGCTCTTAATTCTCCACTCCTAATATCTCGCAACCTTCTCCTGA
GTATATACTGCGTACGAAACAGTATTCTGCGTTCACTCGTGCACAGAGCT
ACTGCGAGCTGCTTCAGTAGCAATCTCCGATTTGCCTCTTGTACATTTGT
TGTTATAGGATCAAGAGGACTGCCTCCCTCTAAGAATTTGGAGTACTTGG
ATATGCTTAACTCACAGCAATCCAATATAAACTGTAGAGTTTGCTCTTCC
AGTACAGGATAATTGATTCCCGTTCTTGACTTGGTTTTGCCTGCTGCGCT
AGCAGCCATCTCATCAAACCGTGGCCTCATATCTGATGGGCTAACAACAA
GGTAAGCATACGCCATCATTTCCCGGGACCAGCCAGTGATCTGCAAAGGA
AACTGCTGAGGCGTGGAGAGACCATATTTCCTCAAGACGTTCACTTTCTC
ATTGTAATATTTGTCATTCTTCTCAAGAGATAAGGACAATTCAACTGAAT
CGTTTGGGTTTGTGCCCTCTATTGGAACAAAACCATATGAAAGCAACAAT
TCTCCATTGGACTTTTTGCCATAAGAAATAAATACCTGTTCACCAGATTG
ATAAACTCGATCAGTGGAAAAAACTATTCCTCTGGATGATTTGTCATAGT
CCAAGAATGTGTCTACCTCAGAACTATGGTTAAGCATATCTGCCCAAGGA
ACTAAGGCAACTTTTCCGTCCATAGTTGATAAACGAACTAAACGTGAGAA
CAGAATGCCAAAGGACCATTTGAATGTTTCCAGATTAAATACCTCTTCAG
GAAATACAGTTGGGTGCTTCGAAAATATCCTGGCCCGTAAATCATTATAT
ACTCCTGTAACATCAGATACCCGTTCTATTGCTCTCACCCTGATCTTTGA
AGCAACCAAATACATATCAAGTTCAGCACGCGTCCTGCAATGATATATAA
AAGCAGTACAACAGTGAGTAAGGTTGCCTGGGCAAGGCTGAAATGTATGT
ACACCACCTTGAAGAAACCCCAAGACTTGCTTCACTGATCAAGTAGGTGG
CAAGCAATGGCCAATCTGGAACGGAATTACTCCGCATCACATTACCTGCT
TCAGTGTGGGTCCACTCCGAATCTGCAGTAATTACGAGTGAAGGGGGCAC
AAAGAGGAGCTTCTCCCCCTTCCTAATGCTCTTGAGGGCGACGAGCCCAC
GCCCACCGACGTCAACTCGCCGGATGTCCATCTTCTGGGGAGGAAAGCCC
GACTCCGAGAGCCACTGCTTCAGCGCGAAGGCGCTTTCGAGAGACTCGAT
CTCGCAGCCCCACGGAATGGTCGGGCTGCTAGCTCCCGGTGGCATCGGCT
CGGCAGAGATCGAGCAGCGAGTGCGGCGGTAGGCGGCGAAGCCATGTAAG
TTTGGGAAGAAAGGGAGTTGACGGAATTTTGGTAGGAACGAAGTAAAGAG
AGCACCCGAGATTTCCACCATGGCCATGGCAAGCCTAGAAAGGATGGAAT
CCGAGGGGACTGGCACTCGCTTAACTGAGGAGGCTTATCCGTCCACACCG
GACACGGCTCGTTGAGTGAACATCTTTTTTGGGACAATGATGGAAGCTCA
GCCCTTGCA
>Unigene115_All
GCAAAGCAATTGAGTTCAATTTTTCCATGATAATTACAACATGCATTGCA
TGGGGGTTAGCGCTCACATTCCAATGATTTGGAGAAGCCCAAACGTTGGA
CTTACAATCGTATGCTATAAATGGTGGCTCAAAAAATATTCATTTTTATT
TATTTTTTCATTATAAAAGACTTTCAAGACCTTATGCAAATTAATTACAA
ATTATTTTAATAGTGTTTATGGTTAAATACTGCTCAAGATGAAAAAGATT
AATTCAATTTAATTTCACTTTAAACTTATTAACCAATGATGAGGCACAAA
TTGT
>Unigene116_All
CTCTTATTTCCACTCTAATTATACTTTTTTCATATTTACATCATCACTAC
CGAATAGTCTCCCCCATCCCCTACTTTAGCTTTTCTTGCCGTGCTTTTAC
TTTATGAAAGAACGATGATAAGGATGACGATTAGAAAAGCATTAATTTTT
AGAGACGGAGATTAAACAGAATTCTATCATATTAGATGCTGCTTGAGAAA
ATTGGAATTTGGTAAAGCTGCCTTCCCTCATCACCTTTTTATTTTCAGTT
CTGATTTCTTCTCTGTGAGTATGATTTGTGATTTTAATTTGTTTTTTGTC
CGCAAATCTGATTCTTCGGGTAGAGCAGAAATACCATTTTTTTTTCTTTT
TTTTCTTTTGTTTTTTTTTCTTTTTTTTGGCCAGATTTTTAGTGTGTTAT
TTGCGCAGAAAGCAACAAGAATCAGAAGGCAGGGATTTGCCAATATTTAT
AACAATTGATCAGTTTTAGCTTCTGATCTGTGCTCGGAATTTAACCAATA
ATGATTTCATTTATCTTTTCCTAATATCAGTGAGGTCTCAAAAAATTACT
TTCTATCAAAC
>Unigene117_All
TATGTAGGCTGATATGTAGAAGGATCTGGATCAGCACAAGTAGATGGCTC
GGCGCTCCAATCATGGTGTGGGACACCCTTTGTAGGCACCGATCCGTAAT
GTGTCCCCAATATGTACATGTTGATGCAGATCTCTAAATAGCACCTCATA
CTTATCAACGGCTCGCTATAGCTCATGCTCATCCACATGGCCGAATTATG
GCTAGAAGATGTCCTGAGTCGCCGAAATGTGCTCTGCTTACACGAAAAAA
TAGTATGTGAAATTAGCCTCTCACAACATATTGAATTCAAATAAACTACT
CCACCCAAGCCATCATACTGAATGTATCTGGTAGATACTGCAGGTGGACT
TCTGAACCTGATGTATCCAACAGTAAAAAATAACCAATAAGAAACAAAAT
GTAAGCACGAAGGTGCTGGAAGAACTCCTCAGTGCTCAGACGAGCGTACG
ACTCCCTGTAAAAAGACCACCTCAGCCACCTCAATGGCATGCATGTCTGC
GCATGTGCCTGGCCCATCCTGAATGTCGACCTGATGTGTGGACTGATCGG
GTCATGGTACATCACGTCTTGTATGGGGTGTCGTCTCAATAACTCATCGC
AACAATCAGGCCAAGTGTCCCATCTCTTCCCCTC
>Unigene118_All
TTAGCATATTATAACCATGGTGGAATCCTTCCTTTCGTCATCAGAAACCT
GATTAGTGCTAATCAGTAGATTCAAAATGGAAAGAGCTTTTCAGTTCCTT
CATAGTTATTGTGCCTCTACACATGGCACCATGTTATATTATTTCTCTTG
TTTTTTTTTAAAAAAATTTATTCCAGGAAAATAAACGCAAGCACAGGAAA
TTTTGACTTTCAAATTAACCAGGCCAAAATAAACCTAATGGTTCAGGTAT
TCTTGGCAACTACAAATTTTAATTTACAAGGCATA
>Unigene119_All
ATTCCAAGTAGCCCGTGCTACCCCTTCTCGCGCCCTCTCTCTGCTCCTCG
CCCTCCACCGTTCCAACGAATCCACCGCAGTTCCCGGCGAACTGCCCGAT
AAATCCTTCCGAAGCATTCACATAAATTTTATTCAATCTACTCCCTTCCT
TCCGTCTCCTTGATCCACCGCCACCATCTCCGCCGCCGATCGCCGGAATA
TCTCACCCCCCAAATTTCTCCGGCGATAGCGATCCTCACTTCCATTTCTA
GGGCTCATATTATGCAACGAAGACGAGGAGAATTTTCATTCTGAGCCCAA
TCAACACCACTACCGAATCACGGAACCCTTTATAATATTCCTTACGGTGA
GCTGAGAATCATCCATAAATGATCGCCATTAGTTTCTGCATTTGATCGCC
GACGGCCGATGGGGCGAATGACCGATCACTGCATCATGGCCTCATCCCCT
TACCCACCGGCACTGGACGCTAGTAAACCCATCAGATCCGATACCACCAC
TACTAGCCGGCGGCAGCCGGTGAGTCTGAAGGGTTCGGCTCGGCCCAGCG
TTCGCTTCGCGGAACTCGCTGGCGGGAAGACGGCGGAGTGCGCTGCTATC
TGCTGCTGCTGCCCCTGCGGTCTCATCGGCCTTATAATCCTCGCCGTCGT
GCGGCTCCCGGCGGGACTCTGCCACCGAGCACTACGAAAGAGGATCCTCC
TCTGGCGGTCGAAGAAGAGGGCAAAGCTGGTCAGTCCTAGCTCCGAATGG
AACTCCGGGTCCAGTTCCGGATCTGGATCCGATAAGGAAAGCGACGGTTC
ATTCAACAAGATTGGATCCACTTCGGATGAGGAGCTTGCTGAGTTCACCG
GTTTACGCGGCGCCTTCGTGATGGTGATCGGCGATTCGTGGCCGGCGAGA
TCGCCGTCGGCGGAGCTAGTTCAACTGGAAAAGGATGTGTGGTCTAAATT
TTGCAACAGTGGATTCTGGAGAAGCCTGTCGCAGAGGGAAGATCTCTTAA
CGGCCGAGGCAACGGAGTTTTAACGGAGCCTCATCTATTTTTACTTTCCG
TTATATATCATTAATGTTTTCCTATCTTTAAACGGGAAAAAAAAAAATAG
GTTTTCGACCTTTACTGTCAATATATTAATTTTTTTTAGTTGGACTATTC
GAGCAAGTTATAATTATCCCGTGAGATCAGATCGTGATGTGTGGAAAAAC
TAAAGGGATGAGACTTTTGAACTCTGGAATCCGTTGTTTAATCAAGCA
>Unigene120_All
TATATATATATATATATATAAGTTACAGGGAAAGAACACAACAAGTAGTT
ATTTACACCTGCAACCAACTATAAGTAAAATCGAATTTGTTAGATTGAAG
AGGGTGAGATTACAAAACGGTAGGCTTCTTCAACCAGTACTGCTCAAACC
TTTGCCTGGCATACTCCATGTAGTCAAAATCAATCTCATTCACATGCTCC
GAAATTATGCCCCATAGTCCCCATACTAAATGACTTGCAAGTGTATATTG
CTCTATGGCTTCAAGTAAATTCTCAAACTCCTCTTTAGTTGGTTCTTCAC
CTGAAGATTTCACATATGTCTCAACAAATTTTTTGCGCTCCTCAAGATCT
GGGTATTTACTGTAGTCAAGGATATGAGGGGTGTCTGTATGATAATCAGC
AGCCATTTCGCAGAAGTGATTAGCAATATCATATGAGACAGGGTTAAAGC
CAGCGTACTCGTAATCAATTATAGTTATCTGTTTTGTCTCCTCATCCATC
ATAATGTTGCCATATTGA
>Unigene121_All
AAAAAGAAACAAAACTAAGAGGCTACAACATGTGCTCTATCCTCCAAAAT
AACAAAAAATTGTGGAGAAATAGTATGTTTGTTGCTATCATGCCAAATAA
AGTCAAAACCTGTAGTTATTTTTGCACAAAAATCTGCAAGTCTATTGTTG
TCTCTATGTATATGTGAAAAGATCACCTGATGGAAATTCTTGAAGAAGCT
GATATCTGGGCCATCCTTAGGATTGCAAGTCCATATTTCTGTCTTCATGC
TCTGCTTCATGTAATCCACCAACGCTATTATCACCCTCCACAACAATCCC
TCTGTATTCATACATACAGGGTTCAATAATATTGTTGATGAAGATCATGG
CTTGTAGTTCAATAAAGGAACTGTCCCAGTGCTGGAGAGTGTCTCAAGAC
CTTGACAAAATTCCCACCATCATCCCTAATGCCAATGCTAATGCCAGCCA
TTCTTGAAGGAAGAAGGGAGCCATCCACATTTGCTTTGAGCCAGCCAGAG
GGGAGGGGAGGGGGGACACCACAGTCTCGGTTTGAACGTCAGTTCTCTTC
TGCTACAAAAGTAAATGCTTGTCATAGAAAAGTGATATAGTGAAATGAAG
TATATTTAATCTGTTCGGTTCTCGACATATTAACTAGTTTCTCATGGTAT
TTTTGTATCTATATACTCTCTGTTTTTTCTGTGGTAGACACAGAACAATC
AGCCACCGATAATGGTATATTGTTGTAATGCCTTCCATATCAGAAGATGC
CATGCTTCGATAATCGACTTATTAATCTACCTTTGCATCCAATATGCTAT
TGTCATCCTTTATAAGACTTGCATCTAGATTTGCAGAGCCTAATGACGTA
AATTGTTGGTTTTTTCTCTGTTGTTGCCCCTCAGTGTCCAGCAATTATTA
TAATCTCTGATCGTTAGCAATTGCCTCAACTGCGTCAGATCAGTTGGATT
TTTCCTGGTTTTATGACTATCCGGAGAACTATGCATTAGGATAATCAGAT
TTGATCAGCGCCTCATTATGATGACAACTATCTAAATATTGACTTTATCA
TCCAGATTCCAGAGTAATGCATTAAAGCAGCTGCATTATGAAGCTTTACT
CCTTATTATCAATTATTATCAACTCTTGCAGCAATTTTGGTGTTTGAAAT
CGAGCAATTGGACAACCTTCTTTGGTCATCTTCGCATAGGTACCGAATGG
C
>Unigene122_All
CGATCACGAAACGGACTGCACCGCTACGTCCGGAACGTCGAAATAGCCTA
AGATTGATATATATATTAATTATATGATTACGTCGTCGCAAAAATTGAAA
TTTGGGTTTATTTCCACTCAAATAAGCATATGCTCTATAATTACCTATCA
ATACCTAACCCTAAGAGGACTCCACTATTCACAGCTCGATAACCCTCATT
CGCACCTCATAGGAGCTCTCGGTTGAGCATCCCGAGCCCCCCTTTCGCTC
TCGTTCCCCTC
>Unigene123_All
CCTGCTGAATCGAGATAGCATAATCCATCAATAATACTTTCCTCAGGATG
AAACCTCTCAACATTTGCAAGAGCTTTTCTATTACTTTGATCTAACACTG
CTTTCAACAGAGAAGTTTTCCCAGCACCCTCAAGACCAAGTAGCCGCACT
CGACGAACTCTAACATGAACCTGCTTTGGCACAGAGATAAAATCACTGGT
ACAGTACACAACAAAACCAGCTAAACATTCAGTACTTGACAAATTGGATT
TCTCATCTGGTTCAATATCGATAGACTCAGTAGCTGGATAAGAAAACAGA
GGAAAATTTTCTTCAACAGGATATTTTGGTGGTCTTTTCAGTGGAGCACC
AATCAGAATACGCATCTTCTGCAAATCAGGTTGCGCAAAAAGGTTTGATG
AGTATGAAGGCACCGAAGGAAATGTCTCAACCACCGTTGAACACCATTTT
CCATTTACTTGAGCTTGAAATAAAGTGCACATGTGCAGTCCATGGCCAAT
AATATCAACTTTAAGTGGTTCAGCATTTTTATTGCCAGCTGTACCATTCC
ATCCGAGTGGAAGAATGGATGTTGCGGTTCGTATGATAGGTGGATCAACT
ATATGACCAAGTTCTACAGCACCAGCGGCTCTCAGCCCAAGTAACTGCTG
CAAATGTGGAAACTGTGGTAGCTGTTCAATACCAAGAAATGAAGCAGCAT
TTATGCGCATGAATTGCTCATATATTTGGTGAAAGCGAAACCTATATGAC
CTCATTGAATGTGATTGTAACAGCTCCTTCAATTCTGAAATAACAGAACT
CACCTGCAGATGCCGATATTAATTTAGAGTACTCAGCATCTGTAAGCAAT
TCCACTGATGAATTTCTCAAGAGAAATAGCTGACCAAATGGTACATATGA
AGGTAAATAAGGAACCCTCTTCCATCCACCACTATCTCCAAATCCAACAC
CACTTTTTCCATTGAATGGCTTACTATTTCCTTCAGGA
>Unigene124_All
GGCTTCTTAATGTTCTAACACATATTAGTATAAATTCATATAAGCCTCAC
TTTAGATAAACATTTGTTTCCTCTGAGAAAAGATAATATATAGTCTTTCA
GAAATAATAAGCAATATATTCTGAATAAAAAAGTCTTTAAAAACATACTG
AATGATCAGTTAAGCTCCAGCACCAAAGAGATTCCAGTCATGGATTCTGA
AGCTTGCGACCGTTAGTTTGAAGACTTCTGCTACAGAAAGGCAGCCAGAG
GCTGCTCCTACTGGACCAGCTTCCGCCATGGTTGAACTCTCGCTCAAGGA
ATTTTCCATAATTTGCTCATATGCAGTGATTAGCACATCAGTGCCAACTT
CCTTGAGACGCAAATTTGCCAAATAAACCCGCACACTCTTCTGTCCCTCC
ATTCCTTGGCTGTCCTTGGAAATTGTCATTTGACCAACTGCTGTTGTATA
TATTACAGGAGCATCTCTATATTGTAAACCAGGAACTTCTATTGTTCCTG
AGTCCTCTTGGACCATGATTTCTTCCGCATCTTGTTCTCGGGCAATGTCA
CGTATAAACCAAACAGCGCTGGCATTGTCTTCAATCTCGCTTTTGAAATC
CAGCAGCTCGAAAATAAGGCTTTCATCACTGCTGGAATCCGCGAAAACCT
CCTGATAATCAGGAACTTCTCTTACTTCACTCACATCCTGAAATCTTAGA
GGAAAGCAGCACGATATTGCTCCTCCAAACAAGGGTCTTTCATAGTAATC
ATCCCCAGGCATTTTTCTCACTGAAACTAGCAACTTTTACAGCCCAGATC
CGCTCTTTATGATGAAAAAAGTATTTTCGAGCTAAGATCACAATACTGGG
ACCGCAAAGTATTTCGCCATTAGGGTTCCGAAAAAATCAAAATTGGACAT
TGCTAGAGAAAGAAGGAGATCAGAACTCCAAGAAGGCGGAACGTTGTTTA
AAAACTACAAAGAGAAATCGTTTTGTC
>Unigene125_All
GTCCACCGGTCGATAAAATATAGACATTTCCCATAAATATTCAACAAGAA
ATTGCTCTCAACTTATACAAAGCATAACTAACCTTACACCTGCTACAATG
TATATATATACAACAAAAGCCAGACATAAAAACCCATTATCTTAAATCTA
TCAAACCTTTCAAAATACCTCAAAAGATTACTTTCCTCCCTTAAATTAAA
GAAGGTTTACTGGGTGAAATATCTGTTCAGGAGCAACCTTTCAAAAAAAA
AAAAAAAACATTTTATGACCACATTATAGTGGAGTTGCTCTGCAGGAGCT
GTGGAGTCATGCAATGCTGCTGCCATGGCTGATTGTCTTGAGCTCCAACG
CCAGTATTATCAGATTCTCCATTCTCCTCTTCAATTTCCATGAACGCATG
AGCTGCTCCTTCAGCTTCCATTGGCTCTTCAGTCAGCTCATTTCCAGAAG
CCAAGGCTTCCATTACTTGTCGAGTCACAGCGGCATGAGATGGAACCCAA
GGAACCACAGCTAAGCATTTGTTAGCAGGTGATTGTGCTTCTTCCACACG
TTCTTCAACTAGCATGTTAGGGTTTCTCGGCCAGAATGTATAATGCTTGA
GGCTAGTGATCAGTTTTGGGTTAATTTTAAAAGAAGAGGCCAAGTGAGCA
TCTGAAGGTCTATACATTACAAGAGCTCTTTCTTCATTTAATGAGGAAGG
CGAAACAGCTTCAGTTAATCCTGACCTAGCATCCAGCACAGCAGCAGCAG
CAGACATTTCTTCATCGGGCAGTTCTTTCCCAAGAACTGAGGTGGTAAAT
GGTTCAGCATCCAGCCTCCTAATCTTCGTAGCCGGCGCAGAAAACATTAA
ATCGGAGAAATCTCCGTAGACCTCATCTAAATCTTTCCTCTTCATCTTCC
CCGACACATAAATCGCCATTTCCAGCAAAACTGAAAAATCCCTAAACCTA
ATATGCGAACGACGGATCGAAATAGAACCACCCGGACTTCTATCTTGCCT
CTCCTCCTTGCTCCATCCCTCTCTCTCTCTCTCTCCCTCTCTCCCTCTTT
CTCTATCACGAGAAGAGAATCTAAGGAAATACCCCAGGTACGCTGCGAGC
ACGGAAAATGGGAAGACCGGCGCAGGATGCTATCGATATGTTTATGAGCA
TCACCGGCACATCCGAGGCCGTGGCTGTGCAGAAGCTTGAGGAATATGGC
GGCAATCTGAATGAAGCTGTTAATTCATACTTTAGTCAAGGCGATAGCAT
AAATTCTAGCACGACGACTGTGCCTGTGACTCGCAGTGATTTCATGGATA
TAGATGATGCTTTTAATATTCCAACTGCAGCCTCCGCCCTTCCACCATTT
TCAGCCATTAGAAGGCTGAATCCATTTTCAATTCTTGAATCACATATTGG
TCAGAGTCTTTTTGATACTGGTACAACTGAGTTTACCACCCAAGCTCCAC
GGGTTTCACACCCAAGGGATGTGAGGGAGATTCCAATTGAGTTCAAGGAT
GAGAATTCTCATTCAGGTTCCTCTGGCCGTGGACCAAAAATTGAGGATAT
TACTGGAAGCGTCTCTGCGAATGAAACTGGGGTTCAAGGAACTGTTATTA
TTGATGATGAGGAAGATGAGGTGCTTCCAATTCTTCCTGCTG
>Unigene126_All
GCTGCTGCTGGCCCAAATTTTTCGCGGCGTTCGCCACCAGCTGTAACTTC
TCGTCTCGAGTGGTAATATCGTAATTAAAACCTTATCGGCACGCTATTTT
AACTGGCACTGTCTCGCCGAATCGACGGTGGGTGGCCCGGTGGATTTACG
CGAAGCTGTGCTCCTGCTGCTTTTTTTTATCTACGCGGATTCCACTTGGT
CACCAGCTTTCCTGATTTCCTCTGATACTGTACGAGAAGCTGAGAATGGC
GTCAAAGAGAATTGTGAAGGAACTCAAGGACCTTCAGAAGGATCCTCCAA
CCTCATGCAGTGCAGGCCCCTTGGGAGAAGATATTTTCCATTGGCAAGCC
ACTATAATGGGGCCACCTGATAGTCCTTATGCTGGAGGTGTTTATTTGGT
GAACATTCATTTCCCACCGGATTATCCCTTTAAGCCACCAAAGGTTGCCT
TTAAGACCAAGGTCTTCCACCCAAATATTAATAGCAACGGTAGCATCTGT
TTGGATATTCTGAAGGAGCAGTGGAGCCCCGCGCTGACCATTTCCAAGGT
CTTGCTTTCTATCTGCTCACTGTTGACTGATCCGAACCCAGACGACCCGC
TCGTGCCTGAGATTGCTCAGATGTATAAGACCGACCGAGCCAAGTACGAG
GCCACAGCTCGCAACTGGACCCAGAAGTATGCCATGGGATGAGAGCTGAT
CAGTCAGTCGGTCCAGTCCACAGCTCTTCGATTGAGAGTAATTGGATATT
TTAATTTCTTTTTTTTTTCCTTTCCTGAAAAACGATGGGTTTCATTTTTT
ATCATGAATCTGGAGGCTGTTAATTGAATACCAGGCTGTGTCATTCACTT
CCTCCTGTTAAACTGGATTTGCTGCTTTCTTAAATTCAATATTTGCATAA
ACTTTAAAAAAGCAGCAAATCCAGTTTAACAG
>Unigene127_All
ACTTATTTAGATAATTGTTACATCATATTGTTAGCTTAAAAAAGTAACAA
GTAGCATTTTTTTTTTAGTATCATTTAAGACAAAGAAAATACATTAAGAA
GAGAGAGCAGGTAATGTAATGCCCATCGTCATTTGAAAGAAATAGAAGTA
TGCTTTAGAGTTTCAGAGCCTCTTCGTAATTGTGGTGCCCATTGGCAATA
TACAGTATCTAGAATCACAAGCTACAATGTCCTCTATGTTCAACTTCATC
TAGAGACTAGAATACTTATTCAAGCCTCCCTTTGTGCTTCTTGAGCAATG
AAGATAAAAACTTCTCATAGTTTCCTCTTAAAAAATAGTGTTAACAAGTG
GCATAGGAATATCTCAGCTCCATCTCTGATCATTAGCAGTATTTGAACTC
GATGAAATTGGCTATGTAAATTAAACAGCTTCACTGGATGCAACCCACCC
ACAACTCCTTAATAGTAACGTGATGCAGAACCATGCCAGCCTTGCGACTA
GATGAATTTTTGGTCTTACGTATTTATTCACCGAGGAGGTATAGAAATTG
GAACAAAGTTTACTTATCGACAAAATCCCATCACAAATCGTCTGATTCCA
GCAAAATCTGCCACTATTCTCGTATCATGGAAGGCACTGCTCCACCGTGA
GCTCATGAAATCTACAATGTACTCAGATTGTTTATCACCATTTGTCTCCA
TTGGTCTCTTTGTCATAATAAATGCATATATGATAAGGAGTGCTTGACTC
TAATATCAACTTCATGTACTTCCAAGTTGGATCTTTCCTCCACATGCGTG
AATCGGCCATGCATAAGAAATTAAATGATTAGACTATCAAAATTTAAATG
AAGAAAAAAATAAAGGAAAATATATTAGCATTACATTACAAGTTATTATG
ATAGTGCAATTATTATGTCCTGA
>Unigene128_All
AGAGAGAGAGAGAGAGAGAGAGGCCGAGACGACGATGGCTTCTACGGCGG
CGGTACCGTTCTGGAGAGCAGCAGGGATGACCTACATAACCTACTCCAAC
ATATGCGCATCGCTCGTTCGAAGCTGCCTCAAAGAACCCTACAAGTCCGA
GGCAGCATCGAGGGAGAAGGTCCACTTTGCCGTCTCTAAGTGGGCAAACG
GCAAGCCTGAGAAACCTACCATCCGTACTGATTCGCCTGATCAATGATTC
TGGTGAAGCATGATGGTGTCTGGAGAAGTTGATTCGAAGCTTTGCCAGCT
CTTGTTTGTTTCTCTCTTCTGTTTTCAGTTTCAAGGTGCTGTCCCAAGTT
GCCTTCATAAACAGCCTTAAGGTACCCTTTTGTTAAACGGTTTCCATTGA
AGAATAACGTTCGGCCTGCTGTTGTTTGAACCTTAGACCTTTAAACGACC
CTCCTTAATGGGATTATCATTTTGAAATCTGTATGATCTTTTTTATTACT
GAATAACTCTATTGTTGCCCACACA
>Unigene129_All
GGCAGGTAAATTTTCAATGGGATCAACATCTGAATCCTTATCTTGAAAGG
GACTCAAAAGACCATCTGAACTTGTGTTGTTAACTTCCATGCTTTCATCA
CTCTGGGATTGAAGATTTGAATTTAATGGCAAGCGCACGGAAGCTTTTTT
GTTCTCATGCCTCTTATGAGGGGGGCTGCTGATATTCCGATTTTGCTTCT
TGCAAGAAACATGAAGCATTCGTCCGGCAGAGACTGGTTGAAGGGGAGCC
GCGAGCCTACTCTGCCTCGACTCGTAGAAGCCTGACCCAAGAACAAGCGT
GCACGCCTGAGTAGCCATTGAGGGGAGCTTTTCACAGAAACAGAACCGAG
AAGGGAGAATCGAATAGAATCTTGGACGAGAAGAGCCTGCTTCACTATAC
TCTTTATGGAAATCGGGGGCGAAGAGGTAACGGAGTTTTTTTTTTC
>Unigene130_All
AATTTACCGTTTTCCTTGACGGACGAGCAGACCAGGTTCAAGCCATGACA
TGCTGTGACGCGAGCCGTTCATCTCGATCTCAACGGATATAAATTACTGA
CGGGTCCAAACCAGCGACCATTTACCTCCGCACCTAACCGGCTATAATAT
GGCGCACGCGATCTCGTTGGCTCTCATCTCCTCCCACCTCCCTCTCCTTC
CGACGCCGACCTCCGAGCTTCCGACGAATCTCCGACCATCCTTTCTCGTT
ACTCCCTCCCTCCGTCGGGGGAAGATCGGCCTAACCACCTTCACATTCAG
CTCTGCCCAGCTTCGCAAGCGACCAACGAGCGCCTCTATGGCTTCTGAGG
CAACGCCTCTCCGAGCGGCGACGAAGGGGGATTCGGAGCTTCTGGTGTTT
GAGAGCGAGGAGGAGCTGTCGGATTCGCTGGCTAAATACACGGCCGATCT
TTCGAAGAAGTTCTGCCTGGAGAGGGGAGCTTTCACCGTCGTTTTGTCCG
GCGGCTCGCTCGTCAAGTCACTCAGGAAGTTGGCCGAGCCTCTCTATGGG
GATTCTATTGATTGGGGAAAGTGGCACATTTTTTGGGTTGATGAGAGGGT
TGTCCCCAAAGATCATCCTGACAGCAATTACAAACTGGCTTTCGATGGTT
TTATATCTAAGGTTCAAATCCCAACAGACCATGTATATGCCATCAATGAT
TCATTGTCAGCAGCTGAGGCCGCAGATGATTATGAAACTTGTCTGAAACA
CCTTGTGAACAAAGGAGTAGTGCTGCTATCACCAGCCTCAGGGTTTCCAA
AGTTTGATCTTATGCTATTGGGAATGGGTCCTGATGGCCATGTAGCTTCC
CTCTTCCCTGGACACAGTCTTCTCAGCGAAAACGAGCGTTGGGTTACTTC
CATTAGTAACTCCCCAAAGCCTCCACCCGAGAGAATAACTTTCACTTTTC
CTGTTATTAATGCATCTGCTTATGTCGCGCTTGTTGCTACTGGAGTGGGC
AAAGCTGATGTAGTGCATCAGGTTTTTGGCAGCAAAAATTCTTCTTCTGT
CTTGCTGCCTGTTCAAATGGTTAAGCTGGATGATGGTGCGTTAACCTGGT
TCACTGATAAAGCTGCAGCTTCGAAACTATAAGATAAGGTAAGCCTTCTA
AGGTTGTTCGACTATTTTCTTGTTAGCCCTGAGTTGGCGAATTTAATGAT
TCGCGTGTTAATCTATGTTCTCAGAGTAACTGATTCTATACCAAGCATGC
ATGTTGAATATTATCACTTTGGTGGCGCAATGTAATTTAATGATTCGTGT
GTTAATCTATGTTCTCAAAATAACTTTGCCTAAAGC
>Unigene131_All
CTCTCTCTCTCTCTCTCTCGATCAAGGAATTGGCTTTGATATGCAGAGAA
ATATGATGAAGATGGAAGGAAGGAAGAAGCTGGGAGCCGTCAGAAAGGAG
AATAACAATGGAATATGGAAGGAGGAAGACTTGAGTGGGATGGAACTATC
TTCCCTTCCAAATCTTCCCACCATCAATCTTGCTTGCATCTCCAAGCTTG
ATCTCTCATGCAATAACCTCGAGACCTTATCGGAGTCGGCGACGGCGAGG
CTGGTGAACGTGGTGGGGCTGGACCTGCACTCGAACCAGCTCAAGCGGCT
TCCTAATTCGATCGGCTGCCTCTCGAAGCTAAAACGCCTTGATGCTTCCG
GCAACTCGCTGGACTCCTTGCCCAACACCATCCAAAACTGCAGGGCGTTA
GAAGAATTACTAATCAACTTCAACCAGTTAACCCAATTGCCGGAAACCAT
AGGACTCGGCTTAATCAATCTTCGTCTTCTTTCCATTCACTCAAACAAAC
TAACTTTCCTTCCTTCCACAACCCACAAACTCTCTTCTCTGCGCTCCCTC
GACGCCCATCTCAACTCCCTTCTGACCATCCCCAAAGACCTCCACCTCCT
ACCTTTCCTCCATTCCATCGATGTTAGCCAAAACTTCCATCACTTAAACT
CCTTACCTGACTCCATTGGCCTTCTCCCTTCCCTTTCACACCTCAACATC
AGCTATAATTGCATAACGACCCTCCCCGACTCCCTCGCATGCGCCGCTGG
TCTTCGTAGTCTGAAGGCAGATGGAAACCCGCTGGTTTCACCGCCGATGG
AGGTGGTGGAAAATGGAGTGGATAGGGTGGGAGAGTATCTTATTG
>Unigene132_All
CTAACCGGCACACTTCGCCATTTCTTCCCCCCTCGCGAGCTCTGTGGGCG
AGGGCGGAGAACGATATCTGAAAACAGAATCCGATGAAGAATATTTTTCG
GAAGTTTCATATCGGAAGTGGCCACGACCCAAGCCGATCTGGAGAGATCC
CTTCGGTACCAGCTCTTACGGCTGGCGCCGTAGGCACTTCATGCTCCTCC
GATCACCGGACTGCTGGAGTGGCGTCACCTGCGCCCCCGACGATGGCCCC
ATCGTCGGCGCTGGAAGGGACATCGGCGGGGGCGGGGGGGCGGGGAGATT
ACTTTTTAACTGAGGAGGAGGTCCAGGGGCAGGCAGCGCCAGCGATTAGG
GC
>Unigene133_All
AAATTAAGTCACTGATCCAATTGTTTGCCATCTCCTCACCTTCTCCAGTC
TTTCCCAGTAATTATATAGCGAGTTTAGTTTTCTTCAAAAGTCATACATT
GATATGAATGCCTTCACTTTTCTTCAGCAACTAAATAAAAAAATTCTCTG
GCTCAACTCAGGATTAGGTACGTAACCCATGATCTGAAGTAAGCAAGAAA
CCTCTCTGTACTTTTGAGTTATATGCGCCTATATAAACCCCATAGATCTC
ATCACTATCCTTCTCAAGCCAAACATTCTATTCACAGCTTCATTAAAAGT
ATTAACAATGGCTTCCACGTTCCACTTTCCTTCCATTTTCTTACTGCTTC
TCATCTCCCTCGGCAGCTCCTCGGCACAGCTCTCCCCTAACTATTATTCA
AAAACCTGTCCACATCTCTTCGAAACGATAAGGGCAGTTGTGGAGAAGGC
AATAGCGAAGGAGAGACGCGTGGGAGCTTCGCTTCTCCGCCTCCAGTTCC
ATGACTGCTTCGTTCAAGGCTGTGATGCGTCTCTCCTTTTGGACGATAAT
GGAAGTTTCAGAGGAGAGAAGAACGCTAAACCGAACAAAAATTCAGCGAG
GGGGTTTGAGGTTATTGATAAGATTAAGAGTGCGGTGGAGAGAGTTTGCC
CTGAGGTTGTTTCTTGTGCTGATATCTTGGCTATTACTTCAAGAGACTCG
GTTGTCATTCTTGGAGGGCCATATTGGAGCGTCAGCTTGGGGAGGAGGGA
TTCAAGAACTGCAAGCTTCAACGGAGCTAATAACAATATCCCACCAGCTA
CATCCAGCCTCAGTAACCTCATCTCTAAATTCGCTGCTCAGGGCCTTTCT
ACCAGAGACATGGTTGCCTTATCTGGGTCTCACACAATAGGGCAAGCTCG
CTGCACCAACTTCAGGAGCAGGATCTACAACGAAAAGAACATCGATTCTT
CATTCGCACAGCATAGAAGATCCAACTGTCCAAAGAGCTCAGGAGACAAC
AACCTCGCACCATTAGATCTCCAGACTCCAACGAGCTTTGATAACAACTA
CTACAAGAATCTCGTCAACCTAGAGGGTCTTCTCCACTCCGACCAGCAGC
TCTACAGTAATGGCTCTACTGACTCCCAAGTTCTTTCCTACGCCCGAAAC
CCTAACGCCTTCAACGGTGACTTCGTTGCTGCCATGATAAAAATGACGAA
TATAAACCCTCTGACTGGTTCTAAGGGAGAGATAAGGAAGAATTGCAGGA
AGATTAATTAGTTGAGGATTAGTTAGCAGACTGTGATGAAATTAGTAATA
AGAAGTCACTAGTGATGGTGACATATGGATTATAGTTAGTTAATTATGTC
TCCTTTAATTGTATTGTGCTTGTCTTCTTCTTTTTTTCATTTTTTTAGCT
TTTTTTGTGTGTTTGTGGCCTATTTGATGAGTTTGGAATGCATGGGCAAC
ACCTGTAGTGTTTTGTATTAAATTTTTTGGTCATGCCTGATGAGGGAACT
TTATCTATCTTTTTGTTCTGTTTGGGCAATTTTAAATTAGAAAAAAATAA
AGTTAGAATAATTGAG
>Unigene134_All
ATTCCTCTCTCTCTCTCTCTCTCATTTTTTCTATTTTATACTTTCTCCCT
CTTTCCTGCTCTATTCTACTTTGTTTTTTTCTTCTTATATTCATAATCGT
TGTTGACAATTTTGACAAAAATGCCTTACTGCAACGTGATCAAGGAGAGA
TCGTCGGAAGACAATGGAATCGGGACGAAAATTTTCTACCGGAGATTCGG
TCGGGGGGACACCAAAGTCCTACTCATCATTGGTCTAGCGGCAACGCACG
AGGCTTGGGGGCCGCAGATTAAGGGATTGACGGGTGTTTGTGAGCCAAAC
GATGAGGAGGAGGCGACGACGGCTGCAGCTGCTGGCGAATGTTTCGACGA
GATGGAGCAGGCCGCTGGTGGGATCGAGGTCTGCTGCTTCGATAACCGTG
GGATGGGCCGGAGCTCTGTTCCTTCAACGAAATCCGAGTACTCAACGGCT
ATCATGGCCAGGGATGCCTTGGCTTTGCTAGACCATCTGGGATGGAAGAA
AGCTCATGTTTTCGGCCATTCAATGGGTGCTATGATAGCTTGCAAGTTGG
CTGCAATGTCACCGGAGAGGATTCTTTCATTGGCTTTGCTTAATGCAACT
GGTGGAGGCTTTGAGTGCTTTCCAAAGGTTGACCGTCAAATTATATCCAT
CGCATTTCGTTTCCTAAGAGCGAAGACTCCGCAGGAGAGAGCTGCTGTTG
ACCTGGAAATGCATTATACCAAGGAATATCTCGATGAATGCGTTGGATCA
AGCACAAGAAGAAAAGTTCTTTATCAAAAATATGTTAAAGCAATATCAAC
AAATGGAATGCAATCTAAAATGGGGTTTGAGGGGCAAGTTCACGCATGCT
GGACTCACAAATTGACATCAAAAGAGCTTGATGCAATCCGTTCAGCCGGG
TTCTTGGTATCTGTCATCCATGGCAGGTATGATGTCATTGCCCAATTATA
TCATGCAAGAAAACTTGCAGAGAAGCTTCAACCATCTGCAAGAATGGTAG
AATTCCATGGCGGTCATTTAGTCAGCCATGAAAGACCAGAAGAGGTCAAT
GCAGCTTTAATGGAGTTGATAAAAGCAAGTAAAACAAAGACCATAACAGA
AGAATGGTCAAATTTGCCCAAGGATGAATCAGTTAAATATGGGTGGCTTG
TTTTAAGGAAGCCTATGATCTCGAACAGTATCACCACAAATAGAGAAAGC
TATCTGCTAACCACCTATAACTTAATAGGGGAACTGCAACTCAGCTTCCT
CTATGTTATAGGAATTCTTGTGATGGGATTTAATCATATGAGAAATTTTT
TCAGCATATTGTTAAAGCCAGTCAGAGTTTCAGCTTCAGATTAATGGCGA
TTAGGGCTCAAATCTCCTGCTTTTACAAGGTAATATCAAGAGGAGTTATA
TTCCATTACTCCTTATAATTCCAATACTACGTTTAACCAGCCAGCCATTC
ACTTTATATACTTGAAGTCTCTTACTTCAATACATAAGAACTAGCACAAG
ACAGGGATGCAAATGGAATCCTGGATGGTCTCACTGTTAATATATTGTCG
ATTTGTAATTGACCGTGTTGGTGGATTTTGATTATTTGCAGCTTTTTGTA
CAGTAAAGTGGGGAACAGAAGAGAAATTATATCACATTGACATTTGCTTC
CTGCTTGTACGAAGAGGCCATTATTAGAGCTGCAAGCTGGGATCTCTCTC
TCTCTCTTAAAATTGCGTGCAGCAGCATAAGTTTGATGCAAAACCATGAA
TAATTTTTAGGGCCTTGACCAAATAAACTATTTAACATCCAATTTTTTTT
TTTTTTTTCTCTTGATGGCCG
>Unigene135_All
ATTCCTCTCTCTCTCTCTCTCTCATTTTTTCTATTTTATACTTTCTCCCT
CTTTCCTGCTCTATTCTACTTTGTTTTTTTCTTCTTATATTCATAATCGT
TGTTGACAATTTTGACAAAAATGCCTTACTGCAACGTGATCAAGGAGAGA
TCGTCGGAAGACAATGGAATCGGGACGAAAATTTTCTACCGGAGATTCGG
TCGGGGGGACACCAAAGTCCTACTCATCATTGGTCTAGCGGCAACGCACG
AGGCTTGGGGGCCGCAGATTAAGGGATTGACGGGTGTTTGTGAGCCAAAC
GATGAGGAGGAGGCGACGACGGCTGCAGCTGCTGGCGAATGTTTCGACGA
GATGGAGCAGGCCGCTGGTGGGATCGAGGTCTGCTGCTTCGATAACCGTG
GGATGGGCCGGAGCTCTGTTCCTTCAACGAAATCCGAGTACTCAACGGCT
ATCATGGCCAGGGATGCCTTGGCTTTGCTAGACCATCTGGGATGGAAGAA
AGCTCATGTTTTCGGCCATTCAATGGGTGCTATGATAGCTTGCAAGTTGG
CTGCAATGTCACCGGAGAGGATTCTTTCATTGGCTTTGCTTAATGCAACT
GGTGGAGGCTTTGAGTGCTTTCCAAAGGTTGACCGTCAAATTATATCCAT
CGCATTTCGTTTCCTAAGAGCGAAGACTCCGCAGGAGAGAGCTGCTGTTG
ACCTGGAAATGCATTATACCAAGGAATATCTCGATGAATGCGTTGGATCA
AGCACAAGAAGAAAAGTTCTTTATCAAAAATATGTTAAAGCAATATCAAC
AAATGGAATGCAATCTAAAATGGGGTTTGAGGGGCAAGTTCACGCATGCT
GGACTCACAAATTGACATCAAAAGAGCTTGATGCAATCCGTTCAGCCGGG
TTCTTGGTATCTGTCATCCATGGCAGGTATGATGTCATTGCCCAATTATA
TCATGCAAGAAAACTTGCAGAGAAGCTTCAACCATCTGCAAGAATGGTAG
AATTCCATGGCGGTCATTTAGTCAGCCATGAAAGACCAGAAGAGGTCAAT
GCAGCTTTAATGGAGTTGATAAAAGCAAGTAAAACAAAGACCATAACAGA
AGAATGGTCAAATTTGCCCAAGGATGAATCAGTTAAATATGGGTGGCTTG
TTTTAAGGAAGCCTATGATCTCGAACAGTATCACCACAAATAGAGAAAGC
TATCTGCTAACCACCTATAACTTAATAGGGGAACTGCAACTCAGCTTCCT
CTATGTTATAGGAATTCTTGTGATGGGATTTAATCATATGAGAAATTTTT
TCAGCATATTGTTAAAGCCAGTCAGAGTTTCAGCTTCAGATTAATGGCGA
TTAGGGCTCAAATCTCCTGCTTTTACAAGGTTTATGTACAGTAAAGTGGG
GAACATAAGAGAAATTATATCATATTGACATTTGCTTCCTGCTTTTTGCG
AGGGAAGACTATCTTGCTTGTACGAAGAGGCCATTATTAGAGCTGCAAGC
TGGGATCTCTCTCTCTCTCTTAAAATTGCGTGCAGCAGCATAAGTTTGAT
GCAAAACCATGAATAATTTTTAGGGCCTTGACCAAATAAACTATTTAACA
TCCAATTTTTTTTTTTTTTTTCTCTTGATGGCCG
>Unigene136_All
ATTCCTCTCTCTCTCTCTCTCTCATTTTTTCTATTTTATACTTTCTCCCT
CTTTCCTGCTCTATTCTACTTTGTTTTTTTCTTCTTATATTCATAATCGT
TGTTGACAATTTTGACAAAAATGCCTTACTGCAACGTGATCAAGGAGAGA
TCGTCGGAAGACAATGGAATCGGGACGAAAATTTTCTACCGGAGATTCGG
TCGGGGGGACACCAAAGTCCTACTCATCATTGGTCTAGCGGCAACGCACG
AGGCTTGGGGGCCGCAGATTAAGGGATTGACGGGTGTTTGTGAGCCAAAC
GATGAGGAGGAGGCGACGACGGCTGCAGCTGCTGGCGAATGTTTCGACGA
GATGGAGCAGGCCGCTGGTGGGATCGAGGTCTGCTGCTTCGATAACCGTG
GGATGGGCCGGAGCTCTGTTCCTTCAACGAAATCCGAGTACTCAACGGCT
ATCATGGCCAGGGATGCCTTGGCTTTGCTAGACCATCTGGGATGGAAGAA
AGCTCATGTTTTCGGCCATTCAATGGGTGCTATGATAGCTTGCAAGTTGG
CTGCAATGTCACCGGAGAGGATTCTTTCATTGGCTTTGCTTAATGCAACT
GGTGGAGGCTTTGAGTGCTTTCCAAAGGTTGACCGTCAAATTATATCCAT
CGCATTTCGTTTCCTAAGAGCGAAGACTCCGCAGGAGAGAGCTGCTGTTG
ACCTGGAAATGCATTATACCAAGGAATATCTCGATGAATGCGTTGGATCA
AGCACAAGAAGAAAAGTTCTTTATCAAAAATATGTTAAAGCAATATCAAC
AAATGGAATGCAATCTAAAATGGGGTTTGAGGGGCAAGTTCACGCATGCT
GGACTCACAAATTGACATCAAAAGAGCTTGATGCAATCCGTTCAGCCGGG
TTCTTGGTATCTGTCATCCATGGCAGGTATGATGTCATTGCCCAATTATA
TCATGCAAGAAAACTTGCAGAGAAGCTTCAACCATCTGCAAGAATGGTAG
AATTCCATGGCGGTCATTTAGTCAGCCATGAAAGACCAGAAGAGGTCAAT
GCAGCTTTAATGGAGTTGATAAAAGCAACTAAAACAAAGACAATAACAGA
AGAATGGTCAAATTTTA
>Unigene137_All
CGGTGAGATTTTTCATGTGATTAGAGGCCCTTAAATTTAATATCCATAAA
GAAAAAAAAAATCTTTGAAATACTAAAAATATAGCAATTAAAAATCATAC
TGTTCTGAGCAAGAGAGCACGATCCAGATGACTTTACAAAAGAATTGAGA
AAATTCCTTAATTATCATTTTTTTTTAGTTGAATCCTTCTTACTCCATTA
GACAGGCTTGCCTTTTTCTTTCTTTTTTT
>Unigene138_All
CTCTGTTGTATTCTAGTGTTTTATCGCAGGGATCATAGCTACCCCCTTGG
GTCGTTGCCCCCTCCTCAATCTGCTCAAACTAGCTATGCGTTAATTACGG
CTAAAACCACGATTAAATCAACAAAATCATCCAAATTAATCAACTCCATT
ATAAAAGTGACGACTAAATCTCTTCTTCTTTCACTGATTCTCTCATCTTC
CCGTTCTTTATTTATATAAGAAGCACCCCTTTCTCTCTCTCTCCTAAACC
ACTAATAAACCCCCCACCTTTCCTCGTCTCCCATCTCACTTGCATGACTT
ACCCTTCTCCTCTTCCTCCTCCTATGGCCGTTGAAGCACACCATCTTCAC
CTCTTAGCCCCTCAACTCATCATGGACAGAGAGCTTGTCTCCAAAATAAT
GGAAGCTCATCAAGCAGGTCTAATGATGCCTATTCCCACAGCAAGCGTTC
CCGGAGAGAAGCGGCCAAGAGAGCCGCTATCTTCCCTCGGAGAGGAAATC
TCTTCAGATTTTCAACAACAGATGTTCGATCAGGACCGTCTTCTCCTTTA
TCATACACAGCAGTTAACAGCAGAGCTTGCGGGACAACGGAGACGGTATT
CACGGCTGCTTTTAGCAGCCATAGATGAACAAGTAAGGAAACAGTTGAAG
GCAAAGGATGACGAGATTGAGACAGTAAAGAAGCTGAATTGGGCTTTGGA
AGAGCGAGTTCGAAGCCTCAGTATAGAGAATCAGATATGGCGAGAGTTAG
CACAGACGAATGAGGCCACTGTGAATCTTCTCCGCGCCAATCTAGAGCAG
GTTCTTGCCGCACAGATCTGCGTCAAGGAAGATGATCAAGAGAGGTGTGC
TGAACCTGCTGATGATGCCGAGTCGTGTTGCTGTGGTGATAATGAAGGTT
TGGATAATGGCGCTGCGGAGGTTTCAATGCCGTTGAGGATTTGCCGGAGC
TGCGGTGGCAGTGAGGCTACTGTGCTTCTGCTTCCGTGCCGCCATCTCTG
TCTCTGTGCCCTCTGTAGCCCGACCATCAACTTCTGCCCCATATGTGGTT
GTGCCACCAGCGGTAGCGTTAATGTAAATTTGTCGTGACTTTTTTATTTT
TTTGAAAAGACAAAAGTAGA
>Unigene139_All
GTTTAAAGAATTACAAATACCCCACCCAAAGTGCCAATTTTGATTCAAAG
ATTCGACTTCGGCAGAGAGAACGACGTTTCCAGCTCTGTGGGAGAAGGGA
GGGAGAGAGAGAGAGAGCGCACGGCAGTAATGGCGGCGAATCAAGTGATC
AAGGGGGCGGCAATCTGCGGCTCCCTTCGCAAGGCCTCCTTCAATCGTGG
TCTCATCCGAAGCGCAATCGAGCTCTGCAACGAGTCTATTGAAGGGCTAA
AGATCGAGCACGTGGACATCTCGCCGCTTCCTCTACTCAACACCGACCTC
GAGGTCAACGGCAATTACCCTCCCGCCGTCGACTCCTTCCGCCAGAAGAT
CCTTGGAGCCGACAGCATCCTCTTTGCTTCCCCTGAGAACAATTACTCTT
TTTCTGCCCCTCTGAAGAATGCTATTGACTGGGCATCTCGCCCCCCAAAC
GTTTGGGCCGACAAGCCTGCCGCCATTGTGAGTGCCGGCGGAGGCTTTGG
GGGTGGAAGATCTCATTATCATCTCCGCCAGCTCGGCGTTTTCCTCGACC
TTCATTTCATCAACAATCCTGAACTATTTGTTCAGGCATTCCATCCTCCC
AGAAAGTTTGATGATGAAGGAAATCTCATTGATCCTGAAACCAAAGAGAG
GTTGAAGCAAGTTCTCTTGTCACTGCAGGCTTTCACTCTCAGGCTCCAGA
GCAAAAGTTAAGTATATTTTACCTATTCTTGGTCTTTTGAGGTCTTGCAA
TTTGATGAATTGTCTTAAGTTTGAATGTTTACTGTCTTCTTCGGCAGTGT
TTACTGTTTTGGTTAAGCTTGTATTGTACAACATGAGATTTTACCTCATA
GAATTTCCTCCTGGTTTGTACTAAATGCTTTTTATCTTAAATAAAGTAAC
TCCTTCAGAGAAGGTTTGTACCTGGGAG
>Unigene140_All
CACCAATATTAGTCCCAACCAAGTGATGAAAAAAATATGGCAAGAATAAA
AAGATGACTGAAAAAAGTACTAATTTCTAAGGAACCTCAGGTATTCTGCA
AGACAAGAGAAAGACAAACATAAACATGGGAGAATCTCCGAGCAAAACTC
GGCTATCTGAAAACAAATAAACTGTCCTAAACACATGATGACTACACCCT
TACAAAAGTAAATTTCTTTTTTTTTTTTTCAATAATTTAGGATAAATATA
TTGATAAGAAAAAACGTAGGGACCACCCACCATAATTTTCACTTAGTTCC
TCTCTCTCTCTCTCTCTCT
>Unigene141_All
GAAATATCAAAATGTATGTGTTAGATATGTAAATACATAAAAATTGTGTG
GTATGTATGTAAATCTTCCCAAGTTAAATAACATTTAGATTAACACAACC
ATAGTTAATGGATTGTAGGGTAAAAGAGACGTTGACGCAGACAACATAAG
CCAACATGAAAGACATCTCACTGTGTTCAATTACTTTAAAAAAAAAAAAA
AAGCAAGAGAACCAAATGCACGCAGTTCTGATTATCCAGGAGCAGTATAA
CATCAACATACTCATAACCATGGGATTTCTATTCCGCCAAAGCAGAATCG
ACTGCAAGTTTTAGTTCAGGCTTCTCATCCATATTAACTTCCGAGCATTC
AAAATTCTTTCCTGAACCATAAGGAGTTTTGCTCGCAAACCTGTCCCGGC
GCTTCTCAAGAAATCGCTGGAGCGAGTGCCTCCGCGCTACTGGGAGCTCA
GTCTGCAGCTTGCAAAGATACGGAGAAGAGCTTGTGAGAAGCTGAGGTGG
CTGTGGAGAAGCCGCTGTTGAAGAGCTCTGCTGTGAAAGAGACCTAGTTA
GAGCAGGCGAAGCAGCGACGGCAGTGTTTGGGACGGCCATAGCCGGAGCC
CTGCTCACGCTCGTGTTTTTTCCAGAGGAAGCGACTGCTGCTGCGGCTGC
AGCAGCTATAAGCATGATCGCTTGCGCCTTCTCTGGAGGAACTGCATCGA
AGACGTTCACAGATCCATTGTAGAAAATTGTGAACTGAGCGCTGGCACTA
GGGTTACTCATTGCCGAAGTACTGTTGCTGCCATCGCCTCCACAGAGTGC
AAGACCAAGCGCGCTACCCATCTCCTCTTCCCGCTTCACAACAGCCGTCA
CCGTTGCCACCTCCGGTTTCATATATCTGCCCGTGCCCTCCATCGCCGAC
CCTCCGACGCCTTCGGATCTCGGCTGTGCCGCATCTGGGGTATCCATTTT
GGTCGCTTTTAAATTACTCCACCCCTTTCTGTCTACGTCCTTTAAAACTT
TAAAAAGACCACGACCATCGCTGGTTGAGGAAATTTGGCGCGTGGGATTT
CCGAAGGAGAGGTGATGAAGTGCTATGGGCTCGTCGCCTAGCAGCGAAAA
ATACAGTGACGTTACAGGGCCACGTTGGG
>Unigene142_All
GGTACATGTTTTACTACTCGCGCTCCATTCCAGTCCTATAATGGCGATGA
ACATGAGCTGATCGCATATTCGCAAAAACCCTAGCAAGAACAGCGATGGC
TCGTCTTCTCCCAACGAACTCCCTTTTCTTCTCTTCAGCCTTCTTCCACC
TCACTCCATCTTCACATTCTCCACCCCTACCTTCATTGCCAACCAAAACC
CTACCGACTCCCTCCCTTACCCGCCAGCGCTCAATCACTCCTCGCGCTGT
GCTTCATTGGAACCGCAAGCCCCAGCTCGCCGGTGAGACCCCTCGCGTGG
TCGTCATCACCTCAGGCAAGGGTGGAGTCGGAAAAACCACCACCACTGCC
AACATCGGCCTCTCGCTTGCCCGCTTCGGCTTCTCCGTTGTGGCCATCGA
CGCCGACATCGGCCTCCGCAACCTCGACCTCCTCCTAGGACTCGAAAACC
GCGTCAACTACACTGCTGTTGAGGTCCTCAATGGCGATTGCCGCCTCGAC
CAGGCTCTCGTCCGCGACAAGCGCTGGCCCTCGCTTGAGCTCCTCTGCAT
TTCCAAACCCCGGTCCAAACTCCCGCTCTCTTTCGGCTCCAAGGCCATCA
CCTGGCTTGTGGACGCCCTCCGCTCCCGCAACGCTGGACGCCCGGATTTT
GTACTTATAGACTGCCCTGCTGGCATCGACGCTGGTTTCATCACCGCAAT
TGCCCCCGCCGATGAGGCCATCCTCGTCACCACTCCCGACATTACCGCTC
TCCGTGATGCTGATCGCGTTACTGGCCTCCTTGAGTGCGACGGCATCCGG
GACATTAAGATGATCGTCAATCGAGTCAGGACAGACCTCATTCGCGGTGA
GGACATGATGTCAGTGCTCGACGTACAGGAAATGCTCGGCCTTCCGTTAC
TCGGAGTCATCCCGGAGGACGCCGAGGTTATCAAGAGTACCAATAGAGGG
TTTCCCCTGGTGTTGAACAAGCCACCGGCACTGGCAGGTCTGGCATTCGA
GCAGGCTGCCTGGAGGCTTGTGGAGCAGGACAGCATGACGGCTGTGATGG
TAGAGGAGGAGCCTAAGAAGCGTGGTTTCTTCTCATTCTTTGGAGGATGA
AAGGTAGGAGCTTGCTGCCTTCCGTCTGTTTTGTTTTCTATCAAGCTTCG
GCTTCTGAGAGGTGTCACTGATGATCTTCATTCCTTCGATGCATTTCCCA
TTAAACTGGTAATGTGCTAGTCTGATTTCTGCCATGAATTGCGGAGCTTT
TAGATTTTTTTTGGTCTTTGTAGAATATAGGAGAATATCAAATTCTCA
>Unigene143_All
CTCTCTCTCTCTCTCTCTCTCTCACACACACACACATTCTCTTGTTCATT
ATCAGTTTAAAGCTATTTCTGGCATTATAAGGATAAGTGATGAGGTTTGC
TGGCTTTCTTCTGTTACTGGGGCTATTTGTTTTGGAAGCATGGGCTGCTA
CTCCTCAGCAATATAACTTCAACATTCAAGAAACATCATACACTCGTCTC
TGCCAAACAAAGAAGATCCTCACAGTAAACGGTCAGTTCCCCGGACCAAC
AATATATGCTCAGAAGGGCGACACCATCATCGTTAATGTTCGCAACCAAG
CTGACTACAACATTACCATTCACTGGCACGGACTGGTTCAACCGAGAAAT
CCATGGTCTGATGGTCCAGAATATATCACTCAGTGCCCAATCCAGCCAGG
TTCTTCCTTCACGTACCGCCTCTTGTTCAGCGAAGAAGAAGGGACCATCT
GGTGGCATGCACACAGTGACTGGGATCGAGCTACCGTCCATGGCGCCATC
ATCATTCACCCACAAAACAATGCCAGTTTCCCCTTCCCTGCACCCTACAA
GGAGATTCCCATCATACTAGGCGAGTGGTGGAAAGCCAACGTGAGCCAAG
TGATTGGCGATGCACTGCAAACAGGAGCCGCCCCAATTATCTCGGACGCC
TACACCATCAACGGCCAGCCAGGAGATCAGTTCCCCTGTTCAAAGCAGAA
CACCTTCATCGCCAACGTCGTGTACAACAAAACCTACCTCCTCCGCATCA
TCAACGCCGCCGTCACCAGCGAGCTCTTCTTCGCCATCGCCAACCACCGC
CTCACCGTCGTCGGCAAGGACGCCAGCTACGTCAAGCCGTACTCCACCGA
CTTCATCATGATCACCCCCGGCCAGACAATGGACATCCTCCTCGTCGCAA
ACGCCAGCAGTGGCGGCCGCTACTACATGGCCGCAAGGAACTACGCGAGC
GCGGCAGGAGTCCCCTACGACAACACGACCACCACAGCCATTATCCAGTA
CAACTTTGGCAATCTGAATCAGACTCCGGTTTTCCCTTCGACGACTCTTC
CCAACTTCACCGACAACGCAGCAGCCACGCAGTTCGTCGGCGGGGTGCGC
CCGCTGGCGGGGGCCGACCCGCCCGGTTAAT
>Unigene144_All
GTCACCCTTTGAGTGCTCACGGTCTCGCACCTTGCTTGTACGTGAAAAAT
CTCGTTATTCTTCAGCAAAGAGGCACAAGCGCACGAAACGAGCGCCTTTT
AAGCCCTAGCGTAACATCGGATCTGATGGACAGGCACATAGTTGAGTACT
CCGGTGAACGTCTCGGTGAGCAGTTGGGTGACCGTTCAGGCGACGTTGGG
AGGCAAGCGAGAATGCCTTCAGGTTGGTCTTCTGACAGCCCCACGAACCA
GCACCACAGATACCTCAGAGGGGGTGTTGGAGACGTCGGCGGTGACGAAG
GCTTCTCTGGTGGACGTTATCATCCTTACCGCGGGCAGCCGGAATTCCCT
CCTACTGGCAGCGGCTTCGGTGGGGTGCCGGGATTCCGTGGCGTTCAGGT
GCTTCGTGATGGTCCAGGGAGCCTTGGTGGCCATAAGATGCCAATAGGTG
GGAACAAGCGTGGCTTTGAGGGCATACGAGAATCTCCAGATTATGGTGAG
GGAAACAAATTTGCAAAACTGTTCATTGGATCAGTTCCAAGGACTGCAAC
TGAAGAAGATATACGTCCTTTGTTTGAGGAACATGGAGATGTTATTGAAG
TAGCTTTGATCAGAGACAAACGAACTGGTCAACAACAAGGTTGTTGTTTC
ATTAAATATGCAACATTAGAGCATGCTGAGAGAGCTATTAGAGCTCTGCA
CAATCAGTGTACTTTACCTGGGGGAACTGGACCAATTCAAGTCAGATATG
CTGATGGTGAACGAGAGCGGCTTGGTACAGTGGAGGAAAAGTTGTTTGTT
GCATCACTCAATAAGAGGGCCACCGAAAAGGAGGTTGAGGAAATTTTTGC
TCCTTATGGACATGTTGAGGATGTTTATCTAATGAAAGATGAGATGAAGC
AAAGCCGTGGATGTGGTTTTGTAAAGTTTTCCAGCAGGGATATGGCTTTA
GCTGCAATGAATGCACTACATGGTTCTTATATCATGAGGGGATGTGATCA
GCCATTAATTGTCAGGTTTGCTGATCGAAAGAAACCGAGGCCTATTGATC
AAAGCGCCGCTACTGCATTTGGTGGTCCTGGTTTTGGTCCCAGGTTTGAT
GCTGTAATACCTAACAGACAGCCGAGCAATTTTGATGGGCTAGGGGGTGG
TCACATGCATAATGGTTGGGACAAATTTAGTCCATCAATGAAGCCTACAC
ATGGGTTTGGAAGTCACATGGCTGTCAAAGGTGGCCTCGCACCTACATCT
GCTACTGGATCTGGTACCTTTGGAGAAGGTGTGGCTCCTACAAATGGCAA
TTTACCCAATTTAGCACCAATTTCATCTACCTCTCAACAGAGCTTCACCC
CCTCAACTGTACAAGTTCCTCCAGCTGTTGGTCAGCAAATGTTGCCATTG
CAGAACTCTTTCATGGGTTCTCAAAACTTACCACCTTCTTTGCCACCCCA
CAACACATTGCTCTCTCAATCTATTGGGCTTAACTCGCTCAACCAAGGTC
TGCTGGCACAGCAGTTTCCTGGTCTTGGCGGACAACTCTCTGCATCTTCT
ACTCTAATTCTGCAGAATGCCACAGCAGCTGCTATGCGAAATCATTCAGG
CCTACAACAACAGGGATTGGCAACTGTTTCTAGTCAACAGCAGTTGCCTA
CTTCGAACATTCCACAGCAGTTGGTTCAGCA
>Unigene145_All
GTCACCCTTTGAGTGCTCACGGTCTCGCACCTTGCTTGTACGTGAAAAAT
CTCGTTATTCTTCAGCAAAGAGGCACAAGCGCACGAAACGAGCGCCTTTT
AAGCCCTAGCGTAACATCGGATCTGATGGACAGGCACATAGTTGAGTACT
CCGGTGAACGTCTCGGTGAGCAGTTGGGTGACCGTTCAGGCGACGTTGGG
AGACAAGTGAGAATGCCTTCAGGTTGGTCTTCTGACAGCCCCACGAACCA
GCACCACAGATACCTCAGAGGGGGTGTTGGAGACGTCGGCGGTGACGAAG
GCTTCTCTGGTGGACGTTATCATCCTTACCGCGGGCAGCCGGAATTCCCT
CCTACTGGCAGCGGCTTCGGTGGGGTGCCGGGATTCCGTGGCGTTCAGGT
GCTTCGTGATGGTCCAGGGAGCCTTGGTGGCCATAAGATGCCAATAGGTG
GGAACAAGCGTGGCTTTGAGGGCATACGAGAATCTCCAGATTATGGTGAG
GGAAACAAATTTGCAAAACTGTTCATTGGATCAGTTCCAAGGACTGCAAC
TGAAGAAGATATACGTCCTTTGTTTGAGGAACATGGAGATGTTATTGAAG
TAGCTTTGATCAGAGACAAACGAACTGGTCAACAACAAGGTTGTTGTTTC
ATTAAATATGCAACATTAGAGCATGCTGAGAGAGCTATTAGAGCTCTGCA
CAATCAGTGTACTTTACCTGGGGGAACTGGACCAATTCAAGTCAGATATG
CTGATGGTGAACGAGAGCGGCTTGGTACAGTGGAGGAAAAGTTGTTTGTT
GCATCACTCAATAAGAGGGCCACCGAAAAGGAGGTTGAGGAAATTTTTGC
TCCTTATGGACATGTTGAGGATGTTTATCTAATGAAAGATGAGATGAAGC
AAAGCCGTGGATGTGGTTTTGTAAAGTTTTCCAGCAGGGATATGGCTTTA
GCTGCAATGAATGCACTACATGGTTCTTATATCATGAGGGGATGTGATCA
GCCATTAATTGTCAGGTTTGCTGATCGAAAGAAACCGAGGCCTATTGATC
AAAGCGCCGCTACTGCATTTGGTGGTCCTGGTTTTGGTCCCAGGTTTGAT
GCTGTAATACCTAACAGACAGCCGAGCAATTTTGATGGGCTAGGGGGTGG
TCACATGCATAATGGTTGGGACAAATTTAGTCCATCAATGAAGCCTACAC
ATGGGTTTGGAAGTCACATGGCTGTCAAAGGTGGCCTCGCACCTACATCT
GCTACTGGATCTGGTACCTTTGGAGAAGGTGTGGCTCCTACAAATGGCAA
TTTACCCAATTTAGCACCAATTTCATCTACCTCTCAACAGAGCTTCACCC
CCTCAACTGTACAAGTTCCTCCAGCTGTTGGTCAGCAAATGTTGCCATTG
CAGAACTCTTTCATGGGTTCTCAAAACTTACCACCTTCTTTACCACCCCA
CAACACATTGCTTTCATCTTCAAATACGCAAACACAAGCTCTGCAAGCAA
CCATCCAGCAAACTGGACAGCTTCAGCTCTCTCAATCTATTGGGCTTAAC
TCGCTCAACCAAGGTCTGCTGGCACAGCAGTTTCCTGGTCTTGGCGGACA
ACTCTCTGCATCTTCTACTCTAATTCTGCAGAATGCCACAGCAGCTGCTA
TGCGAAATCATTCAGGCCTACAACAACAGGGATTGGCAACTGTTTCTAGT
CAACAGCAGTTGCCTACTTCGAACATTCCACAGCAGTTGGTTCAGCA
>Unigene146_All
CCACTGAACAAATGCCCATGGTCTGTTTAACACGACATAACCCTGATCCA
CACCAGCTGGGAGGGGATCAACGACAAAAGTAGGGATCTCTTCCATCAAA
TCATCTGGGTTTCCTGAATGCAACACCCTTGTGAAACCTCCCATCTCTGA
ACCTTCTGAATCCTTCAGGTTCTTGTACCAGTAGTACATTATCCGGCACT
GCCACTTACTGTAAGGAGAATCGGTGGCAGTGAGAGCCACATGGAATGGC
CTTCTTTGGCTCTCAGATTCCTTCAACTCACTGGGCCTCTGAATCATGGG
ATCGGATCGCCGGGAAAAGGACAATACATCCGCCAGTTCCGCCGCCCCGT
CATTATTCTGGCTGTGGATTACTAGAGTGACGAGATTATAGGTGGCGACA
AAGAACCCAAATCCAAGGAGGATTAGGAAACAAGGAGATGGCTTGCCCAT
CTTTCTATAAATTACTTCCGGGATTCAAACCCAGCCACACGCATCTTCTA
TGTCGAGTAATCAGAACTGGATATCTGAAAGTCAAATCTCAATGATTTTT
GGATGAATTTCAGACTTTTTTATTCAAGAGGTTCCTGTAAAAGCGAGCAA
ACAAGCTATGTTTAGGGGATTCAGCACAAGTTTGACAGATAGAAAAAACA
CTGTAAAAGAGAAACTTTTTCGTGATTCGAGTATAGGTGATCGATCCAGC
GACAGGTGAATGACACAAAGGTTTGAGGCGACGGCAGAAAGAACAGGCGG
AAGAGCCGGCGTGAAGGTAGGCTTGGAAGTTGGAAGACCTGTGATGAAAT
GGAACGGGAAGAAAAGACGAACAACGAGGCTTGTTGGATGACAGAGATCA
GTTGGTGGAGGAATTTGAAAATTGGAACTGGGGAAGGAGAGAGAGAGAGA
GGCGTTGGGGTGAAATGAAATTCTTGTAAGGGTTGTGAATTTGTGATGCT
GTACCAGTGCTGGTCGTATAGAGGGAAGGAGCTATCTGTGCTGGGAAGAT
AATAAACCATAAACAGCAACTTGATTAATCTTCGATAAGCTCACATGGTG
ACCTGATCACCCGAGAAAACTAGGGTTCCTAGTTCTCACAGTTTCATTTA
CCCGGCGAGCGAAAGCG
>Unigene147_All
CATAGTCTCTTTCAGCCATTGTGCACACATATACTTCAAAACGTTTGCGT
CCTTTGGCAGTCAGGTAGCTCCTCAAATCCTCCCAGGCAGGTCGAAGCTT
TACAAACACACTAGTGTCTCGTATCTCTGGATTGACTCGAGTCAACACAA
TATTCCTTTCTTGTAGCCTTATGACAGGCCGTTTAATGGGCTCCAGACTC
CCAGGTAGCAAAGGAACCTGCTCATTCTGCACACCGATCAATTTCCCGTT
ATCTAAAACGGTGTCACTCTCCGCATACTGCTTCAACATTTCTTTGTCCT
CTATGTAACGCTTGAGCTCTGCAGACATTCCAGAGACCTTGACAGGATCA
TTCTCGGCATGAATTCTGCGGGACAACGCCTCAATTCGGTCCTCAAATGA
CTTCAATGTGTTGGCGACGATGAGCGTTTCATCCAGATCAAATACGATGG
CAAGGCACCGCAGATTGAGCATTCTTAAACAGGAGTTGTAGAGGCCAGCC
CGGACCGAACAGCACCAGAAACAAGGGGACTTCCCAACCTTACTCAGCAT
TGCAACTAAATGCAGCTCTTCATCTCCAATAACCATAAATGCTGTCTTGA
ATTCATGGAGGCAAGATAGGTAGAGCCGCGAGATTGGGGAATCGTTAGTA
ACCGACTTCGCCTGGATTTTGCACCGTACGGAGAATGGAGAAATTGCTTG
CAGCACGGAGAGGGGAGGGCACCGCTCACTTGGAGGAGAAAGTTGGGTGA
TGCGTATCTCATTGTTGGGGAACTGGAAGCTGGGGCTTTTTGTACTGGGG
AATACTTCAGCTTCACCGAGGCAAGCATCGCAGTGGAAAACGGCGACGGA
CTTGCTGCCTTGACGAGCCATCGGGATATGAACTTCGAACAGATTCAACA
GAAAACGCAATACTTCCAAACCCCACCCCCGAATTATGGTTTAAAACACC
AACAAATAGCAGAAAATGGGCTCGCTTTGGACCTAGGGCTTCGGTTCTTG
TCAATTTTCAGAAATTGGTAATCTTCTCGTCTCTCTCAACCCCTCAGTTC
TCCGGCTCTGGCCCGATTTTCGGCGTCCCTTTGCAACCGTCGTCTACGTT
CCAATAGACCTAACAAGTGGGTTGTTT
>Unigene148_All
GTTTGATGACATCATGCGTTCCAATTGAAGAATAGAAAAAAAAAAAGGTT
GATAATTTAAGGTTAACTATAAAAAAAAATGATATTATTCAATTCTTTAA
CACAATAATTTAATAAGAAATCACTTGGCATCACCTGAATTCCCAGTCGC
CTTCACAATCTCATGCACTGCCGAGAAATCAAGGTCCCCTAGACCAACGC
TTCTGGCCCTCTTGTAGGCCTCATTAGCAGCAGCAGCAACAGGCATGGAG
ACTGCATTTTCATCACCCAGAGCAAGAGCCAGCCTCATATCCTTCTGTTG
GTGCTTAAGAGGGAAGGAAGGGGGGTAACTGCTTTGGATCATTGCAGGTC
CCTTCAGCTTAAACATTGGATTGGCAATGGCACCAAGATCCAATATATCA
AGAAACGTCTGCTGACTCAATCCACTTGAGCTCGCCAAGGAAAGTCCTTC
GGATAATGCGTTCATCATGCTTCCCATTACCATATTGACCACCAGTTTCA
TATTTGCTCCATTTCCAACAGATCCAAGAAAGAAGGATTTCTTTCCTAAG
ACTTCAAATGCAGGAATTGCAGCATCATATAATTCCTTGTCACCAGCAGC
TAGTATGATTAACTGACCATCTTCAGCTGGTTTTTTGCTGCCAGAAACTG
GAGCCTCAAGAAAAGTTCCACCCTTCTTAGTAATAGCCTCACTAATCTTT
AATGAAGTAGCAGCATCAACTGTAGACATGTCAATGTAGCCTTTTCCTTC
ACAAATTTGTTCCAGGACTCCATTTTTTTCAAATACAACCGAGAGAGCAG
CATTTGGATCAGCAAGCATAGCAATGGTGTACTTTGACTTCCTAACAACA
GCTGCTGGAGTTTCTCCTATGGAGGCCCCATGTTCAACAAGACCCTGACA
CTTGGAGAGAGTCCTGTTCCAGACCGTAACTCGGAATCCACTATGAAGGA
GATTGAGGGCCATTGCCTTGCCCATGATTCCAAGACCCAAGAATCCAACA
TCCATGAGTGTCCTCTTCCTTCTACTCCGAATGCCCCTCTGCTTTGTATT
CTCCCACGCCTTGGAACACTGAAGAGACAAAGCGAGGAACGGCG
>Unigene149_All
TGTTTACTGCCACATATCAAAAAAATTCACAATAAAGAACTAGCTGCAAC
CAAATTTGTTAATTCGTTTGGCTAAAAAAATAGTTACCAGTATTTGCTCC
CTGGATAAGAAACGACACTAGATTCGAGGAAACAAGTTGCAATCAAACTC
AAAATCCACCTTTTCTTGGTTGTTACAAGAAATTAGAAGCTCGTGGGGAT
ATAATCCGGCGACGTTTCCCTAAAATTTCTAAGAGGAAAAGCATCAGGGA
TTATACGGTTTCTTGTAGATAGAAAACTGAAC
>Unigene150_All
TTTCCTAATACAAACTCAAAGACTCTTATTCTTTATATATCATTTCTTTA
TTTTTCTTGTTCCTTTCTTTCTATTCATTTTCTCTCTTCCTCACGTAATT
CCTTGCTAGATGATATAATATAAATTCACGAATCTGGGAGGCATTGTTGA
CGGATGGATTCTCTACTGCCCACTTAAAAATTGGATGTCTTCTTTGTGCG
TGATCTCTATAGCCATTTACTTGGTAAGCATGCAGAATCACGATACGCCT
TGATCAGCTGTCTGAAATGTTACGGTGATCTCATAATATTATCTTACAGA
ATTCTAATAGAAACAAGAACAAGCTTGAACCCCCAACAAATTGTCTGAAC
CGCGAGTTTTGAACTTAATTAAACATCAGAAAATCTATAATCAGGCATTA
CTGTCTTTTTAGCACAATAAGAAAGACATGTACAAGCTACATGATCACAA
ATGTAGAATAATGTCTTAACGGAAGAGTCTAGGAACTGATTTGCTAGGTA
CTTTTCCTTCACGCTTAAGTCTTCTGTACGCCTCTCGGATGTGGCAAGGC
CTAATGGGTCCGCTTTCCTTCCTTTCCGTCATAACTACTCTACCTGTCTC
CACTAGTTCCCCAACAAACAACTTTGCAATACCAGATCCCACGATTGTCA
TAGGCACAGAAATCTTTTGAGATCCAACAATAGCTGCTATTAACCTCCTC
ATGTTAGATTTCTGAAAACCAGATCTTCTGAAAGATTCATATCGACTCAT
TTGCTCCCCAGAAAATTGAGCTAAAATTGTCTGCATTTTGGCCATCTTGT
CGGGGTCACCAGTGGCGGGAAACTTTCTCAGCTCAACGTCCATGTTCTCC
TCCTCCTCCTCTTCTTCGTCCTCCTTTCCCTTCCCCCCTATGGCAGCGGA
AGCGTTCCCCTCAACTGAAGGAGCAGTTGCCAAGGACTGTGATCCGGGAG
CCGCCTCCTCATCTTCAACTTCCACGGCGGGAGCTTCCTCCTCCGGCAGA
GGCGAAGGCGATGTTGTTGGTGAATCCTGCTCCTCGTAAGCGGCCTCGAA
TGGGTCCTTCATTTTATTTTATTTTTAATACAACTAATCCAAAAACTGTT
GAGTGATGAAATTTAAATACTTCCATACGAAAGTAAAAAAACCATCTTAA
ACTCTGCAACCTTATTAATCTCGCTTTTATTCAGTTTCATCTTAAACTCC
GGATTTACTAAATCCCGCGTAAATAGGCGGATTTACTTAAATCCGCCCGT
CTCACGAACTCCTCTTCTCTTTCACACACGCCGCGATAACGTCGATGGCT
TCGCCGGCGAGATCCCGTCTTAACCTCCTCACCCCTTTGTCGTCGAGGGT
TTCCGTAGAAAATGAAAGGGAGTAGAAAGACGAGAGGATTCCGATCTCAG
GTGCATTGT
>Unigene151_All
TGGTGCACTTGATTAGCATATTTCATCTCAAGAAGAGGGTCTAACATTTA
CATTACATATTAGACAAGAGTCTGTCGTGAAGGGAGAGGAACCTTCATTT
CTCCAAATATATTTCAGTCTACATTTAGACTATACAACTAAATGCACCTG
CAAAAGTCCGAAATACTTACCGAAAATATAACAAGCAACAGACAGAGGAG
ACTTTTCAAAGGACACCTTTAACCAAGAAAAATTCACCACCATAATTCAT
CAGTGCTCATGGCTGTAGTTAATGCTGGGAATCCGATTTCTGTAATCCTT
GGCATGTTGGCAGGCTCTTCTGACCTTCTTGCAGGCAATTGCCGCAATAT
TAACAACCATTTCAGCACTGCGA
>Unigene152_All
GGCCTATTGCGGGCTAGTAACTATTGCGCTGATAAAGTTGTTGGCCATCA
ATTCCTGCAAGCAGCAATAAAAGCCAAGCCAAACGGCAGCTCTACCGCCC
CGGAGAACTTGGAGCTTCTCTTCGGTCGAGAGGCTTCGATAAAACGAAGA
GTGGAGGGAAGACAGAAGAAGAGTAGAAGCCATGGTAGGACCGAACCGGC
CACTATTCGTTCTCTTCGGCTCTTCAATCGTTCAGTACAGCTTCAGCAAT
GGTGGATGGGGCGCCATCCTTACTGACATCTATGCGCGCAAGGTTGATAT
TCTATTGCGTGGATATATCGGTTGGAACTCGAGGCGTGCCGTTCAGGTGC
TTGAAAAAATTTTTCCCAAGGATGCATCAGTGCAACCTTCTCTAATTATT
GTTTATTTCGGCGGCAACGACTCAATTGCACCTTATCCATCTGGCTTAGG
CCCTCATGTACCACTTCCTGAATACAAGGAGAACATGAGAAAGATAGCAG
CTTATCTTAAGAATCTGTCCGAAAACACGCGTCTTGTTTTCCTTAGTTGT
CCTCCTCTCAACGAGGAAAAACTTCTTCACTCAACAAGCCCTGCATTAAG
CGCCATAGTTCGGACAAATGAAACCTGCCGGCTATATTCTGAAGCATGCA
TACAAGTCTGCGAGGAGATGAACTTGAAGGTTATTGATCTTTGGACTGCA
TTTCAACATAGGGATGATTGGGCTGATGCTTGTTTTACTGATGGTCTCCA
TTTTTCTTCGGAAGGGAGCAAGATAGTTGTGGAGCAAATACTGAAGGTTC
TCAAAGAGGCGGATTGGAATCCATCTCTTCATTGGAAGCTCTTGCCGACT
GAGTTTGCAGAAGATACATCTTATGATCTCGTCGCTGCTGACGGAATCTC
CACCATTAATCCTTCAGAGTGGACTTTTCACAGAGAAATTCAGTGGGATT
AGACTTGTTCTGCTTTACTTTGAACGCGACTTCGGAAGTTGTTTATTAAC
GTAAGATTAAACTCGTATATATGGAAGGTACTTCACTATAGTTAAGTGGC
AGGCAAACATCTTAAATGCTTAATCAGATCATATTGCTTCATACTTTGGG
CTGTAAAT
>Unigene153_All
GGTTTTGTGGAAAAATAACCCAGCAAAGCCATTACGGCTTCCCCACTCGC
AACCTTTCCCTCCTTCCAAGCTTACAGAGAAAGACATATCAGAGACCTCC
ATCTCCACTCCAAGTCTCTCGAAGAATTCCATCATGTTCGGGTACGTAAT
CCGATTGAAGACCATGAATCCGAGATCGAGATCGGCTCCGTCGACAGCGA
CGGTGCGGGCGTGGCCGCCGAGATAATCTTCTTTCTCATACACCACCACC
TCTGCACCGCCATTACAGAGCTCGAAAGCCGCCGACAGACCAGAAATCCC
GGCTCCAACTACGGCAACCCGCATTTCTAACTCCCTCCCCCCTTTTCTCA
GCTATCCTTTTCCCTCGCGCAATTCAAAATCCCCCCAGCACTGGTCCCTG
AAACCCTAGCTAGATCCCAAGAAGGCGCAGAGCTCTCGGCTCAGCTATCT
CCCCAATTATATTTCAGCGACCAGATTCAACGTGGCGTTCCCTGTGCCGC
ATTCCCCTCCATTTATATGGAG
>Unigene154_All
TGGTGTTATATGTTTTATCATATTAATAGTTATATTTATTGCATTGAGAA
AAAAGTTTAGTAAGATATCACCTTCTATTTGGAGAATTGGACAAGAGCAA
TATGCAAGAGTTTCATATGCTGAGTTGCATAAAGCTACCAATGGATTCTC
TCCTGAATATTTGATTGGTGTTGGAAGCTTTGGCTCTGTTTACAAAAGAA
ATATGAATAGCAAAGACACCAATATCGTCGCTGTGAAAATTCTTAACCTC
CAACAACATGGAGCCTCAAAGAGCTTTGAAGCAGAGTGCAAAGCATTGAG
AAGTGCAAGGCATCGAAATATTGTCAAGGTTTTAACAGCATGCTCGAGCA
TAGATTATGCAGGTAATAATTTCAAAGCACTAGTGTTTGAATTCATGCCC
AATGGAAGTTTAGACAAGTGGTTGCACCCGCATTTTAGTGATGGCGAAAG
CAATAGAACATACTTAAACTTGATCCAAAGATTGAACATAGCCCTTGATG
TGGCTTGCGCTTTAGATTATCTTCATAACCAAGGATCCACACAAATTATT
CACTGTGATTTGAAGCCAAGCAATGTTTTACTTGATGAAGATATGGTAGC
ACATGTTGGAGACTTTGGTCTTGCTAATCTCCTTACAGAAGCTACACCTG
AGTCTTCTCAAACATCAATAACATCCATTACATTGAAGGGAACTATTGGA
TATGTTGCACCAGAATATGGGATAGCCAACCAAGTCTCTACCCGAGGAGA
TGTATACAGTTTCGGAATACTTTTGCTTGAGATTTTCACAGGAAGAAGAC
CTACAGATGCGATCTTCATAGATAGCCATAGCCTCTATCAATTTGTTGAA
ATGGCCTTACCTGAACATGCGTTGACAATCCTTGATCCTAAAATGTTCTC
ACTACAAGAAGATGAAGATGTCGGTACCGAGATTCAACGCATCAACAGCA
TAAGAAAACATGAATTGGAGTGCATAGTTTCTGTGCTCCATATTGCCCTT
CTCTGCTCTAAAGAATCACCACTTGAACGGATACAAATAAGACATGCTTT
GAAGAGGTTGCATGCAATAAAAGCTGCATTCAATGAAGTTGAACATGTTC
GACACGGTTAAAGGACTGATCTACTACCAAACTCTTGTATGTAGTTCTTC
TGCATTGAAATTGAAGAGGCTTTATTACTATAGAAAAGGCTGCTGCTTCT
GCTCCTTCCCAGCACAGAGCCATATGAAATGCTTGGAACATTTTTCGAAA
TGATTCTGCTGCTATGATTTGGGGCAAAGTATGGTTTCTGATTCATGGAG
GATTTTTCATTTCGCCTGTAAGACTTCATCCTCTTATTGTAAGGGCGCTC
CTTTTTGGCGAGATCTTCAATGCATTTGACTTCAGATAGAGAAGCGAACG
ATTGGGATTTCCCGTGGAAGAATTTGGACAGCCCCCTTTTGATAGGAAGA
TCCTCCATGAGTGAGGACAGCTCATAGAGAGGTCCAGAAGACGAGTTTGA
AGAAAAAGAAGAGAAAGAAATCTCATCTTCTTCCTCAGAGAACATGAAAT
CCTCACGATCATCGGAGACAGAAGCGAAACTAAAGACCTCACCATCATCT
TCTCCACTCGCTAACACGATTTCACAAGGTGTCTGCTTGATGCCTTCAGC
CATGATTCTTGCTTCAAATCTTTTAAGAGAAGAAGAATAAAAACCTTATG
AACAAAGCTTTCATTCAATCTGCCA
>Unigene155_All
CAGTCATCATTTGAAATTATAAAAAAGAATAATTTATAACGCAATCTGCA
ATCAAAAAGCCTGAAATGAGTATAAAAAATGAAAATCATCAAGCACCAGA
GTTTGTACAAAATCACCATAATACAAAATTTAGTGGATCATATTGATGAC
TCATACAACAATCACTGCAATAGCTCAAGTGCTTCCAGATGAAATGATAT
CCCTGAGAGCATCTTTGACAAATGGGTATTTATATGTGAAACCCAATTCT
GTTGCTTTAACTGGGAGCACTTTCTGTCCTTCCAAAACTATCGAGGCGCC
TTCACCGAGTACTGCTTTGAGCACAAAATCTGGAACAGGAAGCCATGATG
GACGGCCCATAACTTGCCCCAGTTGATCACACATCTCTGATAACCTGACT
GGATGTGGTGCAGTTCCATTGATGATACCTTTATAGGATGGATTTCTCAA
AGCTTCATAGATGAGGCTCACTAGATCATCCTGATGAATCCAGGAAAACC
ATTGTTTACCACTACCAAGAGGTCCTCCAGCAAACGTCCTGAAGAGAGGA
ATCATTTTAGCTAGAGCACCACCATCTCGTCCCAAAACAACCCCTATACG
AATAAGCAGCAGCCTTACATCTTTATCAACTTCTAATGCCTTTGCTTCCC
ATTCTCTGCAAACCTCAGCTAGATAGTCATTTCCCGAAGGACTTGTCTCA
TCAAAAATTTGTGTTTCACTTGTACCATAAAAGCCAATTGCTGTTGCACT
GATCAGAACGGAAGGCTGCAAACTGGAATTCATCTTGTTAATCAAACCAA
CAACCTTCGAAGTAACTTTGACTCGACTTTGCTTAATTTCCTTTTTGACC
TCGGATGACCATCGCGTACTTATGGGCATTCCAGCCAAGTTTACAACAGC
ATTTGAACCCTCAATACACTTATTCCACTCTTCTTCCTCAGCGATCACAA
TCTCAGGAAACCTTTGGCCAGGAAAAACAAGCTGTGCATTTCTCCTGGAT
CTTGTTAAAATGTGGACAATATGATTATCTGCAATTAACTTTTGGACCAA
ACTTCGGCCAATAAACCCAGTAGCACCAGTTATTGATACTACCAACCGGC
ATTTCTTGGGGGGTTGCGAAGCTTCGAAGCCTCCGTCGCTTACACAAACA
ACCATCCATCGCTTGGAGCTGCGTCGGCTGTCGTAGGCCGGCGATGCGAT
GAAGAGCGAAAGCGGAGCTCTGCATAACACCATAGCAGAAAAGCGAGAGA
ACTCAAGTGAGGACGAGAGGCCGAGAAGATGGCATCGAGATAAAACAGGG
AAAAGTTCGAAGGTGAAGAAGTGCGCTAGTAGAACCGGCAATCGTGTTCG
ACAGAG
>Unigene156_All
TGCATTAATTTCACCTCACATACAAAACACCTTAATTCTTCAAATAAAAC
GAGCAAGAGAACTGAGTCTGATCAAAAGCGCGGTTAATTTGAAAACTGAA
CAGTCTATAAAATTTGATGCACGATAGCAGACAAAAAGGACATTTGAAGA
GTAATTCATGTCTCAAAATATCCACCAGTTCATTTACCTCGCAACTAATT
CCTCTTCGATGCCTCTCCAATGTTTCTACACTTTGGTTCAGGCATTTAAA
ATATAATTTGTTTTCAAAAAGGCGATACAGAAACAAGACAAGTTCAGCAC
CTGAGCATGCTCCTGACTAGAATTTGTTCTGTTTTCCACAGCAGCTCACG
AATGGTAATCGTGAATCAAACTATTCCTTTGTCAATCACTAGCTCTTGAC
AAACTATCTCATGCTTTAAAGCCTGTAGCGATTAAGCCCCCATGCCTGGC
TCACGGATCTCGAGAGTAGTTCTTGACAAGGTTGCTTCCAGCTCATTCAG
TTCATCAATGTCGAGGTCATCATCATCATCCTCAGCGAGAATTTCGTTCT
CATTGGCAGGTTTTGAAGTGCTCGGTTCGCTAGTTTTAATCTCTTTAGCC
TTCTCTTCACCATCTGATTCTTCCCTTTGGTATTTCTCATACGCCTCTGC
ATCATCCACAAACAAGCTAGCATCTGAAAGAAAGAGCTCACGACCACTCA
TCCGATCATTTTTGGCTCTCTCTGCCTGATTTGCAGCAAGGGCAGCTTCC
TTTGCAGCCATCTTCTTATTCTTCCATTGTTGAAACAGCTCAGGCGTCAT
GGGAGTTGAAGAAGAGAGTTTTGTACGCTGTTCCTCAATCTCATCTTCAA
TTGGCCTTTTGTCTGCTTCCTCCTCCAACAAAGCCTTCATTTGAGATTTC
AGAACATATCCAGGAGGAAGAGCATGCCTATAATGGCAATCTTTGCCACC
ATTGGGGCAGGACCAGAACCAACCATACTGTTTTTTCTCTACTGCCTCCA
GGAAGAACTTGCAAACAATTTCAGTTGGCTTGTTTTGGTTGTATTCTGAT
TTTTTTGATTCAACAACCTTTTCCAGGGTCTCCTGATCCCAATCCTCCAT
TGTTTCAGTACTTTGCTTATCACGCGTGTCACTATAAATGTCGATCTTCT
CACCCTTCCTTTGCACATTTAAATCATGGGAAAACTTGCACTTGAAGCCT
TTCGCACATTGTCCCGCTTTAAAGAACTCACATAGAATGGACTTGGGATC
AGCACCAACAGGAACTTTAGGTTGGCTAACAGCAACCTTAAACAAATCAT
TCAGCTCCTTCTCTCTGGCCTTTTCATCTTCCAGTTTCTTCTTTGCGGCC
ACTTTGGAAGGGTCAGGCCTAGGTTGGACAGATTGCTGGAGGCTTTGCAC
GTATTTTTGAACATTTTTGCTCTTGTTCTTATTCTTAAGACCAAAGGTCT
TGTCCTCGACAATCTTCTGCTTCTTGGCGAGTTCCGCCTTATTTTGTTGT
TTCGGAGGCATAGGCGATCCGCATCAATAGTAACCCCTTGGGAGAAAGAA
TCAACAACTTAGGAGTGAAGGAACCCCTATTCCTTTTTCGGTAAATTCCC
GAAGAACTCTGATTATCTTATCTTCGTGTATGATCGATTATGATTTGAAA
AGGGAGCGAAGGGGGCGAAGAAGATTGTGTATTGGCCGCAAACTATGTTT
TTGGGGCGTCTGATGTCCCTCAAAGTTTGGTTCTCTAGCTTTCCGATACC
CTGGCAGGAAATAGCGAACTGGGTTTTCCTGCTCCTCACACACACATGAA
GCTTCCAAATTCCCCTAAGGGGACTCCGGCGTTCGAGTCGGCGAGTGTTT
TTTTCCCTTCTCGTTAGATGCTCAACATAAGTTTGTAGCTTTAAG
>Unigene157_All
AAAAAAAAAAAAAGTAAAAAAAAAGGGGATGTATCTCCTTCCTTATTCTG
CAGCTTCAGCAGGCGTTCTTGTAGTCATCTGGTCAACCGCATGAACTGTC
CTCTGAAGTTCCTCCCAAATCGCTTTGTAAACCATTCTCTGCCTATTAAC
AGCCGACTGTCCCTCAAATGCCGCTGAAACTACATCAATGCTGACATGCC
TGCCATCACCGTAGGCATCTTTCACAATGACTACATCTGCATTTAGCTGT
TCCTTGATCTTAGTCTCCATGGACTGGATGGTGTTGGAGTCAATGGATGC
GGAAGAATCAGAAGCCTGAGAAGCCCGAGGACTGCAGAGGTTCCGAAGAC
CGCATCCAGCGAGTGGGGGAAACGACAAGGGCGATGGGAAGGGAAAGGGT
ACTGCGATTGTGCTTTTTGGCCACCGGAGCTGCTTCCATTGGGATCCGGG
TCCGGCGGCCGCTGCACCGGAGATCAAGGAAATCGGTCGGAACCACCATG
GCCTACGAGCGGGGGAAGGAGGTAATGAGGATAATATGATTCCATTTGCG
GGGCGTAGCAGCAAGGGCAACGGTGGCGAGTGCGAAGTTACCATGGCCAT
AGAAAGTCCGGTTCTCATCTCGGCTCAATCCCTCAGTCGCCGGAAGCTAA
CCCGTTGATTCTATTAGTGAGTTTTAGGGGCTATTTGGGTTAGGGGATCT
TTAGTTTATTATTTTTAG
>Unigene158_All
AAAATTTGGATCTTTTGGAAAAATCCTTTTGCATTCCATATTATTCAGGA
CCTTCACCAGGGCATGAAGACTAAAATCTCCTTTAGCAATTGGTCATGCT
TTGGATCTTTTGTCTATGCTTCATACAACAGGTATGGTAGAAAGAACTTG
TGGGATGATCTGATTAATTTCTCGACCTCGATTAATGCTCCCTGGTTAGT
GGGTGGGGGTTTTTTGTTTCCTCGGCAGAACGAAGGGGTGGAAATCCTCC
TAGCCCTTTATCTATGGAGGAATTTAATAATATGGCTCTTGATTTTCACT
TGACTGATCTGGGCTTCAGTGGCTCCCAATTCACCTGGAACAACCACAGA
ATGTGGCAAAGACTTGATAGGATCATGTTTAATGATCTATGGATAAACTC
CTTTCCGATTACATCGGTTGAACATCTTAGTAGAACCCTATCCAATCACT
CTCCTTTGCTTATTTATGTTAAGGTTAATACGGAGTTCCCATCCCTCTGT
ACTCCTTTTTGTTTTCAAAATATGTGGTTGCTGGATACCAAATTTGCGGA
GGTGGTGGCTAATAATTGGGGAGACCCTCTTTATCCTGATGATTCTGTTT
CGGGGATGAAGAGACTTTGGCTGAAATTAAAAAGGCTTAAACAGTTGCTC
AAATGGTGGAACAAAAATTGCTTCAAAAACATTTTCACTAACTTAAAAGA
ATTAGAATAAGAGGTCATATCGTTAGAGGAAGAGGCTATCCTGGATACTT
CTAAAATTATTTTATTAAACCAAGCCAAAGATAAATTAACCAACTATCAA
GATATGGAGGAAACTTACTGGAGACAAAAGGTTTCTGCTAAGAAACTATC
TGAAGGCGATAGGAATACCAAATATTTTCATGCATTATTCAATAAGAAAA
AAGCCTTAAATTGCATTAAGAAAATT
>Unigene159_All
GGTAGGTTAAGGATTTCGCTTACTCGAATTACATTCTCTCACCGGAGAAA
TCAATCGCTTCTCATTCTTTTCTAAAATCCGTTGGAGCTATGGGTTCTTC
ATCTCATTCCACGTTTCTCTACTTCTTTCTGCTGTTTGCTCTTCTCTTCC
ACCATTCTAGTGCTGCCCGGAGGCTTTTCGCAGTGGTAGAGGAGCAGCCG
CTCACCATAACCTACCACAAGGGAGCTCTCCTCTACGGCCCTATCTCTGT
CAACCTCATTTGGTATGGTAAGTTCACCGCCTCCCAGCGCGCCATCGTCT
CCGACTTCGTCGCTTCCCTATCCACCAGCGATCACCAGAAGAACAAGCCC
TCCGTATCTTCCTGGTGGACGATGGCCGAGAAGTACTACGCCCAATCGAA
GAAGGCGCCACCTAGCCTCACTCTCGGTGACCAGATCGTCGACGAGGACT
ACTCCTTGGGCAAATCCCTGAAGAACTCAGACATTGCAGCTCTCGCGACG
AAAGGTAGGCCGAAGCAAGCCATAAACGTGGTGCTAACGGCAGATGACGT
GGCGGTAGAGGGCTTCTGCATGAGCCGTTGCGCGACCCACGGGTCATCTC
CCAGGTCCAAGACCGGCCGCTTCGCCTACATCTGGGTGGGCAACTCGGCT
GTTCAGTGTCCCGGCCAATGCGCTTGGCCCTTCCATCAGCCGGTCTACGG
CCCACAGTCTCCACCACTTGTGGCGCCTAACGGCGACGTCGGCCTTGACG
GCATGGTGATGAATCTGGCAAGCATGATCGCTGGCGCAGTTACCAACCCG
TTCGGCGGTGGTTTCTTCATGGGCCCGAAGACTGCGCCGCTTGAGGCTGC
GACGGCGTGCCCTGGTGTCTATGGGAAAGGAGCTTATCCGGGCTATGCCG
GCGAACTTCTGGTGGACCCCGTCACTGGTGCCAGCTACAACGCCAATGGA
TCCCACGGGAGGAAATATCTGCTTCCGGCCATCTTTGATCCGTCAACGGC
TTTGTGTTCTTCTTTGGTGTAATTGGAGGGAGCTGCTGTGTGGTTCATTT
AAGAGAGTCAAGAGTTTGGATCTTTTAGTATAGTTAAAAGATAGAGATCG
TCAGATCAGCTTAGGTGCAATACTCAAAATATGTAATTCTTTTTTTAAAA
CTAAATATCAAACATATTGAATTAATAAAAGAAT
>Unigene160_All
ATAAGTAGTCCAATTATTAAGTGTTTGAAAGTAAATTAATTTACTTTTAA
AAATTTCAACTTTGCAATAGATTAAGTCTCCAAAAATCATCTTATTATTT
GAAAAAGTTATAATAAAAAAATTAATAGATCGACAATGACAGGCGAGTGG
TGGAATGCGAACCCCATTGACGTGATCCGGCAAGCTCTGAAGACCGGAGC
GGCTCCGAACAGCTCCGACGCAGTCACCATCAACGGCCAACCAGGCGACC
TCTACAAATGCTCCGGCAATGAAACTGTCGTGTTTCCGGTGGCACCCGGC
GAGACGGTCCTCCTCCGTGTCATCAACGCCGCCATGCTCACCGAGCTCTT
CGTCTCGGTGGCCGACCACAAGATGATGGTGGTGGCGACCGACGCCTCCT
ACACCAAGCCTTTCACGACCTCGGTCATTCTTCTCGGCCCGGGCCAGACC
ACCGACGTCCTCATCCAAACCAACCAGCCCGCCGGCCGGTACTACCTAGC
CGCCCACGCCTATGAGAGCGGCCCGCCAAATATCCCCTTCGACAACACAA
CCACCACCGCCATCCTCAGCTACGAAAACCAAATCACTTCATCGCCGCCA
AAGCCCGCCGTCTTACCAGCCTTCAACGACACCGCGACTGCCGCCGCCTT
CTCAGCGAAAATCAAGAGCCAGGGCCCCGTCAATGTGCCCGGACCCGTAG
ACGAGAACCTCTTCTTCACCGTCGGGCTCGGCCTATCCAACTGCCCGCCG
GGACAAACATGTGCCGGTCCGAACGGCACGCGGATCACCGCTAGCATGAA
CAACTACTCATTCGTTCTCCCCAGGCGCCAGTCTCTCCTCCAGGCCGCGC
AATTAGGCATCCCCGGCGTGTTCACCACCGACTTCCCTGCTTTCCCTCCG
GTGAAATTTAACTACACCGGCGACAATATAAGCCCGAGCCTCTACCAGCC
GGTCAGAGCGACGAAGCTCTACCCGCTGAAATACGGCTCTGTCGTTCAAA
TAGTGATGCAGGGGACCAACATTTTCGCGTCGGAGGAACACCCGATGCAC
ATCCATGGCTACGAGTTCTACGTGCTCGCGACGGGGACAGGAAATTTCAA
CGCGAAGAAGGATGCGGCAAAGTTCAACTTTGTAGACCCGCCACGCCGGA
ACACCGTCGGCGTGCCGGTTAAAGGATGGGCGGTTGTAAGGTTTTTGGCG
GATAACCCCGGGGTCTGGTTTGTTCACTGCCATATCGACTCGCATCTGAC
GTGGGGGTTGGCCATGGCGTTCTTGGTGGAGAACGGTGTCGGCAAATTGC
AGTCAACGATACCACCGCCGCTCGACCTTCCAAAATGTTAGGAAGGGGAA
GAGTTCCTCCTGGCTTTGTTCTTGATCCGGATCAAATCTTTTGCTGCTCT
GTGTTCGAGTGTTGGCTCCTCAATTTTTATTTTTATTTATATTGGATCTG
TGTACGTGGTTTGTGGATTTTGGGTGGCTGATTTAACTTGCGATTTGTGC
AAGCACGAG
>Unigene161_All
ACTTGAATGAATTTAGGGTTTACTCTATTCTTCTCACCGTCCAGTGAAAG
ATTGGTTATTTTTATAGGTTATTTTGTATCTGTACTCTCTGTTCCTCTCT
CGAGGGTACATAGCATTTATGGTCTTTTTTCTAGTTTCTTTAGCCTGGTT
CTTGAGATTATGTTCATTACATTCCAATGGAAGCATTTGGAGGCTGTTTG
GATAGTTTCTGGGGGATATTTTGCATCTGTACTCTCTATACTTCTCTTGA
GGGTACAGATCATTTATGGTCTTTTTTCTAATTTATTTTGCCTAATTCTT
TAGATAATATTCATTACATTCTAATGGAAACAATTTAGAGGCTGTTTGGA
TGGTTTCTGAGAGTTTTTGGCATATGTACTCTCTGTACCTCTCTTGAGAG
TACAGATCATTTATGACCATTTTTTCCAGTTTATTTTACCTACTTCTTGA
GATAATGTTCATTACATTCCAATAGAAGCAATTTGGAGGCTGTTTGGACG
GTTTCTGGGTTATTTTTGGCATCTGTACTCTCTGTACCTCTTCAGAGGGT
AC
>Unigene162_All
AGTGGGTGTATTTTTCAGTCGTTCCTTTCCTGTCGTGCACTCGTTTGCAC
TCGCTTTACTTCGGTCGCGTTGATCGTCCCAATATTGGCCATTGGTGAGC
TTCTGCTGGGGATTGAAGTTGATCAGGCGAGATCGATGGGTGCGGAGTAG
TTGAGTTGGGTTGGATGCTTCCTTTAGGTTCGTCTGTGACAGATGGTGGA
GGAGGAGGGGCTGAAGAAGAAGGTGGGAAAGAAAGGGTGGCGATTCGGAT
CATGGTGCGTTGCTGTTGCACCATAGTGGTCTCATTAGGCGTTTCTTTCT
TGCTGTCGTTCGTATTCGGGCTATTGGCCATCGCCATGGGGAGTTTGTCG
GCTTCAAATCCGGTTACGGTTCCTACAGTTTGTAGGATTGTATCGAGCAG
TGTAGATATTAAGTTATCCAGGGTTTGTGAACTCGGGTTTCTAAATTATA
AAGCTAGTAATGTATTTCATCCTAAGGAGAAAACAACATTCAGATGCCGT
GATGATTATTATTGGGCTTCAATATTTGAGGTTGAGTATAAAGAGTATTT
TTCGGGTCAAATTCTTCATGCAGTTGCAGAAGTCCCAAAGGAGGCCCTTC
CTCATGACTGTAGGCCCAATTTTGATACTGCTTGGATGACAAAAATGAAG
TTTGAGGTAAATGAAACTTACAAATGTACATACACACTGGGTAGTCAGAA
GGCTGATATCTATCCTGATACCCTTTTCAACTGCCAAACAAAAGATCCGT
CTACAGCAGAGATGGCCAGAAGATTCTTTCTGCTGTTCACAAGATCACTT
TCTGAAAATAACACAGCAGGACGCCAGATGGGGTACACTCTAGGCGGCAT
TGTGTTGGGAATGCTCACTTCTATGTGCTGCATCATACTAATTAAAATCC
TCCAGGCTGCAGCATCTTCCCTTGCCAAGCAGTGGAATTCAAAGAAGCAC
CTGATTCGATCTCTTCGTCGAGCCTGCCTGCTCGTTGCTTATTTCTCTGC
TGTTGCTTGGCTTCTATTGCAGTATCAAAAAATAATCGGCCTCAAACAGC
TCTATATTAAATCTACTTTGTGAGACCAAATCAAACAATGTAAGTATTTC
ACTGAATCATATCTTTTGTTACATATGATTTAAGAGATTCATGTATATAT
GTATCAGTTAGGTTGATAAAATCAGCTTTTGAACTGGGAGCTAATGCAAT
CTCTCTTATGAAATGCTGGCAACAATCTGCTTCAGCCTGTCTTCTCTTGG
CTGTTGTAAGTGCTTTATGATCTCTTCACTACCCG
>Unigene163_All
TGGTGGGCGAGCGCGGCCGGGAACTCCCTGGACCGAGTTTGAATCCTCTC
CAGGTCGGAGGTGCCTATGTGTAATGGCGGGGAAATCAAGTGGGAACTCG
ACACATGTGGGTGATGAATGTGACGCTAAGCCCCCGTAGGATTAGTCACA
ACGACATCTCCACCCACAAGATGGGTGGGATGTTGAGTGGATACCCATTC
CCAAAAAAATTTCCAATCCCGAATCAGTCGAGGAAAACATTGAAGAGAAA
AGAAGACAAATTCCAATTTCAAAGGGCATGAAAACTCAAGAAATACGACA
ATTTTCAACACTTCGACAATTAAAAATCCAAACTTTTCAAATGCA
>Unigene164_All
CCAGATAGGAACTTAGCTGAGGAAGCCATAAAGCCAAAAGACAAAAGTAA
AATAGTTGTCGCCGAGAAGGGAGTGATCCTTGAGCACAAAAGTGCATCAA
ACCCCGATTGTGTACCTGCTGAATACGGCTTTCAATGTGTCCTCGAGAGG
GAGCAGCATAGACCAAAGAAGATGAAAGGAGTTTCATTTAAGATTGACAA
AAGCAGCGCACTTCCTGATCATAAACATATATCAAATCCTTACCATGAAG
TCATTGAAGACTGCTTTGATGATAACCCTGAACAAAGACATCCTAATGGA
GCCATGAAGCCAAAAGAAGAAGGGATAGTTGTCATGGCAGAGCGAGGAGT
GGATCTTGTGTGCAAATATGCATCTAACCCCTATCATGAATGTACTGAAT
ACTGCTTCCAAAATCTCCCTAATGAGGATCAGCGTAGGAAAGTTCTCACG
AAGTCAATGGAAAAGGAAGAAGCAGTTGTTCCCTTAGACAGAGTGAATCC
TCAGTGCAAACAAGCATCAAATCCGTATCATGTATGTGCTGAATACTGCT
TCCCAACTGTCCCTGAGAAGGACCGGCCAGGGAAATCAACGAGGCCAAAA
GGCTCTAAGGAAGGAGAGAAGGTCTTCAGTACTAAACATGCATCCAGTCC
TAATCATGAATATGCTGAATCTTGCTTCCAAATTGTAGACAGAAACATAG
TTAAGGGAGAGAAACCCAAGGGAGCTCCTAAAAAGACTAATAAAGGTAGT
TTGCATCTTAACCGTAATGCGTCTAGTCATAATAATGTTACTGAATATTT
CTTTGAGGATACTCCTAAAAAGGAACATCTGAAGGAAGACATGAAATCAA
AGAAAGAAAATGAAATAGATCTCACCACACAGCGTGAATTGAGCTCTTTG
TGCAAAAATGCATCAAAACCATACTACGTTTGTGATGAATACTGCTTCCT
AAGTGTCCCCGAGAGGAAACAGCGTGAGCAAGTCATCAGGTTAAAAAGTT
CAAAGGAGGGTGAGAAGGTGATGAGCAACATAGAGAGCACAGCTGCAAAG
CCAAAAGAAGAAAGTGAAATAATTGAAACTGTAGAACAAATAGTGAACCT
TGAGAACAAAAATGTATCAAACTCCTCCAATGTATGTCCCGAATATTGTT
CTGAAAGTGTCCACAAGAAGGATATCTCCGAGAGGGACCAGCATGAGCAA
AGTAAGTTATGTACTGTGTTCGTCCATGTTCATTATCAATAATCTAATCA
ATATATCACTTCAGTCATCAGGTTAAGAAGTACGAAGGAAGGGGATAAGT
TTCTAGGCAATAGACAGATAACAGGTTTTGACGCTTGGTGCCAACATGCA
TTAAATCCTCACCATGAATGTACTGAATTCTGCTTCAAGAATACCCCAGA
TAGGAACTTAGCTGAGGA
>Unigene165_All
GTCTTCTTTAACTTGTTATTTTGAATAATCAAAACCAGCATGGCTTGCTC
TTAACCTATCTCCATAGTCTCGGTCAGATCTCTAGGGAATATTCCTAGGT
TAAAGTTTGCATGGTTTCTTCTATACCTAGACCTCTACGGATGAACATAA
ATGCATGCAACTGCTTCTTCCAACTCTATCTTCCAACGTCTTCTCATAGC
AACTTCTATGCCTAGTTTCTTCTATACCAAGAAGACGTTGGTAAAAGTAT
AAAAATAACATGAAAACCG
>Unigene166_All
GAAACGTCAATTAAAAATTTGATTTGAGCTTGTAGGTTTTATTTATTCTG
TATGTTTTTTTTATCCATTTCTATTATTTGTGGACATGTCTTTAATGAAA
TCCCTTTTAAGGACGACATGCATCCTGCAGTTTTTATTAATTTATAGGCA
GCATCATTGAGTCATCGACAGTCATGCACCGCTCAACAGTCCTACGCCAG
AGCAGTGCAGAATGGAGATTGGGAGTTGTGGAGCTATTATTTGTGAGAGT
TAGCGCTTGAGGATGAATTAGTAGAATTGAAACCCCTTGTAAAGCTTGAA
ACAACAAAGATTGATTTTACCCTAAACCCTAATCAAATGAAAAAAAAGGC
AGTGTAACAAAGGAAATGAAGGGTTGAACTGTTGAAGGCTCGGCTAAAAC
ATCTCTAAAGGGGAAGGCTTGAATAAGATCCAAGACGTGAATGCATGACG
CATTTATTAGGTTTATCAGGGCTTAAAGAGGCTATCCCTAATAAAAATTT
ACTAGT
>Unigene167_All
TTCTCCCTACATCTTTCTCTCACCCAACTCAGTGGGCACGGGTTCGAAGT
GCCCCCACTGTAGATCCGCCAGTGAGCGCACATTAGACCCGAGAGGGAGA
GGGAAACCACCTGCGGCAATGATATAAATTCGCATGGCCTTCGTCTCTCC
GAAATCAGCAAGGATATTAGTTTTCCAGCGAATTGCTTCGCTTCCCCTAC
GCTTCGTCTCAACCCAAACGATATACTTCTCCCCTTCGAGGAGAAAACTA
GGGTTTCGCTTTTTCGGTGTTCGTTGCGGTGCCCGACGCGTAGCCATGGT
GGCGGAGCTTCGACCAGCGGTGAAGGATCGGATTGATCTCACGGAGAACG
AGGAGACAATCTTCCGACGTTTGCTTGACGTCGTGGACCATTTCAAGTTG
AATACTCAACTCCGGGTTGCTGGGGGCTGGGTACGAGATAAGCTCTTGGG
AAAAGATTGTTATGATATTGATATAGCATTGGACAACATGTTGGGTCGAG
AATTCTGTGAAAAGGTCAATGAATATTTGCTCTCTGCTGGCGAAGAACAA
CGAGGAATTGGTGTCATCCAATGCAACCCAGATCAATCTAAACACCTGGA
AACTGCTAGGATGTGCATATACAATACATGGATTGATTTTGTAAACTTGA
GATCTGAATCATATGCTGAGAACAGCCGTATCCCTAAAATGAAGTTTGGA
ACTGCTGAAGAAGATGCTTACCGTAGGGATCTAACTATCAATAGTTTATT
CTTCAATATTAACACTTATTCAGTGGAAGATTTGACTGGAAGGGGCGTTC
AGGATCTGAAGGATGGATATATTGTCACTCCTTTACCTCCAAGAGCAACT
TTCTTAGATGACCCCCTTCGTGTTTTGCGAGCTATTCGTTTTGGTGCTAG
GTTCAATTTTAAATTGGATGAAGACTTAAAAGAGGCTGCATCTGATGAGG
AAGTAAGAGACGCCCTCATGAGTAAAATTAGCAGAGAACGCATTGGTCAT
GAAATTGATCTGATGATTTCTGGCAGCCAACAACCTGTCAGAGCAATGTT
TCATATTTGTGATCTGCAGTTGTTCAATGCTGTCTTCACATTGCCTGAAA
ACGCACAACCTGAGATTTTTGAAGGTTGTAACAGACTGTGTGTTTCATAT
ATGGATGCAGCATGGAACGTGCTTCAACTAGTTGGCTGTTCAACATTCAG
TGGTGAACAGAAGAGACTTTATTTATATGGGGCACTTTTTCTTCCTTTGA
GAAATACAGTGTACACGGACAACAAGTCAAAAAAGATTCCAGTTGCCAAC
TTTATCATCCGAAATTCTTTGAAGCTGAAAGCTAATGATGCTGAAATGGT
GGTATCTTTACATGATGCAGTTGAGAGGTTCATTTCATTATTTCCCATCT
TGGAATCAGACAGAGAGCTTATACCTGCTGATGTCAAAATTGAAGATGAT
TTCCTCGACATACCACCAGCTTCAAGGAAGCGGGTCTTGGCAGGATTGCT
CCTGCGTGAAATAAAAAGCTTTTGGCGTGTTGCGTTGTTGATGTCCACTC
TTTTGCATCCAATAGATGCAACTGTCGGCGATTCTGGGAACAAGGAATCA
GAAAGAAGAGAAATTTTCACAAAAGTTGAGAGGAGCATTACCGATCTTGG
CCTTGACAATGTATGGGAAGTGAAGCCATTGCTTGATGGAAAGGCGATAA
TGAATGTTTTACAGCTTAAAAGCGGAGGTCCTCTTATCCGAGAATGGCAA
CGGAGGATGATCAAATGGCAGCTCGCTCATCCTTATGCCACTGCAGAGGA
ATGCCTTGATTGGATGCAGCAGTCTCAAACAAAAAGAGCAAAACTTGACT
GTTGTGCTTGAAGCCTCTCTGCATCTAAGCTTCCTCTCAAGTTTGGGCAC
TCATGGCCGAGCTATATGAAGCTTGCGAAGGAGGAGAATTTTAATGTCCG
TTATGAAGCTCATGAGGAGAGAGTATGATGAAACTGGAGCCCATTAAATC
AAGATTCTGATGAGAATCATTGTTATATTATAATGTATTTCTTCTGCATT
TAAGACATCAATGTATTAAATGGCTGTATGAAGAATATGTTTATGAAAAC
TTTGTAATCGCCAATGTACTTTTGAAGGATAATATTAATGAAATTTTGTG
TTACAAGTTAAAAAAAAAAAGGAATTAAAAA
>Unigene168_All
TAAACTGAAAGAGCTACATTAAGCCAGAAGCGATAAATCTCCTAACTAAT
ACAATAACATATTAAAAAAAAAGAAAAATACCAACTTAGTAACAACACTA
GATCCATATGAGGAAAGCTAAAATCATCTGCAAGCAGAACCTGCAAAAGA
ACCTGCAAGATACTAAAGGAAAGATAAACACAAATAAATGAGAAACAAAG
ATTAAAAGCAAGGATAAAGAACAAAAAGAAGAACAAGCTCAGGCTCAGTT
AAAATCATCTCAAGGAGCAACAATATCTGCGAGCATCCAAACTTCATTAA
GAAGGGTTACAATCACATATAAAGCTATCAGCGAGAGATAAGATAAAATG
AAACATCAAAGCCATCACAACTAACTAACCTCACCTAAAGCTATCAGTCG
AAGACTAATAGCCAAAGAAGAACTAGGTCCAGTTACCAGCAAAATAGAAA
AAGCCTGTCAACAAAGCCACCCAGCCAACCAAAGGCCCAAAAAGACAGAC
CATCTACCAGCATCATGAGCAACAGTACAAAATGAAAGAACATCAGCACA
ACCACCACCACATAGGACAACACCAAAAGACACAACAGCACCAGGGACAG
CAAAAACAACCTAGAAGGAGGCCAAATCCACATCTAAAAAAAAAAAAAAA
ACTGAAGACAACAACCACCAAGCAGCCTCCACCAAGCCAGCCAAAACAGA
AGAAAAGCTAAAGAAAAAAAATAAGAAAACTCTAGATCCAACCACCAACA
AAACATAACCAGCCAACTAACTAACCAACCAAAGACAAAAAAAAAAAAAA
CAAACCCTTACCTATTACAAAGAATTAAGTTTAGACACTAACCTCTTCCA
TGGAAGGTTTTCATGATATTGGAGAAGATATACAGTCCCAAACTCTAGTG
TGGAACCATATCTTAGCCATCGTGGACACTATGGTCCTCAAATGTGCCCT
CAAACTACGCTTCTTTGATGCCATACATTCCCATAGCTCGACAAATCACC
ATATCTCCTTGACCGAGCTCGCAACCTCGTTAACCATACCTTCCACACGA
ATCACCACTCTTGGCCGCATAATGCGTTATCTTGCTCACATGCGTTTGGT
CAACATCATCCATCACAAGACAACATACGAAGAAACTTACACTCTCACCT
CCGCCTCCTCTATCTACCTTAGAG
>Unigene169_All
CACAAACAACCCCAGCCACAACGTAGGGATGGTGCTCATCTTGTAAATGG
CAACACAAATGGGCTTGCTGGTACTGAATCTTTAATGCGGCAGAATCCTG
GTGCAAATGTTATGGCAACAAAGCTGTATGCAGAACGATTGAAAATGCCA
CTTCAGAGAGACTCTTTAGAGGAAGCATCCATGAAGCAAAGATTTAGTGA
CAATGTGGGCCAGCTTTTGGATCCAAATCATGCCTCTTTACTGAAACCTG
CTGCATCATCTGGACAGGGTTCAGGCCAAATTATGTCTGGGTCAGCTGGG
GGGTTGTTAGGGAGGTTGCATCAAGTCCAGTCTAGAAATCTACAGCTTCC
GGGATCAACACAGGACATCAAAACAGAGATGAACCCTTCACTGAATCCCA
GAGTTGCAGGACCTGATGGTCCATTTACTGGAGCACCAGACTTAAATCAA
GCGGGGAGCAATTTAACATTGAAGGGCTGGCCTCTTACGGGCCTTGATCA
ACTTAGATTGCAACAGCAAAAATCTCTTATGCAGTCGCCACAGCCATTTA
ATCAGCTTCAGCTCTTGAGCACACAGCATCAACAGTTAATCCTACAGTCA
CAATCAAATCTAGGTTCTCCTTCTGCAGTAGACATTGATACTAGGAAGCT
ACGAATGCTTCTTAATAATAGGAACATTACTCCTGGTCGGGAGGCCCAAC
CAAATACTGCTGGCGATGTCATTACCAATGTAGGATCAGCAGTTCCAACT
GGCTGTCCTGTAATTCCTCGTGCAGATACAGATATGCTAATCAAGAAAAT
AGCTCAATTACAGCAGCAGCAGCTTCAACATCAAAACAATAGTCAACAGC
AGCAGCTTCAGCAGCTCCCTATTTCAAGTCAACAATCACAAAACTCAAAT
ACGCACCTCCATCAACAAGATAAGATGGGTGCTGGAAGTGTGACTATGGA
TGGCAGCTTGTCAAACTCTTTGCGAGGAAATGACCAGGCTTCAAGAAATC
AAAGTATTCGAAAAAGGAAGCAACCTGGATCATCTTCGGGTCCAGCCAAT
AGTTCAGGAACAGCAAATACTGCGGGGCCATCTGTGAGCTCCGCACCATC
AACACCTTCTACTCATACACCTGGGGATGTGATATCCATGCCTTCGTTGC
AGCAGAGTGGAAACTCAACTAATCCTTTGCTTGTTTTTGGCTCTGATGGA
ACTGGTACTCTGACATCTACAAGCCAATTGGCTAACATTGATCGCTTTGT
TGAAGATGGTTCTTTAGATGACAATGTTGAGTCATTTTTGTCTCATGATG
ATGCTGATCCTAGAGATACAGTTGGTCGGAGTATGGATGGCAGCAAAGGC
TTTACATTTAGTGAAATTGGAATTGTTCGTGCGAGCACAAACAAAGTCAT
ATGTTGTCATTTCTCATCAGATGGAAAACTCTTAGCAACTGGTGGTCATG
ACAAAAAGGCAGTGCTGTGGTACACAGATACTTTGAAGACAAAATCATCT
TTGGAAGAGCACAATTTACTGGTAACTGATGTGCGATTCAGCCCAAACAT
GCCCCGTCTAGCCACATCATCCTTTGACAAAACAGTGAGGGTTTGGGATG
CTGACAATCCAGGCTATTCGTTGCGTACCTTCACTGGGCATTCTGCTTCT
GTTATGTCTTTGGATTTCCACCCTACTAAAGATGATCTCATATGCTCTTG
CGATGGTGATGGAGAAATCCGTTATTGGAGTATCAATAATGGGAGTTGTG
CTCGTGTTTTTAAGGGTGGTACTACTCAAATGCGGTTCCAACCTCGTCTG
GGTAGATTTATTGCAGCAGCTAGTGAAAATAAAGTTTCGATATTTGATGT
AGAGACACAGTCTTGCAGGCATTTGCTACAGGGACATACAAAGCATGTTG
ATTCTGTTTGCTGGGATCCTACTGGTGAGTATTTGGCTTCTGTGAGTGAA
GACTCCGTCAGGGTATGGTCGATTGGCTCACGAAGTGAGGCAGAATGTGT
TCATGAGCTGAGCTGCAACGGAAATAAGTTCCATTCTTGTGTATTC
>Unigene170_All
GACTTCATTCTGGAGTGATCCTAGTGAGTTTCAAGACATATTTGATGTAG
GCCACTTCATTACTTCATTGAGGGATGAAGTCAGGATATTAAAAGAGCTC
CCTCCTAGATTGAAGCGAAGAGTTGAGCTGGGAATGTACTATTCCATGCC
ACCGATTAGTTGGTCTGACATCTCTTACTACAAAAACCAGATTCTACCAT
TGATCCAGAAGCACAAGATCGTTCATCTGAATAAAACTGATTCCAGGCTC
GCGAACAATGGCCTGCCTATGGAGATTCAAAAGTTGCGTTGCAGGACAAA
TTTTGCTGCTCTTCGATTCACTCCACAAATCGAAGAATTAGGACGGAGAG
TGATCAACATGCTCCGCCGAAATGGTCCCTTTCTCGTCCTTCATCTCCGC
TACGAAATGGACATGCTAGCTTTCTCAGGCTGTACTCATGGCTGCTCCAT
GGAAGAGGCTGATGAATTGACCAGAATGAGATATGCATATCCTTGGTGGA
AAGAAAAAGTAATAGACTCTGACTTGAAAAGGAAAGATGGTTTCTGCCCT
TTGACACCAGAGGAAACTGCTCTTATACTGAAGGCATTGGACATTGATCC
CAGCACCACCATATACATCGCAGCTGGTGAAATATATGGTGGAGCTAGGA
GAATGGCTGCTCTAACCGCAGCTTATCCAAATGTGGTGAGGAAAGAGACG
CTGTTGGAGCCATCAGATCTTAGATTTTTTCAGAATCACTCTTCACAGAT
GGCAGCATTGGATTATCTAGTATCATTGGAAAGCGACATATTTATTCCTA
CATATGACGGCAACATGGCCAAGGTTGTTGAAGGTCACAGGAGGTACCTG
GGTTTTAGGAAGACCCTTCTCCTGGACCGTAAGCTCCTCGTCGAGCTGAT
AGACCAGTACAACCATGATTATATTGATTGGGATGAGTTCTCTTCTTCTG
TAAAGGCCACCCATGAAAACCGCAGTGGGAAGCCTGTAAGGAGAAAAGTG
ATCATGGACCGGCCGAAGGAAGAAGATTATTTCTATTCTAACCCTCAGGA
ATGTCTGATTCTTCCCTTTCAGTATCAGAACTTCAGTTCACAGTGATCTT
TAGTAGAATTGGATGCGCCTGTTGTTCTCCTCAGTGCGTGATTCTACACA
TTCAGCAAGAGGACCGGGGGAATTGAGCTGAGCCGCCACATTTCTCAACG
GTATCAGTATCCTGAGGCAGCTGATACATAAGCTCCATTCTCTGATAGAT
GAGTCGATGATATACAGTGATGGTTGTTGTATTAATTCATATTATTGCAA
ATAAGATTTTGATTTAATGTATAGAAAATGGAGTGCCAGAATGTGAACGA
GTCCGGGCATTTTCATAATGGGATGTTTTAGGAAGACGATATTTGATAGC
CGTTGCATTGTAAGCACGGCGGATTTTATTAGAGGTTAGTCAATACTCCT
GCTACAAAGCAGGAATCGTTTTTTTTTTTATTATTTTTATTTTGTGTTAT
TGAATTTTTTGAAGGAGACGCTATATTACTTTTTATGTGTCATTTGGCCA
AAATCTGGAAATAAAATATTTAAACG
>Unigene171_All
ATGTTAAGTAATTTTTTGGAGCTCAACAACAGTTAGCTCTAACCCTTCAG
AAGAAACAGCCTGAAACTCTATCTGCTCGAGTACATAGAGTCATAAAGGT
TGTCAAAGAAAAATGTCTTATGAAGAAGAGGTATCAAAGGCCAATTATCA
GAGAAACTCTAAGAATGCTCCACTACAAAAACTACCATCAGTGGTAGTAA
GAACTCAAGATCATTCTAAACAAGCCCTACACGGTGAGCATCGGAGCGTG
ACACTTAGACCGCATGATGAACTCCCCGCCAAGCACCATCAGCAATAACG
CAAAGCC
>Unigene172_All
CGCCAGCAATACAAGGCACAATAATCATTTCATTTATTTCTCAATTATGT
AAGTTTCATCTACAGATATCCATCCATACAACTGAAACTATCTAACTTCA
GTGATATGTTGGTTATTTTTCTATAATTTTACCATAATTCATAAGACTTG
AGTATGAGAAACCATTTTCAAGTTCAGTGGCTCTTCAAAACGAATATAAT
CATACATTATGCCTTGAAAAGGGCTTGAGCTTCTTGCCTGTTTGAGATAA
ATTGTGTTCTCCCCTTCAACAAGCCAACTGTTCTGCACCACAATATTGAA
CAGCCAATACAGCCCGTGGATTCCATGCCTTGCTATTGAGTTGTCTCTAC
CAATGAGTCCAGTTGAGAAATGAGGAGGCTCAGCTTTGGAATCATTGAAT
CGAACTTGCATTTCAGAGAGAGTAGCAGATGCAATTGCGACTCGCAGCAT
GTATGATCCAATTTGATTGACATAGTCGAGTTTGAATTTAATCTGCCAAG
TGGTTGGTGAATACGAGTTATCATCGTTTCTCCTAGTAACCTGGGCAAAG
AACCAATCCTTAGTGAAGTCACTAGCACCAATAGTATAAACAAGATCATT
GTCAGGATATAAATCAGCATATCTCTCCCAAAGCCCATATTGCCTAAATC
TATCAGGATGGTTTAGATAAAGCTTGTTTACATAATCAGGTTTAGGATCC
GGCACGTAGAACTCAGCAGCAGAGCGATCGGGGTATCCGATCTCCCAAAG
AGTAGGACCATCTCTTGGAGGCTCATATACAAGGTCACCAAGATCAATAC
TGCTTCCTGGGTTAATGGTTAAAGTTGTGCCATACATGTAGTCTCCAATG
AACCCAGGCACCCATGCATAAAGATTGTAGTCTCCAGTATGAATATTGTT
GATTGAGAAGAACCCATTAGTTTCAGCTCTTGTCCAAAATTGATATCCCT
TGCATTCTCTTTGCCATGACCCCACCTCTCCTGGTAATGCCAACCCAATG
TATGCTGAACTTGCATATAAATCATGATCATCAATGTACCTATCACGAAT
AAGTAGCCTACCGGTAACAGATCCCCTTTCTCCGGCCTTCTGGTAATCTT
CTGACAGAGGGAAAGCATATGGCCAACACTCTACTTCAGTTTTCATCTGC
AAATTTGCATCCTCCCAGAGAATACGTGGATCTGTTTCTCCCCAAGTGGA
ATTAAGATACATGAACACTGGACCAAAGATCTTTTTCCAGTATTCTCCAT
TCCTGAATTTAGGAACAAGATCATCTCCAGAATAGTGAGCACTGAAGAAC

>Unigene173_All
TAATCCCCATTTCTCCAATAAAAAGATATTTTTTGGTTCTTCTATTTCTT
ACAAAAACGGGATCTTTTCTTGTTTGTTTCTGGAATCTTACCTCTCTTGA
TCTGCAAGTGCGTTACGAATTCGATTTACTCCCTGTATCAAGTTAAAAGT
TTTCAGTTTTCCGGGGAGTAGATATATACCCCTCCATCTTAGCTCTGCTG
CAGCCAAAATATACTAACGAGATTGTTGAGATGTTCTTTTCTGTGAAACA
GGAGGACGTAGCCAAAGCGGATGGGATACCAAACTTTATGAAAAATTCCA
TTCTGCTTCAGACCTTCGGCATGAACTCGCCGCACCCGTGCCAGGAGGCG
GAGCATGTGGTTATTCCACCGTACATATCGCCGGAAACTGACAGGTGGCC
TTCGCCTGAGACCACAAAGCGGGACATCTTCGCCTTCTTCCGTGGCAAGA
TGGAGGTCCACCCAAAGAACATCAGCGGCCGTTTCTATAGCCGAAAGGTG
AGAACGGAGATTTGGAACAAGTACAGCGGCAACCGTCGGTTCTATCTCCG
GCGCCACCGCTACGACGGCTACCAGTCGGAGATTGCTCGTTCGGTGTTTT
GCCTCTGCCCGCTGGGTTGGGCTCCATGGAGCCCTCGGCTCGTGGAATCC
GTAGCACTCGGCTGCGTGCCGGTAATCATCGCCGACGGGATCCGGCTCCC
GTTCCCGGAGGCTGTGCCATGGCCTGAGATCTCGCTGACCGTCGCCGAAC
GCGACGTTGCCAGACTCGAGAGCATCCTCGACCACGTCGCCGCAACTAAC
CTTTCAGCTATTCAACGCCGGCTATGGGATCCTGCAATCCGGCTAGCTCT
ACTTTTCAACAGTCGTGGCATCGTTGATGGCGATGCTTCGTGGAACGTTC
TACGAGCACTGGAAGCTAAGCTCCACCGGCGGTCATGGCAGCGGCGCCGA
CGACGGTCTGACCAGTCCAACCTGGATTTAGTGGTTCGGTGGGCTTAAGT
GGTCGGTGGGCCCTCCTCCGGTGGGAATTGGTTTATTTGGGAGGTGG
>Unigene174_All
ATGAGATACCCGAACATGAACAATAATTGAACATTGATACAGCACAAAAT
ATACAAAAAATGTAACAAATATGGAGGTAGTGGTTAAAACCTACACGCCT
CAGAGAGTACCAAAAACTTTTCATTGATAACAAAGTAGAGCTCAGGAAAT
GGAATCCGAGGGTGTTGGGTACGCCTTCAAGCTTCCACCTTCCATGCTTC
TCGGTCGAGTTACCTGAGCTCCATGACCAAAACTTTGGGCGTGCATGGTC
TTTTCCACTTGGGTTTTTCTCTCTGAATCCTTTGTAGGCTGAACCTGCTC
GAGCACAGCCACCACCGCATCCATGCTCGGCCGAAGCCTTGCCTCGGATG
ATAGGCACTGCAGTGCCAGGGAGGCTGTTTTCTGGGCTCCTGCGAGTGAG
TACTGTCCCTCGAGCTTGCTGTCCAGGACTCGGAAGATCTTGCGCTTGCT
AGAGAGATAAGGCTTCGCCCATTCGACTAGATTGTGCTCGCCTGACGGTC
GGTTCTTGTCAAGTGCACGCCGGCCTGATAACATCTCTAGGAGGACAACA
CCAAAGCTATATACATCGCTCCTTGCAGTCAGGTGACCTGTTGCAAGGTA
TTCAGGAGCTGCATATCCATAAGTTCCCATGACTCTGGTAGAGA
>Unigene175_All
CCCGGCTTATTTTATTCACAGGTTTTATTATATTATTATATTACTTGAGA
AGAAAAAAAAAAGGGGGTACGTAGATGTGAAAGAAAATTAAATTTTTCAC
TTTTTATTTTTGTCTGAGGCAATGGAAATTAATGTTTGTTTAGCGGATAA
TTAATTATTAATTAGACGTTGAAGAAGGAACAGTGGGGTCCACGTGGCGC
GCCTGAGCTGATCTCCGAGCATTTCGTCCGCTTCCGCCCATAGCGTATAC
GACGTCTTCCTTACTCCACCCAGCGCGAAGCATCAACTTTGCGAGGCCCC
GCACGTGCCACAACACCCACTCTCGATCCTTCACTACCGTCCGATCTCGA
TCCCTCCCAACATCGCAACCGTCCGATCCTCCCGCCATCAGCATCTCTCT
CACCTCCTCCTCACTCCACCCGCCCTCCCTCAGTTTCCCCCCCATCTCCT
TCATCAACTCCTCCATTCTCCTCTCTCCTCCGCCATCGCTATTGCTGGCG
AGCTCCGACCACACGTCAACCCTCCTCGCTTTCTTCGCCGTCCACGCTGG
CGCGGCCGCCGGCGATAAACATATCTCCTCGCGTCGATAGAAATCAGCGA
GATCGAACCCGCAGCACCGTACATCACCACCGTGGATATAGAAAAGGGGA
TTGCCGGCGAGATTTGGGTTGGCGGCGATGTAGAACTGGCGGTATACTGG
AACCAACTGCGCCGCTCCGGAAAGAATGGATCGCGCCTTTGCGATCGACT
GGGCGGGGGATTCGGGCCGTGGGCCCCATACTGTCGGCCAGAAATTGCCG
CCGGGACGGGAAATTTCCTGGATTAGGCCGGAGATCGGGAGTGTGAGGAG
GATCTGGAGCTGATTTGGAGAGGCTGAGCGCCAATTGGGGAACCCAGGCC
CGATAGGGAGGCCTTCTCGGAGGATGGAGCGGAGGTCGGGCGGGAACAGA
AAGCGGTGGGTGGATTCGATGGCGGCGAATTCGGCGTCGGAGAGGCCGGC
GGCGATGGGGATGCCGCATGATCGGGGATGGGTGGTGATTGATTTGGAGT
ATGCGGCGAAGGAGAAGCAGACTCGACGGGAGAGAAGGGGATGTCTACCG
TCGGTGCGGGTGGCGCCGGCGAGGGTTTGTGTCGTCGTCATGAGAATTGG
ATTGAAGGGAGTTGTGGG
>Unigene176_All
CAACAAGCTACCACAACCGGGCAGCTAACAACAGAGAGAAATGCAACAAC
AAAGCTATCAAGCTAACCAGCCAACAAAGTCAACTAGTCAACAAAACCAG
CCAACCATAGAACCTCCACCAAGCCAACCAAATCATAAGAGATGGAAAAT
AAAAAAACAACCAATAGAATGCCAGAATCAGCAACAAGCTATCGGAACCG
GGCAGCCAACAATAGAGAGAAACCCAGCCAACAGAGCCATCAAGCTAACT
GGCCAACAAAGGCAACCAGTCAACAAAACCAGCCAACCATTAAACCTCCA
CCAACCCAACCAAAGTAGGATAGAATGAAAAAAAAAACAACCGATAGAAT
GTGAGAACCAACCACAAACATCCCAGATCCGGCCAAACAACAACGGATAC
AAACCCACCCAACAGAGTCATCAAGCTAACAGGCCAACAAAGGCAGCCTG
CCAACAATACAACCTCCACCAAGCAAAAGAAAAACAACCTTCACAATACA
CAAACCCACCAAACAAAGCCATGATACATGCCACAATGCACAACACCACC
TCTGTTTGAATGAGAAGGTT
>Unigene177_All
GGCGGGGTATTGCAACAATATGCTGACATGATTAACATACAAGTTTATAT
TTCACCAAAATAAACCTACACCAAGTATAGGTTTACTCATAAATTGAGAT
GCAGCACATCGTATCACTTTTTTGTGAGGTACTAAACACGACAAGCCAAT
TGATTTCAATATATAACAAAAAAAAAAAAAATTTAAAATTTTTTAAAAAA
AGTTTTTTTTTTTTTTTT
>Unigene178_All
TTGTATTCCTTCCTTCCAGTTCGCTGCTGCTCTAAAAAGAGGAGCGAGAC
GTTGCGAAGTTTCATTGGCAAGATGGGATCTATTTCTAGGCGTTCTAAAC
GTTCTAAGAAAAATGCTGATGCAAGTGAAAGTAGTTTAGAATCGGATGGA
TACAATAAAATTGAAGTTGGATCTGATGGAGATTCAGGGATGGAGATGGA
ACTAAACTTGAATCAGTCCGAGCAAGATGGAGACAATAGTGGAAGCAACT
CTGAAGCTAAGGATGCTGAAGAGAGCAATGTGGAGGAAGAAGAGGATGAT
GAAAAAATTGATGAGCAAAGGGATGCAGAAATGGAAGAGCTTGAGAAAGA
GTATCAAACTCTCCGCAATGAGGAACAAAATCTTTTGAAGAATTTGAGGC
GTCATAAGGATGAAGATGCCATTAAAGGTCAAGCTGTAAAGAATCAAAAG
GCACTATGGGATAAGAACTTGGAGTTTAGATTTTTGCTTCAGAAAGCATT
TTCAGCCTCCAATAAACTTCCACAGGAACCTGTGAAGTCATACTTTTGCA
GTTCAGATATGACAGTTGACCAAGCATATTTAGAACTGTTATCTTCATCT
AAACAAACTTTAAATTCACTGTTGGAGCTACAGGAGGCTTTACTTGAGAA
TAACCACTCTATTATTCAAGGAAATGGTAGAGATTCTTGCAAGGACGATG
AATTATCTTCTGATTTAAAGGGTGAAGATGACGAAGAATGGGCAAACATA
TACAAATCACATGGCAGAATTGCAGCTTTCAGAAATAACTCAATAGACAA
ATGGCATAGAAAGACACAGGTCACAACTGGTGCAGCTGCTTTCAGAGGCA
AATTGAATGCCTTTAATCAGAATGTTAGTGATCAAATCAACGGCTACATG
CGAGATCCTAACCGAATGATTAAGAGGATGCAATTACGGAGTTCTTCTAT
AGGTGTTTTTGGGAAGGTCCCTGCACTGCACGAGAAAACAAATGAAGAGG
ATGGGAATTTTGATGGAGATCCAGAACTCCTTGATGACTCTGAGTTCTAT
CAGCAACTACTTAAAGAATTCTTTGAATCTTGTGACCCAGCATCATCTGG
GTCTGCCTTTTATGCATTGAAAAAACTACAGCCAAAGAAGCGAAAAATTG
TCGATCGCCGAGCTTCGAAGAGTCGGAAAATTAGGTACAATGTCCATGAA
AAGATAGCTAATTTCATGGTTCCAGTGCCAATGAACATCCCTCCAATGGC
CACCAAGT
>Unigene179_All
TTGTATTCCTTCCTTCCAGTTCGCTGCTGCTCTAAAAAGAGGAGCGAGAC
GTTGCGAAGTTTCATTGGCAAGATGGGATCTATTTCTAGGCGTTCTAAAC
GTTCTAAGAAAAATGCTGATGCAAGTGAAAGTAGTTTAGAATCGGATGGA
TACAATAAAATTGAAGTTGGATCTGATGGAGATTCAGGGATGGAGATGGA
ACTAAACTTGAATCAGTCCGAGCAAGATGGAGACAATAGTGGAAGCAACT
CTGAAGCTAAGGATGCTGAAGAGAGCAATGTGGAGGAAGAAGAGGATGAT
GAAAAAATTGATGAGCAAAGGGATGCAGAAATGGAAGAGCTTGAGAAAGA
GTATCAAACTCTCCGCAATGAGGAACAAAATCTTTTGAAGAATTTGAGGC
GTCATAAGGATGAAGATGCCATTAAAGGTCAAGCTGTAAAGAATCAAAAG
GCACTATGGGATAAGAACTTGGAGTTTAGATTTTTGCTTCAGAAAGCATT
TTCAGCCTCCAATAAACTTCCACAGGAACCTGTGAAGTCATACTTTTGCA
GTTCAGATATGACAGTTGACCAAGCATATTTAGAACTGTTATCTTCATCT
AAACAAACTTTAAATTCACTGTTGGAGCTACAGGAGGCTTTACTTGAGAA
TAACCACTCTATTATTCAAGGAAATGGTAGAGATTCTTGCAAGGACGATG
AATTATCTTCTGATTTAAAGGGTGAAGATGACGAAGAATGGGCAAACATA
TACAAATCACATGGCAGAATTGCAGCTTTCAGAAATAACTCAATAGACAA
ATGGCATAGAAAGACACAGGTCACAACTGGTGCAGCTGCTTTCAGAGGCA
AATTGAATGCCTTTAATCAGAATGTTAGTGATCAAATCAACGGCTACATG
CGAGATCCTAACCGAATGATTAAGAGGATGCAATTACGGAGTTCTTCTAT
AGGTGTTTTTGGGAAGGTCCCTGCACTGCACGAGAAAACAAATGAAGAGG
ATGGGAATTTTGATGGAGATCCAGAACTCCTTGATGACTCTGAGTTCTAT
CAGCAACTACTTAAAGAATTCTTTGAATCTTGTGACCCAGCATCATCTGG
GTCTGCCTTTTATGCATTGAAAAAACTACAGCCAAAGAAGCGAAAAATTG
TCGATCGCCGAGCTTCGAAGAGTCGGAAAATTAGGTTAAGAATTCTAATT
TTATTTTGATATGATGCATGATATTTGCTTCCAGATTTCTTAATTTCAGC
CTTAATTATCAGGTACAATGTCCATGAAAAGATAGCTAATTTCATGGTTC
CAGTGCCAATGAACATCCCTCCAATGGCCACCAAGT
>Unigene180_All
CTAGCATTCATGGCAGTTCCAACTACAACCTTCCAAGTTTGTTGTAAACA
TTAACTGTCCCTTTACCCCCACCCACCTTCTCTTCTTCCCCTATAAACCC
AACACCCTCAGCTCCTGCTCTCCCTCCCAAACCAAACATGGCCGCCACCG
GAGAACATACCTTCCTCTCCACCGAAATCGTCAACCGCGGCGTCGAGTCC
TCCGGGCCGGACGCAGGCTCCCCGACCTTCGTCGTCCGGGTTCGCCGCCG
GCTGCCGGATTTTCTCCAGTCTGTGAATCTCAAGTACGTGAAGCTCGGGT
ACCATTATCTTATAAGTCATGGGATATATTTGGCCACCATACCAGTGCTG
GTTTTGGTGTTCAGTGCGGAGGTGGGGAGTCTGAGCAGGGAGGAGCTGTG
GAGAAAAGTGTGGGAAGAAGCTAGCTATGATTTGGCCACCGTGCTGGCTT
TTTTCGCGGTCTTGGTTTTTACTATTTCGGTTTACTTCATGTCAAGGCCC
AGACCCATATATCTTGTGGATTTCGCTTGTTATCGGCCGGCGGGCGAGGT
CAAGGGATCAAACGACGAACTGATCGAACTCGCCCGTTCCTCCGGCAAAT
TCGACGAGGACGCCCTCTCCTTCCAACGCCGGATCCTCAAATCCTCCGGC
ATTGGCGACGAAACCTACGTCCCCCGCTCCATCTTCACCACCGGCAACTG
CGCCACCATGAAAGAAGGCCGCGCCGAGGCCGCCGCGGTTATTTTCGGCG
CCCTCGACGAGCTGTTCGAGAAATGCCGAGTCCGCCCCAAGGACGTCGGC
GTCCTCGTCGTCAACTGCAGCCTCTTCAATCCCACCCCCTCCCTCTCCGC
CATGATCGTCAATCACTACAAGATGCGGGGCAACATACTCAGCTACAACC
TCGGCGGCATGGGATGCAGCGCGGGGATCATCGCGCTCGATCTCGCCAGG
GATATGCTGCAGGCGAACGGGAATAATTATGCGGTCGTCGTCAGCACGGA
AGCGGTGAACTTTACCTGGTATCCAGGAAAGAATCGTAGCATGCTCATAC
CGAATTGCTTTTTTCGGATGGGGTGCTCGGCGGTTCTGCTCTCGAACAGG
CGGCGGGATTTTCGAAGGGCCAAGTATAGGCTTGAGCACATTGTGCGGAC
GCATAAGGGAAGTGATGATCGTAGCTTCAGAAGCGTATACCAAGAAGAAG
ACGACCAGCGCATCAAAGGCCTCACCATCAGCCGCGACTTAATGGAGGTC
GGCGGCCACGCCCTCAAAACCAACATCACGACGCTGGGCCCACTCGTCCT
CCCCTTCTCTGAGCAACTCATCTTCTTCGCCACGCTCCTCTATCGCCAGC
TCTTCCGCAACACCTCCACCACCACCACCACCACCGCAGCCGCCGCTGCC
GCCGCTGCCTCCGGCGAGCAATCCGACCAAGACTCCGGCATCACTAAACC
CTACATCCCCAACTACCGCCTCGCCTTCGAACACCTCTGCGTCCACGCGG
CGAGCAAATCCGTCCTCGACGAGCTCGAGAAGAACCTCTGCTTGAAGGAA
ACCGACATGGAAGCTTCTCGTAGCACCCTGCATCGCTTCGGCAACACATC
GAGCAGCAGCATTTGGTACGAGCTGGCTTACCTCGAGGCTAAGGGGAGGG
TGAAGCGAGGCGACAGGGTTTGGCAGCTGGCCTTCGGGTCCGGATTTAAG
TGCAACAGTGCTGTGTGGCGGGCAATGCGGCGGGTTAAGAAACCCGCGAG
GAGCCCGTGGAATGATTGCATCGATCGCTATCCGGCGACGGCAGGGCAGC
GCAACTGAAAGGTGACGGTGGCGGAAGGTTTGCTTTTATATTATTAGTAT
GGTTTATAAGGTTTGTGGCCAAAATAGTAAAAAAAAAAAAGAGTTTTTAT
TATGTGTGTTTCTTTATTAGAATGCTTCGAGGTGAAGAGGCAAACCACTA
TTTGGTATTTCTAAGTATTTTTATATTTTTAATGAAAGGGATTGAATAAT
ATTGTGTGAGTAGGGAG
>Unigene181_All
TACAAAGCCGATGGCCGAACTAAAGGAATTTTGTAGTTATTCAGTCTGTT
AAAGCACACAGTGCTAAACTGATAACTTAATATTATAGACCTAATATCAG
CCGGAAGGCTGGGTCATCTGTATGCACCCTTCAACGAGTCCGTCAAAGCA
GCAAGCACAGGACTTAGGGTGTACATACACTTCTTGATAAGTAAATGTAG
ACAAATCAAGTCAATCATTCATCAAGTTCGTCAAGCTTTAAACTAGGCAG
AAGAAATTCCAAATCTCAGAGTAAGCAAACCAATTCCTCCATCAAACCCG
ACCAAGCTCGAAGCTAGGGTTGGAGGAAACCCAAACCTGCAACAACATAG
AAGAAAGAGA
>Unigene182_All
AAAAGATGGAGCCTGCTGTGGGTATATTGAATGTCCCATTGCAGTCTTTG
GCAAAAACATGCTCAATATGTAAGCAGATGCACGGTTCTTGCACACAATG
CTACAAATGCTCCACTTATTATCATGCAATGTGTGCATCCCGAGCAGGAT
ATCAAATGGAGTTGCACTGCTTAGAGAAAAACAGGAAACAAGTAACCAAG
ATGGTCTCATACTGTTTGCAGCACAGGCCCCCAAATCCTGATAATGTATT
AATCATACACACTCCTCATGGAATCATCTCAGCCAGAGGCTTGCTTCGAA
AAAAAGAGAAGAAAAATGGGTCAAGACTGATTAGGAAAGAAACCACTGAG
GATGTAACAATTATGGATAATCTTATTTCTGAATCTTCTTCTGCTGCAAG
GTGCCGGATCTATAAGAAGATTGATTCTAAGTGGAAGCAGAAAGAACCCA
TTGCTCATCGTCTTATGGGACCTCGCCATCATCCCTTGAATGAAATTCAA
AGTTTGAATGCTCCAAAGGAGGAGAAAGACCCTAATTCATTTTCTTCATT
CAGAGAGCGCCTTTACTACTTGCAGTCAACTGAAAATAGTAGAGTCTGTT
TTGGGAGATCTGGAATACATGGATGGGGTTTACTTGCGCGCAGGGATATT
CAAGAAGGGGAAATGGTTCTTGAGTACCGTGGTGAGCAAGTGCGGGGTAG
TGTTGCAGATCTGAGAGAAGCTCACTACCGATTAGAAGGGAAGGATTGCT
ACTTGTTCAAGATTAGCGAAGAGGTTGTGGTCGACGCCACAGATAAAGGA
AACCTAGCACGGTTAATCAACCACTCTTGCATGCCCAACTGCTATGCCAG
AATTATGAGCGTTGGCGATGGTGAGAGCAGGATTGTTCTCATAGCGAAAA
CAACTGTTTCTGCTGGCCATGAGCTGACCTATGACTACTTGTTTGATCCT
GATGAAAGCGATGATCGCAAAGTTCCATGCCTCTGCAGATCTCCAAATTG
CAAAAGATTTATGAATTAGGTCGCTGTACATTCCACACTGATCTATTGGT
AGCGCCCGCGGGGGCGCGGGGGCGCGGCGCGCGGGCGCGCGGCCCCCTTC
TTTCTTTTTTCCCCCA
>Unigene183_All
TGTGTCTTGCCAATTAAAGTAGGACTTCGTCTTGGTGTTGCATTGTATAC
TTTTTTCCCCTTGGTTTCTGAATTTGCTCAAGAAATTGCTTCTGGAATTC
TTTTGAAACAAAGTCAAGTTCGCATCATGGGAGCAAATGCTGCTTCTGAG
GACACTGAGAAGGCTGTTGTTCTCATTGATCTGGTTCCAATTGGAGAGGG
GTTTGACAATACAACGCTATTTAGAACCTATGTAAAATTCTGGCATAAGC
AGGTTGCCATACAAGCTTCATATTTTGGGGACTATGAAGTACTGTATGTT
CTCTATCCAGGCCTTCCTCCATCGCCACCTACCGCACCTGCATATATTAT
TGGTGGAGGAGGAGCATATGGTAGTGCCAACAATGCTAGAGGAATCCGAC
CTCTTGGAGTTGATGTGAGAAAGCATAAGAGAAAACTGAAACTGAGTGGA
AGTCTGATAACCATCGTAGTTTTATCATCTGTATTATCCCTGGTTTTAAT
TGTCGGAGCTGCATGGTTTTTGTTATTAAGGCACAAGGACCATTCAGATT
CGCCTGCACCAAGTTCCCAATCTTTACAAACTCCTTTTGCAAAACTATCA
GCTGCACGAGCCATACCTTGGACTACTGGAAGTAAACCAAACTCAGCTTC
AGCCTCTATCAGCTCCAGTATTGCAACATACACTGGATCAGCAAAGACCT
TCAGTCTAGCTGAAATAGAAAAATCAACAAATAACTTTGATGATTCGAGA
GTCATTGGAGAAGGAGGTTTTGGGCGCGTGTACAAAGGAACTCTAGAAAA
TGGAACAAATGTTGCAGTAAAGGTTCTCAAGAGAGATGATCAGCAAGGAG
AACGCGAGTTCTTGTCTGAGGTTGAGATGCTCGGCCGTTTGCATCACAGG
AATCTGGTCAAGTTGATTGGTATATGCACAGAGGAAAACACTCGCTGCCT
GGTCTACGAACTCATCCCAAACGGTAGTGTGGAATCACATTTACATGGTG
TGGACAAGGATGTTGCTCCTCTCGACTGGAATGCAAGAATGAAGATCGCA
CTCGGTGCAGCTCGAGGTTTAGCCTATCTTCATGAAGATTCAAGCCCTCG
CGTCATCCATCGGGACTTCAAATCCAGCAACATTTTATTAGAAGATGATT
ATACACCCAAAGTTTCTGACTTTGGCCTTGCCAGAGCAGCTTTGGATGAA
CGCAATGAGCACATATCAACAAGAGTTATGGGAACTTTTGGCTATGTGGC
TCCGGAATATGCGATGACAGGGCATCTTCTTGTCAAGAGTGATGTTTACA
GCTACGGCGTTGTTCTTATTGAGCTTCTTACAGGGAGAAAGCCTGTTGAC
ATGTTGCAACCTCCCGGTCAGGAAAATCTTGTTTCTTGGGCTCGTCCATC
TCTGACAAAAGCGGACGGATTGGAGAAAATCATTGACCCAACTCTAGGCA
CCAATTATCCTCACGATAGCATCACCAAAGTTGCAGCCATAGCTTCCATG
TGCGTCGAGCCAGAAGTGTCGCACCGTCCATTTATGGGTGAGGTGGTTCA
GGCCTTGAAATTGGTCTGCAATGAGAGTGATGAGTTCAGGCATTCAGAAA
GCTGCAGCAATGAAGGATCCTCGACGAAAGACACAGACACCAGGATCAAT
GTAGGCTTGTGTCGAGGACCAGAGAGAGGAATGTCTCAATCAGATGTGTT
GTATACATCTGCAGGTTATATAGAGGATGCTTCAGGTTTGCTTCGAATGC
ATTCGAGCTCAGGTTCACTTCGAACAGGCAGAAGCAGACATTTCTTACAG
AGACTTAGAGAGTTAGCATCAGAGAGTTTGAGCGAGCATCGATTTACACA
GAGATTTCGAAGTAGATCAGATCGTTGTGAAAGATGGCCTTAGAAGTTCA
TTCAGTTGATTTGAGCTGTAGGAATTTGATTCAAGTTGAGTGTTTGAAGA
ACTTGGATGAGGAGTGTGGAATAATATTGAGCTCCGAGAAATGTGATATC
TTGAATTGGAATGTTAAGTTGCAGTTCATGGGTGATGATGAATAGGCCAT
CTTCTTCCATTGTAAGGTAAAAACAAGAAAGTGTACATTTAATTCTGGGT
TGAGATTAATGAAATGGTTTGGTTTTGATTCAAAAAAAA
>Unigene184_All
ATATTGAAACAAATCCGACGATATAAAATTTTTTTATGAAGTCATGGAAC
GATAAAATGCAATTGGAATGAAAACAGATTACAAGAACCCAATCTCACAC
CAAGGCACGCACACAAAACATCAAAAGACACTCTGAAAAGACACTTAATC
AAAACCAACTATTTCAAAAGGACAATCCGTTTCAAGCAATCTTGACCTCG
ATTGTCTTCAGCTTTTTAGGCTCAGGCGGCGGGAGCTTCTTCACGGTAAC
GGTCAGAACCCCGTCGCGGCATACAGCGTTTATATCCTCGAGGTTGGCGT
TATCTGGGAGGGAGAACTTGCGCATAAATTTTCCCACCCGTCGTTCCAAC
CTAAGGTACTTTCCGCCGCCTTCTTTGTCTTCTTCGTCCCGGTGACGCTC
ACCTGTAATGGTGAGCGTGTTGCCGTCCTCGACCTGAACCTTGATCTCGC
CAGATTTCACACCAGGCATATCAAGGACGAACTCGTAGGCCGACGGCAGC
TCCTTGACATCGACCGGCGTTGAAGCCATTGCTCTTGCATCGCGAGCATA
GGTCCTCGTTGGGGCGTTGAAGGCTTTCTCCGTTTCTTCAGGCAGATCTA
CAAGATGCTGCAGCGTCGAGATCAGTGGGTTCTCCAATCTGAAAATCCTA
GCATCCATTATCACCTTGCTTTTTCGCTCTGTAATGTCTTCTGAATTTTG
CTGATTGGAAGTGGCTTTGAGGTAGAGGAATAAATAGTGGCGGAAGATGG
TTGTTCGCACTCTGCTCTACGAGAGTCGAGAGAGGGCGTGAAGCTTCTAT
GGGTTTCTCGAAGGAGCTAGATACAGCCTGAAGGAATAGC
>Unigene185_All
CCTTCGCTCCCATCTCCACCTTCTCGGAGCAGCGACGGCTCGAACAGTCG
AAGAGTAAAGGAAGATAGGTTAAAACGACGATTTATTCATTAAGACTAAT
CAGACGGCCAGAACAGAGCCCACACAAAAGCACAAACGGTGAGATCTCCT
TCCCGGATACAGAGCTCAAGGCAACAGATCCAGCCCACAAGAAACAGACG
AGTGGATTCCACTCAAGAAGTTCAGGATCCAACGGCTCAGTTCAAACCGA
GAAAGCATAATCTGAGTGCTAGCATCCAACGGCTAAGGGTAAAAGGCGCT
ATCCAACGGCTCAGACAGCACCCGCTTTTCCCATTATAATTACTCACTCA
GCCGGGTTCATCCCACTCAGAGTGAGTCAACTCAGCAAACCAGACTCAAG
ACAGAAAGCAGACCCCAAGACCAAACCAGAACGCAATTTAGCACTGTACC
CGACCCAATTCAGGGAAATCTGAATTACTCTAATAGAATTGCATTGTATC
AGGTTAATTCCAGTTAATACAAGGAAATTGGAACCATATTATCATTCCTT
CAAATGAAGTCCTTAGCTCAAACACTTGCG
>Unigene186_All
ATTATATTATATGCTGATTGTATTTCAGCTGAGTAAACAGAAATAGCATT
ATGGGAAGGTCATTAAAAAGTGTTATTCTGCAACGAAAATGTTATAAAAA
AAAATAGGCCAAAAAAGAAATAGTAGTGGGACTCGCTATAATTGAGTTAT
TATTTGGTGTAATTTTTGTAACTATTAAATTCTGCACATTGGGTGTCTAT
ATACTGAGTTAGATCAGAACATGGGTTCTGATGATCAAATGAATGCGCCA
GTTTCACCG
>Unigene187_All
AGATCCTGTCGACTCTATTAATTTAATAATAGAAGATAATATCTGCTGTC
ATATGATAGAATTAGCTTCTCAGATATTTTATAATAACATCATTCGATTT
TTTACATTTTGTTAACTCAGACCCGATCTTAAAACTCAACCGAAAATCAA
CCCGCCCAGCATCCTCAGATACTAAATTTAAGCATTCAGCTTAGTGTCGA
GGCCCATGCGGGTGATTTAATTTAAAACTGATTTAATTTCAGAGATTTGA
ATAGTGTTGCTTATTTGATTGAGTTTCATTGTAAGTTTATAATTTTAGAT
AAAATTTTGACAGTATTTCAACAACCTAAAGGCGTCAACCCCACATAGGG
GGCTACAACGGGGGTTGGGTCTGCCCACCATGCCAAGAATGGCATGTATG
GGTGGTGTAAACACCGCGGTTGAATGTGTCATCCCATCATACCAAGAAAG
GCATGTATGGGTCTCTGAAGCATCTTCATGTAACACAGATTTCCCCGTCA
CGCCAAGAAAAGCATGTACGAGTACTTATATATTTACAATGTCAAGTTAA
AAATCAATTTTAGCTTTGTGGTTGCATTTATATTAAGTTGTTTAGGCCTA
CTGTTGATGTAAAAGTTTATCAGCATTTCGACAACATTCCGGCATCATCC
CCGTGTAGAAGGCTACTTCGGGTATGTTGGGTCTGCCCACCATGCTAAGA
AAGACGTCTATGGGTGGTATAAACCACGGCCTGAATGCGCCATCCTATCA
TGCCAAGAAAGACATGTATGGGGCTCTAAGGTACCTGCTGAAACAGATTT
CCCCGCCACGCCAAGAAAGGCGTGTACGGGTACTTATACACCTGCAATGT
TAGTTTAAACAACAATTTTATATTATGGCATAGCTTTATGTCAAGCTGTT
TAGGCCTCCCTATCGGTGTGAAGTTTGGCAACATTTTGACAACATCCTGA
AGTCGTCCCCGTGTAGGGGGCTACCTCGGGTATGCTGGGTCTGCCCACCA
CGCCAAGAAAGGCG
>Unigene188_All
AAGCATTCATTATATGAAAACAATTGATTTCAAGCGGTCAAACTTCTCTA
AATTTGCATCGACTTCAAGTCGAGAGCGATTATCTTGCAGTGTGGACGCT
CCAACTTAGCATGCCCTCCCTTTTACTGCTCCGTCCAGTCTGCAAGCCCA
ACCTTACCCCGCCGCGGTTCATCGTCGCTGCATCCACCTTCATCTCCTTC
GCTGTGTGTTTCTTCGGCTTTGCCTTTCCCGTCATCTTCCTCTTC
>Unigene189_All
CACCTCTGTTTCAGCCTCCTCTTGAAAATTAGATATTAACTAGGGCAATC
AGGATTCCTCTGAAGAGCTCGGCTATTTTCTGTCTTCCCAATTTTCACAT
AGTAGCTCTTTTTCGTCAATTTCATATCGTCTCTCACCTCCGGCTACTGG
ACGCAAATCGCTCGCCTACCTGACCTCAGGCCTGGTCCCAGCCTTCCCAT
CCCTCCTATTTGCATGTAATAGGTCGGCATCCTCATCCCTCATGTAACTC
GAACTGCTCATCCTCTCTAATCCCGCTCGGCCACAGTAGCGAAGGGATTT
CCCAAATTCTGTCCTCCCATACCTACATCCGACCCAAAACCACTTCTTGT
AGTTCGCCCGTTTCTCATCTTCACTACAAGCCTCATGCTTTCAGTGGTAT
GCACAGCCACTGAAACTAGTGACCTCCCTATTTGCACGCAGCCGAACACA
GATCTCTCTCTCTCCACCTCCATGTCAACCCAGTCCCATAACTCCAACTG
CTCTCCTTTTACTTTTGCTTGAACAACGCTGTTCAAGTTTCTGCTTTCCA
AAGCTGCACAAACCAACTCTTCCCTTCTCTCGATTCTAATCACACCGAAT
TTCACACAGAAGCACTTTATATTTGATTCAGTGTTTCATTTGCCACATTA
AGGTAAAGTCGAGGGGAGCCAAAACTCCAATTTCTGCAGGACTAAAGTTG
TTTTGTTGTTTAATATAGTTTAATCAAGTCGTATAAAAATCTTCGATGTC
GAATCAGCCACAAATATATCGCCACAAGTCGCCTCTTCAACAAAAACTGA
GTTGTAAAAACTAAGTACTTGTATGCGCCTTTCTTGACGTGACAAGGATA
TTCTATGTTTACAACTTTTTTGTGTGCACGTGACAACTTCCATATACGGC
TCTCTTGGTGTGGCGAGAAAGAAGACCATTGGTCGCCAAAATAAGTACAT
GTATATGCTTTTCTTGACGTGGCGAAGAAATTCGTGTTTGCTTGCAAATA
CATAAATACCAGTACACATCTCTCTTAGAATGACGTTGAAATTTGCGTTT
TCATGCAGGTACAATGACCCATACACACCTTTCTTAGTGTGATGGGATGA
CGCATTCGACCGTGGTATTAACAACACTCATGCATGTCGTTCTTGGCGTA
GTGGGCAGACCAAACATACCTGAAATAGTTTCTCTATGTGGGGGACAAAA
TCGGGATGCTGTCGGATTGCACAGTAACAGAGGACCCAAAATAAATTCGA
ATGAAATAAATTTTTAAGCTTAAAATTGATAATCAAAATGTTATCAATTG
AATTTGAGCCCGTTAAATTTTAAG
>Unigene190_All
CCTTGGTGTATGTAGGTTTAGGATCAAATAAGAACAATCATAAACAATAA
AGAGTATATCCACGCATCATAAACACTATTTGATCCAATTCAACCCTAAA
ATAGTTTCTCCAATACAACAAGAGAGTACCTAAAAATAAACAAGATAGAT
TTTTTAAGCAAGCACATGGTGCATAACATCATAAGGCAAAAATAAGTGCT
GAAGCGCAAGGGAGGCTTTACATGAGAGATAAGATCTTCCTCTATTCCAA
GGGAGAAAAAAAGAGAGAGAATACCAATGGCATTTCTCTGCAGGAAGCAG
TTACTGCAAAGAAATGCATCCTTAGCAACTGATCAGATTTAACTGAATAA
AACCTGGAAATTTTTTTCCTCAACAAGGATCTCAAAATTTGAGGAAAGCA
GATTTCTCATTGTTCAGTATAGCTACTAGAGAAGAGGCTGTGGCAACAAG
AAAAAAAGTGCTAGCAGGAATAGCACCACCATCCCTTGTTTGTGGTTGCC
ATTAAGAACCCATGGTATGATCACTGAGTGCATCAAATGTACCATAGGCA
GGCAAAAGCAAGCCCAGCAAGGAGAATAAGATAATCTACAGCTTTCTGCC
AAAGCTTTAGATTGGAACCCAAGAGCACAAGATGGAATGTGGCTGGTAAG
ACGAAAGAAAGCAAAGCGCAAAGTGTACTGCCCACAAGTGAGATGAAAGC
TCCAAAACCAGGTATGCAAGAAGCTATGATGGCAACGATCAATAGCACTA
GCATGCGAGCTCCCTGGAGGCTAAGGCGCTTGCCATAAGCATTGCAACGC
AGCTTCTGAAACCATCTGATTGATGTCAGCTTCATCTCCACAATCTCATA
AATTGGGTGCATCATGATTGGGAAGGTGAATGCAAGAGCTACACAGAGTC
CAACCTTGACAGCAATAGCAGACCAGTCATTGGGGAGGTTAAGTGTAATG
ATATCCTTAGTCTCGTCACCAAAGGCTAAATATCCAAAAATCCCAAAGCT
AATATATACTAGCGTTATGGTAATAAATGCCAAAAGAAGCACCCATCGAA
ATTTTCTCCTATCAGTCATTGAAGACTCAAGTGCCAACGTCATACTGAAC
CCCTCAAAACAGAAGACAGCCACTCCCCCTGCAAAAGGTAACCCCCAAGT
CCCATTGAATGCACCCCTTTCCAAAGAGAACCTGTTAAACAGTTGAAAGT
CCTCTTTGATAACAATAGCCATCGCAAGGACATTGCAAGCATCTGCAAAG
GCACTAAATGGGGAAAGGGAAGAAAGAGAACGAATAAAGGACAGGGATAG
CTCAAGGGGGAGAAGGAGCAAGAAAATGAAGATGGAAGGTGGTATTGTTG
ACTGGCTGGTATTGGCGAACAAGGAGGAGATATTCTGGCCAATGAAGACT
AGATAAGCCACAGAACCCCCTGCCTGTGAGATTAGTACAAGAAACTCAGT
AAGGTACCGGCCTGTTGTTCCAAAGGCCTTCGCACCAAGATCCCCATAAC
TTTGTATATGGGTTGCATCACTAGTCTCTTCATCATCATGTTCTTCTAAC
CCATCTCTACATTGGATGAGGAGGAGCATGCAGAAGTAGGTAGAGGCACC
GGCGAGTGCGACGCCGAGTGATCCGGCAAGCCATCCCGCCACGCGGAAAG
CATAGGGGAGGCCGAGCACCCCCGTCCCCACAATTGACACCACGATGTTG
CCAAGCGTCTGCGCCGACGTTGCCCCGCCAGCTATCCTCCGCCGGAGCGT
CAATGGCGGGGCAGCCAATAACGGGGCCGGCGAGGCGTGGGCGCCT
>Unigene191_All
CTCTCGCCTCGCTGAAAGGTGCAGGGTTGTTTGATTTTTCTACTCCTTCC
GATGTCATATGTAGGGAGATAGTAAAATGCGTAGATTTGGCCAAGGATGG
TATCCATGCGGTACTCATGGTTTTCTCCATTGGATGTCGCTTTACAAAAG
AAGAGGAGTCTGCTGTTGAGTGTATGAAATTGCTTTTTGGTGATGAGATT
TTTAACTACATGATTATTGTTTTCACTGGAGGGGACACCCTTGAATCTAA
AAGGAAAAGCTTGAGGGATTATAGTAGCACTTTTCCAGATCATTTGAAGA
ACCTTATTCAATTGTGCAGCGATAGAGTAATCCTTTTTGATAATACCACT
AGTGATACGAGTAAAAGAAAGGAACATAAGTCAAGAAAGGAGCTTTACTT
CGGCACCAAAAGGAGAAAGAGCTTGAAGCTAAAGTAGGATGTTCCGAAGA
GGAGTTATCTGAACTTATGAAAGAGAAAAAAAAAATATATGATGATCAAT
TGAAGCGTATAACTGAGATGGTGGAAGAAAAACTGAAGTTAGTGGTGGAG
AGGCTAGAGAAGCAGTTGGCTGAAGAGCAAGCTGCACGGCTGAAAGCAGA
ACGGCGGGCCGCAGAAACAGAGGTGGAGATTCAGACGCTGAAAGTGGAGC
TGAATGATGTTAAAACGGAAACCGAGCTTAAAAGGCGGCTCGCTGAACAG
TCCAGTTGTGCTATTCTGTGAAAATGCGGCGGTGCCTTTGGTTCTATAAT
CTTTCTAGGGAAGAAGAACGTAGCACTTTTATATTAACTGTTTCTTTTAC
ATAATCTATTCTCGAATGACTTGGTAATCAGTGGGGG
>Unigene192_All
CTCTCGCCTCGCTGAAAGGTGCAGGGTTGTTTGATTTTTCTACTCCTTCC
GATGTCATATGTAGGGAGATAGTAAAATGCGTAGATTTGGCCAAGGATGG
TATCCATGCGGTACTCATGGTTTTCTCCATTGGATGTCGCTTTACAAAAG
AAGAGGAGTCTGCTGTTGAGTGTATGAAATTGCTTTTTGGTGATGAGATT
TTTAACTACATGATTATTGTTTTCACTGGAGGGGACACCCTTGAATCTAA
AAGGAAAAGCTTGAGGGATTATAGTAGCACTTTTCCAGATCATTTGAAGA
ACCTTATTCAATTGTGCAGCGATAGAGTAATCCTTTTTGATAATACCACC
AGCGATACGAGTAAAAGAAAGGAACAGGTAAATGAGCTCCTCTCCCTTGT
TGAATCGATTATTGCATACAATGGAGTTCCATACTCAGATAAGATTTTTG
CAGAAGTCAAGAATGAAGCTTTACTTTGGCACCAAAAGGAGAAAGAGCTT
GAAGCTAAAGTAGGATGTTCCGAAGAGGAGTTATCTGAACTTATGAAAGA
GAAAAAAAAAATATATGATGATCAATTGAAGCGTATAACTGAGATGGTGG
AAGAAAAACTGAAGTTAGTGGTGGAGAGGCTAGAGAAGCAGTTGGCTGAA
GAGCAAGCTGCACGGCTGAAAGCAGAACGGCGGGCCGCAGAAACAGAGGT
GGAGATTCAGACGCTGAAAGTGGAGCTGAATGATGTTAAAACGGAAACCG
AGCTTAAAAGGCGGCTCGCTGAACAGTCCAGTTGTGCTATTCTGTGAAAA
TGCGGCGGTGCCTTTGGTTCTATAATCTTTCTAGGGAAGAAGAACGTAGC
ACTTTTATATTAACTGTTTCTTTTACATAATCTATTCTCGAATGACTTGG
TAATCAGTGGGGG
>Unigene193_All
GCCCCCTCTCAAGATTTACTAACAAATCTTAATTTACAGGATTTATTAAA
TCCTATTTGTAACAAAAGTGGCAGAAATGATTTAGTTCAAAATATGATCA
AACGGTGGCTTTCATAAATAAACCCCCAATAAAATGCCCAACAGATAAAC
TTAAGCCATAAGAGTTGCATTGAGATAGGATCGCACTGGTGAACTTTTCC
TGATTATCGGCTAATTCAAAGATATCGTTGAGAGCTGTAAGGCTTTTATA
CGAATCTATTTTTGATAGAACACTTTACTCGGGGCATGCATAAAAGCCTC
ACAGCTCCCAACTAGAGCATGCAATCTGCAGATCTACGTTGCAGAGAGTA
GGAAAACCTCATACAACCACTGAATTAGAAACTGGAGAGGTAAGAATACA
TTTAAGGCATCAAGGTGGAAGCGATGAATACCATTCCAGCTTATTGCAAT
AAATCCGAGACAGCAGAACGAAGCGAGGACAACAGGAGTGGATGAAGATA
CCTTGAAGGATCGGAGAAGCGAGGAGGAGG
>Unigene194_All
TGTAAACCTAAGATAGGTCTAGGATGATATTAGCTCCTTCTTAGCAGATC
CATCACACACCGATAGGGTCCATCTAAAATTAAATTAATTTTGACTATTC
TTGAGTCGATATGAGTCCACAGCAGCATTCGCTCAAATAGTCGCCCTAGG
TCGGGATTGATATGTTGTGCCATCAACAGAACACCCCAACGATTGATCCC
TACTTTGGAAGATGTAAGTCTGCTACGCTTTCTTCCTAGTACAGTCATTG
CACACCGAAAGACAACCCCTTAGGTTGGATAGTTCTACCATGTGGCTGGT
AAACTACCCCTTTAGACTTATAAATCTAAGACAGGCCAAGGCCCTACTGG
CTCCTTCTTAGTGTAGTCCCTCGCAAATCGACAGGG
>Unigene195_All
GAGGCCTAGGCCTCAAAAAGAAATCGCTTTAGAGCGAAGAGGTGGCGTGA
CATCCGGTATAGATTTCCGGAGATCCGCCCCTAATCAAACTTATCAGCGA
TGGGAGCCTAAAAAGAAGGTCCCATATGATAAGATATCTGACGGTAGACA
CCTTGGAGAATCTTCCAGGGGATCCCGTCATCAATCAACTCCGCCTCATC
AAGAAGAGGTTAACTTCGATCGAAGTCCTCTAGTTGAAGAAGTCTCGATT
CCACACTTGGAATCAGAAGTCCATTGGAGACGTCGATCTGAAATCCGTGT
CCAAGGGTACGAAGAAGATGAGGATGCCACGACTGTTGAAGTGGTATATA
TGGTGCAACACGT
>Unigene196_All
TTGAACAGCCTAAAGAACTCTTGATAGAGCTTCACTGGTATGAGATTGGG
TTGCAATCCCATTTTCAATTATACAGCCCCTGCTATATGGAGTGGTAGGG
TGCCTGCCAAAAGCCAAACCAGCAAATCATTGGCTTCTGTTGAGTACTCC
ATCTCTCTTCAAACATAGCCACCATCAGATAGCAATGATACTGCAAGCAG
AAGCAGGTTCTGAGATGAGCAAACAATGGCAGAAGAAAAAGTCCATTGCT
GGTTACACCAGCTGATCTTTATCGCACTCTAAAAATGTTAGGATGCTAAA
CGTGATGGTAGAGAATCAACCCAAGCTCGAAC
>Unigene197_All
CACTAATAAAAAGATAATCTTTAATTATCTGTCAAAACTAATCCTAGTCC
ATCTTTCCTTCATTCCTTCCTTTCAGTTCCTCTATAAAATGCCCCCCACT
CTCTTTCCAGCTCCGTCTCACCTTCAGAGATCTCATATTTTCTCCTAAGT
CGCTTAAAACGAGCTGATTTGCAAGGAAAACTGGGAGGAGAAGATGCAGG
CGAAGGAGGAAGATGTTAGCTTGGGAGCTAACAAGTTCCCTGAGAGGCAA
GCGATA
>Unigene198_All
TGGGAGGCAAAAGAAAGAAATGCAGAACATAAAATTGTATGAGTGTTTCT
TGAAACAAATCAAAATGAATAACATCAAATTCAAACGGAATACAACTCGA
AAAATTAAGTGAGGCAACGTATTACAGAAAAACAGATAGCTGGATATATA
TATATATATGAAAACCGAGTGTTACTTTGATTCTAAGGCTCTAAGCTTTG
ATAGCATATTTCCTCAACGGAAAGTATAACGCCTTTTTCTTCTCCCGTTC
AGTCT
>Unigene199_All
GATCTCCTGGCCGAATGTTCTCATCTATGACTCCCTTGTAGACAAGCCCA
AAGCCACCCTCTCCAAGGATTAAATCTTGTCGGAAGTTCCTGGTTGATAA
TCTCAACTCATCATATGTAAATATGATGACATTTCCATAACTAGTTATCT
GTCGAAAGTCTTCCATATCGCCATGCATCACTGGCTCATTCTCCACATAG
CTAGTTCTGCCTGCATCTTTATTTTGAGAATGTGAGGGTGCTATTGATTG
TTTCACTGATGGTGCAACTGCCTTGGTATATTGTGGTGCATTGGCCTCAA
TTTCTGATGGTACGACAGCTTTGTTATTTGATGGCTTGACAGCTTTGCGC
CTTGGCTGTGCAACTGCCTCCTTATTTGATGAAACAACTGCTTTGACACT
TCCATCAGATTTCCTGCTAGGCCAAGCCCTAGTATCTCTGGAAGAGATGC
AGTTCCCCATTTGTCCAGAGAGTCTCCCAACCCTGGCGACGGAAGAAAAT
GGTCAGTCGCGTCGGTCCATTCCCGATTACCTTCCCTTGCTCCGCACT
>Unigene200_All
ATAGGAGAAATATAATTTAATTACTGGAGTGAAAAGACCATAAAATAGGG
GGAAAAAAGGACTAATGCACAGAGCAAACAAATAATTTTATATAAATTAA
CATAATGATGACTACACCCTGTTGTTGATGCCATTGCAGATTTCAGTGTA
ATCTACAGCAATAATTCCTCAGATAAAATATAAAGACTCGACAGCTTTAT
AAAATAAACTAGAATAAATCCTCAAAATGTCCTTGATGAAGTAACTCAAA
ACTAAAGGTCTATTTGGGGAAACTTTTTCATAATTTTGCTTCACAAAAAG
GTGACACAGTTCCATTTAGCAACAAAGTTCTTATTGCTTTTCAAAAATTG
CTATGATAGGAAGTAGCTTTTTACAACGAAAGTAGATTGAATGTGGTAAC
TAAAAAAAAAGATGATTTCTGACAATTTCAAAGGAAAATATTTATAATAT
CTATAGTAGTTTTCATAAAATCTATTTAACCTACAATAGTC
>Unigene201_All
CCTGAAGGCCTAAATGGTGTTTTTCTAAACCTGCCACAGCAGACAGCCAC
CCCTGGGCAGCAACTACCAGCAATTATGCCTCCATCTGATACCATGGATC
CTCAACTAGGGCGTGCATCACAGAGAAATTATGGTTTTATGAGTCAGAAT
GAGGACCAATCCTTGAAGGTAGACTATGGAAGTAGCTCGCATGAGAGATC
AATACCTCATGCAGGGGTTGAAAGGCAGAGTTTGGTGCATTCAGAAGAAC
CACATGCAATTCCATCAATTGCACAGGATCACTTGAAGAGCCATGAAACC
ACATCCAAACCTGAAGTTTCTCTAACACCTGAATTAATAGCTACACTAGC
CTCTCTGATGCCTACAAACAGTCATTTTTCTGCTGCAATGCCTGCTCAGA
TGCCCTCGAGTTCCCCTGTGATGCCAGCTTTTTCTGGTCCTCCAGTCACT
GATAATTCGATGTTAATGCAAGGGTGGGGTCAAGAAGGAAGGACCGTGTT
TTCTGGCACTTCGGTAGAACAGATTTACAATCCCATGCATAATTTACCAC
CACCAGGGCATCAGTATTCCAACCAAGCCCCATTGTTTCCTCACTTTCCA
AACTATACAAACAACACAAATAGTCTGGATAACTCATTTCAACCTGCTAT
GGTCGGTATGCCACCAATGCAAGAAGCATCTTTGCACATGCAGCAGGTTC
CTGGTATTATTGGAACTGTAGGGAATGCAGTTTCATCACAGCTTGGTCAA
TTTCAAGTGCTCCAGAGCAATCAGGCCACCAATGTAGCGGGCATCTATGG
CTTGCCCGTTCGGCACCAAATTACACCTGCTACTCCTGCCTCAACTCATA
ATGGAAGCGTGTTGCAGGTCCCAGCAGACACACCTGTAATAAATGACAGA
TTGAATGCTGATTATCCTAGTCAAGGACAGTACTTTCATGCTGCAGTTTT
CCCTGGTTCTGGCCAGGGTAACTCTGAGGGCGATGCAGATAAGGATCAGC
GCTACCACTCGACTCTACAGTTTGCTGCCAGTTTACTCCTCCAGATACAA
CAACAGCAGCAAGCTAAAGCACAGGCTGCACTGGGATCTGGAAATCAACA
ATAACAATGCTTTTTTCTGGTAAGTAACCATCATACCCAAAATTTTTCCA
CTTTTATATTTAATATAAGTAAAATGATAGTTAATACAATAGCCTGAAAA
TTTCTTTGGTAGATGTGCTTGATTTTCAGGTTTAGTTTTTTTTTTGAAGG
CATCGAGGATATTTTTTTTTAACCCTTTGACAAAAGTTTTAAGCTAATTT
CTTAGTTTGACTCCAAAACATGCTGAAAGTTTGCACGATGACAAAGGTAG
GTGTAGTTTTTGGAGAAGATTAGCTAGTTATGAGGCTTA
>Unigene202_All
GTGGACGCGCAAATCTGGAAGGGAGAACGAAATCTCATTACGTGACAAGA
AGGAGACGGAAGATGGCTAAAAGCGCATTGATCTACTTTGAGAGTCACGC
AATAGTGAATATGATGACACGTGGCGATTGTAAAAGAAATATTTGAACAA
TCTAACCTGCCATGGTGCAACGCCGTTGCATAGGATATCTTCCACGATGT
TGGTTGAATACCGCGGATTTGACTACCGGTCCAGATTTCTTGTACGATCA
CAACCGTTCAAACGAGGATCTGCGGATAAGATTAAAGCTTGGGGAGGGAG
TGGTGTGAACTTGTATACAAATACATCTAGATGGGCGAGCACAGTGCCCG
AGTGGGCCACAGGTCTTACCAACTGGTGGGCCATGATGATGATGTAAGCA
GAGCAGTTGGTGCAACAGAAAAAAAAAAATGTAAGTGAAGATTATTAATT
TTTTATTTAAAGAATTGGCATCCACCACCGTCTCTTAGCTTAGTTGGT
>Unigene203_All
GTTAGTATAGAATTTAGGATTTAGGGTTTAGGTTAGTTTAGGATTTAGGA
TTAATTTAGGGTTTAGATTTATTTAGGATTAATTTAGCCTTGGATTTTTC
ATTTCTAACCCCATCTTCACATGTGCCATCTCGCCCTGTTAATACACGAG
TAGAGATAAGTCTCCTGATCGGCATTCTCTTAGTAGTCGCCCTTAGGTCG
GGTTCAATCTGTTTTGCCACAAACAAGTTACCCCGGTGGTCATCTTTGCT
TTGAAAGATATAAGTCTACTACGCATTTTTTCTAGCATAACTGTCACAAA
TCGATGGGTAGTCCTAGGTCGGATTAACATGTTATCTCGCTAATATGTTG
CCCCAGCAGCTTCTATTCAGAAAAGATGTGAGTCCCCATGCTTTCTTCCT
TGAATTAACCGCTACAGACTGAAAGACACCCCTTTGGATTGGTAAATCTA
TATTAGATCAAGGTCAACGTGAACCCAACTCAGTGCAGTCCATCGCAAAT
CGATGAGATCTATAAAAAATAATTAAAAATGAAATTAATTTGACTATCTT
TGAGCTAATTTAGGTCCCCCCAATGACATTCACTCAGTAGTCAGCCTTAG
GGTTGGCATGTTACCTTGCTAATGTGTCACCCCAGCGGTCCTTTGTTCAG
GAAGATGCAAGTCCCCGTAGTCACGAAGCTATATTAAGGGAGGCCAACCA
TGCTCTCTTAGTCATACATAAGGAGGAGAGTTTCTAGAGAATTATAAAAA
GATAGGGAACAATCTTAAGGACTCCAAAAGGTTCCACTAAATTCCAGAAG
GCTTTGAAGGAAGAATGTTTCAAGAGAACTTTAGGATAGTGTGGAATATT
CTAGAAAGCCTTGTATATGCTAGGAGTGATGTGGAATGATCTAGATCATA
TATATTCTATTGTATTCTAGAATGTTCTTTTAGATTGTTCTTAGGGCTAT
GACAAGGACTATAAATAGAAGTCCT
>Unigene204_All
CACGCCATCTTCCATAGTAAAAGGTAGCCTCTAGTCTCCACTCTCTTCTA
TTTCTTTTATTCAAATTTGAAAAGATAGTTCCTTTCCCCCAGATACCGGT
CTAGCAACTAATATAATAGAGTATCAAACAATGTTCTTTAATTTGTGGAA
TCAAGATCTTCACTTTTATTGAATAGAAAAAAGATTCCTTTGAAAATGAA
ATAAGATTATGACATTATTAATGGAGGCACACAAGTAGGGCAGCAAATGA
GTCAAGTTTCTAGCCAATTACTGTTATGTTCATACTTCGTTTATTTTTTT
GTTGATATTAGGCCGAGTTTGAACATTACTCAAGTATTAAGATCATGTTC
AAGTTTCTTTTTAAACTTTTAATTTAACTCGATACTGCAGGGCACCTTAA
GATATACATTTTTAATGCAATTAATTGATGCGATAAATGAAACTCAAGCA
ATTTGTATGAAGATGTCGTACAAAGACTAACAAAACAATAATTATTCATT
TTTGACACAAACTAGAAATTATGTAAAACTTATCTAAAAAAATATTTCAA
CCACTATGAAATAGAAATGCAACAAAAATGTTGAATCTTTAAAGACTGCA
ACTTGATCAATATTCATACTACCATAAGAAAAATCAGTTGTAACTGTCTC
GATTAAAGTCGATCATACTCAGATTTTGTAGATGAAAGAGAACAAGATAA
GAAATTTTCAGATAAAAATATAGGTCTTCACTAGTATAAGGAAAAGATTT
CCCTTGAAAGTAGATAGTTGTGCTGGCACCGTACTTGCAACATTAACTTA
ACTAAGAGTGAAAATTTTACCAAGTCAAAAACTTTCTAATACATTTCTCA
GTTATTTTATTTATAATCTTACTTTCTAAATCTATTGTCTTCAAAATTCA
ATTGATTTGAATTTTGTAAAACTTAAAACTTTTTTAAAAGATGCACACAT
AATCAGATCCATCAAGGGGAAACAAAATTAGGATAGTGACAGTAAGACAC
CACACACCAAGGACCAAGTTGATGGGAGTCGCATGTGGAGGGGGGAGAAA
GCGGGCA
>Unigene205_All
TTCAGGATCAAATGCACTGACATGAATACTTGAGCTTTTTATTTTGTTTG
AAAGCAATCAATACTTGCGCTATACAGTAGAAGCAGCATTATTTATTTAC
AATCATGTATAGTACATTCCACACAACAATTAATTTAGATCTACCATATT
GTTTTTCATGGAATTACATTAAAAATCCATAAGATGCTATTGATTAGGGA
GATGATGTACCTGAAAAGGCTGTCGAGATTACTGACGCCGTATCGGTTTT
GAGGACAGGGCTGTGGTTTTTCACCAATATCTTGTGTGTTTCTATCTTTT
TTCCTTCCTTTCTTCCTCTTGTTATCTGAGCTATTGAATTGTTTGATCCT
TGCTGATCTGTATGGCCCGTTACCTTTCTAATTAATGAGGAAGTACTGTT
AAAGCTGCTATTTAAACTTCTGTTTGGTATACGGTAGCTGCTTGTGCCTG
GTCTTAACCTGAAAAGATCAACCTTCTCTTCCAAAAGTTGAATGCGCTTT
TTTTCCCTCTGTATCTGTATCTCTTCTTCCTTTTCTCGCCTTAGTAGTTT
GTACTCCTCTAGCATTGCCATCAGAGGAACCTCATCGTACAGGAAACGCT
TCTTCCTTTCGGCTTCCCAAATTTTAGTCTTTGCCATTATTATTTCCACC
AGTCCTGGAATTTTGTTCACTGTTATCCTTGCGCGTTCTGCACGTCTGAG
ATTCCTGTGAGCACCTCTGCTAACCGAATACCGGTTTTCATCCCTGCTAA
ATTCTTCAAGCCAACGTTCTTCATTGCATGATGCCATCCATTTTTCAACC
TTCTCCATTATATCCTTTCTGCTCCATGCCTCTTCTTTTGCTTTGGAAAT
ATATTCTTCCATGCTCATTAGGAGATCACCGTGCTCCATCTCTCCTTGCA
TGATGAGATTCATGATGTTTTCCATCTCTGACTGTGGAGGTAACTCCATG
TGAGACTTTTTGCATATGTCCTCAAGTTCTATCTGTTTATTGATGAAGAG
TTCCTTCATTTTGCTTGCTTTTAACTGATCTAATCTAGCAACTTCAGACT
CAACCTTATCAATTATGTCTGCGGTGAGACTTTCGTGGCAAGCATCACCA
GCTGAGGCTGATTGTGATCCAATCACTATCTTGATGTATGGTTGTCGATC
TTCGAGCGGCGCATCCATTAGGTTCCACAAGTTCACGAGTGCTTTCCCAA
GCTTACTTAGCTTGTCCATTCTTTTCTTCTTCTCATCTTTGAGCAGATTA
ACAGTATAATCAAGCCTCTCCAAGATGGCATCACTAATGTTCTTTGATCT
TTTATCACTAGAGTCATCCAAGCTGTGATGCACATTGGTAATGATCTTGG
TAGATTCCATGCCCATTGTTGCAGCAAGTTCACGAACTTCTCGTAGATAC
TTTTCCACCATTAGTAGCCTATCACTCTTTTCCCTTTCGAGCCTTTGAAG
CTCACTGTGATACTCATCCAGTTTCTTCAGCGAGAGGTCACTTTCATTGA
CGATAATGTTCTCGCATTCATCCAGGTAGCCTGCAATGTCTGACTTGATC
TTCTTTATTTCTGTCTGCACCTCTTTAAACTGGCTTACCCTCTCTTCCTT
CTTTAGCTGCATCTTCCGAAGGGCAGGGGTGATCAAGTCCAGTTGTTCCT
TCAGCGTCCCAGTCAACTTCTCCGGTCGCCCTGGAAATGATCTTTCTCCT
AGCGAGATTAGAAGATTGGTGAACTCAGCTTCCGAATCAGCCAACGCTTG
ATGGAGACGCACTCTCGCAATGTTAGCTCTATCAACTTTTCTCTTGTAGA
CTTCCAGGCATTCGTGTTCCAGCTCTTGGAGAATCCTTTCCCTTTCTACC
TCATCTTCCCCCACCTCATTCCATATGAGCTTCAGTTCTTCTAGCAGATA
AGAGCAGGAGCATTCAGGCAAGGCGGGCATTTTGATTGAACTCACCCGCT
GATGGGATTGCGAGGCGGCCGTTCCTTCAGCGATCGAAGGGAGCCGAGCA
AAATGAAGTCTTTAAGAAGGAGAAAGGTTGCAGAGATGTTGATGATGGGG
TGGTGGAAGTTGAGGCTTTAAAATTGTGGGCATCTCATTATCTTTATCTT
TCTTCTTTTTCTTTTACTTTCATGAACCCAAATTTATATATATTTTTTTC
TCCAAGCACTTATATTTGCCCCAAACTTTCTGTGACAGATGGAGCCTCTT
ATTCAGTTGATGCTGGCTTTGGATCATCATTAGATTTTGTGATTAGGGTT
CTTCATCTTTGGAGCTTGGTGGAAAAGCTTTCCCTCTGTCAGTATCAAGA
AGAAGACCTGACGCTCTTTCCTGCTGTATGATACTGACTCTCTATCTATT
TGATAGTCACCTGTGCTTGAAATATAATATTAATGGGTGCA
>Unigene206_All
TTGAAAAGTTCCCAAATTCCAGCTGTCTAATCCATTTTGGATGACTTCGG
ATAAGCAGATTTCAAAGTTCTTAAAACAAAGGTTGGTAAGAATCAACCCT
GTACAATGTAGCTCACATCCTTATAAACAAGGCAAACGAAGACTGGGCAC
ATAAATTTTAACATCTCAGTTAAGTTGTATGCGCTTGTACAAGTCTTTTA
AGATCAAAAATTGACTTTGGCGGCTGCATATGACAAAAAAAGAATTGCTC
ACAAATCTCCAAAATCACAACGCAAGCAGACAAAAAGCTTGTGATGCATG
GCATCCACTTAAGAGTGTTGTTTCTATCATTAGAACCTGCAACATGGGGT
CATGAAGTTCATAAATACCTTTCTTCAAGAATTTCATCAAAGAAATATAC
CAGTTATCAATAGAAAAGTTTCATCATTTAGTAAAACATCATACGTGTTT
CCAATCTACAAGCACCCAAATGACCTCGTAAAGGAGGACTAAAGTTGACT
TTTGATGGCTGATCGACAAGCAACCAAGTGTACAATTAAGGAAGGATTAA
GGTTGAATACTGGAGGCTACATAGGGAATAAAAATATCATTTCCTCTCCA
ACACAGATGAGATGATGCATGTATG
>Unigene207_All
TAATTAAGTGTTTAAAATCCTTAAAAATATTTCAATAAAAATAATTTGCG
CTTGTTTCGAAAGACTAATTATCTGAGTTTTACTATATTGCCTTAATTTA
CATAATTTATACTCTTTTTTTTTTTTTTTGCATGTCCACACCCTTAAAAA
TTAACTGTTGTTCTTCGGATCAAGTTCAGTTCTGTGCTTGCTTGAAAAAC
TGCAGAAAAATAAATAAATAAAACGATCTCTCCTTAGCAGATTTCCACCA
TTTTGTTGGAATAAGATGTCGGAAATTAAAGTTATCACTTAATTTGAAGG
ATTTTGCCAATAAATTATGCCCTTTATCTGCTAAACTGAAACGCATTCTG
ACAATTATTTCACATATCTTAGGTGTTTCTAAGCATAAATTAAA
>Unigene208_All
TGGGTGATGAATGTGTCGCTTATAGCCCCCACGGGATTAGTCACAACGAC
ATCCCTTGATCGCTACATACTCATGTACTTCCCTATCCCAACACTCCAAA
ACGCGGCCAAATGTACCTTCACCAATCTTGCTAAGAATCTTATATCGAGG
GGTGAGGTTCTCTCCAAGATCAAATACGTAGTGCCCCTCTCGATCATCTT
CCCTCCATGGTGGTGAAGCCCTACGAGCCGTCGGAGCTGCTTCGTCAGAC
CTATCTGCCTCTCGATTGGTTGGCGCTGCATCCCATGCAAGGCGAAGTCT
CTTCCTCGTGTGAGTACTCTCCATCTAATATGAACACAAAGCTACAATCT
TATGGAAGTTTTCACTCAAGATTTCTATATAAATCGTGCACCTGGCCGAG
TCTGGAATCCCTCTTGTCCTGGATCTCCAGCTCTTTGTTCTCTCCTATAT
CCCTCTGGCTAGCCACTTCTCAAACTGCTTCCCGATCTCTCCCCGTGCTT
CTTGCTTCGTACTTTCTTCTTGCTCCCGTCGCCTGCGATCGGATTAAAAG
GAGGACCGTT
>Unigene209_All
CCGAAGGCAACTTCGGTGCGCTGTTGCCTTTTGACCAGAAACAGAGGAAG
CATGGAGCCTCCTTCACCCCACATTCCATTCTCTCTCTCTCTCCTTATTT
AATGGGTGCCCTGCTACTGCTGGGAGTAAGAAGCCTAGCACATCCCTCTC
GGCTTTCTATTTTTCACCTATGAGCCGCGGTCCCAAGAAGCAATTCTCGC
AGCCGTCGCCGCTCTCCATGGACGCCGATGACTGTAGGAAGACGGCGACG
CATCAATCGACGGCGGAGGAGATCGTTGCCCTTCTTCTCGAGCTGTCGGC
GTCGGATGACCTCGCCGCTTTCAAGCAGGCGGCAGAAAAATCCAATCTTT
CGCTGGATTCTTCCGCCCAATGGTACTCCCGTTCTGTGGGGCCAGTCTCC
TCGCCGGGGAGGAAGATGGGTTACGAGCGCCGGACGCCTCTCGCAATCGC
TGCACTCTACGGAAGCAGCTCCGTGCTCGGCTACATCCTTAGCCGAAACT
CGGTTGATGTGAACCGCCGC
>Unigene210_All
ACACCACACCAAACTATAATGACTTATACCTATAAAAAAAATCATTTTAA
TATCTGATCAGAACCCTAAAAACTAAAAATAAAATTCAAAAGATTCAAAA
TTAAAATAAATATATAATTGCAAGCATAAACATCACTACAATGGACGAGT
GTACGGTCGAAATCTTCAAAGCTGAATTAGGGAGAATCAACGGCTGTAAC
CCCTGGTTCGACCCTTGGTCTGCTGGGGTGTTAGAGATGGACGGTGGAGA
TGCGGTCGCAGGTGGTGATAGCGATGATGGAAGATCGGACGGTGGCGGTG
AGTCCACGACGCTAGAAGGAGGTGTATTGGTCTGGGGCAGTGGAGGAAGC
CCAGGTGTATAGTTGACTGGACCTGGACTTGGAAGTGGTGATCCCACGGC
AGTACTGCATTGAAGTGGCACAGATGTGCTCTTGCAGAGGCGAGGAAGGG
AGACAGCAAGTGTTCTATTGATCGGCAGGCTTAGAGGCACAGAGCCAGTT
AATACAAGACAAGCGCACTGCGTGCTGCCAGAGATAAGAGAACCAAGAGA
TTTACAACATTCGGATGAAGGAGAACCGCCACCATTAGTGCTTCCAGTAA
GGAAATTTAAACATGGCGTGAAGCTGCTCAGAAGCAAGCTGGTGCATGAC
GTTGAGATCTGCTGCCCATTTGATGAAGGCAGCTGAGCTAAGAAGAAGAA
GAAGAAGAAGAAGGAGAGAAGTATGAAGAATACGAGGTTGAGATTGAGAA
GCCGTATGGGTTGAGATTTGCAAAGGGAAGGGATGGATCCACTTACATTG
ACGCCATTGCTCTGGGAAGCTCTGCAGCCAAGACTAACAAGTTCGCCGTG
GGAGACAAAGTCATCGCCACTAGCGCCGTATTTGGTGACGAAATATGGCC
TGCTGCTGAGTATGGGCGTACAATGTACACAATCCGTCAAAGAATTGGAC
CTTTGCTAATGAAAATGCAGAAGAGATATGGAAAGCCAATCGGTCCGAGG
GAACTTACTGAGAAAGAGATTATTAGAGCTGAAAGAAATGCAGGATTTAT
AAGCAACAGAGTTAGAGAAATTCAGATTCAAAATTATATGAGAAAGAAGG
AACAGAAGGAACTCAGGGAGAGAGATCTTCGTGAAGGACTTTCACTCTAC
AAGGGTGGGAAATACGAAGAAGCATTGGAGAAGTTTGAGTCGGTGTTGGG
ATCAAAACCAGAGCCAGAAGAAGCCTCAGTTGCAAACTACAATGTTGCAT
GCTGCTATTCGAAGCTTGATCAGGTAAATGCTGGACTTTCGGCATTAGAA
GATGCTTTGAAAGCAGGATATGATAATTTCAAGAGAATTCGCGGTGATCC
GGACCTGTCGAACATTAGAGCGACAGAAGAGTTTGAGGCTCTTATGAAGA
AGTATGATGAGTCTTTCATAAATGAGAATGCCATCAGTGCAATCAAATCC
CTTTTTGGCATATTCAACAAGAAATGATTGTTGATCATATGTTCATAGCC
AGCTGAGGAGGTCAGCAATTCAGTCTTTTTGGCCATTGTTTTTTAACTTC
AATCAGCATGTGGTAAGGACAACAAAACCAAGATTTGCTTTTGTGTATAG
TTTTTATTGGAGGGTTTGAAGGGATTACAATCATATAGGTTTTATGAATG
CCATGTATTTCTCAAATTTGAAGTCTTTTTTCTTCTCTAATTGTATTATT
ATTATTGTTTTTTTTGCTTCTGAAAGGAAAATAATGTTTTTTTGTCGTAT
TTGAGACAAATATAAGTGCAAAGAAATTTTGGGGGCCTTGCACACATAGC
ACTTAAAACGATAGG
>Unigene211_All
TAAGATCATCTCTAACTAGATTTTATTATGTCAGCTTCTTCAGTTTTAGA
CTCAGAGCGTTGCTTTTTTGACATAGTAGTATCATTATCACTATACTCTT
CTTCCACTTCCAAATCGGCAACAGTTTCTAAACCTTCCTTGCATTCTATT
TCAATTTTTGTGACATTTATGGTATTATCACCTTCAGTTTCAACAGCGCC
TCTTTTCCTTAGTGGAATCACAGTAAAGAATGCACTTTTCCAGTCTCGTG
TTTCTACAAACTTGAGCAGTATCTCAACCACTTGGTTAACTGTAAGAACC
TGTGAGCTTGCTAACTTCACGTAATTTCCAATTGGCAACCTTGCTGATTG
GATCCCTTGTTTGTTTGCTTTCTTCAACGTAATACCTTTCCATCTGTTTC
TATCAACAAGCCCGCCAATGATATAAATTTTGTCGGTATCAAGGTCCTCA
AGGATGGTCTCTGCATCAGCTGTTAAATAAATAAGCTTCTCTTTATGATC
TTGAAATGCTTCAATATAAGGCCTATTCTCCTTTTCAATAATCCACTTAT
CATATCCAGCAAGCCTTTGCAATTGGTTTCCTATTTCGCCATTGCATCCT
GTCAACCAGAGGTGAACTGGATACTCACATTTCCCATTCACTGCATAGCA
ATACATAATCTGGTGTGCAAGGCTCTGGATCTCGCTCGGGCTCATGAGAT
CGGAGTACTCGAGGTCAAGAACGACCTTTTGACCAACTGCCGCTGCCATT
CGTAGCCTCTCAGCACGCTTATTGCGTTCTTCTGTCCTCTTTTCCATCCG
CTCCCGTCTCGTTTCCTTCCGCGACTCCACAATCCGAGTCTTCTCCTCCT
CCGTTTTGTCAGCAAGGTTCTCCTCCCACTCACGGCGGCGGCGCTCCAGA
TCTTGGCGCCGTCGCTCCTTCTCCGCCGCTTTACGCTCTGTCTTCCTTGC
CTGAAGCCGCTGCTGCTTTAGCAATCGCTTCCTCGCGCTTTTCGAGATGG
AGGAGGCTTCACCAACGGCGACAACAGTGTCGCCGCTGGCAGTGATGGGT
ATGCTGTCATCAGTGGTTTCCAACATTGCAAGGTTGAGGGAGGTTTGGCG
AGGATCCGGGTTTTAGTTGGGCTTTGTGGAATCTAAG
>Unigene212_All
CCGCCCAACTGTCATACATCAGAACCAAGCCCCTTCTTCAAGGGAAAATT
TCTCTTATGTACATCAATAAACCAAAAAGAGATTCCGATAATAAAAATGC
ATCACCAAATTGACAATACTCCACTCTTTCTTCCCTTATGCCATTATGTC
CCATCTCACACCTTAGACATTTTTCCCACACCTTGATTTTATTCATTTAC
AAGATAGGAGTATACCTCACCAAGCAAAACCATAGCTATCTCTTCATTTC
TGTTTCAACTATACCCTCCCATCACCACAATACTAAGAGAAAAAGAGGGG
CTTTGAACAAAATAAAACATAAAAAACAACATAATATGCAAAACCCCAAT
GCTGAAATTACCTTGGATCCGGCATGGAGGGAAAGAACCCAGCAGGAAGG
ATGGGTGGTGATGGCCGCATTGGCGATTGGAATAATGTCTGAGACCGTTG
AAGCATGTCAGCCATTGATGGTGTCTGGTAGGCATGAACAAGGCTGCTGC
TATCAGTGGAGTTCCCACGAGCAGTTGCTCTCTGCCATGAATGACAGCTC
AGCCCTGAAAGCATATAAGCTCTTCCAGAGTCTTCATATATCTGTCTATT
TTCCATCCTCTCCTTCATCTCCCTCAGCTCAGCATCCAAGGCGATACAAA
GCCGGTCACCAAACCGCCCTGCTAAGGATCCTGCAAGCATCACCCTGCGT
GTCTCGAGAATCGATACTGCTTCAGAAAGAGCCCCACGCTCAGCAGCTGC
CCTTGCTTCAACCATGGCCTCCATGGCCTGCACTCGACTCCTCTCCCGGT
CCACCTCAATAGACATGACTCTTTCTGCTACGAAGGCTGGCCTTTGAATT
TGAACATGTTCACCTACCAAACTCACAGCTTTTTTCGACAATGGGTCTTT
GTAGGAGCAACCAACCTTTAGCAGAACAATCTCTTCATCATTCACAGGTG
GAACATTTACAGAAACAAGAAAGTCCCTCTCTTCATCTGCATATAGATCT
CCAACGCTGATTGAACCCTTCATTCCATCAGTCACTTGGCTGGAATAACT
GCCCGATCTTATTGGAGCAAGTTGCATTCCAGGGTGTAAGCACTCAACTT
CAACAATTAATTCTTGTGCTACAACACTAAGGAGCCCACCAATGCACTGT
GCAAAGGCATCCTGAATAGCACACTCGGTCTCGATGAATGAAAAGGTTCC
ACCTGAAGTCTCAGAGATTGAATGCATAGAAAGAGAATCATGATCAACAC
CAAAACCAAATGCATGAACAGGA
>Unigene213_All
AAGCTCAAAGTTTTATCAAGGATTGTCATTCATGTGCTTGTCTCCTGTTT
TAAAGTCACCGTTGAATCGGATCCGATTAACTTGGCGGCATTGCTCATGC
AGATTATTATATTGAAAAAAAAGATTAAGGAATGATTGGATTATAAAGAC
TTAAAAGTGATAGAGAGATAGAGAAATCCAAAGTTTTTACCTCTTAGTTT
CCCATCTTGTGAAGCTATCCACGAAGTGGTCATCTTCTACGACATAATTC
CCCCCCTACGATCACATGGTTTGCTAGATGATCAACAAATCCCTAATGTA
GAATTCTTTTCCATTTCAATATTGAAGTTTATTTATCTTGCTTTTGTATA
CTATTCAGTTACAAAGAAATTAAAGCCTATAGTTACAAAAGATAAAAGAC
TGGTGATCTGCAAAAAGACTGGGAGGTCAAAAGCCCTTTATTGCTAAAGT
ATGGAAGTTAATTCTCCATTGCTATCATACATTTGTTCAAAATAAAGGTT
CTATGAAAGATGTGGCAAAGAGCTCGCAAGTGTATGGATCAAAGAAAGTA
TCATAAATTTGTTCAGTATCTATGGAGTATGGGAAAAAAAATTTTCAGGT
AACATTAATGTTCCCATTATGCAGATTCTGAATTCGAAGAACCGTGAAGT
ATTTCCTCCTCCAAAATATTGGCCTAAAATCTCACTCAATTGTACTGTTT
TATGTTGACCTGTCACTGATATGTACTGTTCTACGCCAGCTCTTTTGTGT
ATTGGCTTCAGAAGTCTCCCAAATTTGCTTCACATATGTATTTGATTTCT
TCACACACCATTGATTCTCTGCATCTTATCTTTGATATATAAAAGCAGAG
GACATGAGAGGACCAAGCGG
>Unigene214_All
CAACACAATCCTGTCATTCTCGGTTCTATTAACTCTACTTTTGATTTAAT
ATTTTCATCCCCTTTTCTTTCGGCATTTATATCAGTGCTACTATCATCCC
CAACCCTATCTGCTACTTTATAACTGCATCAACTCCCCCCACGATGACAG
TCTTTGGCCGGTCCACCAAATCTCCCGCACATTCCTCCCGCTCCTCCTCC
TGCTCCTCTGATTCATCGTCCTCAATCCCCAAGACCCTCCGCAACCGCTC
ACGTTCCTCGACAGCCAAAGCACCCAAACCCTCCGCACCCTCGCTCACCA
AACGCATCTCGTCGTCCATCCGACCCACCCCAAAGCCTCAGCCCTCGCTC
ATGCGCCGTGCGACTACGTCCCTCTCGGAGTTTGACTCTGTACGATGGGA
GAAGCGCATGTTGAAGCGCATCCAGCGCTTCCAGAAGGATCATCCGATCC
TGATGAGGATCATTGGGACCGGGTTGTGCATTGCCGGTGCTGGAGTTAGT
GCCCTTGCCATGCCGGCTGTCCTCGGTGCTTTTGGAATCAAGTTGGTCGC
TGCGAATGCCCCGGCGATGCTTGCTGAAGGACTTGCTGCGTCCGCTGGCC
TTCCTATGACAACGGCCAATCTCGCTGCTAGTGCCAAGGTTATAGCTTCC
TCTATCGCTGTCGACATCGGCGGGGGGCTC
>Unigene215_All
AGCTTGGGGGTTTCGTTACATGAACACCAAGCTTGAAGCGGCAACTGATA
TGAACCTTATGAATTTGTTGTTGGGATGCTTGCATTTTTGTCTCATTAAG
TTGGGATGCTTGAAGTTTGTTGTCGATGCTTAATTAATCCAAATGTTGTT
GGTGCTCTTAAGAGTCATCTGAACTTATTATTTCACTGATAATGTTTTCC
ATGATCTCCTTTAACTGTTCTTTTGGATTCTTTGGTTAATTGGTTGAGAT
TGAAGTGGCTTACGATAAAACCATTAACGATAATTTCTATTTTTTTTCTC
CGCTTTTTCCTGGGATGAGAACATGTTGAACTTTTTATGTGGCTACTTCT
CATAGATCGAAGTTAATGAGATGATAAGCTTTGATTAATATGTAGTCATT
GATGAAAATTTTAAGCTTTATTTTACTTCTTTTAGCTCAAAATATAAGCT
TCATAATACAATCCTCTTTGAGCTTGAGAATACAATTGCTATATTATGCT
TCAATTTGCTCTTCGAGGGATGTCATATTACTTGGTGAGGTTATGTTAC
>Unigene216_All
ATTAAGGAAAAAAAAATTCCTATCAATAGACGAGACACCCATTCACGCGC
CGCACAGCTCTCGACCGAAATCTCCCGTCCGTGCCATCCTCCTAGCCTCG
CGGTCCAAGTAGCGCAGGCAAGCTCGATCTCCCGAGTTCCTCTCCATTCA
GCCGATCTCGAATCCCTTCTCGTCTGTCCGAACAGTAGCCGACGCCGAAG
CCAGTCAAGCCGAGCATCCACCGATCACTCCCTTCCGCACATCTCATTCC
TACACGCGACCCGAGCTTTCCTCTCGCGTCGTTCCCGCATCCGAGCTCTG
CATCCCTCGTCCGATCCGAGCCGCACGAACTGCGAGAACTACAGCCCTCG
TCTGACCCGAGGTGCGCGAACCGCGCGCCTCACCTGCCTCCTTGCAGCTA
CATGAACTGGCCGTCCTCCTGGTCATCTATCCCTCCTCCAACGAGCCAAA
CTGAGCCATTCCCCCTCTCGGCCGAACTCTCCTCTTCATTGGAACTCCCT
CCAGCTGAAG
>Unigene217_All
CGCGTGTCCTCCTCCTTCAAGCATCGTCCGGCCCATTCCTCAAAAGCTTC
CGATTAAAAATCGAGGAACAGCGAAAGAGAGGGGCGCAAGGCTATGCGAT
GCGAACCATCGCCAGCTTGGAGGAAGAGGAGCCTCGTCTATCTTTCTCCC
TTAGCCCCTTCTCTTCCGACTCCGCCGCCGCCTACATCCACCATCGTCGA
AGCTTCTCCTATTATCGCCTCCCCGTCCACCTCCTTAAGCTTACGATACT
AAAATTGGACGGTTCCTTCTTCGATGTGCAGGTGCCTAGGACGGCTTCGG
TGCGTGAGCTCAAGATGGCGGTGGAAGAGGTTTTCGACGAATCCCAGAAG
GGCAAGACAATAGAGAGCATCTCATGGGCTCATGTATGGGGACAATTTTG
CTTGTCATATCGAGGGCTTAAGCTGATTGAAGAGAAGACGCTGCTCAAGG
ATTTTGGAATCAAAGACAGCGATCAGCTTCAGTTTGTCAGACATCTTTCC
ATCAGCTGCACTCCAATAAAACAGAGGCGGAGAGGTCAAGAAAGAAAGGT
AGAACGTCGAAGGAAGTCATGGTCGGGAGAACAATTTGATTTTGATTTTG
GCGATTCTGCAACAGAGAACAAAAGGAACGGAGAGCTGACTCCTATCAAT
AATGAGGATACCAGTCAATCCACGGAGGACAGGGAAGCCATTGATGGCGG
GGAAGAAGAAATTCTTGCCAT
>Unigene218_All
CACAAGCCACCCACGTATAACTGTAACAAAAATAATAGCATAAACCGGAT
GAAATCTATCTTTAAGATCCTGTTTCCTAAAGACACCAAAAGATTACCAG
ACTGCATAACAATTGAAGCTTCACGCATACTGAGATACTTCTTCCTTGAG
ATTCGGACCTTGACATGCTTTTGTAAAACAATAGCCGCTCTATGCTTACA
TATTGTGCCAGAGTATGCCCGCCTAATCTTTTCACCTCGAATAACTATAA
AAAGAGCAAAATAATTGATGATTAAATTGTTTAAGAAAAACCCTAAAACA
ACTAATCATGCCAATGAAAATTAATAGCAAAAAAGAAAAGAAAAATGAAT
CAATTATTATATGGAGTTAAGACCATACATGATTGCAGCATGACAATTGC
TTTCCCACAATCCTTCACATAAACACGTGCTTGATGGCCTCTAAAACAGC
TCTGAACTCTTAAAATACCATGCAGTGTACGATTCCTGGTGTCCTCAATT
ACACCAATCTGGCCAGTTCGAAAAAACAATTTGGTATATCCGACTTGATA
CATCTCAGGAAGAATGTTAAATTGTTGAAGAATGGCCACCGACACGCTAA
GTGGATCTTGACGTGCGACATTTTCAAGAAGAAGGAAG
>Unigene219_All
CCTGTCATCAACTTAAGGATTAATAAAATAGTCATATTTTCCCTCCGTGG
TGCATGCCAACCAAACGACCCAAAAACATGGCTCGTTTCATTGTGGTTAT
ATCTTGCTGTCAAAATGTATAGGCAGACCGAAAATGATAGATGTCATCCA
CACTAGTTTAACTTCAAATCATTTCAACCATCATATGTCAATAAAGTTTT
CGACAACATCATACAAAAATTCTCTAGCGACCACGAGTGGATGTGTACCA
ATAATATTCTTGGCTTCCAGGCAAAATATTTGTACTATAAAACCGTAGTC
CCAAAAATTTTGTATCTTCTACTTCCCCATGGATCATTTTCATCAAGGTA
ATAAGACTTCAAGCAGCACCATACCCATGGTGGATTCCTTCGAACTGGAC
TGCCTCTTATGCCGAGCAATCTATTCATTTTTTCAGTCAATACATCAATC
GGTGGATAACCATTGAAAAATTTCACCCCGTCTATTCCAAAAATGTAAGC
ATGAATTCTTGCAGTTGAATCTTCAATCGTTAGCCTAACCCGATAGTTAC
CGGTTGTTAGAAGGTCCTTTGCTTGCCAAGGATATGACGTCACCACTCGA
ACAACAGTTCTAAACTTATGCAATATCTCGGGGTAAGTAAGAGACTCCAT
CAAAGTTGAATATGAAGAATAAGCCAAGTCTGTTTCTGTTACATTGGATG
GCCACGGAAAAATTGATAATGGTAAGCGATCCACTTTAGATGAATTACGA
TCATTAAATATCCTTTGGCAGCGTTGTACATTGCTATCTTGATCAGACAA
CTTTTGAATATAGCCGTTAGGTGTAAGAGAGCCTTTCCATAGACCTGATT
GCAGCTCAAAAACAACATTGCAGAACTTAACCCAATAACCAACACCTTTT
AGCCGAGATATATCTTCAAAGTCTTTGCTAACAGTTAGTCCTAAAATTGT
CCCAATCTGTGGGAATGCACATAAAGTCTCTCTTGACAAAAGAGACACTT
CAGGATGCAAACGAGTTTGTCCATGTCCTTCCATTTCTAAATCTATCTGC
AGTGTTACAAGAGGAGAATCTGTTGCATCCCACACAAACAATACCAGATC
CCCATCAGAAGCTTCACTCACATGAAGGACCTTGCATACAATAGTGAGAT
TTTCTTCCTGTTTTAGATTGCAGAACAATGTTGCTATGGGCTCGTCTAAG
ACTTGTTCAGGTTGATGATTTTCTGAAGTTGCCCTCAACTCTACATGATG
GAGGGAGATTATATCTCCAGTAGACCTGACTTGTGGTAGTTTGTCCAGGT
TATCGGCAAAAAGGTTCACAGAAAGGCCAGAAGGTGATTCATATTGGTCG
ACTAGCTTTAGCACAAGAACATAATCAGAGCCTCTGGATTTTATAACAGT
CCCGATCTTGGAGACCTTCGCCATGATATTTATCCTCATGTTTAGCGATT
TCTTGGCATCCCGCAGAGGGAGGTAAAAGTAATCAGGCTCGGAGGAAGAC
ATCTCGTGCTCCGCTTCTGCGGCAGGCCCTTGCTGTCGGTTCCCGCCATT
TCTG
>Unigene220_All
CCTGTCATCAACTTAAGGATTAATAAAATAGTCATATTTTCCCTCCGTGG
TGCATGCCAACCAAACGACCCAAAAACATGGCTCGTTTCATTGTGGTTAT
ATCTTGCTGTCAAAATGTATAGGCAGACCGAAAATGATAGATGTCATCCA
CACTAGTTTAACTTCAAATCATTTCAACCATCATATGTCAATAAAGTTTT
CGACAACATCATACAAAAATTCTCTAGCGACCACGAGTGGATGTGTACCA
ATAATATTCTTGGCTTCCAGGCAAAATATTTGTACTATAAAACCGTAGTC
CCAAAAATTTTGTATCTTCTACTTCCCCATGGATCATTTTCATCAAGGTA
ATAAGACTTCAAGCAGCACCAAACCCATGGTGGATTCCTTTGAACTGGAT
TGCCTCTTATGCCGAGCAATCTGTTCATTTTTTTAGTCAATACATCAATC
GGTGGATAACCATTGAAAAATTTCACCCCGTCTATTCCAAAAATGTAAGC
ATGAATTCTTGCAGTTGAATCTTCAATCGTTAGCCTAACCCGATAGTTAC
CGGTTGTTAGAAGGTCCTTTGCTTGCCAAGGATATGACGTCACCACTCGA
ACAACAGTTCTAAACTTATGCAATATCTCGGGGTAAGTAAGAGACTCCAT
CAAAGTTGAATATGAAGAATAAGCCAAGTCTGTTTCTGTTACATTGGATG
GCCACGGAAAAATTGATAATGGTAAGCGATCCACTTTAGATGAATTACGA
TCATTAAATATCCTTTGGCAGCGTTGTACATTGCTATCTTGATCAGACAA
CTTTTGAATATAGCCGTTAGGTGTAAGAGAGCCTTTCCATAGACCTGATT
GCAGCTCAAAAACAACATTGCAGAACTTAACCCAATAACCAACACCTTTT
AGCCGAGATATATCTTCAAAGTCTTTGCTAACAGTTAGTCCTAAAATTGT
CCCAATCTGTGGGAATGCACATAAAGTCTCTCTTGACAAAAGAGACACTT
CAGGATGCAAACGAGTTTGTCCATGTCCTTCCATTTCTAAATCTATCTGC
AGTGTTACAAGAGGAGAATCTGTTGCATCCCACACAAACAATACCAGATC
CCCATCAGAAGCTTCACTCACATGAAGGACCTTGCATACAATAGTGAGAT
TTTCTTCCTGTTTTAGATTGCAGAACAATGTTGCTATGGGCTCGTCTAAG
ACTTGTTCAGGTTGATGATTTTCTGAAGTTGCCCTCAACTGCATTAAAAG
TTTTTTATCATTGTCTGCAGCTTGATAATTAATGGAAGTTTGGTAGGGAG
ACAAGTCCATAACAGCTTTGCCATTAAATAAGGCAAATGAAGATGACTTT
CCATTAAAAGTACAAAAAAACTCTCCATTATTAACTTTCATCTCTACATG
ATGGAGGGAGATTATATCTCCAGTAGACCTGACTTGTGGTAGTTTGTCCA
GGTTATCGGCAAAAAGGTTCACAGAAAGGCCAGAAGGTGATTCATATTGG
TCGACTAGCTTTAGCACAAGAACATAATCAGAGCCTCTGGATTTTATAAC
AGTCCCGATCTTGGAGACCTTCGCCATGATATTTATCCTCATGTTTAGCG
ATTTCTTGGCATCCCGCAGAGGGAGGTAAAAGTAATCAGGCTCGGAGGAA
GACATCTCGTGCTCCGCTTCTGCGGCAGGCCCTTGCTGTCGGTTCCCGCC
ATTTCTG
>Unigene221_All
AGCTACTTAAGATCCATTAACAGTTATATAGAGGCTTCCAATGATATGTA
CAGTTTATAAATTACTTACAAGAAGAAACATTAAAAGCTGTAACTTCCAT
CATTCAAGAATATTCACAAAAACAAAAAAAAAAAAACCTAGCTAGCCATG
GTGATCAGAGTCTCTTCTTCTCGGCTAGATCTCTTCCTCCTCCTGTACTC
CTTGTTGTCCGTCGACGGCTCCACCACATCGGCGGCGAACGTCACCTTCT
TCTTCGGCCTTTTACTCTTTCCTGTACCGAGCTCAAGTTCGGCCTTTTTC
ATGAAATCAGAAACAAGGCGCTTGTGAAATTGGAGGACGACGAGAGCTAC
ACTGCCGGAGATCGCCGCCACAGCCACTATTCCCACACAGCCGGAGCTAT
CCAT
>Unigene222_All
TTATATGCATGTATTTTTATCCAATGCTTTGAATGAGATTTGAAGTGTTT
GTGTTGGATAAAAATACATGCATATAAGATTTATTCCATTTAGAATCGCC
TTGGTAAAATGAAGCGATGAGCCAATTTTAATTAATTTCGGCATTCTGAA
CACATCAATGGCATCTGTTTTGCAATCAGAGGACATCTTGATCGATTTTG
ATGATGATCGAGAGATTTTGGCTTAGATTTTGTGCAACATCATGTTTGAC
ACTTCTCAATTTATCATTTATGCTTGATTTAGCCCATTGAACTCTTACAT
AACAGCTAATGGACCCATGGGGAAAAAGAAGCGGAGATGTGGTGTTCCTT
CATAAAACCATGAATGCTTCTGGGTCATTGAACCTTTTTTGTGAGGGGAG
AGAATTATCTTGTTAAATCACATGAAGAGGGAGAGAATTCAAAAGATAAG
GTATGTTTGGGAAGGGTCGGTTAGGAGTGAGAGACTGGAAGAGAAAAACT
CAAATATAGAGACGAGAGGGAGGACG
>Unigene223_All
TCGTCTTCTTCTTCTTCTTCTTCTCTCAAGTCTAAATGAGGCTCTTAGAG
TCTGAAACTATGAAGAGGGCCTTGACGAAACAAGGTTCCAGTTCAAATCA
GGTCTAGATTTGTTATGGCTTTGTCCTCATTCATCAGTTCTCATTTTTTT
TTTCCCTCTTCTCAGCTCCACTTAGAAGCTGTAAGAGTAAGAGCTGCTAC
AAGCTCAAATTGTTGTTATTTGGTGCTGTTATTCTATCAATTAATTGGTC
ATTTTATTTCCAGAACCAATAACCAATAACCAATGTATTCATGCTGGGGA
TACCGACATAAGTATAATAACATCCTTTCTTTTCTTCCAAAAAAAAAAAG
GATGTTATTATACTTATGTC
>Unigene224_All
TTAATCAACTAGGTCTCATACCTTAGCTTGACCTAACCAGCATACGCAGT
TGTGGACTGCGTCCGCGACTACGTCCACTCAAGCCCGCGGGTGTGGGGTG
TTCGCGAGGCGCACGCAAGTCGCGCTCCGACACTCGTCTTCCGCCCGCGG
TCGCAATCCATTATCTGACGTCGATACCTGGCATCTGCATCCATTTGTCT
TAGCACCCATAGCCTTGTCCCCCAATGCTCCAAGCTTGCCGTCTAGGACA
GCGGCCTGGCCGCTTAGGTCGGGTGTTTTCTCTATTCCGCTCTTTCACTC
TGCTCATCTACTCGTTGCCCGGTAACGTGCCCCATTTTTTTTTAACTGGC
TCCGGATCATACCATTGGCTTGCATTCTATTCCTCATTCGCCTCCTGCAC
TTGTTGTGAGACCTCATTGTAATGCGTCCCTTGCGTCTACTCCTCCTAGG
ATATGGCCTACTATGGATTCTCCTCCTACATATGCTTCTTTTGATTTCAA
TAAGGCTTTTAGGGGGAAGAAGGATCCTCGTCTTGGTTCATCTTCGAGTT
TTTTTTTTTTCCATATATTTGCATCAAGATTCGTTATTCAACTTATCACA
TTGCTGTCTTCCACCTTTCACGGTAAAACTGTTCTTGTTTTTTTTAATGC
GGAGATATCTAGGTTGGCGTCTTCTTTCTCTTTCACTAATGTTTGGAAGT
TTTCTTGGTCTTTTTCCAATGTCGAGG
>Unigene225_All
TAGCCAAGATGTTCCTCCTAACCGAGGAGCTTCCGTCTCACAACAGGAAA
GCTCACAAGTTCCCATCGCTTTCGCTGCCCGCCTCCAAGGTGTTTGATGA
AAGTTCAAAACCACCATCTACACCTTTTCTCTGTTCCTTATGCTTCCATC
CTTTCATTTGCCAGCGACGTGCAGAGCAATCAATACCGTTCTCTCTCTCC
CTCCCGACCTCCCTCCCGACCTCCCTCTCTCCCCTACCACGTGTTCTAGT
CTTCATCTCGTTTAATAAATTACAAACTAACTGTCGTCGAGAACATCACA
CCATAATCACCGCGGTTAACTCCCTCCCTGTTTCTATTCTTCTGTGATAA
CCGAACAATGAGTACCTTAGATTTCGAAGAGGTTTAGATTTATTAGTACA
TTTTTGAGACTTTTCATTTCGAAATATATTTCGATCAACATTCAGTAATT
ACTTTCGAAAATGCTGATGGTTTTCCAGCTATTCGACGCCTATAAACTTC
TCTCCCTCCCTACTCATCTGTCCATTGACCGCCAAGACAAAAAGAGCCAA
TGACGGCTTCTTCTTTCGCTACTTTACTGTCTCTTTTTGTCGCAGTTAAT
GGATTGGCGGCAGCGGTAGCGGCAGTAACCACCACTTTGCCGCTACAGCA
GGAGCTTGACCAGATCGATCGTCTCCCTGGCCAGCCCATCGTGGAGTTCA
ACCAGTACTCGGGATATGTCACCGTGGAAGCAAACGCTGGCCGAGCGCTC
TTCTACTGGTTTGTTGAAGCTCCGGCTGCATTACAGCCTGCCCCGCTCGT
TCTGTGGCTGAACGGCGGCCCAGGCTGTTCTTCCATCGCCTATGGCGCGT
CCGAAGAGCTGGGTCCTTTTCACATCCACCCCGATGGCAGGACTCTGTAC
CTTAACCCTTACGCGTGGAACAATGTGGCTAACATTCTGTTTCTGGAGTC
ACCAGCGGGGGTTGGCTTCTCCTATTCCAATAGAACATCGGATCTATATA
CAGTTGGAGACCAGAGGACAGCGTTGGATGCTTACACTTTTCTCGTAAAG
TGGTTCGAAAGATTCCCCCAGTACAAGTTCAGGGATTTCTATATAGCAGG
GGAAAGCTATGCAGGTCACTATGTTCCTCAACTTTCTCAAATTGTCTACA
TAAATAATCAAGGAGTTCAGAGTCCTAACATTAATTTTAAGGGGTTCATG
GTGGGCAATGCGGTCACTGATGATGATAATGATTTTATTGGAACTTTTGA
GTATTGGTGGACTCATGGGCTTATATCAGATACGACATATAATGGCCTGA
AGGCTGCTTGCCCATCACAATCATCACAGCACCCATCCGCAGACTGCTTT
AAGCTACAAGAAACCGCTGAAGAAGAAATGGGAACCATTGATCCGTACAG
CATCTACACTCCTAGTTGTAACATCTCTACTTCATCTCTCAAGCCGAAAT
TGAGAGGTCACTATCCTTGGATGTCGAGAGCTTATGACCCCTGCACTGAT
AGATACGCTCAGGTGTATTACAACCACCCTGAAGTACAGAAAGCACTCCA
TGCCAATGTCACTGGCTTGAATTACCCTTGGAGAGACTGCAGTGATATAG
TTGGACAGTATTGGGCTGATTCACCGAGGTCCATGCTTCCTATATACAAA
GAACTTATTGCAGCTGGCCTACGGATTTGGGTTTTCAGCGGTGACACAGA
TTCTGTGGTGCCATTGACTGCAACTAGATATTCAATCAATGCTCTTAACT
TGACAACACTCACTGACTGGTATCCTTGGTATGATAATGAAAATGTTGGT
GGATGGAGCCAAGTCTATAAGGGCTTGAACTTTGTGACCATCCGTGGAGC
AGGTCATGAGGTCCCTCTCCATAAACCCCGCCAAGCTCTCATACTTTTTA
GGCATTTCTTGAAGAATGAGCCCATGCCATCAGTATATTCCCATCATAAT
GGCACTGGAGCATCTGCTTCAATATGTACAGATACACCTATAACTACACC
ATCAGGGTTTGGAATAAAATGAGGGCTTTAGAGTCTCACAACAAAGAGAT
ACGGCAACACCACAACGTGAATTAATTCATTCAATCAGTGCAAGTGTGAC
AACAAGAGTTGGGAGTAGTTGAAGAGTTTGGTTTTGTTGTCAAATAAAGC
AGTTCCTTCTGCTCCATTTGCTCTATGGTAAGCATAATACATAAACTATA
AATGCCCAAAAAGATATACTTTATTTATATCAGTTATCTCCTGGAAATAA
TGCTTTTTAAGAAATAGGTTCCTGTATTTTATCTCTCAACTCCTG
>Unigene226_All
CGGCGCTGTTGTGTCCTGCTGGTGGTGATTGACGTCGAGGCCTCTGACCT
CGAGGAACTCCTAAAGATCTCACCCTCCATTCATATCTCCTGGCACCATG
CTTCAGAAAAGGACCAAAAGACATCCGTACCCAGGTGAGGTAGGTATAAC
TAACCCCCGTGTGATCCTGCGGAGGAACTATCCGAAAGTGAGCATCAGTA
CCAAGTCTCAATAAATGTAGCCAAACAGTTGAAGCAGCAAAGTAATGTGT
CTCAAGGGGAATCGTCCTGATCCTCCTGAAATCCACTACACCAGGGATGA
ATGGCCTGCCATCACGAGCAGTCGACTGGAAGAAACCAAATTGTCGTGCA
ACTCGGTTAGGCTGATAGCCCTCTATAACAACTAACTTCCCAAATCGATA
ACATATACTGAAAAAGTACTCAACTGCTCTCAATGTCCGATGGCCATGAA
GCAAGGAATAT
>Unigene227_All
TGGTATGGTTTAAATTTACAACATGTGCCTTGCAAATAAAAAATTGAAAT
ATATTTTGTAAGAAACTAAAAGATAAAATGTGATTTTGTCTTCTATTTTC
TTATCCTTTACCTTTTAAAGTTTAAAAATGTATCACACCTTCCAATTTTT
ACAAAGTGGCTTTCAATTTTTTTAATTGTAGAACACATGTCATAAGATAT
GCTGATCTATTCTCGCAGCAAACCTCTTGATATAATATTTTTCCCCTTAG
ACTGAAAATCCATCTTAAGTTTAACCTAAAACCAAGAAAATCAAAACCCC
TTCCCATGAACACCAACATAGACCGTTTTTTTCCTTTTTACTACATCTTT
GTATCAAATGCAACACCACCTCTTTCTCATGATTCGTGAAAGCCAAACTA
AAAAACATCCTCTTTCTTTAATAAATTCTCTCCTCAATATTCTCTTAAAA
AATCAAATCAAATTCAATCCATCTCCCAATAAGCATACAAATAGTCCACA
TCATCATTATCATCATCTCATTATTAGCCATATCCAATAAATCTGAGGCC
GGCCTTATAAGTCCTATTTACAACAATTTAACCAACGAATGGCAAACACA
TTTTACTACGCCACATGGCTTATCTTAACCGTAAAATAAAGATGCAACAA
TTCTATAGAGCAAAAAAAAAAAAGTTTCAAACAACAAAGGCTAACAATGA
TTACTATTTTTTGCTAGGTAATCATGTTAGTTATAGAGCATCATCATATT
ATAACTATTTTATGGATTTTAACTACTTCATTTTTATTGATTATTGCACC
TTAT
>Unigene228_All
TTCTGGAATAAAATTAGATCAGCAGCTGGATATGTGATCAGACTCCACAT
CAGAGCAGAAATCTGAGCTCTCAAGATGGTGCACAAAGGCTGTAACAAGT
CTTTCAGCATCCACAACCCTCAACCGAGTTCCCTGCTGCCCCACCACCAC
CGCCGCCACCCTCGAGGCCAGCATGCCTATACCTTTCAAATCTGAAATTC
CTTTCAAAATTCCATACAGAATACCTGAAGCATATGCATCGCCAGCTCCG
CATGTGTCGACGGGCACGCATGGGGAAGGGGGAATGTAAACAGCTTCGTC
ATTCACACCGATGTAAGAGCCATGAGGGCCATCTGTAACTGAGACAAGAG
GTACAAAATGGCTGAGGTATCTTGCAGCGGATATTGGACTATCCTTTGAG
GTTAGATTGCAGAGAGATCTTGCTTCATTGCTGTTGGAGAAGACTATGTC
TGCATAATTGCTGATGATTTCCCAAAAATGTTCATAGGATCTCTCAATGC
AAGAGATGTCTGATGCTGTCACAGCTATGAGTGCTCCATGCTTGCGAGCT
TCTTCGCAGGCCTTGGATATAGTATTGATTGTGTGGGGGAGTTCCAGCAG
GTAACCTTCTACAATGAGTATTCTTGTTTTAGAGGCAAGGTTTGCCAAGA
AAGGGTCATAATCTATAGCAGAAGAGGTTCCCTGATATGCAAGCATTGTT
CGCTGAGCATCTGGTGTGGTAAGAACTATGACAGTTCCCGTTGTTCCATC
CTTGACAGGCTTGGAAAGAAAGCTCACGTTCGCCCGCCGTAGCTTTGCTC
TGTAAAATCCACCCAGCGGATCACTGCCTACACTTCCTGCCATCGCAATA
TTTAATGGACGACCATCAACGGAATGGATACCAAGTCTAGCTAATGCCAC
TAATGTGTTTGAAAGTGAGCCCCCTGCAGCAGCTTTATAACTGCAACCAT
CCATTGCTCGTAATACTCTCCCTCTTTGTTCATGATTGATAACTTTTCTT
GTGCCCTTCTCCATAGCTAACTGTTCTAAAAATTCATCATTTACCACACC
TGAAAAATCCACCATCGCCTGCCCAAGGCCTAGGGCATCCCATGTCTCCG
GTGAAGTTGAAACCATCATAGACTCCTCCACTTCACCTTCCTCTTCACTC
TCCTCCTCGTTTTCGTTACCGCTGTCCACGCCGCGAAGGGAAGTGGAATG
CGCAACGAACATAGTTTTCTCTCGAAAACCTTCCCGAGGTAACTTCCTAC
TCCAGCTCAGGCAGCAGTGGCCCATTAGCAGGCATCCATCGAAGCGTCGG
AGGTGTTGGACAGAGAGCACCGTGGTGGAGAGCGATGGAGGGAGAAGACT
ACGAGGAGATAGAGTGAAGAAACTAACGGCCATCGCCGGCGGCAGCCGTC
AAGCGGCGCAGAGGTGGGGCTTCATACGCAGTGAGGAAGAGGATAATGAA
GCGTGGAGCAAATATTACTTTTAAGACCGAAGACTTTTTTCGAAAATGGT
CATTACGT
>Unigene229_All
GTTTGAGTCATACATCATCTCAAACCCCACATTCACATTTCTAACTTCAT
TTTAAACATGTAAAAGAGACTTAATAAGTATTATTCCATCCAAATAGCAA
AACTGAAACATAAAAAGAGAAGAAAACTTGCATATAACTTAAGATTTGAG
CCATACATCATCTCAAACCCTATTTCCACACTTCTAATTTCATTTTGAAC
ATGTAAAAGAGGCTTACCAAGTATTATTCCATCCAAACAGCAAAACTGAA
GCATAAAAGAGAAGGAACCTTGCATAAAACTTAGGGTTTAAGCTACATAT
TATCTCAAATCATATTTTCACACTTTTGACTTCACTTTATACAATATGAA
AAAGGTTTAGCAAACATCAATCCTTCCAAACAGCGAAGTGAAGCATAA
>Unigene230_All
GGCCGAGTACATTCTGTAAAGGGTTGACTTCAGTTGACTGAGTATATTCT
GCAAGCGGAGTTCATCCAGTAGGTGGCCAAGCTAATCCAACAGACAGTTG
ACTTCATCAACTAGTTGGCAAACTGATATGAATCCAAGTCCTCACCAATA
AACCACAGAGACATACATAACAGAAACAGAAAATATTATCATTTTACAAC
AATAAATATTACAGAAACTTAAAAACCAGAGACACAAAAGATATTACAAC
AGAAAAGAGAAGAATCCAACCAAAGGAAACTCCACTAAACAGGGGTACCA
ATCATGTTCAACAGAGAAAGAAGAAATATTCAAGTACAAATTTACAGAAT
GACTGGAGATCAAATCACCCACAACAGAAAGATCAAACAGCCAGGTCATC
AGTAACAACCTAAGACAGAGACAGAAGCTAACAACCTCCTGCACAGTCAG
CAAAATCCTTGAGTATTCTGAATCAAATATCACTAACATGTAACAAACTC
ACAATCAAATCAAGAAAGCACGAACCAGGACATCCAGCATGCTTTAACCA
ACTCAGCATAACAGAATA
>Unigene231_All
GGGATTTCCTGAAAGGATTACATGTGGTTCCTGCCTTGGATCTTTGTATG
CTGGTCTACAGTTAAATTTGTTGTTAAATAGCCTTTTCTGCTGTTCAAGC
CAGTGATTTTGCCATCACCTTTGATTGTCAGTGAGGGTGATTTATGAAGC
CTCTCTCTTAGTAATAATTCATTCTGTTTTCCCAGCTCAGACACTTCATC
CATAGTCATGCCAAACCATTCATCAATCAAAGCAAAACAACGTCTGTGGC
ATTCCAATAAAAGCGCCCTCTGAACTGCAAGGATTGCTTCTTCTAGACGA
GTTCCAATGCCCCAAAGAGGAGCCTCAATGGTTATTAACTTGTATGCTGT
CATGACTGGATGACAAGTATCCTTCCATCCTTTCAGAAGCGGTCCACGTC
CAGTCTTCTTTGATTTGAATGAAGAAAAATCAATTTTCGCCCTGCCAAAT
ATTTTGCCCCACTGATCTTTTCCAGCTGAAGCTATATCAATAATCTCCAC
TTTTCTTGCAGCCAGAAGCTCATCACTCAGTTCATAAACATTATCAGAGC
AACCATTGTCTGCCTTGTTTATAGTTTCAATCTTCAGCTGGAACTGCTCA
AAGTATGGGCTCTTGATCACTGTTTTGCTTCTTGGATAGGCAGTCCAGGA
TGTCTCATGCAGCGTGAAGGACTTCGCTGGTGCAAAAGCTTTAATCCAAG
TTGGAATTTTGCTCTCCGGGTGATATATCTTTGAAGTACACTGACCCCTC
CCAAGCGCCTCATCTTCAAACGGTACGCTCTTCAATATCTCCACCCCTTC
CTTACTGCTTGTGTTCTGCTGCTCCATCTTCATGATCGTGTATAACAAAG
CCAACTCATACTCTTCCAGAGTCATCGGCATCACGATTCGAAGTTCTTTG
ATGAGAACCATTGTTGCAGGAGGAAGGGAGGACGGAGACGGTTGATCTAC
TGATCAGTTTCTTGAGTTCTAATATGGTTAAGCAGCTTCTTCGATTTAGT
GGGGGGAATAGAAGAATCGCTTTCTGAAAAGCGATTAAATTCGAGAAGAC
AAATGTTAGAATTAGCTTTTGTACTTTGCGACTGCGTTGGTCCTTCGTTA
GTGCTTACATGCGGG
>Unigene232_All
TTATACTTTGCGAACACTTAACTGGTTAAATTTTTTTAGTAATTAACGCT
TATAGCGGAACATTATGGATCGTTTGGATGGTCCTGCCCGCCTCATGATT
GTTTCTGATCTTGACAATACCATGGTTGATCATCATGATTCTGAGAACCT
CTCGTTGCTTAGGTTTAATGCTTTGTGGGAATCCCATTACCGTGATAACT
CGATACTGGTTTTCTCCACTGGAAGGTCGCCCACACTTTACAAGGAACTC
AGAAAAGAGAAACCCTTGTTGACCCCAGACATAACGATCATGTCAGTAGG
CACGGAAATAACATATGGGGAGCTGATGGTCCCCGACAATGGCTGGGGGG
AATATCTCAATGAGAAGTGGGATCGTGATATCGTTGTCGAAGAATCATCA
AAATTTCCTCAGCTCTCATTTCAGTCAGCAACAGAGCAGCGGCCACATAA
GGTCAGCTTTTATGTTGAGAAGGGGCAGGCTGAGATAGTGATGAAGTATC
TTTTTGAACGTTTGACAAATCGTGGGCTAGATGTGAAAATTATTTACAGT
GGCGGCAAGGATCTTGACATATTACCCCAAGGTGCTGGA
>Unigene233_All
CAACCGTCTCTCCGGCGAGATTCCGAAGCAGCTTTCCGGCATGTTGAGCC
TATCAATGGTAGATTTTTCATACAACTACTTCACCGGCTCCATTCCCGTC
GGCGTAGCTGCTTTTCTAAATGCCTCTGCGTACGCCGGTAACTCCGTATG
CGGTAACCTCGCCGTCTTACCTTCTTGTGACGTTCTTCCCGTCAAATACG
GCGGCGGCAGGCAAAAGGCTGGCAATCATAAAAAACTCATATTGGCCATC
GCCATCATAACGGCAAGTTTGTTCCTTCTCGCATTCGCGGCCGCTGTCCT
CTTCTACTGCAAGAACAAGGAGGCGGAGCAGACCGTAACGGGAAGCGTCG
CCGAGGAGAAGAAGATCAGCCAGTCATCACTGATGATATGGGACAGAGAC
GGCAAGTTCACATTCTACGACATCGTCAACGCCACCGATAACTTCGCCGA
CGCCTACCGAATCGGGCAAGGCGGCTTCGGCGATGTCTACAAGGCCGAGC
TTTCGATCGGGCAGGTGGTGGCCGTGAAGCGATTTCACACCGGCGACGTT
GTTATTCCCGACATGAATCGAAAGAGCTTCGAGAGCGAGATCAGGGCACT
GACAGAGGTGCGGCATAGGAACATAGTGAAGCTCCATGGATACTGCTCGA
GGAACGATGCAATGTACTTGGTGTATGAGTACATGGAGAGGGGGAGTTTG
GGGGAGGTGCTATATGGGGAAGAAGGTGGGAAGAAGTTGGATTGGGGGAA
GAGAGTGAAGATCGTACATGGAGTGGCTCATGCTCTAGCTTACCTCCACC
ATGACTGTACTCTGGCGATCGTTCACCGGGACATATCGGTGAAAAACATA
CTGCTGGAATCGGAGTTCGAGCCGAGGATTTCGGATTTTGGAACTGCGAG
GTTGCTGGATCCTGGATCCTCTAATTGGACTACTGTTGCTGGAACATACG
GGTACATTGCGCCAGAGCTTGCCTATGCTATGAAGGTGACAGAGAAATGC
GATGTGTACAGCTTTGGAGTAG
>Unigene234_All
GTGGAATGTGATTTTAAGTGATAGAAGCAAAAAAAAAAAAACAAATTTAA
GGAAGCAAAACTTACATATATAGTCATTAATAGTTCTGGTCAGACCTTTT
CAGGCTCATTAGAGATCACTACTTCACCATCTTGTTCGCCTCGAGAGAGA
AATTTTATGAATTTCTTCTTGGCCCGTCCCACAGCATCAGAAGTCTTTCT
TGCAGCTCCAGCAACCATGGGTCGCAGGGAGATTTCTGGCAGGTTCGCTC
TTTCTTGTATCATTGAGATTGTATGTTGGCGGGCTAAAGCACCAATCTGT
CTGATCCCAGCTTCTGCAGCTTGCACTGCTTGCGCTGATTTGCTGACACC
ATCGGCTATCTCCTCGCTCAATTCATTCAACTCCAAAGTGAGATCACTAA
TTTCCATTCCTGACAATCTGATTGCACCCATAGTACTAGGAAGCTCCTCC
CTTGCAGTATCAGCCAGTCTGGAAAAAGATATTGCAGCCCTCTTCAGTGC
CAAGAGAGTTGGAACAGCAGCGATGACTAGGCTGGCAAATGCAATAGAAG
TCGTGCAAGCAATAAAAGCGAGCAGGCAAAAGGCCCGATCACCTGAACTC
ATCCTGCCAATCACAGGTGGCTGAAAGAGGCTAGAGGTCCCAATCCCCGC
GATCATGTGCTCCCTTTCGACTCCATCGACGACAATCTCATCAACTCCAG
CTTCCGGCTTGGTAGTGCCGGCGGCAGCATCGTTGGAGCTAGTACACCGA
TAAAAAAGCCGTAGGTGAGGACGGGGTGTGAAGGACAGGGGCAAAAGGGA
GGAGTTTTGGAAGGGCTGATGGTTAGGTTTTTCTTTATGGTTTGAGGAGA
AATTGGAAGGGAGAAGTCCGAGCCGATCCGTGGAGGTGAGTGTGGAGGGA
AGAAGCATAGCTTCGCGGTTGCCCGCTGGTCGGGGCAGAAGCTGATCGGC
GAAATTACAGGGTGCTTTGTAACTAGAACAAGCCCAACCTCATCTGCGTA
TGGGTGAGTTTGCTGGAGATCTACAGAACCGGAACTTGACCAGATTGAAT
CAACTGTTGATATTACAGTTGTTATAGTTGGACAAAAATTA
>Unigene235_All
CCCCAATCTTGCGAGCTCAGCAAATCCAGCAGCTCAGGCGCCCTGAAACT
CCCCTTCTCCAAAACTCCGTCTACCAGCTTCCTAAAACTCATTGCCGCCG
GGTAATAGCCGTTGAACACCATCTCCTCCACCAGAAGCTCGACCTCCTGG
CTCTCCCCTGCTGCACACATCCCGTCGAGAAGTGCCCGGTACGTCACCAC
GTCTGGCCGGCATCCCTGCCTCGGCATATCGTCGAACAGGTCGCGCGCAT
CGCTCCACCGCTCCACCTTGCACATCCCCACCACAATGGTGTTGTAGCTC
ACCACATCCGGCTTGCAGCCTCTCCGCTTCATCTCCCTCAATGCCTCAAA
CGATGCGTTGAAGTCTTCGTCTTCACAGAACCCCGCGATTATGGCATTGT
AAGTGGCCGTCTCGGGCTTCACTCCCTTCTTCTTCATCTCTTCCAAAACA
CTCACCACCTCACCTTTCCTCCCAGCTCTGAAAAGTGCGCGAATCAAGGT
CGTATAAATTGCCGCATCGAGCCCTATCTCAGAGTCTGAAGCCATTTCAT
CTTTCAATCTAATGGCGTGGTCGAGCTCATTGTCCTTGCAGAGCGCCTTC
ACCAGCGATGCGTATATGTACACATTCGGCTTAATGTTGTATCGCCGGAC
CATCTCTTCTTTGACACGAAAGGCCTCGTCTCGCAGCGAATTCGAGGTAA
GGGCGGTGATTAGTGTCCCGAAAGTGGTGGCTGTTGGACTAATTCCCTCC
TTTCTCATTTCGTTGAACAGTTCGCACGCGCCGTGGATTGACCCAGTGAC
AGCGCGGGCGCGGATTAGAATGTTGTAGGTACAAGCGTCCGGCGAAAATT
GGGCAGCGTCGAGGTCATGACAGAGGGTTTGGAGTTTACCGATCTCGCCA
AGGCGGAGTAGCACATCGAGGAGGGTGTTGAAGGAGCGGATCGTCCGGTG
GCAGTGGAAGGGGGGGATTCGGTGGAAAATGGGGAGAGCCGCGTCCGGCA
TGATGGCGCGGCCATAGGAAGAGATGACCCTGCAAAAGAGGGCTTCTTTG
GGAGTGAAACGGGTCTGGTTCGCCATTTGATCGAGAATATGCTCCATCTC
AGTGAACATCCGCGCTTGTGCAAGCCTACAGATGATGATGTCATAGGATT
GAGCACTGTATCGAAAGGGCTTCAACGAAGGCTGGG
>Unigene236_All
GGATTGGTGATGAGTTTGGGCTTGTACAATCAGCAGAAATTAATCTATGT
TCACAATATCTTACGGTGAGGTATAACAAACGCTATGAAATTCAAGGGCG
GAAGCTTTATCCGTTGGGTCATGCCCTTTAATTGGTAAACAATAATAGGA
TTGATTGAATATTACTTAGTTCTATTGCTTAAAACTGCGTCTTGGCATAG
GTTACTGGCTGTGACTAAGCAGATGAAGCCAACTACTAATTTCCAGCTCT
TCAGACGAGTGGAAAAAAAATTCCTGCACCCTTTCATCTTAGAATGCATA
ACAGTTACTTTACATAGAAAGAACTGAAAATAACTTGAATTTTTAGGTGT
TTAAGAAGAATCATAACCTGATATTTGATGATCCAATCATAGGAAGCAAC
CTCACTAGAGGTTCCGTCTCATTATCTGCATAACCAGCATGAAGGCCGGA
AATGAAAGCTTTGATTACAAATGCAACAAAAGAAGCGACTGATAGACCTC
CTACTGCCCACAAAATCCAGCCGTTCTTAAAATTAAATGGACTTGTCCAG
TCTAATGAGAAGACGTCATCCGGAAGTGGTCGGTGCGGACTGACAAATAT
GTACAGAACCATGAGCTTAGCTACTGATTTTAAGAGTTGATCTATGAAAT
TTTTAACAGCCAGTTCATCGATGCTGTTCAACTGAACAAGCATATTTGGT
AAGTAAGGGTCCAGCAGTCCTTGCGGTCTTTCAGATTCAACTAATCCTGT
CAAAAAGATACTCATCAAATATGGCATCATGATGTATGCTGTAACCATCC
AATCCCATGGAACGTCCCACGGCTTAAAAATTTCCCACTGATCTCTTTCC
GAGTTTTGTGTATCCTCTTTGAAGAGAGCTTCCACTTCATCCTCCTTGAG
ATTAGAGCAGCAAACCCTTAAAATATTACTCCGAATCCGAAAGTTCAGAA
ATAGTGGTCGCTTGCGGTCGGCAGGGAATATACTGGACCTTGTGGTGGGA
TTTGGACGAAGATAAGCTCGAATCGCACCAGGCGGATTTGCCGACGGAAC
AACAGCCATTCTGAAGGAACGGGGCAACCTGACGAACTTCAAGTTGCAGC

>Unigene237_All
ATCTACGTTCAGTATAATGATAATCTGTCTCTAAGGCAGAAGTAACTCAA
TTGCAGTTCAGTTTGTGGTTGCTGCAGGCTTAAGCTTGGTGGCATATGCT
CTATTAGCTAATGGCGATGTATGGACGGAATTTTACCAATACTTCAGAGA
GAGTAAATTCATTCATGTTATGAGCCTTGATTTCTTGCTGCTCTCATCCT
TCGCACCTTTCTGGATCTACAATGACATGACTGCTAGGAGATGGGTGGAT
AAAGGTTTATGGCTTCTACCATTCTCATTTATTCCTCTTTTAGGACCAGC
ACTGTATGTTGTCCTTCGTCCGCAGCTTGCGGATTTACCTACACGCGTCT
CACCGAACTCGATCAAGAAAGATTAGGCTGATCTAATTCTACATCCTCTC
AGGTATAAATTGGTTCATGATCATAAACAAATATATATATATTCCATGCT
TTATAT
>Unigene238_All
CAATATTATTTTACAATATAACTGTTGACCTCCATGCATGTGCCACAGGT
CAAGCCGAGCTCACATGGTGAATTCGACGAGCTTCAGCGCTCAAATCGGA
GCTGAAATACACTCGACGGCGCCGAAAATCAGTCGAAACGATCTCCAATT
GACGAACGGACTTCACCATCGCATTCAGAACGTCAAAATTAATCAAAATA
TACATCTTGCACAATTCGACGGTCGATCGATCAAGAAGGAAATCCGTTGA
CGCACCTACGAGCATATCGAAGTCGGGAGGCTGCGACGATACCCAAATGA
CCTCCGTTCGTGAAATTGATCACGCCGTTAGTATCGAAACGTTGAAACCT
ATCAAATGAGACTGTTCGTGCTCAATTCGGACGAGTCTGTGTGAATATCG
AGCGATCAGAAGTGACGATGCGCAATTTTGAGCTGAAATTGACCCTAATT
CGATGACGACTTGAACCAAACGGCCTTCGATCGCGAAACGGACTGCGCCG
TTGTGTCCGGAACATCAGAATAACTTATAATCAACATATATATTAACTAT
ATAATAGCGTTGCCGCAAAAATCCAAATTTGGATTTATTTTCACTCAAAT
AAGCATAGGCCCTATATACACTTACATCTAACACATATTCATAGCCTGAT
AACCCTCATTCGCGCTGCACAAGAGCTCTCGGTCGAGCATCTCGACCCCC
CCTTCCGCTCTCGTTCCCCT
>Unigene239_All
GAAGATTTGAAATATTTCGTTTTCAAGATAAATTAAAATTAGTTTCTTTG
TTTTGGGATGTAGTTGTTTAGTTAAGTTAAAACTTGAACCAGATATAGAT
TCTGCATCTTTGTCATTCTTATAACTATGCGAAGGAGGTTTGCATGATGG
CAGCTGTTGGTTCCTGCTGTGAACATGAAATCAGAACAAGGTTTGTACTG
TCTTGAGAGAAGAGCAGAAGTAGTTAGATTAACTCGTCAGGCACTGACTC
AAGGAACAACTAATAGGACTGGTTTTATGCTTTAAATTTCTCATCATTAT
GGGTTACTGGTATAACCCAGCCATATTCCCTTAAAACATAATTAGGTACA
TGACGAATATTTATTTGTGCTTAAGCGTTTGATATTAGAGTTCATTCTGG
AGCTTGTGTTAGCTATTGATACCTGTGCTAAAAAATCTCCGTTAAAACTG
CAAATTGCTGGCTTCTCTAATTGCCAGTATGGGCTCATTTTATTGTAGAT
ACAAAACGTGCTTTTCAAAATGATAATTTTATTTTTCACTCAGGTCACCG
GTGAAAATAAAATTATTCCTTGGATTTTTGGTATCTAACCACATTCAAAT
GAAGGAAAGAATCTATTAAATGGTCTTCAAGAAAATGTTTTCTAACATCA
GGCAACCAAATCTGTGATTTACTATCTTATAGTTACTGAATTTTGATAGC
CTTGAACTTGTGTTCTGTTGATTTTGGAACTATCAGCATACATTTTGGTT
GAACAGATTCTGTAGAAACCTTGATGGCT
>Unigene240_All
GTCTTTATCTTTAAAACCTTATTTCTATGAATAAGGACTTAGAGCTTGTA
TGATTGTATCTAATCATTACAAAATAATAATAAATCAAAGATATTTCTCC
AAATCTCCTCTCCTAAAGTACTTTGGCTACTCTTCCCTTTGTTCTTTTCT
TGGGCATCTCTCTTTCCTAATACATGATTCTCCTCTCTCATTTCTCTTAT
TAGTAATAATGATACCAAACCTTTGTGAATCCTGTCCCAATCTACATCAA
CTTGCCTGGCTATATAGTCTCATGATCGCATTGCTGCCTCGCTTGCTTTT
GCATCCATCCTTATGTAACTTCCTACCAAATTGCCCTCATAGACTTGTAG
TCATTCACATGATCGTACCTGCAAAGTGGCGCATGATCCATGCAATCACC
AACCCTCACGTGATCGCGCATCACTTCACTACACTCTCACTCAATCACAA
ACTGCTTATCTACATTGTTTTCAAACATCTCTATCACACGTGCAAGTCTT
AATCATGCATATCGCTAGTGTACTCACTGCCACTCGTATGCATATCTTCT
TACACATTAGCATTTGTCCTCTCTTGTGCATATTTCAAGATGCATAACTT
ATATATTAAAAATACATACCAAACATGAAAACAAACTTATAGAGTTTCCA
AATTCTCAATATTCACTATGGAGTTCATCAAGA
>Unigene241_All
CATCTAAATATAAAGAAATAACCAATTTAGATACACAAATCTCATTTAAA
ATATGAGCTGGTATTACAAATCTCAACTTTTTTTTTAAGCTCTGACACAG
ATACATCAGTAACATGCCCCAAGAAGCAAGTGGAGAAATACAAATATAAT
ACAAAGTAACTACAACTCAGATTTGTTTCTGGGACGTATCAGAAAATTGG
ACAAATTGACACATTTTACAACTTAATGCTTACCTTTCTAAAGGGAGGAT
GTTAAATAACTTGATTACGGCGGTGGTGCTAGCAAGTCGGTGGTTGGAGT
TGCTTTAGCCGCTGAACGACTTGCTTCATGGTGGGTCGAATCGAAAGCGA
TTCAACAGTACACGTTACAGCTACATGCAATGTTTCTACCAAGTCGTCAT
GCGGTCCGGCTTCCCACAACCCGTCGGTGAAAAACTCGCGAGCCCGGCCT
TGCCGGAGTAGCAAGCACGCCCAAGCCACAATGTTGAAACCATTTCCATA
TGGAGAGAATGAAGGATCCAAAGCCTTTTTGTCTGAAAGCAGCTCAAGGA
GCACCACGCCATAGCTGTATACATCAGCTTTATCGGAAACACGACAAGTC
ATGGCATACTCGGGTGCGACATATCCAAAAGTTCCAGCCACCCCTGTAGT
TGCATGGGTTTCAGAATTCCCTAGAAGCCTTGCCAATCCAAAGTCCGATA
GATAAGCATTATAATCTTTGTCCAGCAGAATATTGCTAGGCTTAACATCT
CGATGAAGAATTCGGGGCACACAAGTGTCATGCAAGTAAGCGAGGGCTCG
TGCAACATCTAGAGCAATTTTGTGAAGCATTCTCCAATCAATTGGCCTTT
TGGATCTCTCTTGAATGAACCTCTCTAAGTTACCTCCTGGTAAATAATTG
TATATGAGGAACATCTCCGCGTCGCTGAGATGATAACCGATCAAAGTCAC
AAGATTTGGGTGCCTCCATCTTCCAAGTGTTTTAATCTCTGCGTGAAACT
GTTGAACACCCTGCAATCTTCCAATCGAGAGCCTCTTAATAGCCACCAAA
ACACCAGGAGAAATTTCAGCCTTATAAGTTGCACCGAAGCCGCCGCTTCC
AATACAATTGCTTGCATTAAATCCTCCGGTGGCTCGCACAACCGTCTCAT
ATGTAATCGGAACGCCGATATCGGTGAAAATAGTTACTTCCCTTTGTCCC
GGAGACTGCCGTAAAGATCTGGGGGCACATTTTGTCGTGTATACATAGAG
AACAATCAAGGCCAAGAGAACCGAAACTATCGCCGAAGCGGATGTAATAG
AAGCAATCTCGATAGAACTGAAACCACTATTACTGCTCTTAGCAGGTGGA
CTTCCGGGAGGTGTATCAGAATCAACTTGTGAATCTGCAACGTATCCTTG
CTGGTTAGATGGTGGATCAGAAAGAGACACAATGGGACATGGTGGGAGCA
GAGGATTGCCGTAGACACTGTCGCACCTCAATTTGCTGGTGTTAAAAGGT
AAAGGTCCAGAGAGATTATTGAATGAAACATTAAAAGTAAGAACAGATGA
CACATTGGGAATCCTTCCAGAAAGTTTATTGCTATCAAGAAGAAGGACGC
TGAGATTCTTCAATTTCACAAGACCGCTGGGGATTACACCCATGAGAGAA
TTGAAAGAAAGATCTACCATCTCAAGAGAAAATAACTGATCCAATCCAGA
AGGTATTTCGCCGCTAAG
>Unigene242_All
AGGACGCAAAAACTGAATAGTAATTTCATAAAAACACAAGAAAATGTCTG
TCCGAGAAACAAAAAAGGAAACAACTTCAAGTTATCCAGGTGTAAAAAGA
TAATAAGAAAAAACTTAATTCATAATCCACCTATTATAATTGAAACCAAA
ATACAAACTGCCATTACGAAAGAACCATCACAATATTAAACAAGTCAAAA
CTCATGATTGATAAAAAAAAGCATGTTCAACAATTGCTGAATAAAAACTG
ATGAGCTCCATCGACAATACATTCATTATGAGCTTCGTACCAATCAGTCG
AACAAACTGAAGCCCATGTCGTCATCTGATTCTTCCTTCTCTTCAACTTT
TTCCTCCTTTTTAGTCTCTGCAGCTGCAGGGGCAGCAGGAGCAGCAGCTC
CAACTCCGGCAGGGGCAGCCACTGAAATAGCACCACCAC
>Unigene243_All
GGCCAGTAGAAAAGTTACTTCGTCAGGTTGAATTCCTTCTCTTATAATCT
CCTCAAACAGAGCCAGAGCTCCATGTCCATCGCCATGAGTGGCAAGGCCT
CTCATCATGGCGTTGTAGCAGAAAGTATCCCTTTGGGGCAATTTCTCAAA
CACCTGATATGCTAAATCCAAGCGGCCGGATTTCGAGTACATGTCGATCA
AAGCACCGCCTAAGAAGCGGTTGAAGACAAGGCGGCTATAGCTACGGTGA
ATATAGGCGTGCGCCCAGATCCCCTGGCTGAGAGCTCCAAGGTCGCCGCA
GGCACCGATTAGAGAGAGAAGCGTGATCTCGTTAGGCAGAGAAGCTGAAA
GCTGCAAGCATTGGAAGAGAGGGAGGACTTCTCTCGCGGCGGAGCAGGAG
AGAATGGCGTTCCAGGCGGGAAGATCGGGTTTTGGAATCTGGTCGAAGAG
TTGACGGCAGGCGTGCTGTCGGCCACAGCGGGAGTGGAGGATGACGAGTG
AGGTGAGGACGAAGGGGTCGAGTGGGAAAGGAAGGATTTTTAAGAGATGC
GCATGGAGAGCGAGGCCGGAGGGGAAGAGGGGAGGGGAGGTGGAGCAAGC
TTTGAGAAGGGAAGGGTAAGTGTGAGAGTTTGGGACGGTGTGGATGGGGG
GGAAGAGGGGAAG
>Unigene244_All
GAAAGAAAAAGAAAATGAAGAAAAAGAAAAAGCAAAAGAAAAAGAAAAGA
GAAAATGGAGAACACTAGTGGGTTAATCGTTCTCAACTTCGTCCTCATCC
TCTGCTTCTTCGGCGTCACCTTATCCGCTCCGGCCGAGTTCATCCATTCT
TCATGCAAGGTGACCCAATACCCCACTCTCTGCGAAAAATACCTCTCCGT
CTACCCTCCGGCCGTTCAGCGCAGCCCCCGCCAGTTAGCCAAGGCAGCAC
TGCTCGTAACGGCGAATCGCGCTTTGGCTGCTTCAACCATCATTAAAAGA
ATGTCGGCAGGTGGGAAGGATCCAACGGAGCAGAAATCGCACGACGGAGG
AGCCGTGCGCGATTGCATGGAGACGCTGAATGACAGCGTGGAACGACTGA
GGCAATCGGTGAAGGAGATGGATCAGATTGGGCCGTATGGGAGCCAATCG
TTTAAATGGCATCTAAGCAACGCGCAGACTTGGGTGAGCGCTGCGCTCAC
TGATGAGAACACTTGCATTGATAGTTTATATCAGGATAAATCCACCGCCG
GCGTGCGGGCGCAGATCCGTCAGCAGATCGTCGGAGTTTCGCAGCTGACG
AGCAACGCGCTGGCACTTGTCAACAGGCTTGATTCGCGTAATTGAGAAGC
AGCGTCTGAGTGCTGAATTTGTTCCTGTGCGGCCGGTAAGATGTAATATA
TGACTGTAAATTGTTTACTTGGTAAGTGTTTTGGGTCGTTGATGGCGTTT
AATATGTACTGAGTGATGATGTGTTGTACAATCGATCTGTGTTTCTGGTT
TGGTGAGTTGGGTAGTTCTTGAATGAATGCTTGGTTTGTTGATCTATTTT
GGCTTATTCTGTAGTATATGTGGTCTTCTCAATTCGCAGTACTAAAATAA
TGGTGATGGGCCATCCTTTTGGAATCAAAGATCGATTCTACAACAATTCA
TCACTCACTACATATTAAACGCCATCAACGAC
>Unigene245_All
GTTCATAACACTAGTGGGGAATGAAGCTAGTGATGATTTTCAACTTTTTG
ATAAACAAAGAGATATTTTTGAATTTTCAATCAACGATAGTGATATCTTT
CCTTACCCAGGTAATAAGTCTCACTTGAAGGTCGTGTTTTCTGTGGAAGT
TAATGATGGACTTCTGTCAACTACTCTTCCAGTTCATCTAATCAAGACAG
CTGAATTGAAGATCAAAAGCAGCAACCAATGGCAACCTTTGCAGACGTTT
GTAACCATTGCGAACCAATTTATTATGAAAGGAAGAGGAATTCGGTTCCA
AGGGACAATTGGGGATTGTAATAATGCAATGCAAGGGTTGTTTTATCAGG
GTGCAAATCTTGATGCTCTGTTGACCATCACTGTTAATGATTTGGGGAAC
TACGGCTGCTACTTAGATTGTACAGATATCATGTCATTTCCACGCTTCAT
CGAGACTAATGTGATTTTAATCAAACGAAGGCCATTGAATTCAACGACAG
CTTTTTTGCTTGGATCAGCAATATTTTTTGAGATTGCAATGTTGTTTCTT
CTGGGCGGTTGGCTTCTATTCTTTATCTGTAAATGCATGATATCACTTCA
TGCAGAAAGAAAGAATGGTGATGATAGCACAAATAACCACTTAGAGGAGC
TTATCGAAAATCATAATGCGAAGATTGATGCTGTATCATCACAGAATGCA
ATGAAATTAAATAGAATATCCACTCGTGGCTCCCTCCCAAGAGGGCATTC
ATCACTATCCACCCCTCTCTCCCTCTCCAGGAAGTCTTCAAATTTTCGTC
GAAGATCTGGTCGAATGGTTAGACGGAAAGAATGTGAATTAGCCCAATCA
TTTGCATCATCTGCTAAACAACCTTCAGGTTAGTTTTCCATGTATTGAAT
TGCAGAAGCAGCGGCACAGTTATTGAAGCGGTGTGCTATTTTCTCGCTAT
TTACATTTGGACCTTGTACTCGCCTTCGTAATGTAATAACCAGTTTGTTT
GGACCGC
>Unigene246_All
GGGGTCGATGAGGTTAGTTGCAGCACATTGGAAGCAGCAGGCAGAGAAAC
CTGGGAGGAGAAGGCTAGAGCGAATCTCACTGTTTTGCTGAAATGTAGCA
ACCAACCAGAAAATAGCAACTTAACCAAAGAATGTAGCAAACTCAGATCT
GAGTTCATCTCCAAGTCTGAAGTCCACCACTACATAAGAATACAACCAAC
TAAACATATGAACATGCCCGTGTAGTGTTCTGGAGTCGGCATAATTCTGC
AGTAATTTCTCGAGAGCAGTGGATTGAGTCTGGATTCCTTTTCATCATTA
GAGCAACGGTTCTTGTACGTGCCAGATCCATCTCCCCGTTCTCACATATC
TATGCTAGGTCTTCGAGATCACATCCCTGCCGAAATGAAGCCAGCATATC
ACTCTACCGCCGCAGTCGAAGCACATAGTTTTCTCTCGATCTGAGGGAGA
AAAGACACTTTCCTTCGCCGACGGTATAGCCGAATTCACTTCCGCGAGTT
ATCTGAACACCAATCTTATCAAATACACGCCGCTGAATCCTTGTGGCTCA
AGATTGTCTATGACGACGAAGCTGGCCGAGGTAGAGGAGATGCTCTGGTC
GCTGGAAGGTGGAACCGATTGGCGGTTGTGGTGGGGGGGGGGTTGTCCGT
CGATGGGAAGGAGAGCGGAGCGAAGACAGTGAGAGGAAGACACGGGCATG
GAAAGGACGGCGACAACCGGTGGTATATCCAGAGATTTTACTTGGAGATG
CTTAGGGCGGAACGGCGGATCGTGCGGAAGCGGATGGAGCAAATAATAGT
GCGAGGCGGGGCCAGTCCACAGAGCTGAGCAGAATTCGCGGAGCGCATTT
AATAATTGGGGCTGTTTG
>Unigene247_All
ACCTTTCTTACAAAAACAATTTATTTGTGATGTATTGTTTCTTAATTGCT
TTTATATAATATAGTGTACCACAATTTTTTTTATTTTTTTATGTGGGAAA
CACAATAGAAATCTTTTCCCCGCACATGTCCCCCACTTCATGGCTTCACA
ATCACAAAGAATGCCCAGTAACATGTCCATCACTTTGGGAATAGAAATTA
TTGTGTCAAAAAGGAGAGTACCAAATTAACAAAGGAAGCCTATATCTAAC
TTTGTATCATGTTGCCTCAATTATGCAAATTAATCTAGAAGTTCAAGCTC
TTAAATAATGACTCGATAAAAAAATAAAGACAAGAGCATTATATTTGTCC
CTAAGTATTCCAAGTGGAAGCTGCAGGTTACCTTTTTCATGCGATGCAGC
TGAGATGCCCTACAAAGTAATTGCATTATAAGATGAATATCAATA
>Unigene248_All
CCCCAATCACTCGTAAAATACAAAACATCTCTATTTATCTCACTGCCAAA
AAAAAGCGGACTTTTTTGGTAGGAAATCCGCATAACAAAATCAAATTTAC
ATTATCAACAACTGGTAATATTTACCATGGATGAGCTCGTTTATCGATCC
TTCATCATCGTTCTCCTACAGCAAAATCTCTGATATGGTTTCATGTCAAG
TTCGCCACGCAGGTCTCATTTCCGCCGCTTGTAATCCATGGATGCCTGAG
AACTTGATCTGCAGATAATCGACGGGAGACATCTTTGCAAATCATCCGTC
TCATCAGATCCTTCGCCGCCGGCGAAATTTCTCCAAAAAGCCTGATCGGA
AACCGGAGATTCCCCCTCATCACCGCATCAAAAATCTCCTCCACCGTCTC
CCCGTAAAACGGCGGGATCCCTCCCAGCATTATATACATCACAACCCCGG
CACTCCACACATCGACCTTCTCTCCATAATCCCTCCCAGCCAACACCTCC
GGCGCAACGTAGTACGGCGTACCCACCACCCCCCTCATCATCGTCCCCTC
CCCAGAGTACTCCGCCGATCCAAAATCGGCCAGTCGCAGCCGCCCCTCTC
CGTCAAATAGCACATTGTCCGGCTTCACATCCCGATGTGCGACTCCCCTC
CGATGACAAATTGACAACGCCTCCATCATCGCCGTCATCACCGGAGCAAC
ATCGGCCTCCCCCATCGGCGCCCCTTCTCCAGCGGCGATCCGATCGAAGA
GGTCGCCGCCGTCGCAAAGATCCATCACAAGGTGGATCGAGCACTCGTCT
TCGTAGGCAGCGTGGATCTGGACTACGTGAGGGTTTCCGGCGGCAGCGAT
TTGCGTGAACTTGGCCTCTCTCTCAGCGCAATCGCGGTCGACGGCGTCGC
TGAGGTGGGTCTTGTCGATGGATTTAACTGCAAAGACCTCGCCGGAGTCC
CTAGAGTAGCAGCGGAATACGGCGCCGAAGCGGCCGCGGCCGATCTCTTC
TCCGATGTGGTAATCCCTAATCAAACTATCGCTCATGCTTTTTTTTCTCT
CTTCTCTTTTACCCGCCACCGGCACCGTCGATGCCTGCCCCCAATGA
>Unigene249_All
GCTCAGAGGTCCGAATCAGTCCATATGAGGAGGATTTGTTTTTTAGTCGC
TGAGGTTTTGGCTTCCTCTCCCATCTAGGGTTTTAGAGCGGCCTCGACGT
ACCGGTATCTCCTCTTCCTAGCACGCTTTTTAATTAACCCTCGATACCTT
TCAATCGAAGCCCTAAGGGCTCCGCAGCCATGGACCGTTATCAGAGAGTC
GAGAAACCGAGGCCTGAATCCGCCATTAACGAGAACGAGATCCGCATCAC
CACCCAGGGCCTCATTCGCAACTACATCAGCTATGCCACCAGTCTTCTTC
AGGAAAAACATTTGAGAGAAATTGTGTTGAAGGCAATGGGACAGGCAATA
AGCAAAGCTGTAGCGATTGCTGAGATTATAAAGAAGAGGATTCCTGGATT
GCACCAAGATACTAGTATTAGCTCTGTCAGTATTACTGATGTTTGGGAAC
CAATTGAGGAGGGTCTTGTACCATTGGAAATGACTAGGCATGTCTCAATG
ATTTCAGTTTCTCTTTCAACCAGGCCAGTGAACAAGAATTCTCCTGGGTA
CCAGCCTCCCTTGCATGTTGAACAGCCAAAACAACAGCAGAAATATCAGC
AACCTCAATATTATCATCAACAGCAGCAGCCAAGACAACCACCAGCTCAA
TTTAATGATGATTCATATGGTCGAGGACGTGGCCGAGGTAGAGGAAGAGG
GAGGGGTTGGGGAAGAGGTGGATATGGTGGATATGGAGGTTATGGTGGAT
ACGGTGGACATGGTGGATATGCAAACAATCAGGGATTTTCAAATAACCAA
GGCTATGCAAACAATCAAGGCTATGCAAACAATCAAGGCTATGCAAACAA
T
>Unigene250_All
GCAGGAACCAATAATTCCAATTGAAATAAACTTTTCCAACATTAATCCCC
CTATTTTGGATCAGAAGAGTGAAATAGCCAAAATACAAAAGTTCGAACCT
TCCAATTGTAACAGTAGGAGCATAAGTTTTGACGCAAAAAAGAGAGATTA
AACCAGTGCTCTGAGAAAACACTGACAAGTCATCGCTATATTGTTCAAAC
CTCAAATTAGTTATAGTCTCTTACCTTACACTTCCGACAAAATAGCAAAT
CAAATCCTAAATACTGAGATTGACGCTGCTTTTTTGGAAGTACCAACTTA
GCAAACATATAATCCATCCCCAGAATAGAGAAACTATAAAATGCTCATAG
GATTTCAGAAATGTTTATGGGCATTTCTGCTACTACAAGTCCACAGCTCT
CCTCGAGACCTTTCAAAGCCGCCACTTCGCCTCCAACTACCATGTTGATC
ACAATTCCATCTGCCGCCAAGCAAGTTGACATGCGTCTTAAATATGTTTC
CTTCTTTGATGGTAACTCATAATTTATTAATACACGAGCTGCTAAAGGAG
CCTCCCCCAATGTTACAAAAGGAAGACAAGCATCTGTCACAATTATCATG
CATGACTTCTGATTCTCGGGATCAACACCTTCATCAGGATGGACATTAGC
ATTTTGATTCCATCCTACGGTTGATTGACGAAATTTTTCAAGGACAGATG
CTCGTTCAGCTTCAGCCTGCTCACTATACAGCGGGAACGAAGAGATAAAG
GTGAGATTGGATACAGCAGAATAAACAGCATCCAGCTCGTCACGCGAATT
GCAGCACAGAACAACGGGGAGCAATGGCCGCCGCCCTGTCACGCCTAGGA
GATCCACCAGGGTATCCATCTTGAACAGGAGGCGGTCCACAGCGACATAG
AAATGACGGCCAGTGCATTGTTGGAACGAAGAAGACGGAGAAGAGGAAGA
AGAGAGGGCTTCCGGGTGATCTACAGCTGTTCCCCTTCTAATTTCCCTTC
CGGCCGTAACCAAGGATTTGACTTCCATCGGAATGGATGTATCAAATGTC
CTCAGCTTCAAGCCTGAAACATTTCATATCCGGGATCGA
>Unigene251_All
CTTGCAAAAGATGGGGGCCTAAACTGGGATGCTCTTGCTATTTCTGTAAC
TCCCAAAACGAAGTGTTCCTTCATTCAAAGGTCATGTGGATATGCTTGGC
GTAAAAGCTTGAGCATACTGGAGATTCAGAGAGCAATAGAAATAATCAAG
ATGCAAAATCCAGACTGCATGGTCATGGTGGATAACTGCTATGGGGAATT
TGTGGAAGCATATGAGCCACCCATGGTGGGGGCAGATTTGACTGCCGGAA
GTTTGATCAAGAATCCTGGTGGGACAATCGCCCCTTGCGGTGGCTACATC
GCTGGGAGGAAACCCTTGGTTGAGATGGCGGCAGCCCGTCTTTCTGCACC
TGGTCTCGGGGTTGATTGTGGGTCAACTCCAGGTGATGTAATGAGGTTGC
TTTTTCAAGGGTTATTTCTCTCTCCTCAAATGGTTGGAGAGGCTATAAAG
GGAGGTTTACTCATCGCGGAAGTCATGGCATCTAAAGGATACAAAGTCCA
GCCACTTCCAAGGCATCCTCGCCATGATACTGTTCAGGCTGTACAGCTAG
GGAGCCGTGAGCGTCTTATAGCTTTCTGTGAGGCTGTTCAGAGAAGTTGC
CATATAGGATCTTTCATCAAACCAACTGCTGGACATACACCTGGATATGC
CTCAGAGGTGATCTTTGCTGATGGGACATTTATTGATGGAAGCACAAGTG
AGCTCTCATGTGATGGGCCATTGCGAAAACCATTTTCTGTTTTTTGTCAG
GGAGGAACACATTGGACTCAATGGGCATTTGTCTTAGGAGAAGTTCTGAA
GGCCCTCTAACAGTTGACAGGTAGATGAGGAAAGCCTCTTCTAACAGCCA
AATGATCTACAGTCAATTGCTGCAAAAGAAAGTGGATCTCAAGCCCTAAA
ATTTTGTCTGATGCCACATTGTGGAAGAACTTGCAACTGCTTCCCCATCC
AGTTAGCCCTGTTGTGCAGTGGAGTGTGGATGCCTACTTTCTTCCTCATG
AAGATTGAAGATATCAAGATGAAATATCTGCTTCTTTGATCCAGCTTAGC
AATCTGTGAACTCCATTAGCGGTGGCAGCCATTAGCAGAACCTCAACTAC
TATTATCGAGTTGGTTTTCTGTACGTGTTCTGCAGCCCTTCTTCATTTTT
TTTATTGATTGTATCTCTGACAGGCTGGATTCCTGAACTTACAGTTGTAA
TATAGCCTGAATTATATGTTTGTTTTTCCAACTAATCTTATTTTTTAAAA
TTTAAAGTCAGCAGCG
>Unigene252_All
CTGGAAATCATATCTCAGTTGTCTGTAATGTCATGCCAGTCTTGTATATT
TTCAGTTCTTTCTTTTATTTGTTTACAGTGACTATTGTCTTGTCATTTCC
TGTTTTACTGAGTGAAATCCTTCAGCCAATTTGGGGCTTTTCTGTGCCTT
GTGCTTCTGATGTCATTCTGTGTATTTGGAATCATATCATTACCCCCTTC
CCAAACATTGACCTTGCCCTCAAGGTCAAAACTAGGATAAGCTTTCTGGA
ACTCCTTGAATGGTATCCAAGATGCATCCTTTGTTAACATTCCATCCCAT
TGGATTAGTAATTCTTTAGTAGGCTTGTCTGCTTGTAGTATTGTCCTCTC
ATCTAGAATTTTAATGGGTTTAACCACTGGTTGGTCATCTATGAATTGTG
CTGGGAGTATAGCTGGGTGTAGCTTGGAGGCTTGCCTGTATTGTTTGAGC
CTAGAAACAT
>Unigene253_All
CTTCCGATCCTCTGATTGTCATACAAAAGGTGACAGGGACGACGAACCCA
TGACACTGCGGATGTCAAGACTGCTTGATAGTAACCATCATCCTCTTCTC
TTCGGTAAATCCAAACCAATAAGCGACAACTTTATGAAGAAAAAAAAAAA
GGAAAAGGGGTAAAGGACAACAAATTGCCAAGTTCGGTATGAAACTCCGC
CATATACATCGTGTTTGCTGTTAAACCCTCATACAAGCAACCAAAAACAG
TAAAGTACAACAACAACAAAAAAATCAAACCCTGAGAACACATAACACAG
ATCTTTATCTCAAATCGGCAGATTTCAGAAAGGGTGAGCGTTAGGTCAAG
CAGCGTCAAACATGAATGACAAAGATAGACTGCCTTCCGGAACGATCATC
CATGCCAGGGCAACATACCTCATACTGGCGGC
>Unigene254_All
CAGAACTATCTCATGAAAAATTATAGAATATCATGAAATTTTGAGTAATA
ATATTTAATGTTAAATTTTTTTCTCTATTTGGTTAAATAAATTATTTCTC
TATTTGCTTATATGGGTCGAGTTCGGGTTTCGGCTCGAGTTCGGGTCGGG
ATCGGCTCATAATTTTGAACCCGTTTAATATTCGAGTCGGGTTCGAGTCG
GGTTCGGGTCGGGTTCGAGTTATAAATTTGAACCTGATCAATATTTGAGT
CGGGTTCGGGTTACTCAGGGTTCGGGTCGAGTCGGGTTCGGGTTAAAAAT
TTAAACTCATTTTTAAATTCGGGTCGGGTCGAGTTGAGTTCGGATCAAAC
TCTGACCCGACCCGCAAATCCAAATTGACACCCCTATCTTGTAGGCCCAA
ACAAAAACAAAAACTGTGCTCTTCTTTTTTATCTCCCTCTCCATCTTCAC
ATTGTCCACTTTACA
>Unigene255_All
CTTAACTCAAACCACCCAATTGTAAAAAAGTTTTAAAATACTATGATCTT
GAAAAAAAATCAGTTCCAGACTGTACCCCCGCCGATCTGAGCGGAAACAA
CTCCCTCCCTCGGCGAAGAGAGGAAGATCGAGCGAGGGGAAGAGGCCGAA
AGCTATGAGCTCAGCGGTATTATCCACTTCCGCCACTGGTGAGGAGGGCA
GTATAGGACAGAGCAGGAAGAAGGAGGCGCTTGATTGGCTGGAGTGGGGA
AGAGGGTGGCTGCACGTCGTAGGGGAGTTCCTCTTCCAGAGAATCTCAGC
CAGTCATCTTGATAATCCATTAACCTTACCTCACCTCGACGGCATTACTT
GCATCGTCACCGGCTCTACTAGCGGAATCGGCCTCGAGGTTGCCAGGCAA
CTTGCTGAGGCAGGAGCACATGTTGTCATGGCTGTCAGGAGAATAAACAT
AGCATATGAATTGATACAGAAGTGGCAGAATGAAAAACAAGGATTGTGTT
TACCGCTTAATGTTGAGGTAATGGAGCTTGATCTTCTCTCACTAGATTCT
GTTAAGCAATTTGCGAAAGCTTGGAATGCTCGACAGGTAGCATTGCATGC
TTTGATCAACAATGCTGGCATTTTTACCTTGGGAGATGCACTCGGTGGCT
TTCGTCAACCCAGAAGATATGAATATTACTTCAGGCAAGAGAAAATATAC
AAGCTTGGCAGCATATTCAAGTAGTAAGCTGGCACAGATAAAATTCAGCA
GCATCCTTCAAAAGAGAATACCGGCTGAAGCTAGCATCAATGTAATCTGT
GTTTCTCCTGGAATTGTCCACACCAATGTCGCGAGGGATCTTCCTAAAGT
TGTTGTAGCAGCGTATCATTTGATTCCGTATTTCATTTTTGATTCCCGGG
AAGGTTCAAGAAGCACCCTTTTCGCCGCAACTAATCCTCAGACTACTGAG
TATTGTGCAATGCTGAAAGCAGATGAATGGCCTGTTTGCGCCTACATCTC
ACACGATTGTCGGCCAGCGAATGCATCCGAAGAAGCTCACAACCTCGAAA
CCTCTCAGGCACTGTGGGAGAAGTCTCTGGAAATGATCGGCCTCCCCTCC
GATGCGCTGGAGAAGCTCATCGAAGGAAAATTTCTTGAGCAAGCCTAAGT
AATATATATTATTTTAAATGAAGTATGAATGGTGATTATGTCATGATCAT
GATATTCACTCGACGAATTCTAGAGCCAGCAAAGTACCAATCAATGCAGG
TAGAGGGGTTACTAAATTCGACACCGCAGGATGTGACTCAGGTTACTCCT
CATTTTTGAGTTTTGTTGGGAGCGTTGGATTAAAATTGTATAGAAGAATG
GAATGAAGAGAGTTGGTGGAGATTTTGGCAAGGCATTTTCATACATTCTT
GGGTTTTAATAAGATTTCTTTCATAGAGAACTTGCGCTCTTATATTAATG
AAATCTTATTAAAACCCAAGAAT
>Unigene256_All
CTTAACTCAAACCACCCAATTGTAAAAAAGTTTTAAAATACTATGATCTT
GAAAAAAAATCAGTTCCAGACTGTACCCCCGCCGATCTGAGCGGAAACAA
CTCCCTCCCTCGGCGAAGAGAGGAAGATCGAGCGAGGGGAAGAGGCCGAA
AGCTATGAGCTCAGCGGTATTATCCACTTCCGCCACTGGTGAGGAGGGCA
GTATAGGACAGAGCAGGAAGAAGGAGGCGCTTGATTGGCTGGAGTGGGGA
AGAGGGTGGCTGCACGTCGTAGGGGAGTTCCTCTTCCAGAGAATCTCAGC
CAGTCATCTTGATAATCCATTAACCTTACCTCACCTCGACGGCATTACTT
GCATCGTCACCGGCTCTACTAGCGGAATCGGCCTCGAGGTTGCCAGGCAA
CTTGCTGAGGCAGGAGCACATGTTGTCATGGCTGTCAGGAGAATAAACAT
AGCATATGAATTGATACAGAAGTGGCAGAATGAAAAACAAGGATTGTGTT
TACCGCTTAATGTTGAGGTAATGGAGCTTGATCTTCTCTCACTAGATTCT
GTTAAGCAATTTGCGAAAGCTTGGAATGCTCGACAGGTAGCATTGCATGC
TTTGATCAACAATGCTGGCATTTTTACCTTGGGAGAGTCACAACACTTTT
CAAAGGATGGGTATGAAGAACATATGCAAGTGAACCATTTGGCTCCGGCA
TTGTTGTCTATGCTGCTTGTACCATCTCTTCTCCATGGTTCTCCCAGCAG
AATAATTAATGTGAATTCCATTATGCACTCGGTGGCTTTCGTCAACCCAG
AAGATATGAATATTACTTCAGGCAAGAGAAAATATACAAGCTTGGCAGCA
TATTCAAGTAGTAAGCTGGCACAGATAAAATTCAGCAGCATCCTTCAAAA
GAGAATACCGGCTGAAGCTAGCATCAATGTAATCTGTGTTTCTCCTGGAA
TTGTCCACACCAATGTCGCGAGGGATCTTCCTAAAGTTGTTGTAGCAGCG
TATCATTTGATTCCGTATTTCATTTTTGATTCCCGGGAAGGTTCAAGAAG
CACCCTTTTCGCCGCAACTAATCCTCAGACTACTGAGTATTGTGCAATGC
TGAAAGCAGATGAATGGCCTGTTTGCGCCTACATCTCACACGATTGTCGG
CCAGCGAATGCATCCGAAGAAGCTCACAACCTCGAAACCTCTCAGGCACT
GTGGGAGAAGTCTCTGGAAATGATCGGCCTCCCCTCCGATGCGCTGGAGA
AGCTCATCGAAGGAAAATTTCTTGAGCAAGCCTAAGTAATATATATTATT
TTAAATGAAGTATGAATGGTGATTATGTCATGATCATGATATTCACTCGA
CGAATTCTAGAGCCAGCAAAGTACCAATCAATGCAGGTAGAGGGGTTACT
AAATTCGACACCGCAGGATGTGACTCAGGTTACTCCTCATTTTTGAGTTT
TGTTGGGAGCGTTGGATTAAAATTGTATAGAAGAATGGAATGAAGAGAGT
TGGTGGAGATTTTGGCAAGGCATTTTCATACATTCTTGGGTTTTAATAAG
ATTTCTTTCATAGAGAACTTGCGCTCTTATATTAATGAAATCTTATTAAA
ACCCAAGAAT
>Unigene257_All
CATACGTACCAAACAATTCTTATGTATTTTACATATCTAACACCTAAAAT
TAAATATTTATTTATCTAACTTCCTAAAACCGTTGCTCGAATAAGGGGCT
ATTCAAGCTTTTGTAGCCCGCCTTGTGGTTTACTTTTTTTTTTTTATAGC
TTTGCAACGGGTTGCAGCCACTATTTACAAAGTTATAGCATCCTACCACA
ATATCTCAATACAAAAACATCAAATGATTTGGCCCTCGTTTATAAAATCT
TTAAGTTAAAAATAAATACAATTACTGATACATTGAGTCCAACTTTAATC
AACACTGGTAATAATCAAAGATGATAATAATAATCTTCTAAGCAGAAACA
CTGTCCAACACAAAACAGAAATGTAACCTCACAATTCACAAAATCATCAT
CTAACAAATAAAAAGATAAAGCCTGCGTTATCTACTGGTGAGCCTATATA
GCTTAATATATTGCATTTCTAGTACATCTTGCACGCTGATTGATTAGTTT
TACAATAACAAGCAATAACCGATAGTAAAAGAAATCTTTATAAGAAGCCA
AAGGAGCTTCCAGAGCCAATTTCCTAACAGAGCAAGCTTCCAAGTCAAGA
ACATAATATATGACTCATATTGATGCAGCTGCAAGTGTAACCTATAATTA
GTATTTTTGTGGTTAACCTAATTTGCCCGTTAATGCTGT
>Unigene258_All
TCATTTTGGGAGAAGCTTACATTGTTATCCATAATCTGTTCCATGTTGAA
AATTATTGAAACCTAGATGCGTAATGCCTATCCTCACTTTCAAATGAATA
TGAAGCAAGAATGGATTGGGGCTTTGGTTTCATACTTGCTCTCTTCGTCA
TAGTTACTATTAAATCAATGGCTTTTAAAGTAAAATGAGAAATGGGGATG
CACATATGTGAAACCTAAGATTGTCATGTTTGATTTGCAAGTTTTTAATG
CATGCAAGTACTTTCTTATCATTTCAAGTTGAAATTGAATTAAAATCTCC
TACACA
>Unigene259_All
ACTGCAGCTTGGAGCACAGCACCCTTATAATTCCTATGGTATGAATTTTC
TTGGTGAGAAGAAGTTCCAGCCTAATGGAGAAGTCAGCTTACAGGCGGAT
CATGTAGATTTCCAGGTTAATGGCTTCGATCCAGCCAGGCATGGATTTGA
TGCTGAATTACAAACATGGGCTACCACTGGGTCATGTGGTGTTTCCATGT
TTGATGGCCATCCTTACACTCAACAGCCAAAGCAGACGTAAGGGGATCAA
CAAAACCATGTGGTTTCACCTGAGTGCAGTTTCGCAGTCCAGCTGCGCTA
AGATGTTCCTCCTTCTCCTAACACACTAATAGTAGCGCCAGTCTCAATAC
TACTGAATGTATATGATCTAAATATTGCACATATACAGAAACAAAACAGG
CTCA
>Unigene260_All
CCAATAGCAATAACAAAGCTAGATTACCTTCCAACCGTCCAAATCGACCA
TGAGCTCCGACAATGCGGCGGCCGCCGCCGACGATGAGCTCATCTACGAC
ATGTTCTCCTTGATGAGAGCTTACCGCAGCGGCCGCGTAGAGCGCTTTGA
ACCCTTCGAATTCGTACCTCCGTCCATCGACCCACTGACTGGCGTCGACT
CCAAGGATATCACCATCAATCCCACCACCGGCCTCTCCGTCCGCTTCTAC
CGCCCGCCATCCGTCTCCGCCGATAGTAGCCAGAAGATCCCTATTCTCGT
CTTCTACCATGGAGGCGGTTTCTGCCTCCACCGAGCCTCCTCCGCCCCCT
ACCACAATTACCTCAACTACCTCACCTCCAAAGCCAACATCGTCGCCGTA
TCCGTCGACTACCGTCTCGCGCCCGAACATCCGCTCCCCGCCGCCTACGA
AGACTCCTGGGAGGCCCTCCAATGGGTCATCGGCAGGAGGGAAAATGTGG
ACAGAGTCTTCCTCGCCGGAGACAGCGCGGGGGGGAACATCGTGCACGAT
TTGGGGATGAGGCTTGGAAGAGAAGGGAGGAAAGTGGAGGGGATGGTGCT
TTTGAATCCTTACTTTTGGGGGAAGGAGAGGATTGGCGCGGAGCTGGAGA
AGAGAGACGGGTCGCTGCTTAAACTGAGTGATGTGGATCCGGCGTGGGAG
TTCCTGTGCCCGGGGACGACGGGGCCCGATGACCCGAGGCTGAACCCGGT
GGCGGAGGGGGCGCCGAGCCTGGCGACGCTGGGATGTAAAAGAGTGCTGG
TGAGCTGCGGGGATATAGATTTGTTGGTTGATAGAGGGAGGATTTACTGT
CAGAAATTGAAGGAGAGTGGGTGGGAAGGGGATGTGGAGTTCGTGGTGGC
GGAAGGGGAGGATCATGGATTCTTTTTGCTCTTTCCTGGGAATGAGAAGG
CGGAGGCGTTCATGGATAAGCTTGCTAGTTTCTGCAACAAGGAGTTGGCT
GTAGCTTCCCCCTCATGGCTATATCAGATTGAAGTACTGAACCAACAGCA
ACAGCAGTCACCACTCAAATAAAAATCCAGCACTCAAAGGTAGCTCAATC
CCGTCTAATAAATTACTCCTTTTCATGGAAAACCTTCCCTAATTATGAAG
ACGAGATTATCAGTTAAATCATTTGCTTGAAAACTGCTGAAGCTTTTAAT
TTCTCAACCAATCAGCAGCTTTGTTAGCTTCTTGAAATATGTTATTGAAA
CCAAAGTGCAGAAGATTATGTTTTACTGACTATGAAACTTGGAACAATGC
GTAATTCTATCCCTTTTTC
>Unigene261_All
CGGCGGCCGGGGTCGCTGGGTTGGGTGCAGAGGCTGCAGATCGCCGGAGA
GACGGCGGGGGCTCTGGCGTATCTTCACTCGGCTATTGCGCGGCCGATTT
TTCATCGGGATGTCAAGACGGCTAATATCTTGCTGGACGATAACTACATG
ACCAAGGTGTCGGACTTTGGCGCTTCGAGGCTGATACCACTGGACTGCGC
GCAGATAACAACGCTGGTAATCGGCACTCTCGGCTACCTCGACCCGGAAT
ACTTCCACACCGGTCAGCTAACCGAGAAGAGCGACGTTTACAGCTTCGGC
GTCGTCCTCGCCGAGATGCTGACCGGTCAGAAGCCGCTTTCCGGTGAAAG
ACCGCAGACAGAGAAGACTTTAGCAATCTATTTTCTTCTAAAACTTAAAG
AAGGGAAATTGCAGGAGATACTTGAACAGAGGGTGAGGAATGAGGGGAGC
AAAGAGCATGTCGAAGCCATCGCGGAGCTCGCCAAAAGGTGCTTGATGCT
GAAGGGAAAAGAGAGGCCGACGATGAGAGAGGTGGCTGCGGAGATCGAGA
AAGTTAGGAGGCCGGAAAATGATGCGTGGGAAACGGCGGCAGCGACTTTC
GCCGGGGAGGAGGAGGAGGAGGAGCGTAGGCTGCTGAGACGAGTGGAGAG
GAGTGGGCGTATGGAAGAGTTGTCGGAGCCGACGAGGTTTTATTCGAGTA
GGATTGCAAGAGTGCTGTCGTCGGAGACGGAGACGGAGACCAGGTATTTC
CCAGCTTCGGCTACTGGAGATGAGAGTTTAGACCAGCATATTTTGTGGTC
GCTGGAGATGCAGAGGTGATTTGCTGTAATGTATTTG
>Unigene262_All
GAAAATCGATTGGTTTAACAAATTTTAAAATATATCCATCTAAAATAATC
GATTGTATTCCCTAGAACTCGCAGCATTTGCAGCCCGTCTCTAAACCAAG
CTCTCTGCATCGCTTCCATCTCCATATTCAACCGAGATTTATTAGCTTCA
CGCCCTCACCTTCTCGCCAAAACCCCGTCATCACAACTTCCACATCACTC
GCTCCGCACTTATGTAGCCCAAAACTCCACTTGGCAAGCCTCCACCTCCT
CACCGACTCACCTCTCTCCCAAGCTAGCAAACGAAACCAGCGACACATCC
CCTCCCTCTCACTCACCTATCATTTGTCTTACTTTCACATCTCGAAACCA
CACGCAAACCTCACCTTTCACCTCCAACTAGCCCTCACTACTCGGTCGTC
CGACACACCAAGCCCATTTTGTCTCCTATCCCCCTCACACGAACCCCAAC
TACGCCGCACCAGTCCCACGCCATCTTTTTACTTCCATTTTCACGCCAGC
TTGTCGACTCTCTTTCTCTCTCTCCCCCCCTCAAGTCATTCTTTCCAACT
CTCACACTTCCTCTCTCTTTCTCTCTCAAAATGAAGAGGTGAAAAAGAGA
ATCCAACTACCATTCACTTTTCATCCCTTGCACACTCTCTCTCTAT
>Unigene263_All
GTCCAGCTTTTTTGGACCAAATAAAACCTGTTTTTAAGGCATTTCTTTTA
CATGACTCGCTCTAAAATTCATGCCCAAAATGCTTCAAGCCTTACTGCTT
TCTCCCTTCAGCTTTGTTGTTAGATATATAGCAGAATTTTGTGCTGATAG
AGATGTCGCCGAAAGAATGGCCAAAGCTGGGTCGATACCGCGTTTCCAAC
CACTATGGGTTGAAGCCAATCATTTGGTATTCTAATTCGTTTTTCCAGAC
ATCTAATTTAAGATTAAACTTAATACTTTTGCATGCTTTAAAATGGACTT
CTGTTTTTCCAATACGCTTGTACTCTCTGTAACTAGGCTTTTGATACCGC
ATTACATTTAGTTGCACAGCATTTGCATAAATAACTATTAACTTTCCTAT
GTTGATGAAGTACCTAAATTAAACTCACATTATAAGCTTCTATTTCAAAC
AGATCAGTTAAGAACATGCATGCTAT
>Unigene264_All
CTCCCCCTTCTTTCTTAATGCAAAGTAACATAAAAAACCTCTAACACACA
CATACATCAATCATTGCAACTTCTACTCTTGTTGTCAATAATCTCCATTT
GACTTTATATTTGCATCTCTATTACCACTCTAGAAATCAACTAAATTGAA
TATGTGCTTATTGATATAATTATTCATCACACACACCCATATGTTATACT
CGAAATTATAGTTTCAATCCTCTCCTTTCAACATATTCATGTGATCTTCT
TTTAAGAGAGGAAGGATATCACCAGCGATAGTAGGAGATGAGTACTTAGC
CATTCTATATTCTCCATATTTAAATGTTTGGTACAGTCTCGGATGATCGG
AATCAATAAGTGCAGTTTCCGGCTCTACCAAATCATCCTTTGGTGCAAGT
AGAGCTAAAATGATGGAGATTCGAGGTATTGCTTTCTTGCATGTCACTCT
ATGAATCACATACTTTAGTCTTCCATTGCTCCATGCCTTTCCAATATCGC
CGATGAAAACCAAAAAAGTTCCTGGTACAGGATCAAT
>Unigene265_All
TTTGTAGGCTTGTTTTGATTTATGTCACACATATGGAGGTCAACAAATGC
CCCCCGACAAATGTGATTCACACATGGAGCGAGTCACATTTGTTGAAAAC
TGGTTGACCATTTGGGCTGGCTACAGAACTTGAATCATTTTAGCTTCGAT
CGCAATAACTTACAGAGCTCTGACAGGATTTGTCATTAGTATGCTGCCTT
ATTCAGGACATGCTAAATGACGGGCTTGACCGATTTGTCAGAATCGACTT
GTCGGATAGATAAGAGTTCTTACACCATCTACTCTCTGCTTTAATGACTT
TTGCTGAAGATCTCTTTCTTTTA
>Unigene266_All
TGTGGTATGTATGTAAATTCCTCTAAATAATTACGGTCCAAAATAATAAT
AATTATACATTTATACCGGCTCTTCCAACAGATCTCATTTTTATAACATT
CAGCCCATCGATCAGTCTCTCATCTCCACAACTTCATCAAAGCCATTCCT
TCTCCACAACATTCCATGGCTTCTTCGCCCAACGTTACCAGATGGTCTCC
AAGCCCGAGGGCATCTCCTACACAAAACAACGCCGGCGGCAGCCTCCAAC
TCTCCGGCGGTGGCGCAGCCTTTCCATTTTCCGGCCCGCTCCCTTCCCCT
CATCCTCTGCTCAATCGCCGCAACGGTGATGCCTCCGGCGAGAGCGGCAG
CGCTTTGTTCCTCACGTGGGAAGATTTATGGGTCTTCGTCTCGGGGCAGA
AAGGCGACCGCGTGCCGGTGCTTTCGGGTTTGACCGGGCTAGCCCAGCCC
GGAGAGGTGCTCGCAATTATGGGCCCATCTGGATGCGGCAAGTCTACGCT
TCTCGACTCGCTTGCTGGACGATTGGCGCCGAATCTCAGCCAGAATGGAA
GTATCCTCATCAATGGCAGGAAACAAGTTCTCGCCTTCGGCACCTCAGCT
TATGTGACTCAAGATGACGTCTTGATGACGAGCTTAACGGTGAGAGAAGC
CGTACAGTACGCCGCCGAGCTTCAGCTCCCGTCATCAATGAACCGATCGG
CGAAGCTCGAGCGAGCTGAGGAGACGATAAGGGGGATG
>Unigene267_All
TTGTACATAAAATTTATGTGCAAGATCAAAAAATGAACAAAAATAAACTT
ACATGAACTTTAGCAACTTGTTAAAGAACATGAATGTGGACACCTTGCTA
TATCCTTATGTGCTATATACTTGAAATAATAAGAGAATGGCATACATGAT
ACTTTTAGTGATAGACGTGGATTTATATCCTATGATATTGAGTATGTGCA
AAATAAAATAAACCCTAGTTGATATGAGCTTTGAAAGTTGTTGTTAAGGT
CTTGGGTTTCAATCCATCTACACCACAATAAAATCCTACCTTATGAACTT
GGGCGGGCGCAAAAAAAAAAAGAAAAAAAAAAGAGACGATGTCATTAACC
AAAATAAAAAGTACGCAGGCGTAACGTAGAAACATAAATTAAATATTACT
TACAGTATCGGGGTGAGCGGCTCGATGCCGCCCGCGTAGGGATGCTATGC
TAGGATGCACCTCAGTAGGTGCCTGCTCCAACGGCGGGCTAGCCTCCCTA
GTAGGCCTGCGGCGCCTACGTCTAGCTGGTGGGTGGGGCTCCTCTGCCAT
CGTAACTCATTCAGGGGGCACTTGCTTGGTCAATTTGATGGTTGTCTAAG
TGTAGTTAATTCTTCATTTCACCTCATTCCCTCCACTTAAACAATAACCC
AATAAAGCTTTAAGCCAACTCCTCAAGTAACAACAATGTTCACAAACTTC
CTCTTTGCAAAAGCTAGCCACCATTTGTTAGGGGTACCATTAGACCTGTA
AGCACAGCTAAGTAGTCTACCACTTGCCTCCTCCCTTATTTGCTTCAGAT
AATTCCTGAAAAGCTCTGCTTCTTGTTGAGATTGTGGAAGAGTAAAGAGT
CCAGGAAAAGGAAAGCCTTGTTCTCCAGGTACTGGAACATTTTCAAGACC
CAGGTTAATGATTGCTTTGGTTCCCACTGCCAATGTTCTGCAGCCTTCAA
GTTTTTTCAGGGCCACATTAATATAAAAAGTAAGGTATATTAGCAGCTTA
TCTGCGGCGCTTCTAATGTCAAAGTTCCTGAAGAAGACATTAGCTCGAAA
AAAGGATATTGATTCATCAACGATATCAATCTTGTCTAGATCTGAGGCTG
GAGCAGGGCCCTTGATGTGAGTTTTTAGTGGGAGAAGAGGGCATCCACAA
GCTTTGGTTATACCCGTCTCATCAACAAAACTTGAATGGTATACCATTTT
GTACGCTGTAAATTTGGCCGGCGCAACTTACGGCAAGGTTCAGCCGGATC
TGATTACTTGACCAGTGGTACAAAATATCCTTGCCCTTTTGAAGAACAGA
TCTAAGGCCGGCTATGGGAACAAATGGATTTTCGTAACTAGAATGGCAGG
AAGGCCAAACAACCCTGGCTTACAAGTAAAGCCGTCAGCTCCTCGCGAAG
GAGACGATGGACTTTTGTGGTGGAAATAAGAACCGCTCGATGGAGTGAAA
AAATAC
>Unigene268_All
TGGGTCATATAAAAGAAAAAAATACAATTAAAATCAAACTCTGATGTATA
AATACATGTGAACATCAATATAAATGGCTTCACAAATTTGACACATCTTT
ATCAGTCTGAGTTATCTTCTTCCACAGGCATCTTTGTTTCCACCATATAT
ATACAAAACACAATAAAGCTCATAAACATGCCAAAAATAAGTCCCTTCAC
CATTGAACCAATGCCTGAAACTGATAGATTTAGTCCTTCGATGCGACGAA
CATTATCGGAAAGGAAAAAAAAAAAACAATGAATTCTCAAAAATCTGGCA
AGCTAATTCCAAAGTCGTGTGTTTCAGTGATGACATTACTGTTGGTTTAG
TCTGATTTCAGCGCCCAGAAGGTCCATTCTTCTTGGTTTCCAGGGAAGAT
CCTTCTTTGAGTGCTTCTCGAGCTTCACTCTCCATTCCGAGGGCGAAAAG
GGAAGCAGCTTGAAGATAGAATGCAGTTGGCCAAGTTGGGGATATGACCA
AAGCCTGCATTGCATCATTGAGTGCTTCTTGGGGTTTATCGCTCATCAAG
TAAGAGAGGCTGCGGCGAGCAAATACGGTCGGAGAAACCATGGTTCCGAC
GTCGATGAACTGAGAGTAGCACTCAATAGCAGTATTCAAATCTTTATGCC
GGAATGCAGTATC
>Unigene269_All
CGCCTATATATAACCTTTCTCAAGCGTTGTAGGACCGAAGCTCGGTATTT
TCGGGAAGCAGCGTAGAAACCCTAGGAAAAACAAAAGGCCCTATAGATTC
CAGCGGCATGCAACACCATCAGAGTCCGTCCGAAGCCGACCGCACCGCAC
CAACCTCGCCGGCTGTTGCGGCCGCCGCTGCAGCACAGACGATTCAGCCA
TCTTCCCCGCGCCTCTTCTTCTCCTCAGCCGCAGCGGCGAACCCCAGCGC
CAGCTCTCATCGTCGGATTGCGATCGCTGTAGATTTGAGCGACGAAAGTG
CCTACGCCGTGAAGTGGGCTGTTCAGAACTACCTTCGACCTGGTGACGCC
GTGATCCTCCTTCATGTTCGCCCCACTTCCGTTCTATATGGCGCTGACTG
GGGATCGATAGACCTCTCCGTTTCGGAGGCAGCTGCTGCCACTGAAGAGG
TTGACCCCGAACAGTCGCATCAGAAACTTGAGGAAGACTTCGACGCCTTC
ACTACCACCAAGGCACAGAACCTTGCCCAGCCGCTTGTAGAGTCTCACAT
CCCTTTCAAGATCCACATTGTAAAGGATCATGACATGAAGGAGAGGCTCT
GCCTCGAGGTAGAGAGGCTTGGGCTCAGCGCTGTGATTATGGGCAGCAGG
GGATTTGGGGCGTCTAAACGGGGCGGCAAAGGGAGGCTCGGTAGTGTCAG
CGATTACTGCGTTCACCACTGTGTTTGCCCTGTGGTGGTAGTGAGGTACC
CTGACGAAGCTGCAGGAGGCCTCATTTCAGACGGGATCACTTCCAATGCT
TCACCTGCCATTGTAATTAACAAGGACGCGGAGCTACACCCTGTGCCGGA
GGAGGAAGAGTTCCATGATGCCTCTGATGCGCAGAAAGATTCTTGAAAGC
TTGTAGCTGTGTGTTGTCATCTTGAATCCAGTTCATGCTGTGTTCCATAT
GAATCTGCTGGACGTTACAGTTGTTTGCTTGTTGGCCAACTACTCTTTCA
CAAAAAAACCAAGACGACTGTCGATTTGTTTTCTTTCTTTAGGATTTTCA
TGGAGTATTTTTGGTCAAAAAAAGGAGGCTTCCTTAGGCCTAATTATCCT
GTGATAGATTTATAATCTTAAGATAAGACCCCGTGTCCTGCTTTTGTGGA
TGCATCATGCTTGTGGTTGTGGTGGATTCAAGTTTGTATTTTTCAAAGAT
TTATTTGTCCTTTATTTTGTCTTTTATATATTTTACCATCACAGTCGTTT
CTACTCGCTTGCTCCAATGGCACATATGAGCGCTTTAGCTTTTACTGTTT
GTCACGAC
>Unigene270_All
TGAAATATGTAAATAGACATGTTTTGCATGCTATGTATATAAAAATCCCA
AAAAAGAAAAAGATGAAATAAATAGAGGGTTAGGTTTAGGGTTCACACTT
CTTAAAGTTGTAAAGACATGGTATGTGCATATCTATCAGGTGGACCAGAC
AAATACAGATTAAAATATCATAATCATAAAAAATCTAGGATACAAACAAA
GGAATAAAGTAATATCCTGTGGAGAACATAGATCCCAAAAATCCATTCCA
GTGCATTTCCTCCTCCCATTCGTGTATACAATTATCTGCCTTTATCACGT
GTCGTCGATTCCTCCTTCTATGTTCAAATGTTTGCAAAGAAAACATTAAC
AAGTGAAACAACCAACCGTTTCTAACGATGGACCAACGTAACGAAATTAT
GAAGTACGCAGCTTAAATATAAGGAAGTGCTGCAGAGCACGCAATCCGAT
CAGTCGTTTACGAAATAAACATTGTAAATTTTTTTGCTAAAATATCAATT
AACCGATCTACAATCTACAATCCAAAACAAAGATCTTAAGAAAACATAGG
TCGCATCGTAAGCAGAACAACAGAACAAATCCATAACCTAGTAACGAAAA
CGAACTATAGTAGATCAATTGATTCAAAGCGTGCGATTGAAAAAAGAAAA
CCTCACCGGCAGTAGTATGATAGGAGCAA
>Unigene271_All
CTCCTTCCGCTTCTTTATCGGCTCATATTTTCACAATCTTAATTTCACTA
ATATATATGCGCCTTTGACTAGAGCTTCCTTGATTAATTTTCCCATTGTG
TGAGGATGGTGATCAAGAAGTTGCAACCTTAAATCGAAAGATGATCATTT
CACCTTAGAACTTCATCTTGATGATCAAATAAGAATATATAGGGATAATG
TGCCTATTGTTCACCCCTCTATCTGAGCTCTTTCTCCTCTCATCATCCAT
TACAAATAAAAAAAAAGTAATTGGAAGGAGGTCATTTATGATCCTTCTCC
TAGATTTTCAAGGTCTCAAGCTAAATCTTCTTCATCTTGGGGGCTGTTTG
GTTGCCTGAAAAAAATATAGTGTAAAATAAATGCACTGTAAAAGGAATAC
AGTGTATTTGGATTATTTTAGGGTTATTTGGTTGAAAATTTTATAAATAC
ATGAGTTAATTTTTTTTTTGTTTGGTAAAATAAATGTAATGTAAAGTATT
CTTTAGGTTGTGAGCGACGAGCGATGGCGGCGAACGGCGACCGACGGCGG
GGGTAGCGGGTGGCAGCGCTGGACAGTCGACATGCAGCGGCGGCTGTAGC
GACGGGGGGGAGCCATAACACTTTTCACTGGCAGGGGGTTTTTAATTTTC
CCCAAAAAAAGCGAGAT
>Unigene272_All
GCTCCTTGTTACTATAGTCCAGTAAGAAATGTTTTCTCTCTGCAATCCAT
TGTTGTCGGTAATTCTTCAGTGCAAAGGCAACCGCTTTCTTCCCAGACTC
GTAATAAGTACAACCATTGAGCTTCAGTGATGTTTCTGTAACTTCTTACA
TGTGTCCTTTTGTGGCCTCATCATCATTGTTTTTCTTCTTAGTTCTCTAT
TTCTTTCAGCTATGGCCTCTCCGACATGATTTGGGGTGAAAGATGGAATT
TTTTTGGTATGCGTTGTTGTTTTTTTTGGCTGGGTTTTCTTTTCTTTAAA
AAAGATCGCTATTTTGCCCCCATTTTGGCATTGTTGACTTCTGCTCTCAG
TTCTTTTGAAAGCTCTGGGTTTCTATGATGATAGTGATAGATTGAGACCT
TTTTCCCCATATTTTATCGTTGCATTCTTCACTGGGGTCTTTTTTAATGC
AATTTTTAACTCCTGAGGATGATTTATGTTCTCATTTGGGACATTTTGAT
CATGATGTATTACTTATTTGATAAAATAGGAAGCTTTTGGTCCAGCGTTG
GAATCTTTTTTTGGATAATTCTCGGAAAGACGTCTAGGGTTTCGAGATCA
TGATAAGTTTAGGTTTTATTGGTGATTCCTTTGGGTGCTCGGCGTCTGGT
GAGCGGCTGGTGTCTGCAAGTAGAGATGGTGATCTGCAGGAAGCTAAAGC
TTTATTAGATCATAATCCCCGGCTTGCCAGTTACTCGACTTTTGGTTTCA
GGAATTCTCCCCTTCATTTCTCTGCAGCTCGAGGTCACCATGAGGTTGTT
GCTCTACTGCTTGAATCTGGAGTTGATGTCAATCTGCGGAATGCTCGAGG
TTTGACTGGTTTAATGTTGGCCTGTCAGTATGGTCACTGGGAGGTTGTTC
AGACTTTTATGCTGTTTAAAGCAAATATTCAGAAGAAGGATTATCTCCAT
GGTGGGACAGCCTTGCATCTTGCATCTTTAAATGGCCACACTCGCTGCAT
TCGTCTCCTTCTTGCTGACTATGTGCCAAGTATTCCTGAATTTTGGCATA
TAATGAGTGGAACCATTGAGGCATCCTTTACAGATAACTTTGACCTCTAT
GCATTGTCTAAGGTAATTAATGTAAGGGCTGATGGAGGCATCACCGCACT
TCACATGGCAGCACTAAATGGGCATGCTGAAAGTGTTCAATTGCTATTGG
ATTTGGGAGCCAGTGTTTCTGAGGCCACACTGAATGATGGCACCATAATT
GATCTAATTGGTGCAGGTAGCACTCCTCTTCATTATGCTGCTTGTGGCGG
AAATGCTCCTTGTTGCCAAGTTCTCATTGCCAGAGGAGCCAACTTGTCTG
CTAAGAATGCTAACGGTGCAACACCATTGATGGTAGCTCGTTCGTGGCGC
AGAAATTGGCTTGAGAATATTCTAAGTGATGAAAATCAAGGCCAGATACG
GATTCTTCCTTCCCCGTGTCTCTCATTGCCTCTTATGAGCATTTTTAGAA
TTGCACGAGATTGTGGATGGAGAAACAATTATAGCCATTCTCCAGTGTGC
ATAGATCCTTGTGTGGTTTGCTTGGAAGGAAGATGCAAAGTATATGCAGA
AGGTTGTGGCCATGAGTTCTGCACCAAATGCGCATTATATCTATGCTCTA
CCAACCAAACATCGATTGTCGTACAAGGCCCGCCGGGCAGCATTGCTTGT
CCACTATGTCGCCATGCCATTGTCATGTTCATAAAGCTTGACACAGCGTA
TGTGGGAAAGGAGCTCTCGAAAATGAGCCTATCATCATCGACTCGCTCAA
TCGATACAAAATACAGCCACTCGGTTGCCACTCGGTCGCGCAACCAGAAC
CGCCGCTCTGCATGCATCCCATCATCAGCTTCTTCTTCATCCTTTCGATT
CCTCGGCTTCGAAAAACTCTCATCTTTGAAGCTCAACTCCATCCTTTGCA
AAGGCAACCCCGACACGATACATTGTCTCGTAAAGAACAGAAAATTGCGA
CAATCAACTTCTCATATGGAGAAGCATAGGAAGGCATATTCATGGCTTCT
CACTACTCTCAACAAATATGTCAATGCTTGTGGAAGCAACTAATACTTAA
ATTTTGCATGGGATGATAGTGCTTCTTATATTTGTATGACTAGTGATTAC
TTGCAAGCTTGGTTGTCTAAAGTGTTAAAATGTATATTTGATTTCCAACT
TGAAAGTAGTCCACCATTTGTGTAGGTTTTTTAATCAATTTGTTGGAAAA
GTTGGATCTATTGAACAATCTTATGATAGTAGATGCTTTGATTGAATTTT
ATGAAAAAAACCTAC
>Unigene273_All
GCATTTGATGTTTTTCTTTTAGTTTGCTGAAAATTTTATGTTAAAGGTAT
GTTAAGGTTATGGAAACATACATGAATGCAAAACTGACTAGAGGGAGTGA
AGCATATTTGTTCTGGGGTAACAAAAGTTTTCTCAATCACTGCAACTATT
GTATCAAAGATCATCATTTCTATTCCCTTTTATTACCTATGGAGTTGTCA
AAGGAACTTAATGTAAGGTGCTTTTGTGTATCTTTTTTTTTTTGGTAAGT
CGCACATTTGTAGTCTATGAAACCCTTGAAATATATAAAAAGATGTGATG
GTGGAGGAAATGTTTAAAAAAAAGGGACTTTTGTAGGTATGAAATATGAG
TAACTTAGTCTATTATGTTAAAGAATGAGGTAAAAATTATGGCTT
>Unigene274_All
GGTGAGAGACATCATAAGTAAAGAATTCTTCTTATTGGAAAAAAAATGAG
AGCAGAGTTGCCCTTAAAATTGAAGGTTGTTTATGTTGTTGAGTTGCTGG
ATTCTCGTGGAAGAAAAGTGGATAATTGTTGAATGGAAATATTTGCAACA
TTTGAATCATGAATAACCTTCTCAAATGTGTATGTTTGGTGAGGCGGAGG
AGGCGAAACCGATTGGGAGAAATTAGGAGTCTTGGATGGAGCATGGGTTG
AATGGGAAGTTGGCGACCTCACAAGAGGGTCAACCTAACCTTTGGGGGAA
GTCATTCTAGGAGGTGGGATTAGAAGGGGCTATGATGAAATAGTAAATGC
AGAAGATCTCCAACAAGTGATTAATGGATGAAAGCAAGCACAATCATGAA
CATAGGAGGGGAAAAATCTATTGC
>Unigene275_All
TGGGCCATTGGTACCAAGTTGTTGCTGTCCTTTCTAAATAAAAATATGCA
ATACGAGTTCTTTGATTTTCAAGGGTACTGTAAAAATCAAAATACTCCTC
TGCTCTAAAGATTCATGTATTGACTTCTGAACCGTTGAAATGATGCAGCT
CTATCTTATTGATGGTATTTCTTGCATTTGTCGGCTTGAATGTTGTTGTT
TAAATGGGGGGTTTGCAGTGTTTATCATCATGTCCTCCTTCTTGAGGGTG
ATGGTACTTTTGATTCGGAGAGTTCATTCATTCTTCTGTCCATGGAGATC
ATAAATGTCTGAAATTGTTGCAATGTTTTATTGATGACAAAAAAATTGTT
CTTCCGAATGTCTCATTGATTTTTGAATCTCTTCCATTTGAACTTCATTC
TGTAATTGCATGGCTTTCAATACATCGGCTAAATTGAGTTCTTCATGTTA
CAAGAGCACCAGTTGATACGGTCACTTATCGTGTACCATTGCGCAAGCCT
TCGAGTGGATGGTAACTCCAGAAACAAAGAAAAAAAAAGAAAAAAAAGAG
AGAGAAGCGGAAAGAAAAGAAAACTGGAGAGGTAGAAGAAAATTATTCTT
GAAATCTTTCTGGTTTTTTTTTCCTCCCCCTGCTTTCTAAATTCTGTTAT
AAGATCTCCCATATTTGGAGGGAAGGTAACGCATGCGCCGACTACCTTGC
TAACTTCGGTGCTAGACTGAACAATAGAGCTATCTTAGATACCCTCACTC
TACCTCACCATTTGAAAGGCCTAATTACCCTCGATCGGACTGGGCTACCT
TATTTCAGATTATAAACTGTATGTCGGCTATTGGCATGATTTTGGT
>Unigene276_All
CTTATACCTCGCGTTCTGCCACGTGCCCTCCACCGCCTGCTGCTCATCTC
CGCCTGCCGTCGTTTCTGCGTCGCCGGTCACCGGATCCGACATCGCCGCC
GCCATCATGGAATCGCTCGACACCGGCACCTCCTCCTCTCCGTTGAACAG
CCTGCGTGCGACCCACTGACCCGCTGCGACAGGGGAGTTAGATGAATCGG
AGGCGGTCTGCAGGTGGAGGAAGCTTCCATCAACGAATTGCTGGGATTGT
TGTCGGAGAATTGCGCTGCTGAGCCAAGTGGGACCACCGACGAGCTGGTT
GCCGGCGGCTGTTCCCGGCGGCTTTTCGGCGGCGGTTGAAGCGTTTCGGC
CGAAGAGTTCGGAGGGGATTCCGGTGATGACGGAGGGGTGTTGGTCGGAG
TACTGGGGAATGGTTAGCTCCTGTGCCATATGGTTGTGGTATGCCATCCC
TCACGTCACTTGGAAGGCACGATGGGTTTGGCTGGTGAG
>Unigene277_All
GGGGCCTCATAATACATAAGTCATGAGATACAAGTGTCAATTTTTTCTAT
CTCCTTCTTTTAAATTGCTTCTAATGTTGTCCATCTTGTTGAAAAGGCTG
TCTCAACAACTATTCTTGCAACCCAACTAGTCGATCTTCTTGTTTTGGAG
GTATTGATTGCAATTTTCGTGAGGTAAACTGTCGTTCCATCACATTTGTG
ATAGCAATTTGAAAAGCTACAAGGAATTGGCCACCTATACAAACAATCCA
GCCTTAAAGTTGCTCATTTATATAAGATAACTACATACATAGCAATCAAA
ACTTATGTACTTCCAGAATTAGCA
>Unigene278_All
CAATAATTAACTCATATTTATTGATGTAAATGCGATTCACTCTTAGTTGT
TGTGCAAAATACCCTTTACCATGATTATTATGCATTTAAGATACCCTTTA
CCATGGTTCGCATAAGTCTACAATTGATGAGGGTTTTTAACTGCCAATTC
CATCTATTGTTGAGAAGGTGAGATCTTGCTAGATGTCATTGGAAGCTGAA
AATGATTGCCGGATGCTGCACTTGCTCTGGACATGATCGAAGAAATCCTT
AATCCAATCCTTGTCAGATGCAATGCTAAGCTAGTTTGGATGCACATGGA
ATGTTGCTTGTATGCTTTCTTATCAATATGACTGCATGTGTCCTGCATTT
GACATTATCATCTTTTTTTTCATCATTGATATATTTATTTCTTTTATCAA
CGTTGCCTAGTTTCCCTTCCATCTCATATCACGTTCAATATATGCCTAAT
AGTTTTCTTTGTTAAAAGGCACACCA
>Unigene279_All
GCTCGATTAAGATTGATTCTCCGTTTCTCTCTCATCCCGCCCTCTTTATC
TCTCGTTCTCTCTCCTGAGATCAAAACGAAACCCTAGAACAAAACCACCT
CTCTCTGCCTCCAGATTCCATCCTCTTCCTATAAAAGACGCCATTTTTAA
ATTTTCCCATATAAATCCACGTCGCTACTCCTTTTCCCGCTCAGATCTAA
CGTTTTCTTGCTCCCGATCGTCGGTTCGTGCTTCGAACCAGGGAAATCAC
GGATCTGCTTCCTCTGTAGTCTCTGCTTGAGATCTTGAGTATCGATCGCC
TCCGATCCATCCAAGGAGCTGAGAGCCCCAAGGAAATATTCGTTTTCGCC
ACTCCTTTTGTCTCTTTCTCGGTCTCCTCAAGAACCCATTTTTAAAAACT
GTTCGGACAGATCTTTTTTCTCCCCATAAACTGACTTGTTTTCTGTTGTC
AAGGAGCGCTCTTTCTTGATCACTTACTGTAAGGTCTAATTCATAGTTTT
GTCTTGGAAGATCGCAGACCAGATTAGGATTAGGGACATAAGGTATACGA
TCGATTGTGAATCTGAGTGCGTACCTGGCTTTACTAAACGAGCTCCCTTG
TTTGGTTAATTAATATATCTAAACAGAGAAGTTTTAGAGAGGAGTATGGC
GGATCAGGGCTCGGAGGGGAGCCAGCCGGTTGATCTATCCAAGCATCCGT
CTGGTATTGTCCCCACGCTGCAGAATATTGTTTCAACTGTTAATTTGGAT
TGCAAGTTGGACCTTAAAGCAATTGCCTTGCAAGCCCGAAATGCTGAGTA
CAATCCCAAGCGTTTTGCTGCAGTCATAATGAGAATAAGAGAACCAAAAA
CCACAGCATTGATCTTTGCGTCTGGCAAAATGGTGTGCACTGGAGCTAAG

>Unigene280_All
CAAAAAACATTAATCAGTATCCTAATTAAATCCAAGTCCACTCTCTACAC
TCTCTTCATAATTAGATTAAGCCCTTCCTTTCTTCAACGCAGTAAAAACC
TTCTTGGAAACGAATGGAAAAGTAGAAAGCAGCTGAGGCTGAATACAAAA
GAAAACGGTCCCATACAAGAATTCTTCTCTCTCCACTCATTTCACCATTC
CTTTTCTAAATCTGCTGAGGGAAACAGGGGAAGGTAACTTGAAGAGGCGA
GGTGATCATCATGCTACCGGCAACTAGAAGAAGAGCTATAATTAGAAATG
GAGTGATGGCTGGCTCTGTTTGGGAGACAAGGATGAAGATGGATGAAGTT
AAGGGAGGAATTAAGGTCTTCAATGCTGCCGGAGAGAGCCGCGATGATGA
GGAGGGGCTACGGGTTTACCGGAGGCTACGGCGAAACAAGAGCGATGGTG
TCGATGTGGAGAAGAAGAAGAGAAAGAGCTGGAAGCAACCTGAGCCGCAG
GGGAGCCCAATTCAGCTCAGGAAAGCGCGGTCAACTGGAATTGGTTGCAA
GAGGGGAGTGGAAGAGAAGGGGGTGTTGCTTATTTGTGATGGGCAGAGGG
ATGAGAAGGAGATGGAAGAGGAAGATGAAGATGATGAGACGATTGAGATA
GAAGTGGAGGAGCAGCGAAAAAGCTTCGTTGATAAGGAGATGGATCTGCC
TGTGAAGAAAGAGGAGAAGGTGGAGGAAGTCAAGAAGATTGAAGAAGTTC
ATGAAATACAGGTATCACCACCGACTATGATGGTTGATGAGAAGAAGGCT
ACTTATGTTGATGATCTTATGGCTAAGGATTCAGATCCTGTGGGTCTCAG
TCAAGGGGATGAAGAAGAAGAAGAAGAAGAAGAA
>Unigene281_All
TGCCATTTCTACAAACTTATGTAGGTTTAGGCCATCTTTGAAAATTATGT
CCACAGGTCTCCTTCCAGTGAATAACTCCAAGAGAAGGATTCCGTAGCTA
TAAACATCCCCCATGGCAGAAACCTGACTCCCTAGACCATATTCAGGTGC
AGCATACCCAATAGTTCCTCTTATTATATGAGTGCTATGATCTGAGTTAC
TTAACGGATTGCTCATAAATCTATGGAGGAACCTAGCAAGGCCAAAATCA
CCCACATGAGCAACCATATCACCATCAAGAAGAACATTGCTTGGTTTTAG
ATCACAATGAATAATTGGTGTTTCACACTCATGATGAAGGTAGCAAAGTG
CATCGGCAATGTTTATGGCTATGTCTAATCTCTTGATTAAGTCAAGATGC
TCCATCATATAGTCCTTTGCATGCAACCATGTATGTAAATTACCATTTGT
CATGAATTCAAAGATTATAGCCACGAAATCATCACCTTTCGAATCAATCC
CCACATAACAAGTTATGATCTTTACTAGATTCCGATGCCTGATGAGCCTC
AAAGCCTCACACTCAGTTGCAAAGGCTCTAGAAGCTCCTTGTTGTTGAAG
GTTAAAGACTTTAACAGCCACGATTTTGCATTCATAATTTTCTAATGAGC
CTTTGTACACAGAACCATATTGTCCGATTCCAAGCAAATTTGCAAGTGAA
AACCCATTAGTCGCCCTTACCAGTTCTGCATAAGAGACCTTTGGATAGAC
ATCTTTTGTGGCTTTTGGATTGGAAAAAATCTTCATAGAATTTGTTCTTC
TATAATTAAAGCATAATATGAAGAAGAGGATTAGAGAGAAGCCTACCATG
CTTAGTAAGAGAATGATTAATAGTGCCAATCGTGGTTGTTTTTTTTCATA
TGAACTAATTTGGGGACATGAAGGAAGATGCAAGTTTGAAACTCCACCAC
AAAGCCCACAATTTCCTTGAAGGGATGTTGCTGTTGCATTCAAAAAGATT
CCCTCGCTAGGGACTTCACCAACAAGTTGATTAAAAGAAAAATTCAAGTA
TTTAAGGCCCCTCAATGTTCCTAAAGAAAATGGAATATGCCCTGCCAACC
TATTATTAGATAGATCTAGTGCCACTAGGCCTTTTAAGTCACCCATGGAT
GAAGGAATAGCCCCTTGAATGAAGTTAGAGCTCAAGTTCAACACTTCCAA
ACTCATACAACCACTAATTGAGTTGGGAATTTCACCAAACAATTTATTTT
CTTGTAAATGAAGCTCTACAATGTGTTTGAAATCACCAATTTCTGATGGA
ATAGAACCAATGAGAAAGTTGGAATCCAATCTAAGAATTAATATAGACGG
TAATGTAAAAACCTCTTTAGGTATGTTGCCATTCAAATTATTTTTGCCAA
GGAACAACAATTCAAGGCTCTTAAGATTTCCAATGCTTGGTGGTATGGGG
CCATTGAAACTATTATCATCTAAATAGAGATCCAACATTTGAGTTAGGTT
GCCAATCGAAAAAGGTATAGTTCCAGTTAACATACCTTGATGTAGACCTA
AGAATTTCAACCTTGGAAGTTTACTAATACTCTCTGGAATGGCTCCTATG
AGATAGTTCGGTTCAAGAAGCAGAACAACCAAATTTATAAGATTGCCAAT
TCCATATGGAATGCTTCCAGATATTTGATTATTAGAGATTCCTAGCATCT
GAATCTTGATGGAAATATTAGTAATAGAGCTAGGTAAAGTTACATTGAGC
TTGTTATTATCCAAAAATAGTACCTCTAACTGTGAGCAGTTAGAAAGGGC
ATCCATGAATCGCCAACTACTACGATCACTTGCTTCAAGCTGATTCGCCG
CTAAGGATAATCTTGTAAGAAGTTTTAACCTTCCAAGACCAAAAGGAATT
ATTCCACTAAAGTTATTAAGGTTCAAGAAAATATCGTTCAATTTAGAAGC
ATTAGGTAATGAAGTTGAATTGGCCCTTTGAAATTGTTATTAGACATAAG
AAGACTTTGAAGATTAGGAAGGTTATCTCCAAAAGTAGTTGGAATCATGC
CTTCAAACTTGTTTCCTGTCATGCTGAAGAAGTATACTGATGA
>Unigene282_All
AGAGAGGGAGAGAGAGAGAGAGATGCCGAAGGCAGAAGGAGCTCCAGCAG
CGCCGACGGGTTGCTTCAAGTGCGGCAGGCCAGGCCACTGGTCTCGAGAC
TGCCCTTCCTCATCCGCTACTAACTCCAACACTAACCCAAATTCTAACGC
TAGGCCGAACTCAGCCAGTTATTTAAAACAGTCGTCGGCTGCGAAGACCC
CCGTCACCGCAGCCAAGAAGGTTCCCAGGTCACGGCCAAAGCTCACACCA
GATATCTTGCTTTCTGATGATGGCCTCGGCTATGTACTCCGCCATTTTCC
TCGCTCTTTCAAGTACCATGGCCGCGGTCAAGAGGTCAGTGACCTCGGCA
ATCTGATAGGAATGTATGCCGAATGGCACTCTCATCTAATCCCTTACTAT
TCCTTTGATCAATTTATTCGCAAGGTTGAGCAAATCGGTGCAAGTAGGCG
TGTCAGGAGATGTATTGATGAATTGAGAGTAAGAGTCGCCAGAGGAGGAG
ACCCAACCAAATTGCATGAACCACCTGTTGAGCTAGTTGATCCAAATAAA
GAACCAGAGCAATGCGGAGTTGAACATATGGATGTGGAACAACCAGTTGT
TGATATGGAAGATCCGCCATTAGAAGATCATGAAGATGACCAAATGCAAG
AAGAAATGATCAACGAGATTTACCAGGAAGTAACTGATGATTCAGGCCTG
CCACAGCAGAAATCATCTGAAACTCCCCAAGCTGTTTCTGCATCTGCTAT
CGACCTTATAGCTGCAACTTCTGTGGAACCATCTAACCATATGCCAGTCG
ACAGTGAACAAAAGGAGTTTAAAAAGATTCATATCACAGAGGAACG
>Unigene283_All
ATGGAATTACAATAACTAAAGGCAGGATGAACTTACCATCAAATTAGTTT
CTCGTGCTCTGCACCAAATCAATCAACAGAAGAGCAATCTGTCATCAAAA
CCTCAGTCAAATCGCTATCCCCAGCGAAAACGATGGAAGAAAAAAAGAGA
AATTATTCAATTGCTTGCTGCGACAAGGTTGATTCGATTATCCAGGTTTC
CTCAGCCTAATCTGATCGTAGTTCTTCTTAATGAAATCATCAAATCGCTG
ATTTATATCGTCGTTGCCCTCTGACAACGCATTGTTGTCCATTACCGCCG
TCCGCTTGCCGGCTGTCAGCGGCTGCGGCGACGGCGGCGGCTGTAATCTT
TCCCATCTGCCGCTCTTTCTGGTGATGGCATTCCAAGTAGCGTCAAGAGA
ATCGGTTTGGTCTCGCTTATCTATTACTGTCGTCTCCTCTTTGCCCTCCG
GATATATGGCTGTCAATGAGCTTTCAGGCACCAGAAGGCCATTAGAAGAA
GAAGAAGCGGTTGATTTCTCCTCAGACACTGCCGTCATGCAGGACGATTC
AGACGCCGAGGCCGGAGAGGGCTCCTCCCCTACGAAGTCCGTCAGTTTGG
CATTTCCAGCAGGGATCGAATGGGTTTTACTCAAATCCTCCGGCGAAATC
TTTCGGGAAAGGTGGGGATTTTGAGAAGAGACGAGATCTCGAGATCGGAG
AGAAATAACATCCAGGTTAAAGGGGTTTTCCTCTTCCGGGAGGCGATCAG
TGTGTAGTGCTCGGTTTTCTGAGAGCTTCCAGATCGTGAGGATGATGAAG
TTAACGGCGATGAAAAGGTAAGGAGGAGCAGTCGCAGAGCGGACGGAAGT
CCAAAGGCTGGGGATGGTGGAGGCCAGTAAGGTGATGACGCAGGGAACCA
CGAACCAAGCAAAGGTGCCGGCGAAGAGGATCCCGGCGACAAGGACGGCG
AGCTTTGATGTGGAAAATGCTTTCTTCCCCCGAATACGTAACAGATCGAG
CATCGCATTCATCGGAGGAAAATCCATCCGAATGCGCTCGCTTCGAAGCA
AAGAATCCGAAGAGAGAAAGAGAAGAAAACAGAAGAGAGAGAAAGAGGGG
GTGAGAGAGAGAGAAAGAGAGAGAGA
>Unigene284_All
ATGGAATTACAATAACTAAAGGCAGGATGAACTTACCATCAAATTAGTTT
CTCGTGCTCTGCACCAAATCAATCAACAGAAGAGCAATCTGTCATCAAAA
CCTCAGTCAAATCGCTATCCCCAGCGAAAACGATGGAAGAAAAAAAGAGA
AATTATTCAATTGCTTGCTGCGACAAGGTTGATTCGATTATCCAGGTTTC
CTCAGCCTAATCTGATCGTAGTTCTTCTTAATGAAATCATCAAATCGCTG
ATTTATATCGTCGTTGCCCTCTGACAACGCATTGTTGTCCATTACCGCCG
TCCGCTTGCCGGCTGTCAGCGGCTGCGGCGACGGCGGCGGCTGTAATCTT
TCCCATCTGCCGCTCTTTCTGGTGATGGCATTCCAAGTAGCGTCAAGAGA
ATCGGTTTGGTCTCGCTTATCTATTACTGTCGTCTCCTCTTTGCCCTCCG
GATATATGGCTGTCAATGAGCTTTCAGGCACCAGAAGGCCATTAGAAGAA
GAAGAAGCGGTTGATTTCTCCTCAGACACTGCCGTCATGCAGGACGATTC
AGACGCCGAGGCCGGAGAGGGCTCCTCCCCTACGAAGTCCGTCAGTTTGG
CATTTCCAGCAGGGATCGAATGGGTTTTACTCAAATCCTCCGGCGAAATC
TTTCGGGAAAGGTGGGGATTTTGAGAAGAGACGAGATCTCGAGATCGGAG
AGAAATAACATCCAGGTTAAAGGGGTTTTCCTCTTCCGGGAGGCGATCAG
TGTGTAGTGCTCGGTTTTCTGAGAGCTTCCAGATCGTGAGGATGATGAAG
TTAACGGCGATGAAAAGGTAAGGAGGAGCAGTCGCAGAGCGGACGGAAGT
CCAAAGGCTGGGGATGGTGGAGGCCAGTAAGGTGATGACGCAGGGAACCA
CGAACCAAGCAAAGGTGCCGGCGAAGAGGATCCCGGCGACAAGGACGGCG
AGCTTTGATGTGGAAAATGCTTTCTTCCCCCGAATACGTAACAGATCGAG
CATCGCATTCATCGGAGGAAAATCTGAAGAGCAAAGTAAGGAAAAAACTG
AAGACGATTTATAGATCTGATACGAAATGCAAGAACGAAGCGCCGTTTTA
AGAGAAGTTAATCGTGCGTTTGCAATGGGGCTTAGATGGTAATGGAGCTT
ACCCATCCGAATGCGCTCGCTTCGAAGCAAAGAATCCGAAGAGAGAAAGA
GAAGAAAACAGAAGAGAGAGAAAGAGGGGGTGAGAGAGAGAGAAAGAGAG
AGAGA
>Unigene285_All
TATGAACATCCAGGTTTCGCTTTGTTTCCCTTTGGGTTTCTTATCCTACC
GAGTCCTTTGATTTTGTATGTATATATATATATATTTTTCTGGAGGGAAT
CTATGGACAAATTGGAATTGTTTTTGTCTTTCTGTGATTTGCGTCGAGAT
CGTATAGAATTAGGTTATTTTGGGATTTCTTCGTGGAAGAAGCATGATAA
TTGACCTTGGCGCTTTTTTGAAGTCTATCATACTGTTCTTAGCGAAATGG
AAGAGGGGCTTAGTATATTGAATGGCTGGCTGTGTATCATGTTCAAGTGA
AAGCTTTAGGCATTTGTTTCCTCACCCCACGATTAAGCATGGAAATAAAG
CCTAGGGTTTTTATATGTGAATGAGTCAAAGAAAACGGATATGTGCGTGT
TAAGAGTGAGAGAAAGAGCGTGG
>Unigene286_All
AGAGAGAGAGAGAGAGGGAGAGACTAGAGAGGGAGAGAGAAATACAGCAG
CTTCTCGTATATTAATACCCCACTCCGCCTCACCTTGAAAGCTAGCTCCC
CAATCATCATTCTCTCACTTACTCGAAGAAACCCAAACGACCAAAGCGAC
CCCATCGAATCTCTTCCCCCTCACTATATCTAGAGAGAGAGACACACACA
CACGCACAATCGCCAACTCTTGCTACTAAAATGAGAGAGGCAGTGGTAAA
AGTGGCGGTGAGAGAATTCGAACCGGAGAGAGACAAAGAGGCCGTGGAGG
TTTTGGAGAAGACGTGTGAGGTTGGACCCAGCGGCAAGATGTCTCTATTC
ACCGACCTTCTCGGCGACCCCCTCTGCCGCGTCCGCCACTCTCCTTGTTT
CTTCATGCTCGTCGCCGAGACGTGCGGACCGTTGAGCCAAATAGTGGGCG
TCGTCCGCGGCTGTATCAAAACGGTCACCTGCGGCAAGAAGCCAAACCGC
TCAGCTTCCGGCGCGAAGCAGTACGCCCCTATCTACACCAAGCTCGCTTA
CCTCCTCGGCCTCCGCGTTTCGCCCGCCTACCGGCGAATGGGCATCGGGC
TCACACTGGTCCAAAACATGGAGGAATGGTTCCGCTCCAAAGGCGCCGAA
TACTCGTACATCGCCACCGATAGCGACAACGAAGCATCCATCCGCCTCTT
CACTCTCCGCTCCGGCTACACGAAGTTCCGAACACCTTCCATTCTCGTCC
ACCCCGTCTTCGCCCATCCCTTCCCTCTCCGCCACCGCGGCCTCCGCCTC
GACATTCTCTCTCCCTCCGACGCCGAACTCCTCTATCGTCGCCGTCTCTC
CACGACCGAATTTTTTCCCCGCGATATCGGCTCCATTCTCCACAATCCCC
TTTCCCTCGGCACTTTCCTCGCCCTCCCTTCCGATCATATCTGGACCGGC
CTTGACCGTTTCCTCGCCGACCCGCCCGATAGCTGGGCCGTTCTAAGCGT
CTGGAACTGCAAAGCCCTTTTCCGGCTCGAGGTCCGCGGAGCCGGGAAAT
GGCGGAGATGTCTGTCGTTGGCGACGCGGATAGTCGATAGAGCGTTGCCG
TGTTTGAGGATTCCGTCGGTGCCGGACGTTTTCCGGCCGTTTGGAATGTA
TTTGATGTACGGGATTGACGGGGACGGGAAGGAGGCGGCGGAGATGGTGC
GTGCGCTGTGCAGACACGTACATAATATGGCGAGGGAAGGTAGTTGCAAG
GTGGTGGCAGCGGAAGTGGCGGCGGAAGAGCCGTTGAGAAAGGGGATACC
GTATTGGCGTCGGATGTCGTGCGCGGAGGATTTGTGGTGTGTGAAGAGGC
TGGCGGAGGAGTATAGTGATGGGGCGGTCGGAGATTGGACAAAAGCGCCG
CCGGGAAAATCGATTTTCGTTGATCCCAGAGAGTTTTGATTATAATGTTT
TCAAATTTTCCTTTTTTTTTTGTTTAAATTTAGGCGGTCTTATTTTTGAC
TAACTGGATATGGAGTTAAAACGGCTATGGAGAAGAAGATGCTATTAGGC
GTAAAATGGTTGTTTGATTTCTTGGAACGAGGGAAAAGTAATTAGTTTGG
ATTTATTAGCAAGATCGGAA
>Unigene287_All
TGGATGCCAGATTCAGAGCCAATACGAAGTGGCTTCATAGGATTGTTCTT
ATCTACATTATTCTACCTTGCTTCTTTTGGTGGGCTTACTCTCTTGTACT
TCATCTATGTCCCGGATTCAACTGGCATTCTTAATATTATTTTCATTACA
TGGACTGCAATTTTAGTGAAGATTATGATGGTTATATCCTTGCATTCTAA
GGTTAATACAGGGCTCCTTTCTTCTGGAATAATGGGATTATACATTGTAT
ATCTCTGTTGGTCTGCTATTCAAAGTGAGCCCTTCCCTTCAAAAAGAAAT
TTCCAGAACAGAAAGTCAGAAAGTGTCGATTGGATCACCATCCTAAGCTT
CCTCTTAGCAGTATGTTCAATCGTAATATCAACCTTTACAATGGGAACTG
ATTCCCAATCTTTTCAGTTTAGAAAGGATGAGGTTCAAGCAGTAGATGAT
ATACCCTACAAGTATGAAGTATTCCACTTCATCTTTTCTATGGGAGCTAT
GTACTTCGCCATGCTATTTATCAGCTGGGAATTGGACCATCCTACTACAA
AATGGAGCATTGATGTTGGTTGGGCAAGTACTTGGGTCAAAATTATAAAT
GAATTGGCTGCTGTTATCTTATACTGTGAGTGCTACTCCTTGGGACTTTT
CTAGTGCATTGATCTCTCTCTAGTCTTTACCTTATTTTTCAGTTTATTTT
AAATTGCTACCTAATGCTAATTAGGATCATTCCAACCCATTTGATAGTCT
TTTTATGGTTAAATCAAATCATAATACCCCCTGCATTTTTTTGTCGAGC
>Unigene288_All
ACTTGATTAAAACTCCTTATTTTATTAAATGAGATCTTCATTGAAGAGCT
CAAAAATCTAATTTGAACTGGGATTATGATTAAAGTAGAATAGAGCTCGA
GTTTGATAATGGCAAGAAAACATAAGCTTGAACACAGTATTAAAAAGTTC
GAATCGAGCACGACAACGATGACCAAGCTTGAACTAGATCAGTTGTCCTA
TAGAAAAATGAAAATTGACAGAGAAAGGGGATCTGAGCTCAGTGGAAGGA
GAAGTCGTATAATTTGGTGGAAAAAGCTCACGGCAATTAAAATCGCCACT
GCAGTCACCAATTTCATAACCTCATCATTGCATCAGATAAAGCTTTCCAG
ATCAAATCATGGATAAGAACACATATAAGAAGAAAAATAGAAAAAGCAAG
GGCC
>Unigene289_All
TGAAGTTCCTAGTGCACTTGCCATTGTGAAAGAGAAATTGGCACTTCATA
TTGCTTATGAGAGAAAAGCTGATTCATCCAGCTTCGTGGAGTACTGGGTT
CCTGTTCCACTCTCTAATGTCCAGTTGGAGCAATATTGTGCAACTCTTAT
TTCAAATTCAAATGTTCTTCGTTCAAATTCAAAATCTGATGTTGTTGGAG
CTCTTCACAGTATTCTCATTACAACTCGGAAGTGCTGTGATCATCCCTAC
CTTGTTGACGGAGAACTACGTGGTTTGCTTACTAAAGACCTCCAAACTAT
TGAATTTCTAAATGCTGAAGTGCGTGCAAGTGGTAAATTGTTCCTGCTAG
ATAAGCTTCTTCAGGAGATGAGGAGTTGTGGATTAAGGGTGGTGATTCTT
TTTCAATCTCTAGGTGGACCTGGAAAAATTTCTCTCGGTGATATTTTGGA
TGATTTTCTTCAACAAAGATTTGGTGTGGATTCGTATGAGCGTATTGAGA
CTGGATTAGTAATGACGAAAAAAGTGGCTGCTCTAAAAAAGATTAATGAT
AAGGAAAGTGGTAGATTTGTATTTCTGATTGAAAAGCGTGCTTGCCTACC
AAGTGTTAAGCTCCATTTTGTTGATGCCATTATCCTATTTGATAGCGATT
GGAATCCATTGAATGACTTAAGATCTCTGCAGAAAATAAGCATAGAATCA
CAGCATAATTGCATCAAGGTATTTCGTCTTTATACAGCATTTACAGTGGA
AGAGAAACTTCTCATGTTTTCGAAACAAGATATTATTCTTGATAGTAATG
TTGAAAGTATAAGTCGAAATATTACCCATTCATTGCTTGGCTGGGGTGCA
TCTTATCTCTTCCGGAAACTTGATCAGTTCCACTCAAGCAACAGCACAAC
TCGCATATCTGAACCTTCATTTGACAAGCTATGTCTTGATGATGTTATTT
TGGAAATACTAACTGCATTTCCTGGAAAAGTTGAAATCACCAGAACTGTC
CCGCACTCTATTCTTGTGAAGCCACAGCAAAATGGAGCAACATACTCAGG
AAACATTGTCTTGGTTGGTGAGAAGGAAGGGAACTCCTTGCTTGATAAAG
ATACACCATTTTCTTGGTCTGGGCTGTTGGAAGGCAGATATCGTCGATGG
ATACATATATCTGACCGTACACAAAGGATTCGCAGGAAGGTTCACAATTT
TGATGGAGTTGTCAAGAGGAATGAGACCGAAAGTGAACTGAAGAAGCGTC
GAAAAACCAACATTGTGGATCCTGTAACATCACTAGAATGCTCTCAGGAA
AAGCGAGTTTCATCTAAAGATGGATGTCATAATTCTACTGATACTTCAGA
TGCCCAGAAATCTCGCATTGTTGAATCTGAAGACAAGGAGCCAAAGCTTG
AAGAACAAAGAAATCTTCTTAGGATACTTAGACCAGAGTTATCAAAACTC
TGTGAAATTCTTGGGCTACCGGCATCTGTGAAAGGCAAGGCTCAAGAATT
TTTGGAGTATATTATGAACAATCATGACGTCTGTTCAAAACAGGTGACAG
TGTTGCATGCTTTGAAAATATCTCTGTGCTGGCGAGCTGCGTCTATGTCA
AGGTACAGGTTGGATCGCATTGAATCTCTTGCAATTGCTAAAAAGCATTT
GAAATATGAATGTAGTGAAGAGGAGGCGTATTCTGTCTATTCAAGACTGC
GTATCCTGAAAGAAAAATTTTCTTGTCGGGCAGGAGTATTGGATGATTCA
GTAATGCTTAACTCTCTTGATAATCAATCATCTCATCTGAAGAGGGCCAC
AGAAATAACAGTTTCTGACACTTCTGACGGTTGCAAATCCTCTGAAAAAC
TACCAAAGCAGGATCATCTCATTCATGGAACCTCTATAGAGTGTCAACTG
AATGATGGATCAGCAGAAGATAAACTTCTGAAAAATCTAGTTGATTTGAT
TGAGAAAGTTTGTGTAAGAAGATCAGAAGGTCTTTCCCGCAAGCACCAAG
CTGAAGTATTACATTTTGAAGAACAAATGAATGAGGAAAGGGTGCAATTG
GAAAAGGCACATGATCTTGATTTGGAATTTGTACGCTCGATACATATTGA
CTTGAAAGTTATAAATGGCAAGATAAATTTGTTAACTCAAGAGTTTTCTT
CTAAAATGAACAGGTTTTGCCAACATCTAAAACAGGAGAAGGCAAAATTG
TTGTCCATGCAGCTTGACATGCGGACGAAGGAGCACGAGTTGAAGCATAG
TTGGTTAATGAAGGCTAAAACTGGTCAGCTGGAGGAATCCTTTGATAATC
TTCCTCTACTGGATACTGGATTTCGGGTTGAAAATTTTAAGGAAACAAGT
AAATATGCAGGTAATTGCACCGAATCTGGAACCATTATACTTGATTCTTC
ACACGCTTCTGATGGGACAAATACTGAATTGATGAAAGCACCTACGGGTG
ACTCTAATGAATCAGAAGAATGTTGTCATGAAGTTACGTCAAATATCTTC
AGTGGAAGTATGGAAAACCTTAGTCTGCGAGATGAAGCTTTGACTTTCCA
ATCTGTGATGAGTAATAATATGAGACCTATTAAGCATAGCAGATCATCTG
CAGAACCATCAGTTCTTCCTGGGCTGGCG
>Unigene290_All
AATATAAACATCCTTCAATAATCAGTATGTTTCTTCTTCTTCTTCTTTTA
TTTGATTCCTTTTTATTCTCTCTTTTTTTTATTGGGGTTGAATAGGACCA
TCCAAGAACATTTAAAATGTTTCATGAATTCCTAAGTTGCTCTTTTTCAT
GTTTGAATTTTGGCTTCAACCAACAAAGTGATTGAAATTAAGTTCTTTTT
CTAGGTTGAGTTTTTAAGATTGAATTTTCATGAAGCTAAAAACTTCTTTC
TTTATTTGATTGAATTTATATGGCATCATCTTATCAAAGCTTGATTAGAA
TTGGGAATATATAAATTCACTTTCATGTTTATAATTAATGTTGATCGATG
CACCCGGATCAATAAGTATTTTGGTAATTTTTGTTTTAGAATTTTCTACA
TTGACTTAAGATGTGGATGAGTTCTTAGTAGTTTATCTTCATCATAGAAG
ATAACCCTAGAACCTTTTTATAGTAGAATGCCACATCAGAAAGTTGCTTA
TAGTTAAGTAAGGCAAATTATATGATTATGTAATGCCTTGCTTAATGATA
ATTTCTTTTTCATTCCTTTACATTTTTTTATTTCATTTAATTTTCTTTGC
TCTTTTTCTTTAATACAGAGTATTGTGATGCTTGATTTTACAAGCAACTT
CTCTAAGATGGGCAAGACATCATATTTTGAAGATGACTTGTTTGCCATTT
CTTTTTAATGTCATTTGAGGTGTTATAAC
>Unigene291_All
TGTGAAATCTGCTGGGGGATTAGAATTCGAGATCCGCTGGGGGAACTAGA
AAGATTTGCATCTCACTGAGGAGAAGAAAAAGGTTTGATTTGGATTGATT
GATTATTTTTTGTTGCGATTTGTAATGTTACTCTTTCAAATCATTATCAC
TGTTGTTGAAGGATGACAATTTTTTATACATGATATTTACATTTTTTGTA
TTATTTGGAAACAGCGCTTGCATTTTCTAATTGAATGTAACATGCCAGTA
AATGTGTTTTTGTATTAGGTTATTTGATAGTATATGGAAATATAAAAATA
TAGAAAACCTTGTAGACCATTTCGGCTGTTGCTTTGAATTGTGACTTTCC
TTGGTGGCGTTCCATCTTCTTTATACCATTCAAGAAGCTGACATATGCGA
CGGGTTTTTGTTTGATCATACGTTATGCTATTTCATTTCAAATGTGTTTT
CATAGGCATAAAAAAATAGCTAAAATAGGTGCAGCAAGTGCGTGGAGCTT
CAGACCCTGCGTTTCGGAAGGGTCTCTTTCCACGACTCAAGCGTTGGAAT
CCCGTATCACACTACAGCCTATATATCTTGTCATAAGTATATGTTTTCAA
ATATTACTCTGATAGACTTGGGAGGACATTTCAGCACACCTGGAGTTGAG
GGTTGGTTTTAATCTATTCATTTCAAACTCCATGAATCTCTTAAGCTTAT
GTCTTTTAGTGGACATCTCTAAAAAATGAGGGACGTTAAAACACTTTTGT
TTTACAGCCATTTGGGATACTTGCAGTATATTCTTTTTTGGGAAATTACA
TACATAGCACATTATTTTTTTCATTTACATATATAATATTTAAAGTTTGA
TATTTACAAATATAGCACATTCCCTATGCTTGAAAAGGTGCATTTCACTT
GAAAATTAGTG
>Unigene292_All
CGGCCAAATTGCCCCTTAGCTCCCGTCTGTACTATCGACTCTCCTCTCCT
CCGCGAAGGCGTCATTGTTTTCGGGCTTAGATCTCGCTACAAGCCGTTCT
GCTCCTAGCATTCAGAGCTTCCGCGGTTGCTAGCAATCCTGGAAGTCTAG
AACACGCGAATCCAGTGACTGAGCGTTCGTTTGGGGCGGCTGCAGCTATG
GATCAAAATGGCCTAGAATTTTTGCGGGAAAGATAAATTTTTGAATGCTG
CTGCGTATTATGTGGACAACAGTTTTTTAAAAGAAGCAAGAGAGCTGTGA
AAAAACTGCCCAAAAACTCTCGATCCTCCATATTCGAAGCTACCGGCTGC
TTCGGCTGAGACTTCATCCAATCACTCCTTACCGTCAAGGTGGAGGTCGG
CTGGGCACACTTCTTGGCTGAAATCTTTCTTACAAGCCCTAATCGACAAG
TCATCTCCGCTAAGCAATTTTTTCTGAAACTCGTTCATGCTATAGGGGGC
ATGTCTGAATGGAGTGTGTTGTGCAAGGGATAATCGAAACACAGCATGTT
GATGCCCTGGAGATCCTTCTTCATGGTCTCTGTGGTGTTCCCAAAGAGCA
AGTTAGAGTCCACGAACTGTGCCTAAAAAGTGGACCAAATCTTGGTGTTG
TGCCTTCTGAGGTTCGTCTCTTGTGCGATTTGGCGCAGCCAACACCATTA
TGGACTGTTCGACATGTTGGGGGTGCAATGAGAGGAGCTGGAGCCGACCA
AATTTCTGTTTTGGTTAGAACCGTGGTGGAAAGCAAAGTGAGCAATAATG
TACTGCGTTTCTTCTATGGTCTTGGCTATAAGTTGGACCATGAAATCTTG
AAGGTGGGATTTTCATTCACCTTCCATCGAGGTGCCCAGATCTACATCAC
TGTAACTTCAGCACATAAAATGCCGAAGCTTCATGCCATAGACGAAGCTG
TGCCCATTACTCCTAACATACACATGGTGGAGATCACAGCCCCTGCTACT
GCTGAAAATTATAATGAAGTTGTGGCAGCAGTTTCTGCTTTCTGTGAATA
CTTGGCTCCGCTTTTGCATCTCTCAAAACCAGGCGTCTCGGCTGGCATTG
TCCCCACTGCTGCAGCTGCCGCTGCATCACTGAAGTCAAAAAGTACCGGT
AAGCCCTTGTAGTAACTAATTTCTACAGAAATATGGTCTGTTAGGCTATA
TTTTCATAATTTGTTGCAAAGATAATCCCCAAAATATACTCTCTTTGGTT
GATGCCAAGCTATTTAACTTGAAAATGATCTTTGCAGTTGTCATATTGTG
ATGCTTTATTTCAAATTATGTTTGATGCGTTCGGA
>Unigene293_All
GAGAGCGAGTCGGTGCTGTGGCTTCTGCTGCTGAAGCGTTTGTTGCTTCC
GCTTCTTCCCAGCCATGGCAAAGACGAGTACGACCTAAGGGCTGTTTTGT
AGTCAAATAGCAAAAATAACAACTTTAATCCTGCAGAATCTTAAATCCAG
TTTCTCCCCCGTTTTGCCTTATATCTAGTAAATCCGGACGTTGGTCGGAT
TTAACTTAAATTCGCAAGCCTTTCACACATTCCCCTCCTCCTTCACACTC
CTGCACACGCCGAGCACCCGTCACGACCTCCTCGCTTCTTTGTCATTGAG
GAGGGAATTTGGGGGATGGGAGTCTGGGGGAAATAGAGTGAGGGGCTGTT
TGGTAGCAGAATTTAACCTAAATCCTTCGCGACGGCCTCCCTTCTCTTCC
TCGATGGTTTCGAATAGGAGCGGAGCGAAAGGGGGAGAAAGACGAGGTTT
TCGGACGCCGAAATCCTGCCGACGCCGTCGACACACCTTATTGTTTTTCT
CGTTGTAGAGATTCTCGAGTGTGAGAAGACCCTTCAAGAAGACAGAAGGG
GAAAAGAGGTTACCA
>Unigene294_All
TCTCATATTATAACTCTCAACCATGTGCTGATTGTCCATGGATCTATGAA
TATTCTCCAAATTGGGATGGTCCTAGAGAAACTTGCCAACCAAGGAGAGG
GAAAAAGTTGAAGACAACTTGGAAGTCTTCTCATCAGATTAAATGAGTGC
AAGTTTGCCTTGAAAAAGTGATGACAATTTTGATGAGTTGTAAGCCCTTG
CTAAGAATGAATAAAGAAATGAGAGAAATTGAGTAGAAAACCCCGACCTT
CATCCTCCTAATAGCTTTAAAAAAAGATTGAAGAGCGCATGACAAGGGAG
AGCCTATAATAGAAGCCCTAGGAACACAAGTAGCCATAGGAGGAACCTCA
TAATGTGGTTGCACTTGAGGAGCAGTCATGATCTAGGTGAAGTTGATATT
GATGAGAGATCTATAGCGAAAGGGAGCGAGATGGCACTACATTAGAAGCA
ATAATTGAAGTTGAATTGATAAGAGGCAAGTCAAATTGAAATCACAAAGG
CACCACCATAGGCGCTTAGACTAAAGGCATCATAATGTCACATAATGCAA
ACAATGGACACCAAGTGCGCACAAAGCAGAACTAAGTTTATAGGTTGAAG
CACAGGAATGCAGAGTGTAGCAAGGCTATACAATAGGATGAAGTAGTGAC
GGTCATGGGTGCGATGAGCTCCCATGGCTGTAGAGAACACAGAAAGCAGG
CTGATCATGGGGAATGTAAACATTGGCTTAGTGTAGGAAGGTTGGAATTT
A
>Unigene295_All
AATTGTTTCTGCTCAAGTCGAGGGCTATAAGCTCAGAGCTCAGGTTGGTA
GGAAATGCTCCTTGAAGAGAATTAGCGCCCAGAATGAGATGTTGCAGTCG
CCGCAAGAGAGAGAGATTTGGAGGGATCTCGCCATACAGACTGTTGTTGC
TGAGATCAAGCCTTTTGAGGAAGGTGAGATTGGATGTACAAGTAGGAAGA
GGACCTGTCAAGCCGATGGACCTGAGATCCAAAGCTGTGACTCTGTCAGG
ATGCTTGCCGCCGCATGTGACCCCTTCCCATGAGCAAAAAAGCTTATTGG
TGCCGATCCTCCATGAGCTCAGGATTAAAGTGGTGGAAGAAGAAGAGCTG
CTCTGTTGCTGCTTCAAGAGTTGATGCTTGAAACAAACAAGTGCTTCATA
ATCTGTAGCATTGTTATTAGCAGCAACGGAGTAGAGTGGATATGAAATAT
CTGAGTATACAAGTAAGAGGAAGAGAGCTATGAGGAAGAGAGCCTCGGAC
TGATTAAAAAATCTTCCATCCATAACTTCATGAATCTATTTTTAGATTCT
TGTTATTATTTCACAAGAGCTCTGATACCTGTGAGCCTTTAGAGCTTAC
>Unigene296_All
CAATATTATTTTACAATATAACTGTTGACCTCCATGCATGTGCCACAGGT
CAAGCCGAGCTCACATGGTGAATTCGACGAGCTTCAGCGCTCAAATCGGA
GCTGAAATACACTCGACGGCGCCGAAAATCAGTCGAAACGATCTCCAATT
GACGAACGGACTTCACCATCGCATTCAGAACGTCAAAATTAATCAAAATA
TACATCTTGCACAATTCGACGGTCGATCGATCAAGAAGGAAATCCGTTGA
CGCACCTACGAGCATATCGAAGTCGGGAGGCTGCGACGATACCCAAATGA
CCTCCGTTCGTGAAATTGATCACGCCGTTAGTATCGAAACGTTGAAACCT
ATCAAATGAGACTGTTCGTGCTCAATTCGGACGAGTCTGTGTGAATATCG
AGCGATCAGAAGTGACGATGCGCAATTTTGAGCTGAAATTGACCCTAATT
CGATGACGACTTGAACCAAACGGCCTTCGATCGCGAAACGGACTGCGCCG
TTGCGTTCGGAACATCGGAAAAAGTTAAGATTGATATATATATCAACTAT
ATGAGTCAGTCGGCGTAAAATTTATAATTAAGATTAATTAAATATTTGAA
AAAAAATCAATTAAATCTATTTATGCCTAACCCCCCTAATCGTTCCCTCC
CTCTTTTATTTTTTGTTTCCCCTAACCGAAAGAAAGACTCCCTCACGCAG
CAACCGCTCTCCCCTCTCATTTTCTCTGGTTCAAAAAAAAAAAAAAAAAA
AG
>Unigene297_All
TATGTATATAAATCTCCTAAAAAATAATGATAATAATATATTTCAGTCGA
TAATATGCTTCATGGGAGAAAATACAAAGGCAAACCTCACTAATCTCATA
TATCCCACATTTTCTACTCAATGTTTCAGTCGATAATATACATTACTCTC
TCGTATATAACATAGAAAATATGTATTGTCAAGCTTCCACCGATATATAT
ATATATTACAACAGTTTGGGTGCAAAAAGGCCTGAACTATGAGAATGGGG
ATGCTGTTTAAGCTTTTGAATCCAATGAAGCATCCATTTCTTGTGGTCAT
GGCTACTTAGATTCTGAGCTACAATGAGTGTGCCACCTTGAGAAAGAGTA
GACTCAAACTGTTCTAATATCTTCACAATCTGCCAAAACTCAGGCCTTTT
CTCTGGATGAGACGCCCAGCATTGCTCTATCAAGGCTCTCAGGGCTGCTG
GGCAGTCTGCAGGGAAGGCAGGCCTCAAATTCTTATCAACAACTGCAAAA
GCTGCTTGAACTGGTGTCATATCCTCATATGGAATTCTTCCAGTAACCAT
CTCCCACAGAACTAATCCAAAGCTGTAGACATCAACCTTCTGAGTGTATG
GCCTGTGTTGGATCATCTCTGGAGCCATCCACCGGTAGGTCCCAGTCTCT
GGTGTCATCCCCTCTGTCTGCACTTCAATGCGAGCTACACCGAAGTCAGC
AATTTTAATTGATTTGTCCCCAAAAATTAGAAGATTATCAGATTTCAAAT
CCCGGTGGATGAAACCCAGGCCATGAACATATGCCATTCCCCTGGCAACA
TCAAGTGCTTGCCTCACTGCAATTTTCAATGGCACGGAACGGTTTTGTCT
CCTCATCAGAAACTGTCGAACTGATCCACCCTTCGCATACTCAGTCACAA
TGCACCAAACCATCTGCTTTCTGCAAGCTCCAATGAATCTAACCACATTA
GGGTGCTTCAGATTAGCAAGCATCATCACCTCCTGAGCAAATTGCTGCTC
CATCAGCTGAGCTCTCTCAGGGTCGTTCTCCGGCTTCTCCAACAGTTTAA
TTGCTACGTCTTCTCCATTGTAAGTTCCCCTGTAGAGCTTACCAAAAGCC
CCTTGAGCAAACGGCTCTCCCATGTTCAGCTTCCGGAGATCAAGAGTCCA
TTCGTCATAGTTGTTGAGGCCTTGCGTGGGGAAACCGGGGTCCATCAAAG
CCTGCGCGAGGACATCGCTGTTAAGGGCATGGGTGACCCGTCCAGCACGG
AAGACGCTGTGACCAACGGAGCTACCAGTAACCGCGGCGGTCTGCCGGAG
GCCGTTATATTGGAGTATTCCAGTCTGAGAATCGCTCGACCCAACGCTGC
TGTTCTCCACCGACATCGCTACCGACCCGCCGCCAGTGCTGGTCTGGATG
CTGTCCACCGACATGTTGGTCCCCTCACCAAGCTTCCGATAATACGCCAT
GTCGTAGTAGTTCCCCCCACCGCCACCTCCTCCAGCAATAATTCCGGTAA
ACTTCGTTGCGTCCATCATGGTGCGTATTCGCAGCAGCTCAGTTCAGAAA
CTTTGCAAACCTTTGAGCTTAATTTCAGAACTGAAACCAATAGATCCGTT
GCACTACTTCTCCGAAAACGCCCATATCTTTCACGGGACTCGGCCGTTAG
CTCTTCCTCCAGTGAGCACACGTAAGAGATGAAGACAACACAGAAGAGCA
GAAGATCTGCGAAAATGGGCGTGGAAGAACGACGAAGAGAGGACCGAGAA
GCCTTCTCACTTTCTCTTCATCTCTTTCTCTTCAACAGAAGAGAAGGTAG
ACGACCCAAGTGGGAAGAAGGCGAAAGCTCAAGTCGCCGTTCCCCTCATT
G
>Unigene298_All
TATGTATATAAATCTCCTAAAAAATAATGATAATAATATATTTCAGTCGA
TAATATGCTTCATGGGAGAAAATACAAAGGCAAACCTCACTAATCTCATA
TATCCCACATTTTCTACTCAATGTTTCAGTCGATAATATACATTACTCTC
TCGTATATAACATAGAAAATATGTATTGTCAAGCTTCCACCGATATATAT
ATATATTACAACAGTTTGGGTGCAAAAAGGCCTGAACTATGAGAATGGGG
ATGCTGTTTAAGCTTTTGAATCCAATGAAGCATCCATTTCTTGTGGTCAT
GGCTACTTAGATTCTGAGCTACAATGAGTGTGCCACCTTGAGAAAGAGTA
GACTCAAACTGTTCTAATATCTTCACAATCTGCCAAAACTCAGGCCTTTT
CTCTGGATGAGACGCCCAGCATTGCTCTATCAAGGCTCTCAGGGCTGCTG
GGCAGTCTGCAGGGAAGGCAGGCCTCAAATTCTTATCAACAACTGCAAAA
GCTGCTTGAACTGGTGTCATATCCTCATATGGAATTCTTCCAGTAACCAT
CTCCCACAGAACTAATCCAAAGCTGTAGACATCAACCTTCTGAGTGTATG
GCCTGTGTTGGATCATCTCTGGAGCCATCCACCGGTAGGTCCCAGTCTCT
GGTGTCATCCCCTCTGTCTGCACTTCAATGCGAGCTACACCGAAGTCAGC
AATTTTAATTGATTTGTCCCCAAAAATTAGAAGATTATCAGATTTCAAAT
CCCGGTGGATGAAACCCAGGCCATGAACATATGCCATTCCCCTGGCAACA
TCAAGTGCTTGCCTCACTGCAATTTTCAATGGCACGGAACGGTTTTGTCT
CCTCATCAGAAACTGTCGAACTGATCCACCCTTCGCATACTCAGTCACAA
TGCACCAAACCATCTGCTTTCTGCAAGCTCCAATGAATCTAACCACATTA
GGGTGCTTCAGATTAGCAAGCATCATCACCTCCTGAGCAAATTGCTGCTC
CATCAGCTGAGCTCTCTCAGGGTCGTTCTCCGGCTTCTCCAACAGTTTAA
TTGCTACGTCTTCTCCATTGTAAGTTCCCCTGTAGAGCTTACCAAAAGCC
CCTTGAGCAAACGGCTCTCCCATGTTCAGCTTCCGGAGATCAAGAGTCCA
TTCGTCATAGTTGTTGAGGCCTTGCGTGGGGAAACCGGGGTCCATCAAAG
CCTGCGCGAGGACATCGCTGTTAAGGGCATGGGTGACCCGTCCAGCACGG
AAGACGCTGTGACCAACGGAGCTACCAGTAACCGCGGCGGTCTGCCGGAG
GCCGTTATATTGGAGTATTCCAGTCTGAGAATCGCTCGACCCAACGCTGC
TGTTCTCCACCGACATCGCTACCGACCCGCCGCCAGTGCTGGTCTGGATG
CTGTCCACCGACATGTTGGTCCCCTCACCAAGCTTCCGATAATACGCCAT
GTCGTAGTAGTTCCCCCCACCGCCACCTCCTCCAGCAATAATTCCGGTAA
ACTTCGTTGCGTCCATCATGGTGCGTATTCGCAGCAGCTCAGTTCAGAAA
CTTTGCAAACCTTTGAGCTTAATTTCAGAACTGAAACCAATAGATCCGTT
GCACTACTTCTCCGAAAACGCCCACTGAGATGAAAACATCAGTGCCGAAA
AAACAAAGAAAAATCAAGAGGCGAAACAGAGAAAAGAAACAAAAAAAGGC
TCGATCTGCGAGACCCTCAACTATCTTTCACGGGACTCGGCCGTTAGCTC
TTCCTCCAGTGAGCACACGTAAGAGATGAAGACAACACAGAAGAGCAGAA
GATCTGCGAAAATGGGCGTGGAAGAACGACGAAGAGAGGACCGAGAAGCC
TTCTCACTTTCTCTTCATCTCTTTCTCTTCAACAGAAGAGAAGGTAGACG
ACCCAAGTGGGAAGAAGGCGAAAGCTCAAGTCGCCGTTCCCCTCATTG
>Unigene299_All
CCTTGTCACCGCTTCAATCTTTGAATCTAAGAAAACAACTTTGTAACAAT
TACAAACCCTAAATCTAAATACAGATATAATTACAAAGAGAGCACAATTC
AATTCACTAAACCAAATAACATAAGAATAAGTTTACAAGTTCTTCACACA
AACCTGTTTCAGAGTTTTAAGGTCTGCCAATGAACAGCTCATTGATCCGC
GCCTCAACTTCCTGCGCGCTATGCTTCACATTCCTATCTCCGTGCTTCCC
TCCCTCCACCACTCCCCTATAAAGCCCTAGAAACCGCCGGTATGCCGGCA
TCACAATCCCCACCGCCGTCATCCTCATCTCTGCCCTCAGCCTCTCGTCC
GCCACCACCCAACTGCTCTGCGCCCGACTTGTTTCCTCGAAGTACACATC
GAAAACCTTCAATCTCTCCCTCATCGACGCCACCTCCGGCGGCCGGCCGC
CGCTGTCGACCCCCAACACTGCCGTCATCTTGTTCCA
>Unigene300_All
AGGATATAGACGCTAATATCAGAGTTGAGGAGATTGCTGATTTCTTGTGT
TTTGGCTTAGGTTTCACTTCTAGAACAAATGCTTGGGCCGGTCCTGATTA
TTGGAAGTATAAGAAATCTAAAGGTTCAGAGCAGGTTTTAGATTCTGTTG
AAAAACAAGAAACAACAACAAAAAAAATGAAAGTAAAAAAATTAGCCTCG
GATATTGATTTCTCAAAATCAATTGATATGGTTTTTCCTAATATCTTTGA
CCGTCCGAAAATTCCGAAGTCTTTGCTCTTACCAACCAAAAGAGCATCCT
GCAACATCAGACTACCAGAAGACTGTCATTACAAGCCTGATAGTCTTGCA
AAACTGTTTCTTCTACCGGAGGTTATGTGCTTTGGCAAGAAATCAAGAAA
ATTACATGATGAACCGGGAGAACCAAACGATGATTTTGTTTCTGGTGCAT
CATGGGACAAAGATAGTGTCAACAATGATCAGTGTGATGATGGAAATTTT
AATAGTGATATAGATGATCCTGGAAGCCTTGTTCGTGTGCCAAGACAGGT
TAACAAAGTAGATATTCAATATGACAAAGTATCGAAACAAGTTGATGTTC
ATGCATTGAAAGAGACACTCTGGACGAGCATAAACTCATCAGTTGAGATG
AGTGATCCGCAGGAGGGAAGGCAGAACTCTGTTTCTTTCAAGCAGGTAAT
GCGTGGCCTATGGGATAAATGTCCTACAGAATCACCAAAGGATATCTCAC
CGCATCTATTTTTCATCTGCCTCTTGCATTTGGCCAATGAGCACACTTTA
GTCCTGAACCATCACCCCAACTTTGATGATGTGGACATTACAGTTCCAGA
CTCTGCTTTTGTG
>Unigene301_All
ACTGATTTCTTCTTTCTACTCCTTAATCACAGATTTATAAGCAACTATCA
GCTAAAAAGATTATTGTTTTGGACTGAATTTATGATTTTTATAGCATAAT
AGAGATAACCTAAGTGCTCCATAACAAATAGAAAAAAGATGGAAAGGATT
TGAATACAAATCGTCACCTTTTTCCCTCTGAAAATTTCTACCAAAGAGCA
ATGGAAGCTGACAAGCTCCTCAAAATGGTGTACCGATCTCGCTGGTGGTA
TCAGCCGGACTATAAAGCGCCGAGCGGTTTCTCGGCCTGTTCTCCTCTAA
GATCCTCACAACCTCATTCATGTCCGGCCTTGCGGAAGCCACTGGCGCAC
AACACCCCATCGCTAGCCTCAGCGCTTGCACGACCCCTTCCTCGGACGGA
TTTCTAATACCCTTAAGAACCTCTATATCAAACACCTCCATTGTTGTCTC
CTCGAGCACCGCCACTTTCACCAATGCGGGCAGGTCGACCCACTCCCCGG
GTCGAGCCCCTTTCCCTGGCTTCTTCCCTATCAAAATTTCAAGCAGAAGT
ATCCCGAAGGCATAGACGTCGGTTCGCGAATTGCTTTTCTTCATCTTCTG
CAACTCTGGCGCCTTGTAGCCTTCTGCTTTTGCGGCCGCCACCATCTCGT
CGGCGATGGAAGGGATCATGATCTTGTCAAGGCCATATTCCGTCAGCCTC
GACACGAAGAAATCATCCACGAGGACATTCTTCGATCGAACTGTGCCATG
AGTGATGGGAGTTTCAGTGCCACCATGGAGGTAAGCAAGACCCCTTGCAA
CGCCAAGGATTATCTTGTGCCGCCTTGCCCAGTTCAATGCAGGCTTTCCT
GGTCTGGTTTCATGGAGAAGGTCGTGGAGAGTTCTGTTTGGGATGTAATC
ATAGATCAAGAGCTTCTCTCCTCTCTTGCCATGATAGAAAGCTCTTAAGG
GAACTAGATTCTCATGGCGGGCACGGCCAAGCTGACGGATCACAGGGGAA
GAAGAAGCCAAATCCTTGCAGGTTCCTTCCCTCAGAAGGCGCAGAGCAAT
GTTGCCACCATCAGCGAGTTTGGCTTTGTAGACGGTGCCG
>Unigene302_All
CATGTTGCATTGATGAATGGCTGTTTTAATGTTCTACTTGATTGAGAAAT
GGATATTTGGAACTGTTCCTTTTAAGCATTGTGAGTGTGTTGATGCACGT
CAGTGTATTAAGTTCAGTCTTGGATTGATTAAAATATACTAGTTTGGAAG
TATTAAATGATTGATCCTCACACATGAGCTTATGTTTTTCAGTTTAGCAC
ATGTTTGATCAATGGTGTGTATGGGCCAACATCAACTCCTCTTAGGTCCA
TACTTTTGGATTTGAAATAGAAGGGCTTCTAGTAGCAAATCCTTTAGTTT
TATTGCATTGCTTCTTAGCAGGGCTTGCTTTTGGCACGGGTTGCTAGTCT
TTAAGCCTATTATTTGGAAAACAGGTCTCATATATTTCAAGGAATTAAAG
ATAGCAGAAAGTTCTCAAGGATATGTCTACCGAAGAGAAACTGCACAT
>Unigene303_All
TTTTTTTTCTTTTAATAGAAAATTGAAAGAATAGCGATTTGTGATATTCA
CACATGATTGAAATTCCATGCAAAAAAAAAAAAAGAAGTGAGATTGTAGA
AGATTTGACAAAATTCATCTGTGGTTTCAACGAAAAATAATAAATGAAGA
GAAGAATACAGAGAAAAAGGAAAAAAAAACAAGGAAGAAGATGCGAATAA
ACAAACTTAATGTTTGAATCTCTTGCTAAGTTTTTTTCACACTTGACCAT
GAAATGGAATATCAAAAGGTAAAGAGTGCTTTGCACATTCAAAGCAAATT
TTATTAAAGCATAAAGTGTTTTTTTTTAACCAACATGGTTCTCGTTTCTA
TTTTATCAATGCCAGATACATCAAAGAAAATCATTAAGGAAGCTTCTTCA
ATAGGACAAAACTAATAACCCACAATATCTGCCCACAAAGAGTTGACTTC
AGCTATGATCCACAATGACAGCTCACTGTCAATGAAACCGCCAAAGTCTG
CTACAATCCCAAGGCAAAACTATAAAGGGAGGTTCAAAAACAGCCACTAA
GGATGGAGGCTGCAATATTTTAGTTCCTAGAGGAATCAAGCAGAATGAAT
CCCGACTGAGAAAAAAAAGAAGGAAAAAAAAATAAACAGGATTAGTGGCA
CAGATGCCTCAAAAGCAGAAGATGTTAAACCCTATCCACCAAAAAGCCTG
CAACAGCAACTGTAATAGAATAGGGAAATGTTGAAACTGCAACAGAATGA
GAAATATTGAAGCTATATGGACAGGAATAGGTCCCTTTGGAATAAGAAAT
CGCATTAGTCAACCTGTATAAATAAAAATCGCATCATGTATCTTGTAGGG
CAAGCTATAGGTGCTAATGCAAGGAATGGGTAGTTAAGTTGTTTTAGATA
CCATACAGTAGTGCCATGTTGGGAGTCATTGATT
>Unigene304_All
AAAATGATGAAATCTGAAATTTAAAAGCATAGAAGGACTTGGGTGTTGTG
AAACCCCAAAATTTGAAACTCCAAAATCTGAAATTGTTTACTTTTCTTTA
TGGGTTTCATCCTTGCATATTTGTCTGTTTCTATTATTTTGATATCTTGT
TAATAGGGAAATGCTATGCTATCAAAATTTCGGCCGTGGTGTCTCACGAC
ATCCACTCATACATGGCGACGGTCGGCAATGGTGACCAGCGATGATGGTC
GACGGCAGGGACCGGCGACGGTTAGCAATGGTGATCAGCAATGGTGGTCG
ACGGTCGGGACAGATGACGGTGGTCGGCGATGGTGGTGATGATAGGCGAC
GGTGGTTGACGGCGGCGAGAACCGGCGATGGTGACTGACGGTGATGGTCG
GCAGTAGTTGGCGGCCGACGGTGGTGGTCTGCGACCGTCGAGTAGTGGGG
CGATTATGCTTGGAGGATTTTCAAACTTTA
>Unigene305_All
AATGCTAAATGATTTGTTGTGGATGTCGATTAATCGAGTTGATAAAGGCC
CTAGAAGTTGTTGTTAAGGTCTTGAGTTCAAATCCCGCCTAAGCCTTCAT
AACGACCTATCTTATAGACTTAGGTGGGAAAAAGTTAAATAAATTTTCTT
ATTTTGCATTTAATATTTTGAAGGTTCTTGATGGAAGCCTTTTTAGAGTA
TGCACCATGATCAGGTTTAGATTCTTTGTACCTCATGTTCACATCTATAG
AAAGCTGCATGCTTCTCAATATTCGTGATAAACCTCACACAAAATTCCTG
CTAACAATTTCTTATGTTTATATATTGGTAAAGGTCAACCCTGTAACATC
TTTCCCATGTTTGCGGGATGACTAGTTTATATAATGAAACGATAGGTTCT
ACTCCAAGTTTGGTCAGATATTCCTATTCTGCTATTTTGTAATGGTCTTA
TCTTTATTAAAATGTGTAGAAACACTTCGCAACCCCTAATTCTAAAATAA
AAAAGCCTCTCACTGATAATTCAAGAATACAAAGACGAGTACCATTAAAG
AATTAATCATCTTTATTTATGTAGCCTTTATCAAGCAAAGACGAGTAATT
TTTCAAGACCAC
>Unigene306_All
GTCCAATATCAATCCTTTGTAAGTCCAATGTTGACAGAATTTTGATAGCA
CTTTCCCAGGCGGGGACAAATTTTATCAAAATTAGGCTTGCTCATTTGTC
TAAAAAGATGCGCATAGGCCTTCAACAAACCTGCATAAAACTAAACAATA
TATATTTTATTCACACATTCATATTTCTTCATTTTATATCTTTTGAATGC
GAACAACACGGTGATTTCAAGATGATGAGCTTAGTTGAATTATATATATA
GTATTTTGGGGTGAAGTATGAGGTAACATGAGGAGAGATGGATATAGATA
AGGGAAGATGGAATTTGGCAGCTAGATTAAGGGCTGTAATGGGAAAGGAG
ACTGGGACATGGGAGTTCGACTAAGCAAAGCGACAGGCTTCATGCTTGGA
GTTTAGGTGCGGGCCGAGATGTCTTGAGTGGTGGTTTGTTGCAAGCATGG
AGGAGAAGCACGTGGAATGCTCGGGTACAAGGTGCAGTGTTTGAGCAACT
GGTCGGTGGCAAGAGAGAAGAGAGGCTTGCAGCTAACAACTTGCTCGTGC
AAGAAGGGACAACAAGTTTGAGGTCAGGTGAAGAATTTGAGGGGTGGCAC
TAGCCGCTGAGGCGACTCTATGGTTGTTAGCAACGAGGACAGGGGGTTTG
GAGAAAAGCTGATAAGAAGAGGAGAGTGAGAGAGTGAATTCAGATTTCTC
ATGGGAGGAGACGGTGGTTGATGCGAACAATGGAATTGGAGAATGGAAAC
ATGAGTATGGAGAATCAACAGAGAAGCTCTAGAGCATGTAAAAAAAGAAT
CGAAGCAGAGATGAGAATGTCTCCCTAAAAAATAGCTCGATTAGCCAAGA
AATAAG
>Unigene307_All
AGTGTCTTATCTACTATTCCATCTGTCTTCTGAAAATTTCACCGACACTT
TAAACTACTCTTTTCATCAAAAGAGGTCGGTGGCGAATTTTTGGATCCCA
CAGAGAGTCTCGGTTGTTTGCTTGGGCTTCGAACCAAGGGAAGGAGAAGA
GGAGATCGATCAAAGGTGCGTGCGGCTGGCAGGAAGAGTGGAGTCGCGCA
GGTCTGCTCGGCGTGCGTGAACAGCGAGGGATCGACCGAATGGAGGGGCT
GCGGCGCGTGAGTGGGAAGCAACGCTCGGGTCGTGCGGGTGTGTCCGTTC
GGCTATTGAGTGAGACGGACGGACAGAGAGATGCTTGCGGCTGTTCGATC
GAGAGGAATAAGAGTCGAGCAGGTTGCGGCTAGGAATCAG
>Unigene308_All
AAGAGGAGTCTGAATCTTAAGTGCCTTAAATTTGTCAAACCTGTAGAGCT
TGACAAGCTTGAGCAAGACATCTTAAAAGCTGGAATTCGGGTATGATTCT
AAGCTGCTCATACTTGCTGATGATGCTTCTACTAATATATAAAATGGGAT
TCAAATTGGTAGCATATTGTTTTGATTTATCCTTTTCCATATGGACATAT
GGTATATGCATATTCACAGTGAGCACGTGCATGAATCCAAAACTGGCTAT
GAGACTTGATTGGTTTTAAAATGTTGTTCTTGAATCTGATGCTATTTTTC
ATGCTACTTAACCAAAAAGCAAAAAAACTTTCTTTTGAATTATACTTCAA
TTTAGGGTATGTTTGGGGCAATTGCAGTGGTATGGAGCTACTGCAAAAGA
AGCTGCTATCTAAAAAGTTGCAGTTGAAAATACAGCTTTCTTAACATAGA
TTCTTCAAAAAACAGCTGAAATGCAGTTTTCTAAACAACATTGGCGGTGA
AGAACACTCCAAATGCAGCCTTAGTTCACAATTTCCTACACATCATATGG
CACATTTTAACTCAGTAGTAACAATCATTGCAACTTCTCCAGCATCTTGA
AAACTAGTTATCATGTTCATACAGCTATTCACTATTTCATATTGGAATAA
TGGATATTATATTTGATAAATTTTAGTTCCTTCACATTGTTAAGCTCCTG
TCAAGCCTATACTGTTGTCTTAGGTGTACTTGGAAGTGAAATAACTTTTC
TCCAAATGGCAATAGCTTCTTGTTCCATTAGTGCAATCAACACCAAATCC
TCCATCATTCACCAAGATTGTTGATGATTACTAAGGGCACATAAGTGGAG
ACTCCCCGCCCCAAGGCCTTCAGATCCTTATCTATATGTTTTCAGAGAAG
TTCCTCTTGCCCTCTGAACTATTAGAGAGCCAGCTTTGCTTTCTCAGTCC
TGAGTAACTGAACTCC
>Unigene309_All
AAGAGGAGTCTGAATCTTAAGTGCCTTAAATTTGTCAAACCTGTAGAGCT
TGACAAGCTTGAGCAAGACATCTTAAAAGCTGGAATTCGGGTATGATTCT
AAGCTGCTCATACTTGCTGATGATGCTTCTACTAATATATAAAATGGGAT
TCAAATTGGTAGCATATTGTTTTGATTTATCCTTTTCCATATGGACATAT
GGTATATGCATATTCACAGTGAGCACGTGCATGAATCCAAAACTGGCTAT
GAGACTTGATTGGTTTTAAAATGTTGTTCTTGAATCTGATGCTATTTTTC
ATGCTACTTAACCAAAAAGCAAAAAAACTTTCTTTTGAATTATACTTCAA
TTTAGGGTATGTTTGGGGCAATTGCAGTGGTATGGAGCTACTGCAAAAGA
AGCTGCTATCTAAAAAGTTGCAGTTGAAAATACAGCTTTCTTAACATAGA
TTCTTCAAAAAACAGCTGAAATGCAGTTTTCTAAACAACATTGGCGGTGA
AGAACACTCCAAATGCAGCCTTAGTTCACAATTTCCTACACATCATATGG
CACATTTTAACTCAGTAGTAACAATCATTGCAACTTCTCCAGCATCTTGA
AAACTAGTTATCATGTTCATACAGCTATTCACTATTTCATATTGGAATAA
TGGATATTATATTTGATAAATTTTAGTTCCTTCACATTGTTAAGCTCCTG
TCAAGCCTATACTGTTGTCTTAGGTGTACTTGGAAGTGAAATAACTTTTC
TCCAAACGGCAATAGCTTATTTGGACTCATGGCCACCACCCTTGGTATTG
TTGGATGCTCTTGTTCCATTTGTGCAATCAACACCAAATCCTCCATCATT
CACCAAGATTGTTGATGATTACTAAGGGCACATAAGTGGAGACTCCCCGC
CCCAAGGCCTTCAGATCCTTATCTATATGTTTTCAGAGAAGTTCCTCTTG
CCCTCTGAACTATTAGAGAGCCAGCTTTGCTTTCTCAGTCCTGAGTAACT
GAACTCC
>Unigene310_All
GTTGACCCCTTTTCTTTGAGAAGGTTTTCACAATCTGGGATCAAATAAGT
TCTTCCTTTCAATTTGAATGAATATTGAAAGTTTTAGTACTCATTAAGAT
TTGATTAGGGGATTTGGTCAATGGCTTCTGATATGGAAGTTTTCTTAAAG
ATTTTTTTTTTTTCTTTTGTTGTTTTGATGTTTGGTGGAAGGCGCAGGTG
GTGTTGTCCTCTTTTTGTGGTTGGGACAGCAAGCAGAAGTTGATAGTAAT
GGTTACAAGCAGTGGAGGCAGAAGCTTAGGCATTTTCGTGTTGTGTGCTA
GCTGAGTGAAGATAGTAGGCATAAACTGACTGCGATTCACTTTAAGGCTA
CTGGAAATAAGACAATAGGCTGCAACCGCTTGATAATTGGAATTATTGAT
CAGGAACTTTTATTCCTATTGCTCTGATACCATAAAGAAAGGATGAATGG
TTTGGATTTTATGTATATTTAGTTGAGGACCGTATACTTATTAATTTAGC
AGAATTATAGATTATACTAGGCAATTTTTTTCCCTAGAAAATATTAATTA
CAAGCGATTACACGACAATATTCCTAGGACAAAATATACAGGTATATGAC
CATATTTGTATATCTGCACCTATGGAGATTAAGGAATATATTCAGAAGAT
TGCAAAC
>Unigene311_All
GGAAAAACGTAATCCCTTCCTCCTCCCTCGCTTGGAGAAATAATGGGGGC
CGCCACTATCGTGCATGAATGAAAATGACGAAGGTAGGGTTAAACATTTC
TCGATCGATTTGTTATAACAGCGCTTTTTTTTTTTTTTTATTCCGGAAAT
GCCCTGCCCCATTCAGTAATTTTTTACACTTTTCCGTTAAATTTTAAACG
GAAGGACCAATTTGGTCCCTGCTCAAATAGTCAGGGGACCAAATTGGTCT
TCACATATAGTCAGTGACTAAATTGGTCCCTCATCAATAGTTGAGGGACT
AATTTGATCTTAAACCCACTAAAATAGTTAGAAGAATCATTGTAACCCGT
TGTATGGTTGGCCATCTCCCTAGCTGTGAATTCCTTGTATAGGGATTGCT
TAAAGGAGAAAAATGATAAGTGCTTCGAGCAGGGTAAGTACTGCTGGTCA
GTTGTTTGTCCAAGCGCTATTAGGTGAGCGCGACTTCTGAAAGTTTATCA
GCCAAGTTCAGTAGCAGAAAACCGTAAGCCGAATACTGTTAAAACGATTT
CTTGTTTAGGTGATTTAGCACTTCTGGACTCCAGACAACTCCGAATGTGC
TTGATTGAGGCAAATATGATTGTACAAAAGCATGGTTGCTTTCAATTCAA
TCCAATGCCAAAGCAGAAGAAGGACAGGAGATTTACTCTCAATGCTACGC
AAATATTTAGAAGCATTCTCTAAAGCTCGTGGCTTAATGCAAGCTCCTTT
ACCAATATAGACAAGAATAGCACTTCATATAACTTTTGATGGCACACTAA
TAAACTCCCTACAGG
>Unigene312_All
TCGAGAGATTTTAGAGTATCATCCTCAAATGCTTAAAGAGTATCTTCGTG
GAGGAGAGCAGACAAGCTTTATGTACCCAAGTGGAGTGGATCGATTTAAG
CGGCAGTTTGCTCATTTTGAAGAGCATCCTGGGAAGGGCGAAAGAGCTAC
TCCAGTTTTGAGGCAGAATGCTTCTTTGCCCAGGGAGAGGGTTTTACCAA
CTAAAGAAGAAAAGGCCGATACAGAAAATGATCCTGAAAGGCTAAGTACA
GCTGGGTCTGTTAATTTCAACGATGACAGTCCTTCCAAATATCAGCACGG
CAAGGCATCAGAGGATTTTGTGGCTACAGAAAACGTGCATAAGAGGTCAA
CTTGTAGTGCGCGTAGCTTACTGAAGAGTGCTAGCATCAGTGCTTCTCAA
TGTGTAAAAGTGGAAGGACGAATGGATGCTAAAGACTCAAACTATTAAAG
AGAGGTAGCATCAACGCTCCCCCAAATGCAGTGTTGATAAAGATCTGTTG
AATGTTACGTTACAGATTTGCTGCTGGAGTCCTCTGTTTTAAAGTTTTAC
CTGAATGGTCTGGCTATGTTCTTTTACCTGAAGACTCAAAATTTTATGAT
CAGAGAACAGAACTGCCGGATCTTATTTTGCTTTCCCTTCATTTTGAAGT
AGTACTGACATCTGTAAGTATTAGCAGAGAGCAATTTCTTTCATAGGTTT
GTCCTAATTTAGATGGCAATAACATTTATTTCTATTTACTTTTTTTGCTC
AACTTTGCCTGCATTCTAGACCATGAAATTATGGAGCACGGGCATATGTG
ATGATTGATGAGGGAC
>Unigene313_All
AGAAATCCAACTTCATCGTCAGCCGTGAAGCAACTCTAAGTATGCCTTGA
ACTGGCAACTTAGAGATTTGATTTCTTTTGTGAAGCGAAGAATACCTTTC
TTTTTTAAATACAAAGCACATATTATTTTGAACAAAAAATACCTTTCTTT
TATTTTAGTTGCTTCCTTGAAGATAGAGCAACAAAGGGGACAAATAGGTT
CAGATTCACCTTGAATGATATACCAACTGCATTCTCTCCCCGCTGACTTG
TGGATGCATCGGTTACCCAGGCAAGGACATAGAAGCTGCTCCATCGTAGT
TGTATGAAGATTATAGAGATCCTTGAATAACCATGGAAACAATCCAACCC
CGGCATGTGGCAAGTAATATCACCTTGAATGATGAAATAAACATACATGC
ATACATATACACACAATTCTCCTCTTGGAACTGCTTAAAAAACTTCTTTT
TATTACAGGATTTCTATGACTTCCATAAGGAGATTATCCTTGGTAAAGCT
TGAGACGGTGTAGCATTACTCAGCTGCAT
>Unigene314_All
GTTTTCTATCACATATAGGCTTCAGGATTTCTATTAATCATTTCTTATGC
AATTCCCTCCATGGAAATGATTCTCAACTAGTTTTTAAATGTAGACACTC
ATTCGAATTTGAAACTGTCTTCATTCCCTTTTTCAATTACAAATACTGTT
GTTCCCCTTAACTCTACCTTTTTTTCACATATAGATCTTTTTATTAAAGA
CAATACTAAAGTTGTCAAAGCCATCATCCTATTGTTGGCTCGTTTGAACA
ACTAGAATGCAATAAAGGCATATGTTTTTCAAATACTATCAATAGTTTTA
TCTCAAACTTTCTACTGGATAGATAAAAGTCATGAAGACAAAATATAACA
AATC
>Unigene315_All
CCCATATTCATTTTAGATAAACTCAGAAAAAATAGCCTGGATTTTAAGTT
TTAGAAACATAAAGAAACAAAAACAGGGCAAGGCAAACGTAACAGAAAAA
CCCTAAACCCCTTGCTGACATCAATCACCGCCGCCATCAGAAACCCTACT
CGATATTGACATGGAAGACATCCTTCCTTTCCTCTTGCTTCACCTTGGGC
ACAATAACCTTTAGAACTCCATTCTTCATCTCCGCCCTGATGGCGTCCAA
CTTGTAGATCTCGGGCGCTAGATCGATTCTCGTATTGTACCTCCGTTTGC
TCTCTTCCTCACCAGCCTCGACCTCACCTTCTCCCTTAATGAAAAGGGTC
CCTTGCTCCGCGTTAACCTTCACGTTCTCCTTCCCCAGTCCCGGCATGTC
GATGCGCAAGTACAGCGCATCCGTATCCTCCCTCACGTCCCATCCCCGCC
GGAAGCCGCCAGAGCTTCTCGCCGACGACTGGAATGGTCCTTCAAGCATC
GAGTCCATCACGTTTAACAGCTGGCTCACAGTCCGTGGGACGAAGGGGTC
CATCACATCTGAAAGATAGGTTGGAAAACCGTCGAAGCGGCGGCTAGAAA
CCTCACCACTGCCCGAACGACGGTCAACGTCGAGGTCGCGATCGTCCTCT
GGTTCGCGGATTTGCGCATTTGTGTTGAACGAACGAGCGATGACAGAACC
CGAGGCAGCCAAGGGGCGAGCCGGCGATGATAAAATACTCTGAAAGGCTC
TGGAGAGAGCGATCGACCTCTTCGCAGCGATTAAGGCAGCCATGATGATT
GAAGAATGCAGAAAGATTGCGATCGTAACAAATAATTTCTATCACTCGCA
GGTTTGATGGCAGGAATTGCAGAAAGCTTCTTCTTTTATAACGGAGATGG
CTTGGAGCTTAGGAAATAGATTCCAGAGGAGCGTGGAAGGCTCTAGAGCG
AGCGTAGAGATG
>Unigene316_All
GGAAAGTCTCCACCACCACCTTACTATTATAGTTCTCCACCGCCACCAGT
GAAATCACCACCTCCACCATATTACTATAAATCTCCTCCTCCGCCTTCAC
CATCTCTTCCCCCACCTTACTATTATAAATCTCCACCGCCGCCATCACCA
TCACCTCCACCTCCTTATTATTACAATTCCCCACCACCTCCTTCTACATC
TCCTCCTCCCTACTATTATAAGTCACCTCCTCCTCCTTCACCCTCTCCAC
CTCCACCATATTATTACAAGTCTCCTCCGCCGCCATCACCATCTCCTCCA
TCTCCATACTATTACAATTCTCCTCCGCCTCCAGTGAAATCACCACCACC
TCCCTATTATTATAAATCTCCCCCTCCACCTTCATCATCTCCACCACCGC
CATACTATTATAAGTCACCACCACCTCCCACTCTATCACCGCCACCACCT
TATTACTACAAATCCCCACCTCCTCCAGTGAAGTCACCTCCTCCTCCTTA
TCACTACATCTCGCCACCTCCACCATCACCATCTCCACCACCACCTTATT
ATTATAAATCACCTCCTCCACCAGTGAAATATCCACCTCCTCCTTATTAC
TATAAGTCACCACCGCCACCAA
>Unigene317_All
GCTCTTTTGGTTGTTCTGGCAAGAATATTATTTCTTGGATTTCACTTTTA
ACAATATCATTTCTAGCATCATTGTATAAAGCCTGAGTTTCAAACTGTTT
GAATTCAGAAATAAGATAGCTAGAATTTTGAATTACATTGTCATCCAACT
TTTCCCAGGTGCATTCATCATAAGGGAGGCCACTCCATTTAACTAAAGCT
TCTCCTCCAGTATCAGATTCGCGCAAGGAAATAATACGCTGTGGCTGACA
CCATTGATCTTCACATATATTTATGATAGCAGTTCCATACTTTGCTTTAT
AATTCTCCAATTTTCGCTTAGCCAAAAGTTTCAACTGGTCTTCAGAAACC
CAGCTGTTGTGTATGTTTGATTTACCTACCCATTTAACCAAAAATTCATA
AATAACAGCATCATTTTCCTCAGGCTTCAAGTCAGGTACTGTTTGCTTCA
GTACAACATTTTCAACACTTCTATCTGATTTAGAAACCGTGCCCATTAAA
TTGATATCTTGTGGCTCACAAGTAACTGGCAAGTCAGCGACTGAAGTATG
ATGATCATTACAAATTTCTGGAAGGAGATATTTCACAACTGTGCTCCCTT
CCGAACCATTTTTAGCAACCCGTGCTTTAATTACACCATCAGTAACAGAG
ACATCAGGAAAATCAATCACTTCGCTAGTCATACAATTAGCCACAGAAGA
TTGTGAAACTAACGACCCAATGATTTTGGCCCTACCCATGTGTTCACTAG
TTGCGAATGCTTTTCCCTTAATATATGCAACTGGCTCATTAGAGCCATCC
CCCATAAATTTTTGTGCATCGCTATGACTCTTCTCCGATGTAAATTTTGA
ATCTTTCATGTCTCTGACTCTACTGTCATCATAGCAATCATCAAATTGGT
CATGAATGTCATGATTAGATAAATCAGAAAATGGTAATTCACTTTTCAGC
CTTTCTGATTTACTTTCTGCTTTGTTTTCTGCTTGAGAAGTGGTAATTGC
ATTTGTTTGATCAACATGTGAAGACCAACTTTGAACACGGCACCCTAAAA
TGCGATCAACTTGCTGAACTTCACCGGAAAAATTCTTATTGCAAATCATT
TTATAATCAACACTTTCTCCAAGTCCATCTTCAAGTGATAAAGATGATTT
TACATGAGATGTCTCAATTTGTTTTTTCCTTGGAGACCTCAGTAGTCCTG
TTTCCTGCTTTGTGTCATTGGATTCATTAGATTCAGGACAAGGAGAACCA
TCCCCATATTGGCCATTGAAAATATATCCAGCAAGTTTTACATTGTTAGA
TTTACTTCTCTTGTCAGTCCTGCAATTGATTTTTCTATTTTTCTTTGATA
TGCAAGATGATAGAGCCACCGGACGGTCAAGCTTATTGTCCTGATTTTCA
TTTCTGTGTTCATCTTGTCTCGCTTTGGACAACTTGTCACTGATACTGAT
CTTTGATGATTTTACAAAAGAACAAACTGTCTTTCGTTCACTTATATTCT
TCCGTCGAAGTGAGACAGCCTTTTTCTTTGTTTGACTATCTTCTATTGTC
AATACCCCAACCATCAAAGCACCCTCCCCAGAAGGTTTTGATTTCATGCT
AGATGAATTAGTACAGCAGGAAGCATCTTTCTTTACAAAAGCTGTACTTC
CACCAGAAA
>Unigene318_All
TTCTGGAGTGGCGAAGACATTTTTTTTTTTAGAAAAGTGCAACTCCCAAA
TACATTAATAAAAAAGTTTGAAACACTTCGAAATTATAAACTTGTTAATG
CAGTTACGATCTTCAAACAAAACAAGGCTAGAGTAGTAACAACGAAAAAA
TACAACATATTTCACCACTTTTCTCAAAATAAAATGTCTTCGCCACTCCA
GAAACTAATTTCAACACTGAAAACGGTCATCCCACCATGATTATGCCAAA
ATTTAAATTTAGTTACAAAAGTCCACATTTTGCTTCTCCTCCTTAGCTCT
TCGCGGCTTGCTTTTCCTTGGCCTTCTGTATCTTCAGAACCTTTTTGACG
ATCTTCTGCTCTTCAACAAGAAAAGCGCGAATAATCCTTTCCCTGACAGC
GCGTCCAGATAAAACGCCTCCATAAGCGCGGTGGACAGTCCTCCTGTTTC
TAGGCAACCTAGATCTTTTGTACTCCGCAGGTCTTAGACGGGGAATACCT
ATGATCCTCTTGCCGGTGACAGGGCATTTTGGCCCGCTCGCCCTCTTCTT
TGTGTACTGGTAAATAAGCTTGCCACCTGGAGTTTTCACAACCCTAGTCT
GGTTTGATTTAGTCGCATAGCTATGCCGCTTCCGGTAGGTTAAACGCTGC
ACCATTTCGACGTCTTCCTGCGACGCTCGTTCTTTTTCCTCTGAAGCGGC
CAACAGAAATGAAGAGAAACCTTATAATGGGGTCATTCTTCTTGGATGAC
CTAGATCG
>Unigene319_All
CTCAGAAATCATCATCTTCCTCCTCTGCAAATGTAGTTTTCCCTGTTATC
TCTCCCTTTTCTTCTCTGCACACACACTCTCTCTCTCGTTGTGAGAAACG
TATGGGAATCTCATCGCCTTAACTGCTTCATTGTGAATGTTGAAGCAGAA
GAGAATTCTGGAATGGAAAGCAATCTGTGGTTCGTATGTGGAGTATATGT
CGTCATTCTCCTTCGATAGCATCCAACCATTTGCGTGATCAATGGTCGCA
TTAATCACGCCATCCCGAATGGCCTTGGTGACAATACCCTCAATATCGGC
CACCGGGTTTTCGGAATCCAACCTCAGCTTCTTTGCTACATCAGCAAGAG
AGATACGGGAGTACGAAATACTGATGCTGCGCAATCCAGTTCTTATCACA
TTGTGACGCAGCCTCACTACTAAATTGTTGGTCTTGTCGTCGGTAAATGT
GCTAGAAAATTTATTTACAACTATCCTGAAGAGTTCCAGATTACCGATTC
TTACAGCATTTGTAAGCCTAAAGTAGGGGGTTAAGGCCTCCTTCATTTCT
TTCTGCATGTAAACAGTCCTCTCAGGGATCTCGCCGAGCAATAAACGT
>Unigene320_All
GAGGAAAAGTTTGTTTCCCCACAATTCTAAACCTCTACTCAAAAGCTTGG
ACAGGTTTCTGGAACTTACATGACATCATTTACAACAGACACAATAGCAA
ATAGTAGTCGGGATGGAATTTCTTGTTTCCTAGTGCTTGCCTTTTCTGCA
ATATCCTAAAAATGTTACGCAAGGTGCCATTAACCTTTCAGATTTTTGGT
GTGAATGATAAGAGAAAGAAGTATCCTTATTGGATTATTTCTATTTTGCA
CTTTGAACAAAAATATTTGTGTGCGATGTCATGCAATTATTGATATGTTC
AGTAGTTCGAGGAGAGAGTGCTGCATGGCGTTATGCAGGCTGCACACTAT
CACACGTGCAAATAAGAATGTCATATATTTGTAAGAGGGGTACCTGCAAT
GTGGTAGTCTTGCTACTGTTAATGGCGGATCATCGTATCCCATAGTGTGA
ATTTTTCAGTGACATCATTTTCCTTTGCGATCATTTTTGGTTTTCATTGT
TTTCAGCATCATTACTGCAAAGTTCCAGTAGCAAGTG
>Unigene321_All
GGGAAAGAGACCTCACGATCCGCTGTGCCTACTATGGATGATGATCAAAG
AGGAAATGTGCTAGGAATAGACCGCATTGTTTGCGAGTCGACGGCCATCC
GAAAGCGCGAACGCTCATGTTCTGTAGAAAGAATGTCACAACCGCTTGAT
GAAATGCCAAAGAAGATCGTTGAAACTGCGCTACTGAGAGAAAGGCCAAG
TTGGTTGCCCACCGAGCATGAAAGAGAGCAGAAGAAGACTTGTTACAGCA
GTTTTGGTTGCATCATTGACGATAATGCAAGTGTTGCCCGGCTGTCCTCA
AAGATACACCCCTTGTATTCTAGCTTTTTGGGGCAGCAGCAACCAATAGA
AACCCTCTGCGATGAAGCTTTGAAGCCTCAGAACTTCAGGAACAGAGAGA
TGTGTTTTTTCCAAGTAGACTTAGGCCCTGTACAGAACACTAAATGCACC
AACAGCATAGATATTCCTTCTTCAAAAGAAGAAGACACGCTCGAATCAGG
CAGTCCTGATCTTGAATTAGCTCTTGGGGGGAAGAGTAAATCAACCAAGG
CATTCGCATTTCCATCGCTGTTTCATTCGATGGATAGAGGCAAGCAACAC
CTGCAACCTGGTCCTTCACGGGATGGTGACGATGCATCAGCATCTCTCTC
TCTATCTCTTTAGTTTTCCTGCATCAGAGGAGAGATCAGCTGAAGGTATT
TTAGAAAACAGAATAGATTTAATTTTAGGCAATCTTTCAACAAAAAGTTT
CTTCTATTTGGTGTTCTTCTGGGATGGCCTTACTCATGGTATTGCTGATC
TCTGAGTTACTGAGGGACAATTTTACAGCTCTTTCCATCTGTTCATAGTT
ATACCTGTTACAGAAATTCTTGTTTTTTTTTTTTTGAGCTTTTAGCCGAC
TGCTTTTTTAACTGGTAGTTGTTGCTTTTAGAGTAGAGAGTAACGGCTAT
TTGTATATATATAAGAAGATGGCCGCAATTTTAAAAGCGAGCAGGAATCG
CCGACG
>Unigene322_All
GTTTCGTCGATATAACTTTTCTTTTCTTTCAATTATAGCATAGCTGCTGT
TGTCCAATATTATCCAATGTATTCTCGAATTTACATAATGGAGCACTTGC
TCTTCTTCTCCTCCTTATGTTTGTGCTTATGGCCATGTTCCTTGCTCTCA
CCAGTTTGCGAAGTGGCAGTGGAAGTAGTGGTGGTGTTATCAGCAGAAAC
GCTAGGAATCTGGGGAAGTTCCTTTTGAACATCATGTTCAGCTGAGATGA
CAGCTGGTTCAGGTGCTTGAACATCATCATTAGCAGTAGATGCAACGGGT
TGCGGTACTGGTGCGGTTGTAGTGGTGGTGCTGGTGGCGAGTGCTGGCTC
AGGAACGGTCACAGGTGCCGGGGTATCAGTGACAGAGGCTTCTTCCTGCG
AAGTAGCCGTTGGGGTGTCAACAGGCTGGGTATTTTCGCTAGAGCTTGGA
GCTTCGGCAATAGGCTCAGAGTTAAGCTTAACAATAGGAATGTCGGTTTC
AACAGCTACTTCAGGTTCAGGAACAACGACATCACCGGCAGCTTCAACGT
TGAGTTGAGGTTCTTCAGCAGCGGCAAGCTCAACGACAGGCTCTTCAATT
TTTTCAGCAGCTGGTTCTTCAACGGTAGGCTCTTCGGTAGCCTCAGCGGT
TTCAGCAACGGGCTCTTCGACAGCCTTAACAGTGGGCTCTTCGACGACCT
CAACAGCGGGTTCCTCGACAGCTTCAACAGCGGGCTCTTCGACGGCCACA
ACAGCGGGCTCTTCAACGGCCTCAACAACTGGCTCCTCAGTAGTTTCAAC
AGTAAGTTCAGCGGTTTCGGCAACAGGCTCTTCTGCAGCGGGCTCTTCGA
CAGCCTCAACGGTAGGTTCAACAGCTTCAGGGACGGGTTTCTCGACAGCA
GGCTCTTCCTCCTTGGCCACAACAGGCTCTTCAACAGCTTCCTCAGCAGG
AGCAGTGGTTTCGACAGCGGTTTCTTCGATTACAGGTTCCTCTACAGCTT
CGACAGCAGGAACGACAGTTTCAGCGGCCGGTTCTTCGACAGTAGGTTCC
TCGGTAGCCTCAACAATAGGTTCTTCGGCAGCCTCAACAATAGGTTCTTC
GGCAGCCTCAACAATAGGTTCTTCGGC
>Unigene323_All
GCTATACTGTTGACAAACTCAAATATGTTTGAGATCATGAGGTATGAAAC
GAACTTCCGGACTCGGTTTTCGCTTTCCTCTCTCGTTCCCGATTCCCGTT
TGTCCGCCTCTCTCGTGCTCGTGTGATCCCCCTCTCTCTCGGTTCGTCCG
CCTCTCTCATGCTCGTGCTCGTGTGCTCATTCTCCGTCCGCTCTTTCTCT
CTAGCCGAGCGGCACGCACGGAAACTTCCATCCGAGTGACCCTAGCCCGA
ACCCTAGTTGGCCAAATCTCTCTTCCTCCCTCCTCTCTTGCAATCAAATG
GCTCCAGATGGATTTCTTGCAAATGGAACTTCAGAAGATGCTACAATTCC
TATCCACATTGTTACTCATGCTTCTCAACTTCCTTCGGAATTTCTGAACC
CTTCGGTCGACAATCAGCTGGTTGTTGGCTTTGATTGTGAGGGTATTGAT
CTTTGTCGTCATGGAGGTCTTTGCCTAATGCAGATAGCATTTACGGATGC
CATATACTTGGTTGATACCATTGAAGGTGGAGATGCACTTGTTCGAGCTT
GTAAAACTGCACTTGAGTCTAGTTGCATTACAAAAGTCATCCATGACTGC
AAAAGGGACAGTGAGGCCTTATATTTTCAGTATGATATCAAATTGCACAA
CGTGGTAGATACCCAGATTGCCTATTCTTTGATAGAGGAACAAGAAGGAA
AGAAACGGACTCCTGATGATTATATATCTTTTGTCAGCCTACTTGCCGAC
CCTCGCTATTGTGGTGTGACTTATATTGAAAAGGAAGAAGTCCGTGGTCT
TCTAAGAAAGGACCCTAATTTCTGGACATACAGACCAATGTCTGACCAGA
TGATCCGCACAGCTGCCGATGATGTCCGCTTTCTGCTGCATATTTATCAC
AAAATGATGGATAAGTTGAACGGAAAATCCTTGTGGCATCTTGCTGTTCG
TGGATGTCTGTACTGCAGATGTTTTTGCATTAATGACAATAATTATGCTG
ATTGGACACCTCCCCCTTCTCTTCCCGATAGCCTTGTTGCTGAAGGTTAC
ACTCCACGTGAAGAAATTCTTTCAGTGTTAGATGTTCCTCCCGGAAAAAT
GGGACTGGTTATTGGTAAAAAAGGTGCATCTATTCTATCAATAAAAGAAT
CTTGCAATGCAGAAATTTTTATTGGTGGATCCAAGGGTCCTCCCGACAAA
GTTTTCATCATTGGACCGGTGAAGGAGGTGAGGAAAGCAGAAGCCATTAT
CCGAGGCCGGTTTGTGACCTTGTAGCTTCTATCGAGGTATTCTCAACTAA
GAGAGATAGTAAAAACCCATCCAACTAAATTTCTCTCACGGTTGAGCTAT
CGAATTATATGATATTTGTTCATAATCATATTATATACTATTTGCGATAA
ATATGTTCAAAACTTCTCACTGTTACTGCTTATACCTGACAAGTGGATCA
GTTTCTTTTTCTTATTATTTCCCTCTCATCTCTTCTTGCGAAACCCAATT
TGATTTGCCATCTGCTGTCACATTGAATCTGTTTCACTTTCACTATTTCT
ATTTGAAATGCAGAATATTGTGAATATTCT
>Unigene324_All
TGCCTCGCGACCACGCTCAAATGGAGTCCGCCTCCTCCACCGCCGTTGCG
GCCGTTGGAGGCGCTTCCTTTCCCGCATTCTCCTTCGTTTCTAGGGCCAA
GACCGCCCTACACTCAGCTGCGGCCCGAGCTGAAAAGGTCTTAACTGAGA
TCAAGGCGGACTTGAAGAATGATCGGGATGTCGATGGGCAGGGAAAGAAG
GATTTGAAGAAAATGGAGGATCAGGAATCCGCTGGAAACGATGGATTTAG
CAAGCCAAGGCAGGAGATGTCCGAAGCACGCTCTGCTGAAGGACAATATG
TAAATAATTTTTCTAACAAGTTAGCGATTCCTCCAGCTTCTGTTCTAAAG
CAGCTGGCAGCAGCTTATGAGGCTGGAAATAATTTTACTTGCTCAAAAAA
TCTGTTGAATTTAGTTGACGATCCATTGCCAACCAAGGAAAAATCAGGCT
TGAGCTTTTCTGCTGTTAAGTCTTTGGTTCTTCGTGAAAGAGATGACATT
TCATTGTCCAATTGTTCTGATGATGATGAGCTTCACTCCAAAATACAGTT
TTTATTTGATTCAGAGAAACCCTATGCAC
>Unigene325_All
CCATTTATCCATTTTTGGCCTCATGCTTTTAAAAAAATTTTGGTCTCATG
CAAAAGGGCCTAAATGACATTTACTTAGGAAGAATGCTAGCTTTCATCAT
AAATAAGAGAGAATTATCCTCTCATGAAATATTTACTCACCCATTTTCTC
CACACTCTTCTCACAAAATACATTACAAGTCCAAGATTTCTAAGGGAGTT
TACCAACCCTTCAAGGAGATTACCAACAATTGGGCTATTTCAAATCGCAT
CACATCAACCGGTAAGTCATATTTAACTTGATGTTTTAAATTTAAACATC
GTCATATCCTTTCGTGTTTAATTTGGCCAATAAGATTTGCAAGATAAAAG
AAGCAAGGCATCCACATGAAATGGAGGGTTAGATTGATTTTAACTTCATG
CACTTGCTCGTTTTATTTTAATACTATAATGATCATGGCTTTAGATAGGA
GTTGATTGAATAGAAACATCACATGACAAGTTTTCATAGCAAATGACTAC
ACCCTTCTCAAGAATTGGCAAATGATATGATTGGATGGCCATACACAAGT
AAACTTTCAATTCCAAATAATGGGAGGACTGCAAGGTTAAATTCCCCTCT
CTTTTTTTAAATTGAAACATTGACATATTATATAAAGAAGAACATGATTT
GATAAAAGAAAAAATATGAATGAGATTGAAATCATTTTACATAGAGCAAC
ATAGATAGCCATACCAAATCACAAAGG
>Unigene326_All
CGCGTTCAGAATTCAAACTTACAACTCAGAAGCGTACTTTGAATTTGCTG
CTGCTAATAGAGCTGCTCCAATGCCAGAGCCATCTTTGGTATGCTCGATG
ACTACATTCTTGGAGACTTCAACACCAACTAACTCTGCAACAGCTTCTTT
TAGGTAGTTTCTGTACTGTGGATAATGCTCATAGAGTCCGCCATCCATGG
CGACCACAGTTCGGTTCCCAGAAATCAGCCCCTTTGAGTCTTGTTCCATC
TTCTGTAGAATTCCCACAATTCCAGCCCCAGCCAATCTGCCGCCCCGCTT
CACGATTGTTTCACAAACATCAATAACAATCTTCCTTGCGTTCAATGAAG
TGTTTGTTGCACCAATGGTATTGTTCAAGATTTCTTCCACTTTACTTAAA
TACTTGGTGCTATCCTGCTGCATGGCACAAAGATCCGGAGTCCTTAGTAC
TAGCGGAGTTGAGAGTTTTTCTGGAATAGAATCACCAAAAAGAGATGAAA
CACTCGCCATCTTTAAGAGCACTCTTCTTACTATCTCACCAAGATACATC
CCAGATATTGTCTTCTCAAATATCTGCTCTCCAGGATTTATACTGTCAGA
ATCCATATCCTTGTCAAATTCAGTCAAAGGAAGATCAGTGGTGAATGCTC
CCCATTCAGTGCTGATAATCATGTATCCTGTTCCTCCTGCTGGCAACTGA
AGTTTAGGGATAGCATCCTTTCGCTCAATGTAGCATGCATTGGTACCTGT
ACCTAATATAACAGCAATCATTACATCATCATCCCAGTATTTTGCCCCTG
CTAATGTTGCCACAGCATCATTAACCAAGGCAGACACCCGCATATCTAGG
CCCTTCCTCTGCATTGCTTCATTTAAACAAGTAACCACATCTTTTCCCTG
CCCGGTGGGAAGGGAGTCAACATAACTAAGGATCATCTTCAAATCACTTC
CTCCGTCTGCGGCAAGTCCTGCTCTCATATCCGACGTCATTGCGTCGGCG
ACTCGTTGGAGCAACGGAAGCGGTGTGGCGCACTTCATCTTTAGCTCCGT
CAAGAATGGCAACTTGGTCACTCCGCCGGCACAGGAGCAACGGAAAAACG
GGATCGGCCGTCTACCGGCCGGCGTGCCGATGGAAAGTATTGCGACAGTT
GCGGGAGCGGCAGAGGCGGACATCTCCGATCGCGGAGACGGTTTTCGCTT
GCCAGGATGGAAATAACATCTGCTTCCGTTTCGC
>Unigene327_All
CGCGTTCAGAATTCAAACTTACAACTCAGAAGCGTACTTTGAATTTGCTG
CTGCTAATAGAGCTGCTCCAATGCCAGAGCCATCTTTGGTATGCTCGATG
ACTACATTCTTGGAGACTTCAACACCAACTAACTCTGCAACAGCTTCTTT
TAGGTAGTTTCTGTACTGTGGATAATGCTCATAGAGTCCGCCATCCATGG
CGACCACAGTTCGGTTCCCAGAAATCAGCCCCTTTGAGTCTTGTTCCATC
TTCTGTAGAATTCCCACAATTCCAGCCCCAGCCAATCTGCCGCCCCGCTT
CACGATTGTTTCACAAACATCAATAACAATCTTCCTTGCGTTCAATGAAG
TGTTTGTTGCACCAATGGTATTGTTCAAGATTTCTTCCACTTTACTTAAA
TACTTGGTGCTATCCTGCTGCATGGCACAAAGATCCGGAGTCCTTAGTAC
TAGCGGAGTTGAGAGTTTTTCTGGAATAGAATCACCAAAAAGAGATGAAA
CACTCGCCATCTTTAAGAGCACTCTTCTTACTATCTCACCAAGATACATC
CCAGATATTGTCTTCTCAAATATCTGCTCTCCAGGATTTATACTGTCAGA
ATCCATATCCTTGTCAAATTCAGTCAAAGGAAGATCAGTGGTGAATGCTC
CCCATTCAGTGCTGATAATCATGTATCCTGTTCCTCCTGCTGGCAACTGA
AGTTTAGGGATAGCATCCTTTCGCTCAATGTAGCATGCATTGGTACCTGT
ACCTAATATAACAGCAATCATTACATCATCATCCCAGTATTTTGCCCCTG
CTAATGTTGCCACAGCATCATTAACCAAGGCAGACACCCGCATATCTAGG
CCCTTCCTCTGCATTGCTTCATTTAAACAAGTAACCACATCTTTCCCTGC
CGTCCCCAAGACGGAAAATCCTTTTGTCCACTTGATGAGAATCCCTGAAT
CAATGGAAGTTTGTTTTATTGGAAAAGAAAATGTAAAGCCAATCTCCCTC
TTCCTTCCCTTGGGCAGCTGAAATTTCCCCCTTTCATTCGCAGCAAAATC
TGCTAGTCTAGATGCAATGAAGTCAAACAGTTCCTCAGTGGTTCCTTGCA
TCAGCTCCTGCGGAATTGATACCTGCTCAAATTCAGAATCAACAACACTG
TTTTGCTTACCTCCTAACTGCACCCTCACCACCCGAAAATTAGTACCACC
AAGATCCAGTGCATAAAATAAACCCTTTTCATTCCCGGTGGGAAGGGAGT
CAACATAACTAAGGATCATCTTCAAATCACTTCCTCCGTCTGCGGCAAGT
CCTGCTCTCATATCCGACGTCATTGCGTCGGCGACTCGTTGGAGCAACGG
AAGCGGTGTGGCGCACTTCATCTTTAGCTCCGTCAAGAATGGCAACTTGG
TCACTCCGCCGGCACAGGAGCAACGGAAAAACGGGATCGGCCGTCTACCG
GCCGGCGTGCCGATGGAAAGTATTGCGACAGTTGCGGGAGCGGCAGAGGC
GGACATCTCCGATCGCGGAGACGGTTTTCGCTTGCCAGGATGGAAATAAC
ATCTGCTTCCGTTTCGC
>Unigene328_All
AGACCAATCAAAGAAGCTACTTGGGAGGTTGAGCAAGAAATGAGACAAAA
GTTTCCCTTCGTGTTTGAATGATTGAGCAGAAATTTCGAGGACGAAATTT
TTTTTAAGGAGAGGAAATTGTAATATCTCAATTTACTTAAGTCCCCTAAT
TAAGTTTATTTTATTTAATTAATTCGTCGTTACTGTAGCTTTAGGACTGT
AGCACTATGCATGCATCGGCTGGATTAAGTCATTCGGCGCGCGTAGGGCT
GGGATCGATCGAAAGGTAATACCCGCTCCTTTTATTTCATTTTCTCCAAG
CCACGGCCTCAGTTCCTTCGCGCAGATCGAGTGCGTCTCCTCCTTTCCCT
GCTCGGCAAGGTTCGTCGCTTCCCGT
>Unigene329_All
AGGAATGCATGTTGAGTATGTCAATGATGACAGGATTTATATTGGAGGAT
GTGAAGAAGGTTACCTCGTTGCCCATTACCAGCAGCCCAGGGAGATGCTT
TGCCTTTGGCAGAAGCTCCAGGAGACGAACCATGCTAAATGCTGTGGCGA
ATGAACTGATCACCAAGAAGCATCCTCACATTGTTTAGAGTTCTAGGATC
ACTTGTTTGCATACTGGCATGCAGAAGAGCCTCTTCGTTGAGCTTTCATC
GTCACAGTATCTGTATACTAACATTCAGGAGAGTCTGACCATGATTCGGC
GATGGAGACAGATGGACTCAGGCTAACTTGTTCTTTCCCCTCCTCCCACC
CATTTGTTAGCTATTTTTGGCTTTAATCAGTAGATTTATGGAGGTATTGT
TCCGATTTCGATAGTTGTTTTTTCTACTAGTGCGTGATGGTTAGACTCAC
TAATGTAGATATGGAAGAGCAACAATATAGATGGTGAGTTGTTTATCCCA
GAGGGTTTTTATGCTTTGTATAGATAGTTTTTTATAGAGGAAACGAAAGG
TTATCTATCTATGATGTCTGTAAACTTCACTTTCCAAGGAATTATGTTCA
TCCATTTGAATCCAAACAATCCAACCCCTTCACACA
>Unigene330_All
TGAACATCCAAACTTCATAAAGAATGATTATAATCACATATAATGCTACC
AGTCAAAGAAAAAAAAATTGAGGAATATCAAAGCCATCACAATCAGCATA
CCTCATTCAAATCAATCAGCCAAGACAAACAGCCATTAGGGTTCCAAGTC
CTATACCAACAAAAGGGAAACAACCGGTCAGCAGCCACCCAACCAACCAA
AATCCAAAAAACAGTCCAATCACAATAAGCCCAAGACACCAATAGCAATA
GCAGGATTAGCAACTAAGCCATCATCAACATTGGAAAAAAGACTAAAGGA
CAAGCAAAAAAATCAGAGTTAATAAAATAACCGAAGATAAGGCAAGACAC
TACCAACAATCACCTCCCAAAAAACCACCAATCAAAGCATTATGATAGAG
AAAACAACAAACAACCAACAACAGCCATCAGGTCTATCCAAGTTGAGAAG
CCGACAACCATCAAACAACAAAAAAGCCAGCTAGCTTAGACACCAAAACC
CATCAAACAGAAAGATCCAAGTCAACCCAAATGAGAAAGAGACAGCCACC
AAGTACCATCCAGAGGCCACCCCAAAGCAGAAATAAAAAACTCAGCTTAG
ATACGAAGGCAGCCAGCCAAAGCTAAAATCAAGAGGGGGAAAAGCATCAT
CCAAAACCCAACCAACCAAGTTCCATAAAA
>Unigene331_All
GTTGGTTTGTCTACCTTACATTTATTTTATTTGTGCTGGATGGGCCTTTT
TTCTCTAGTCAAAGTGTCTTGATGCAGAAATGCTACTGAACGATTGCTAT
CCATTGGAATTTCTCATTTACAATAGAGCTTTGTTAGCAAAGGCTATCTC
ATTTGAAGACGATGTAGTTTATACAAGTTTGTGGTCATGGCTACGTATCG
CATCATAAGTTGGATTAAGAGTGTGTAAAATAATATCAATGGAAGAAATA
CAGTCTTACTCTGATAACTATAGATCTTCCTCATCTTCAGCCAGCAGTCC
TATAAATAAAGCACCTTCAGGTGCCTTCTTCTATTTGAGGAAACCCGGTG
CTTTAAGAAAGCCAATTTCTTTTGAGGACTCACCTGAGTGGGATGATGTG
GAGATTGATCCCCACATTGAGGGGGAAGATTCTATCCATGTTGCAACTAC
TACAGCCTCACCATCCCATTCAAAGGTCAATAGTGGGTCATTGCCATCTC
CATCAGCACCAGAGGCTTCTTCATCAGTTGCTGAAAGAAAGATTGCCGGG
GCGTCAATTGTTTGGAAGGACCTCTGTGTTACCATAAAAGAAAAGAGGAA
ATATTCTGACAAGGTGATCAAGAGTTCAAATGGTTATGCTTTTCCAGGAA
CACTTACGGTTATAATGGGGCCTGCTCGATCAGGGAAGTCAACACTACTA
AGAGCGATTGCAGGTAGATTACGTGCTCCAGCAAGGCAGTATGGTGAAGT
TTTTGTGAATGGGGTGAAATCTCCGATGCCTTATGGTTCTTATGGATATG
TTGATCGGAAGGATGTGTTGATAGAATCTCTGACTGTCAGTGAGTTCTTA
TACTATTCTGCACTTCTACAACTTCCTGGTTCCTTATCTCAGAAAAAGGC
TCTAGTAGAGGATGCAATTTCAGCAATGTCTCTAGGGGATTATGCGGACA
AACTCATTGGTGGTCACTGCTTTATGAAGCATCTTCCTTCTGGTGAGAGG
AGACTTGTCAGCATTGCTAGGGAGCTTGTAGCAAGGCCACACGTTTTATT
CATTGATGAACCACTTTATCATCTGGACAGTGTATCTGCGCTACTTTTGA
TGGTCACACTGAAGAAACTTGCCAGCACAGGGTGTACTGTCATTTTTACA
ATGTACCAAAGCAGCACAGAAGTTTTTGGTCTCTTTGACAGAATATGCTT
ACTTTCCAATGGGAATACATTATTTTTTGGAGAAACATTAGCTTGTTTGC
AGCATTTCTCCAATGCTGGGTTTCCTTGCCCAATCATGCAAAGCCCTTCG
GATCACTTTCTGCGTGCGATCAACACAGATTTTGACAGGATCATAGCCAT
GTGTAAAAATTTGCAGGATGACAATGGGGATTTCTCATCCGTCAACATGG
ATACAGCTGTTGCAATCCGAACACTTGAAGCAACATATAAATCATCAGCT
GATTCAGCTGTTGTTGAATCCATGATACTGAGACTTACGGAGAAGGAAGG
CCCTCATCTAAAAAGTAAGGGAAGGCCAAGTGATGCGATGCGAGTCACTG
TGTTAATGTGGAGATCTTTGTTAACTATGTCCAGGGAGCGAAAGTATTTC
TGGATTAGGCTTCTACTTTACATTCTGCTCACACTTTCAATTGGTACAGT
GTTTTCCAACATTGGTCACTCTCTATCATCTGTAATGGTTAGGGTCTCTG
CCATATTTGTTTTTGTTTCATTCATTTCAATACTTAGTGTTGCTGGACTG
CCAGCCCATATAAAGGAAATCAAGATATTCACGCATGAGGAGTCAAATCA
GCATTCTAGTGCAATGGTTTTCCTGCTTGGACACTTCCTTGCCAGCATTC
CTTTCATCTTCCTCATTTCCATTTCCTCCACATTAGTCTTCTATTTTCTG
GGTGGGCTCCGGAATGAGTTCAGCCTGTTGGTGTACTTTGTCCTCAACAT
CTTCATGTGCCTTTTGGCAAATGAAGGCTTGATAATGGTTGTTGCCTACA
TCTGGTTTGAGGTTTTTTCATGCCTCTTAACATTGGTGTTTCTTCATGTT
TTGATGATGTTAGTAGCTGGTTACTTCAGGATCAGAAACGATCTTCCGGA
ACCAATTTGGAAGTTCCCATTATCCTATGTTGCATTTCACACATACTCTG
TTCAGGGGCTTTTGGAGAACGAGTACATTGGAACAACGTTCGCGGTTGGA
GAGGTGAGAGCCATTTCAGGCTTGCAGGCTGTGGGAGGTTCCTATGAAAT
ATCAGCTTCTCGAAATGCAAAATGGAAAAATTTGTTGGTGCTATTCCTAA
TGGCCATGGGATACAGAATCTTGTTGTTTCTTCTCCTTCGTTTCAGAGTA
AAAACAAGCATTTTCAGCAGAACTTCGGATTTCTGGAGAATGATTTTTTC
GAGGAATGCGAGCTGAATTTATTCATGGTGATGAAGAACAGATGATATTC
ATGATTTCAGAGTCTATTTGTTGTGTATTTTGAAAATTTTGGGCTGAAAT
ATTTCTTCTTTTTAGTGGAAAAATATGTGGATGGTGTTATAGAAAAAATC
ATTCTCC
>Unigene332_All
TGCAAATATTAGAGTGTAGGCAACAATTACATCAATTAATGCGGTGATAT
TGCATGTAAATGCATTACGTGATTAATGAAATTTCTATTTTAAGTGTTTT
TTTTTATTATGCCCCTTGAAAGGTGGAATTATTGGAGAGAACTTTAATCT
TGGTTTGCTAGCTAAACATGTGGGGTGAGAAGAGGCTTGATTAGAGCATC
AATGAGTTGATCAGTTGAGCTTATGTTGATGCAACAATTCAATGTTTGAC
TTTGGTGGGGGATCAAACTACGGGGTCGTTGCTTTTTGGAGCTCTAAGGA
ATTGCATGGGAGCTGAAAAAATAATATAAGCACCATTGGATGTTCAATCA
TCAACATTGCCTCCCAAATCAACATTAGAGAAGGCATGAAGTGATGATGG
TGACGTCATGCAAAAATGCAACCCATGAATGTAGGCTTTTGTCAACAATT
TAGTTGTACGCTCAAGGAACACTAAACTCAATCAATCACGAAGCTTAGCC
CGTATCAAGTCTCCATTGACCTAGCGACCAAGGGATGGTATGTCATAGTT
CAGGTGCATCGTCGATAAGGAACTCGCTACCTCATCAAAGATCTCACATA
AGTGGCCAGGTGAACTTGCCTGCTCAACTGGGGAACTTACCCCTGCTCCA
TCTACTCTTAACTTGGTAACGATTACGGGAATTGTAGA
>Unigene333_All
TTATGAGAGATACGAGATTGTGAAAGAGAGAACCAAACAAAGGTTTTTGA
TATTTGTTTCTGAACTCTTAAATCTTCAGTGCTTGATTTTCCTTCGAATT
AATGCGACCAAGAAAGCCCACTAGTGTAGCATTCTTCCTCGGCAAAGGAG
TTTAGGGCAAATAATCTCCCAATGGATCTTCATAACTCCTTGTACGATTT
TTTAGCTCATTTTCATAATCATCCTTTTTGCCCAAAGGTAATGCGGCAGT
TGTTTCTGAACCGTGTCAATGAAAAAAAAAGAGCTGGCTCATTAGTCTTC
AAGAAAAACAGTACCTGGATCACGTATTAGGTCACACAGATCCACGAACG
TGAGAAAGCCATCAGAAGAGATACATCGTATAACGCCGTCAGAAACGCCT
CAGCCAACCAGGCAAGGATTAGGTGAGACGGAGAGCGATCGAGAATCCTG
TAAGATCGGTGGAGGAGGAGGTGAAAGGAGAAAAAAGTTAGAAAGAAAGA
AAGAGCCAATCGCC
>Unigene334_All
CACCGAGTTCCCCGAAGAGGTGTACAGCGGCAGGAGGTTCCCGGAAGACG
TCGATTGCGACGAGGATGAGGATGGTCAGAGGGTCAGCCCCCCGCCCATG
TACGCACCCACTCTCGAAGACGCTCCAAGTGACAGCTCCAAGCAGTTTCG
CGGAGGTGAAGTCAAGGGACTCGGACTTGACACGAAGGGCGCGCAGACGT
ATTGGTCGCCTGTTTCGGACGGCATTTACGTCTCCTAAGCGCGTCTCTTG
AATCCAAAAAGTCCAAGTCGAGTCCCTTCTTCCCCTCCCCGTTCTGTTCC
GTCTCCCCTCCATCTGTGCACGTCTCCCCTCCAGATTTCAGCCACCACCA
CCAACCACACACCCCTCCTTCTGAACGACTATGGACTATGACTTTTTCGG
ACCTCGGATCAACATTATGCTACTAGCTCGGGGGCTGCGCCAACGACCAA
TTATGAATATGCCTAACGAATAATCTTTATCACGACCTGCACCGCCCCCC
AGCACGACCTCAACTCGATACCCTTTTCCTTTCGTTTTCTTTGATACCTC
TCTTTAGAGCATTCACGACCCCTTTCATTTTTTCGATTTTTCACCCTTTT
CGTTCGTTTTAATCACTTCCGCCTTTCTTTCCTTTGCCTTTTTGGGTTTC
TTGTTTTGTGCCGTGTTCTTCCAACAACTCATCATCTGTCTCAACTGTGC
TCGTCGTTTT
>Unigene335_All
GGTTTATACTTTGTATTGTTATTTTATAATTTTATAATCATAAAATTAAC
CGTGACGAACAACTTAATGAATTACAAAGATTGTTGGGTGGTTGCAATTA
TTTGGAGAGCTTGCTGGCTTTGTCCTCTTGGTGATAATTTCAGGTTATCT
GATTTTGCTCATTGATTTATGTTGATTGTTCCTATCGTCCTCTTTCCTCC
ACTTGCCAAACCCTATCTAGTGGCTTTCAATTTTCCCTAAAACTATCCCA
CTAGCATACCCCAATCTTTCTTCTACCTATAGACAGTGTCGCTACCACTA
ATCCTAGCAATCACCACACGACTACCCTCTATCCACTCTCCTTCCTAAAA
TAGTCAGTCTGCCTTAACCGGAAACCGGCTTCAAAACATCCTAAAACTCT
GGACAGACCTCTCAGCATACATCCTAGACCTATAACCCGATCCCTCCTCT
CTACTACCCCTTTCTCAAAATAATTTCTCCCCACTCCTCTCAGCCACCCT
TTAAACTCCAAAAATCCCAACCCTAGTCGACCACAAGCAACATTAAAGAC
TCACCCATTTTTACAACATCACAAAGACACCTCCAATCTCTACTAAAAAA
TCCTTCTGCAGTACCACCATCACTAATATATGTAGATTAATATCTGGAGA
CACCCACATACAGACATCTTAAACCTAAATGATTTCTTCTGCTTGTATCA
AATGGTTCTGTACCATGATATACAACAATGAGTGTAATAATTAAAGAATT
ACTGAACAACCAATCTGTAGGTAGCTAAGATAGGTCAAAAGAAGAGATGA
TGTGTTCTTGTCTGCC
>Unigene336_All
ACATCTTTGCACCTGCTTCCTCACTGGGCATCCGGGTGCAACAGTGCAGC
GATAGTAAGCTCTTGGACAGGGATTTCCTTTTGCAATCTTCTGCCCATAT
TTCCTCCACTGGCATCCATCATTCATCGTAGGTGCATCACATCTTGCCCT
CACAGAAACCCTAGCTCTCTTAACTTGTGATTGTGGTGCAACTTCATCTT
GTCCAAGTTTCGGACTTTTCACTGCTTTGCTTGGAGGCCATGTCTGATCT
CCTGTTGCTATCCCCTCCTTAATTGCTGTTCCTTCTGAGCTATTTTCCGG
GCTCGTACTCAACTGAACTTCATTTTTAACATCACTTTCTTGTTCTTCCA
TTTTGCATTCCAAACTAAGGGTGAGACCTTGCTTAATCTGACAATCATTT
AAATCATTCGTTTGTTTTCCACTGAAATTTGTTTTCTCTTCCTGCATCTT
CAAGACTCTTGAACCAAGACAGAGAGATACAAGTTCATGCTCTTCATAAT
GAACTTGTTGGTCTTTGTTTTCAGAAGAGGAGGGCGCACCTTCAGCTGGC
TTTATATTAGCTTGTTCTTGCTTCATGATGTCAAAGAAGTGCTTCTGGAG
AGACTGATAATCCCTTACAATTTGAGCTAAGATGATTTTTAATCTTTCAT
TCTCTTCTCTAACCTCGGACATTGCTGCTTTAGTGGATTCAAGCTGGATT
TCCTTTTCAGTAATCTCTCCAGCTCCCTGATCACCAGAAACAAAATCATC
ATCTTTCCTCTCCTCCTTAGCTGCGGCTGCAGAATTCTTCATCAGCTTCA
ATTCAATCAAAAAATAAGCTAAAAGAATCACTTGACTCTCTTGTGTATTT
TCCTCTTTAAAGCTGTTAATTTCTTCTTCTACAGTTCTTATAAAAGGACG
CTTCAGCTTTCTTGACTATCTCATAGAATTATCTATATATAAAATCCCCT
ACCTGCCTC
>Unigene337_All
ATACAGACTATTTGCAAAACAGGATAATGTCAAATCCCAACCAGCCTCCT
ACCTGTTGGACTTTCCGTGAATCTACTACTGGTCTGCTTCGGTTTCCAGG
TAGGCAGCATCGTTGATTTGAGTAAATTCCCTGTAATGTTTGTTGTTTAA
ATTTAATAGATTCCTCATTCTTGCTAGCACAACTACATTGTTTAAATTTA
ATAGATTCCTCATTCTTGCTAGCACAACTACAACTTCTGCGCACATTTCA
TCCGTCTAGCTACATCTGTTTGTGGTTCTTCCATCTATTCACGACATATA
TTGTTATGTAAAGCGTAAGTCTATCCCAATCCAAAGGCCGCTTCAAGCAT
GTGATGGGATTTTCATCCCTATGGGATACAAGATATGTGTTCCTGATTAG
ATTCAAATTGTTGCTGATTTTGAATGTAAATTTGAGAAATTTTTCAGAAT
AAATACGAGCTCAAAGCATGTAAAGTTGAGCCCCAATAATATTTTCAAGT
TATCTTGTTTTCCTCTACTTGCGTGTTGGATAAGATATAATTAATTTCTA
GCATGACGCATTCAAAGGTTAGAAAAATTCGAAACAAATAATCTTCTTGC
ATCAATG
>Unigene338_All
CTTCGATGGAGGAGTGCTTGGCCCTCCAACCTTGCGTCAAGTGAAAGATG
ACATTTTATCTTAATATAATAATTTATTTTTTACACAGAAATGAGTGAAA
GTATTAAATTATGGAATTTGATAAAATTTAAAAAGTGTAGATATGGATTG
TCAATGTTTAAAATTGATGTATATAAGAGATTTATCTCTATCTTTGATCA
CACAACAAATAGATTCACAAAAATTGTGGTAATCAACTATGTGCTTAGAA
CTCTGAATGAACGAGTCAACCCTGCCTGAAAGAGAATAAAGCCCATGAGT
ATTACGAAATATTCACAAATAGAAATGAACTAACAAATGATGAGTCACTT
ATGATATAAGTTTGTGTACCTTATGGTTGTTGAGATGTACTCTAGAACGA
AAAAAAACTTCCTCTCAATCTCTTCAAAATTGTGGTCTTCTCCTCATTTA
ACTCACATATGAACATCTTTAATTTAGTGAAGGGAACAGGTTAATCAGCA
TTGGACATTCAATGGATGACTTCATGAAAAAAATTAGCTTTCTAATTTCT
CATCTTATTTGCCAAACCTGCCACTACGTGTTAACATCAAAATATTAGAT
GTTTCTATTCATGAAGGCTTTTGCGATGAAGGCATGTTGAAAGTGTGTGA
TATTCCTAAGAAACCCCTCTTTTAGTAAATGTGAGATCTTGTATTGCCTC
TCTCATCATTACAAAGAGATTTGCTTGTACTTGACATCCAAACGAGGCAA
TCCTTCTCCCATAAATCATAAACAAGATAAAATATCGCCACAACATAGAA
GTCGCCATAGGTAAAAAAATAAGTTACAGGTATGCAAATCACGGAGAAAA
GAAAAGAAATAAACTCTACAAGCTTTTTGTTTAGAATAATTTACATTCTT
TACATAACATAAAGGCTAGCTTACATCCCTTGCCTTAGAAATAAAACTTA
AAAATAAGGTCTGATTTTATCATGAGTGACTAGTTTCCTTCTAACTAGTT
GGTGTAGAACAAACTTACTCATGGTTAGGAACTAATTGGATTTCAATGAT
TGAAGGTGCTGGCGGAGCGAAAGGCAGAGATGGTATAAATGGTGATTGCA
AGTTCTCAACACGGGTGCTAGGTCTTGCCGATGAAAACCTCTTGTTGGGA
GCAGTTGCTTGTGAGCTCATTACCCTATCTTTTTTCCCTAGTGGAGTTGT
ACTTGAGATATAATGCAATTTGTTAGGGAGGGGAAACTATTTATCCAAGA
AACTAAGCAGGAGGTCGATGATCCTTGCAGCTTGGCTCAATAGCCCTGTA
AAGGGACCAACTATCCATTGGGAAAGCGTTAGTGCTTTGGCCTCATTTAG
CACTTGATTTAAAAACTCACCCACAATTAGGTGAATTCTGGGTTGTGGTG
TGACAAAACCATCTCCTTAGACAAAAATTTATCGAGGATGGAAAAAAGAT
TCTATCTTCCGGGATTGCTTTTGGCTTACCCAATTTAATCGAGCATAAGA
CTAGGTGCACTCGCCAATCACATATGTAAATAAACCAAATACACATTTAG
CTAAAAATCATTGTAAGTTGTTCTCAAAGATGGAACTATCAGAGTCGGGG
AAACCACTTGACTAGTCAGAAGAGGCTAGTGGAATTCTGTGAAATCGATG
ACATTGGTTGTTCAGGTGCAATACATAGGCTTCACACTTTTTGTGTTGGG
TGCCTCACCCACCTCTAGTAATAAGACTAGTTTCACTTGTTTCCTAACAA
GCAATATTTTCTTGGATTCAGAGCAAGTAGTCGTTGCTTCACTTGGCTGG
CCTATTGTAACCTTTTTGGCTTTCGAGGTTGGCTAGTTCTCTACCCCTTA
GCCTCAGTGTGAGTTGCTTTGCATTTATGAAGGAGGGCTTTATGAGAGCT
GACTCGGCCATTGACGAAAGTTGAAGTCGTTTGAAAAGGAAGAGATAGCA
AAAACAGTGACTCAAATGGAGGCTTTCTATTTATAAGCGATGATCAAGCA
CATGTCCCATCAAATTTCTTTATGAGAATTTCATGGCATGACTCCCATGA
AAGTCAAAGGACTAGGTAGTAAATCACATTTACTC
>Unigene339_All
ATGGTGGCGGGAACCGACGTAATGACATCAGCGACTCGGGGAGCTACTCC
AATCGCCACGACCGCGCCGACAACGATTCGAGTAACTACAACCGGAACGA
CTCCTCGTCTTACGGTCGGAGCAACAGGGATGACAACGATTCGAGCTCCA
ACAACCGAAATCGCGACGATAACGACTCGAGCTCATATGGCCGAAATAGG
AATGACAACGACTCGAGCTCGTACGGTCGCAATGATGACTCTGGCAATCG
TAATACCAACGTCAGCGACTCCGGATCCTATAATCGGAACGATTCCAGCT
CGTACGGTCGCAAAGATGACTCCGGCAATCGAAACACCAACGTCACCGAC
TCGGGAAGCTACTTGAATCGCAACGACAACACGTCGAGTAGCAATCGAAA
CGACAATGATTCGAGTTCCTATGGTCGCCGGGATGACAATACCTCGAGCA
CCTATGGTCGGAAGGATGACAATACTTCAAGCTCCAATCGCAACGATAAC
AGTTCAAGTTCGTACAATCGTACCCAGGAGCCCGAGCGTCCCAATGCAAT
CTATAACCGCCCACCAGAGGACTTCGACGACAACGATGCGATCTCGCATG
CTCAAAGCAACGGCGGAGACGACAGCAATGTTTACTCGAATGCTCTGAAG
AACGCTAAGAACAGTCTCTCTAACTCATCCTTCAACGAGTCTTCTGTAAC
CCAAGCCCACCAAGCCGCGTATGGAGGAAACAATGCCGGTTCGATGGACG
CTAACAGCTTGGGTAGCGCCGCCGCTATGCAGGCCATGCAGTCCCTCATG
GGCGGCGGAACTCTCACGCCAGAGATGAAGACTAAGCTCGTTGGAGTTGC
AATGGCGGAAGCTGGCAAGCTGATGGACCAACAAGGCGCATCGTCGGGGG
CCAACAAGCAGGA
>Unigene340_All
GGCTAAACCGGCGGCGCATGCTCTGACCGGAGAGTGACCGTCTCTAGAAA
TTCAAAGGAATAGAAGGTTGGGCCTCTATCTCTGTGCCCAAACCCTAACA
TAGGAAGTAGATTTGCATAAAACTTGGTTTGGATCTCCATCCTCGAATTT
GGCCTCTTTTCGATTTTGTCAGATCCTCCGTCGAGCTAGAACCCCACGGT
GTTAGGTGGAATAATTGGAACAAACGAGGGAGAGTTGGGAAGGATGATGG
CGAACCGGATGAAGGAGGAAGAGAAGAACGAGAAAATCATCAGAGGACTT
CTTAAGCATCCTGCTAACAAACGATGCATCAATTGCAACAGTCTGGGACC
ACAATATGTTTGCACAAATTTCTGGACTTTCATCTGTACAAACTGCAGTG
GGTTACATCGAGAGTTCACTCACCGTGTAAAATCAATATCCATGGCCAAA
TTTACATCCCAGGAGGTTAATGCACTTCAAGAAGGGGGAAATGAGCGTGC
TAGGGAAATTTTCTTCAAGGAGTGGAACCCTCAACGGCACTCTTATCCAG
ACAGCAGCCATCTTGACAGGCTCAGAGATTTCATTAAGCATGTTTACGTG
GAGAGGAGATATGCTGGTGGGAGAAATATTGATGGCTCTTCTAGGGTGAA
GGGTGAGCATGAGGATTATGATGAAAACCGAAGCTCCAATACAGATCGTA
GTGGTTCACGAAGTCCGCCATATAATGATCCCTCTGAACGTCGATATGGT
GAAAGACCGGGTTCTGCTGGAAGGAATGATGACAGAAACTCTCGCTCTAG
CTATGAGGCAAGAAGCCCTAGCTACGATCAAGGTGGTTATAGAAGTCCTA
GCCATTTTGAGATGAGAGATGACATACGCCGAGATGATAAAGCTGGAAAT
GCTGTTCAAAGTTCAAAAGCTTATGAAAACCAAATTTCAGATGGATTACC
AAAGCCCGGGGTGTCTGATCATCAAAAAGGTGTATACATATCAAGTCCTC
CAATGGTACGTCCTGTTAGAGATATCTTGGGTGATGATGTTCCGCCTCTT
CGGGTCGGTGAGGCTCCAAAGATGAATGGTGGAGAAATGCCGAACAGTCC
TTTAGAAAACAAGGGCTCTACTTCAAGTACCAAGGGGTCTAATGATGGGA
GTTCAGTTGAGTTGAAGAGGGTAAATTCAGGAAGTTTAATCGACTTCTCT
GCAGACTCTGAACCTCCTGCTGCTGGTGTAGCACAGGAATCTTTTGCTCA
GCAAACTGCCTCTACTCCTACTAATAGTGGTGGTTGGGCATCTTTTGATG
TTTCTAGTCAACAAAAAGCACCGGTGGCAGCTTCAACTTCAGGGGATCTG
GAATCTGTGTTTGCACAACTGTCAATTAATGCAGCCACATCAGTAGTCAA
CTCCACTATATCACCTGCTGCAAGCATTGACTCTTTTCCCATAGCAAATA
ATGGTGGACAATGGCCAGCAGTTTCCACATTTCCAGTTGCTTCTAGTCAG
TCAGCCAGTCCGCTAGTCCATACAATTGTTGGTTCCTTCAACAACCAGGT
TCCTGCTCAGCCGGCTGGCTCATCATTTCCAACAACTGTGCAGGGTGCTG
TGGCTCTTGACGGGCAAATTTCTCGCTCTGCCATGCATCCATCACATAGA
CCTGGCTACTTTCAGAACTCTTTAGAGGCTCTGAATAGTGGAAGGAAAGA
ACTACCAGCGGATCTATTTACTGGATTCTATCAAACATCACCTGTTTCTT
ATCCAGGGTGGAGAATTGGACCACCCCATGGCACTGTCTATGGCATGCAA
TATCCTGTCATGATGCAACCTGTGACTCCATTTCACAATTCCTCAGCTTC
CATGAATCCATTTGATCTTGTGAATGAGCCAGTTCCAGCTTCCAATCCTA
TGCTGCATCCTTCTGCCCCTTTACCAGGAGCCATGCCAAACACGAGTAAT
TCGTTAACCAATAGTTCTAGGTTGCAAGGCGTTCCCCCACAATGGGCACC
GCAACAGTTCTCTTATTCATCATCTTCGTTGCCAGGTACATACACGATGC
AACAATTACCACATGATATGCCTCACCAACTTCCTAGCAGTTTTTTCCCT
GCAATGAATCAAGGTACTGGAGGCACTCACGGCATTATAGCCAGCAACCA
AATTCCAGCTCGACCAAACTCGCATCTGGGTTCACTTAATTCATCTGTAT
CTTCTGTCGGAGGAAATCCTTTTGGATAGATGGGAATCTGATTTGTCTAT
ATTTAACGCTCAGATTATTACCGCATCTTCTATCCATTCTCACGAATGGT
TTGGGTGGTCGCGGTTCTATTAGCATGTAGAGTTATGCGTAAGCTTTTGT
TAAGAATTTACTGGAGAAGATTTCTCTGTGTATTTGTTTTGAATGTAAAT
GCCCGTGTTTTATTAAGTCCCGCACAAACATCTTTTCCTGC
>Unigene341_All
AAATTTTTAATCATCCTCTTTCATTTCCTATATAAAGAGGCAAGGGTGGG
CAATGGCAGAGTACACATTGCAATAGATATATCAGAAGACATAAGGAAGC
AAGTATGCCTAGCCGATATAAAGCCACCATCCTTTTTTATAGAGTTCTCG
TATCAGTGATACTCTACTCGTTTTATGGTGAGGCCACTCTTTCTCCCTCT
CCTGCTCCTCATAGCCAACATCACTCGCACCCATTAATTCCAGCTCCACC
TCCTTATACTCAACAAAGTTCAAATCCTTTATACTCACCGCCACCATCAA
CACCACCACCATATAATCAAATAACTCCCCCTCCTCATAGTCAACATCAC
TCGCATCCATTAATCCCAACAACACCTTCCCCTAATCAACACCACTCACA
CCCATTAATTCCAGCACCCGATATCATTGAACCACCCAATAGCCTCCTAC
CACCAACGAGGTTGCCCTCCCCTTATCCCTATCCCGGCCATCGCCATGAC
AGTCCACCACCCACAAATGGTGGCATAGGAGTCATTACACCCTCTGCATC
ACCTCAAGCTGATCACCCATATCATCATCACCACCACCACCATCATATCA
AACACCATTCTTCATCCCCATCTTCAGCGGCGCCGCTTCCTTCACCATAT
TTATTCCCTCCTTCCGACTTGCCACCACTTGCGCCCAATACTTCTCCTCT
TATCACCGCTCCATCTAACCATCCTATCAAATTCACGCCGCCGCCACGAC
GATATGGCCCATGGGACCCTCTATCACCATAGAGTCTGTGTTATGAATTC
CTTCAGTATAAGTTAGTTTGACAAAATAGGTACGAGGGAGCCATCAATAA
AGAACATTGGGTGTTGCGGTAGTAGTTGAAATAATTAAAGTTGTTAACTT
CCCTTTGAATGGGTCTTATCTTATATGTAAAAGGTTTAATAAAAAGACAC
TGGTGTCTGGATTACTGAGGGTTATTGATACTTGCAGTGTTATTTTACGT
TGTTGAGATTCATCCTGTTTATTGGAATTT
>Unigene342_All
TAGCCACATCATACTCTGTAGCATGTGAAATCAATCCCATGATCAGGCAA
AGCCCAGGCATCTTCCAACGGCACCGAAGTAGGAGTTGAAGAACCTTTGT
TCAGGCGGTGAGGTTTCAGCCTGCTTCAGCCGAGGCGGTAGATGCCTTAG
AAAGGCATTGACAGCTCCAGCAACCCCATCCTCTGATTGCATGGCTTTAG
CCAGCTCAACAGCCTGTTCTTTCACCTGTGAATTGAGCATGAACTTTATG
GCGCTAACAAGCTTTGGAAGCGTGAATTGATCAATAGGAATGGGTTCTGG
CCCTACTCCTCTAGCATGCACTTGCTCGCCCCAAAAAGGTTGATCCCCAA
AGAAAGGTACAACTGTAGTTGGGCACGCAGCTTTGAGACCAGCAGCTGTT
GTTCCAGCACCACCATGATGGATCACTGCCTTGCATTGTAAGAATAGCCA
GTCATGTGGAACATTGTCCAATAGATATACAAACTCCTTTGGTTCAGGTA
AGTTTCCAAGTCCACCCCATCCCTTGTTAATAATGCCCCTTTGACCAGTG
ATTTCAAGTGCCTCAACCATAATTCTGGTCAATTTTTCTGGTTCTTGCAC
AGGAAGGCTCCCAAATCCAATATAAATGGGCTTTTCACCACTTGCAAGCC
ATTGGACAAGTTGCTCCGAGGGTTCATAATTTGTTGCCAGATCAAGAAAA
CAAAACCCTACAACATCAATCTTTGGTCCCCAATCTTTTGGTTTTGGGAC
AAGTTGAGGACTCCAAATATACCCATGGGGTATGTCAGAAACAGAGCCCT
GGGAACCACTTAAATATGTGACAGGTCGCAGTTTCAGCTTTCTTTTCCTA
AAATCATTAATCATATCCCGTATTCCAAGCCATATCATAGAATCAACAAT
TTGATAGGAAAGTCTGTATCCCGCAGATTGCTTGACTCGAGAAAGAGGAT
GTGGAAACTCAGTTGTTGGCGTCCATGGCATTGTAAAAAAAATGTGGATT
GGTACTTTAAGCGCCTCTGCAACATGTATATGTCCATATGCCGGAGGATT
AGCAATAATTGCATCAGCTTTGAAAGGAATGCCAGAATCTACATCTGGGT
CCCTGCAGGCTGCAAGCAACGAGAAAATAATTTCCTTGATTTGCTTTCTT
TGAACTGGAATCTCAGAGGGTGCAGAGGGTAGAAATCCTTTATTCTTAAC
CATGTATTCAGCGAGAACCTTTGGGTCTCCACCAAGGGGATAAAACTCAA
GACCAGCAGTCAAAACAAACTCTTTGAAATTTGCATGTGTTGCTAGTCGA
ACACGGTGGCCATAATCCTGTAAACGTTTGCCAATTGCAACGAATGGCTG
TACATCTCCTCGTGTACCCACAATAAGAATAACTATTTGCAGAGGAGGCA
TATATTGATTGTCACATGGGATAGCAAATTCCTCATCAACAGTTTCATAA
TGAACATCCTCAGGGTCTGGATCATGAGATGGAGGCTCAACATTGCTTGG
AACTTCAACTAACACAGATCCATCATCTCTGACAGTAGCTATCCTTTTTA
GCATCCTAAGCTTCTTTTTAGCAGAAATTTTGTCATCATACAGTTGTGCT
GCAGGGTCTTTACGCCAAACATCTTGCTTTCTTCGCTCAGTTTTAGACCT
ATTCAATGTTGACGTGCTCGTTGATGCCTCTAAACTTTCTGCAATTCTCA
CCTGACCAGGCAAACTGTTAGCTCTTGGCAAACTCGGCCTGGTGATCCCA
GATGGAGATGAGCTCGACCCGTCATCCTTACTCTCCTCCATGACGCCAAA
ACTTAAATACAGCCGAATCTTTTCTCCGGTATTCTTTCCCCCGGGCTTCG
TCGACCCCCGGATCTTAAATAGCAATGGAGAAGGTGGGCAGAGAAAATAG
GTGTAACGCGCA
>Unigene343_All
CGCCGCCGCTACGGCGATCCGCCGAATACACTTCTGATAGATCGGGAAAA
TAGTGTTTTTGCTCCGTTCTTCTACTTCCCAACTGCATGGTATAGATACT
GCGCACACCAATGCAAAGTTCATTATATTGCAAACATTTGAATTTCTGCT
CTCTGTTTTGAGATCTACCAAGACCATAATGTCATTCTTGCCATAATCTT
ATGAGTTATGAGCGTTGCTGAGGTCTCTCTCTCTCTCTCGGTGAGCGTCA
TAAGATCCACCGGTAGTGGTAATGATGGAGTTTTCTCTTCCCCCGAGTAT
ATACTGGTTTTCTATTCTTAATCAGAATTCACTTGTTTTCTGCGCGCATA
TTTCATGCCTATGGAGTTGGATCTGTTGCCCTTCAGTGGTTATTGTAGAC
ATAGGTGCTAATGTAATGTTTGATGATTTGTTAAGGGTCAAAAATTCAGA
TGGAGACTGGGGTTATGGAGGTAGATGAGATACAAAGTGGAATGGCATGT
CGAAGAAATATAGTATCCTTCTTACAGAACATCGACATTCTTTGTAGCCT
TGTATGAATAAATAATAGGGAAATTTGCAAGGTCTAAGTTATTTGCATAT
GTCA
>Unigene344_All
TCAACGGAACATGTGATAAACAATTAAGCATCAATAAAATGATTTAGTGT
TAATATCCCAGAAAGAACATGACCACTATTCCATTTAAGTTCATTCTCTT
ACACAAGATTTAGCAGAGATTATGCTGAAAGCATTAGAAAAACCTTGATC
ATATGAACCTCGTTATTGGTAACAGTACCGGACATTTCAAAACAAAACCC
TTCAGTAACAGGTGAGAGCAGGGACAATTATTGCGTTGCTGTAAATACTA
TATAGATGGATAGTAAAAGCAAGCCCTACATGGGGCTTACCATCGCCGTT
ATGTGACTTGCCGGTCTGCCATGCTTTGGGCTGGAAGCTTTTCGCCAAGT
TAGGCAAAGCGTAGCAGCTGCAGCATGAACAGAACACAACACAGGAGAGC
CTGGAGGGTGGGAAATACTTCGTAGATTTCTAATCATCCCTCCAGATCAC
TCCATAACACTTTCCACCTCCTTAAGATCCATGCATGGATCCCTGCCAGT
GATCTTCGACTGGTTTCAGTGACATGATTGAATTGAATCCTGTGGTAGGT
TGCAGCAAGTGTTGTTTGAAGAGATGTCTCTTAAGTGTAAGCTACTGAGG
GATTCGGATTCATAATTTTGGGCTATTATAAATAGCGATAAAGTTAGGAC
GTGGGGTTGTGTAGGTGTAAGTAAACCAAGAGTCCTTCTTCAAAGTGCCT
TTGCTTTTTGCTGATTCATCATCTTTAATTGCTTACCCCCCAACTTTATG
AATTCTTATTCCTCAAAACGATCATATATCATTGGACATGCCCG
>Unigene345_All
CCCCCCCCCCCCCCCGCCCCCGCCACCGCCACCGAATTCGCATTCCACCT
ATTCCCCCTCCATCACCAACTCTAAGCTCCCTCACATCCTGTCCGATTCC
AGCGTCCCCTCCACCCCCTTTGCCGCCCCCGCCCCCTCAGCCTCCAAGCG
TCACTCCAATCGCTTCTCCTCGAACTATGCCACGACACCCTCCCAAGCCT
CCTCAGTCTGGGACTGGGAGAATTTCTACCCTCCCTCCCCTCCTAGCTCT
GATTTCTTCAATCAGCTCAAGGAGGAAGAAGAAAAAGAACAATCATCCGA
TGATGAGCCCGAAGAAACCAATTATCACGAGAGGCACCATCTCCCTCATG
ATGACGACGAGGGTGATAATAGCTCGGTGGTGCATGATTTCCCACATGGA
CAGTATGGGAGCAGCACGAGTTCATCGACCAAATCCGATTGCGATGAGGA
AGAGGAAAGGTACTCGAGATCTGAGGGCACAGCCCCGAGATCTGAGTTTG
GGGGATCGTCGTCTGTGGACGTCGGTGCTCGCGTCCGGCCAGCGCCTTCG
GAGAGCGGATCCACCTTCACGGCCCCGGGGAAATCGCTTCGGCATGAGAG
ATCGGAGTTTGCATCCTACCCCGCCGGTTGGAATGGCAGAGACGATTGTT
CTACCTCCGCCGCCGGGGATCTCAGACTTGTTGTGCGCCACCGCAATCTT
GCGGAGATCGTCGCTTCCCTTGAGGAATACTTTGCAAAGGCTTCCACGGC
CGGCGAGCCTGTTTCTGACCTACTCGAGATCGGACGCGAGCAGCTCGAAC
GCAGCTTCCGGCATGTCAAGAAAACTGTTTACCATTCGAATAGCGTGCTG
AGTGCTTTATCTTCGAGCTGGTCGTCGAAGCCGCCATTGGCTATAAGGTA
TCAGCTCGATACCGGTACTTTGGAAGAGTCTGGCGCCGAGAAGAGCCATC
GCTCGACGCTTGAGCGGCTTTTTGCTTGGGAGAAGAAGCTATACCAAGAG
GTCAAGCAAAGGGAGGGTGTAAAAATTGAGCATGAGAAGAAACTATCATC
ATTGCAGAGCCAGGAATACAGGGGAAAAGATGATGCAAAGTTGGACAAGA
CGAAGGCTTCCATCAACAAATTGCAATCACAGATCCTTGTTACATCGCAG
GCTGTTTCCACCACTTCATCTGCTATCACTCGCGTCCGAGACAATGAGCT
CGCCCCTCAACTCGTTGATTTGTGCTATGGCTCTCTAAAAATGTGGAGAT
CAATGAAGCTGTTCCATGAGATACAGAATCATATAGTTCAACAAGTCCGA
GGCCTTGTTCATCGATCCCTCTCTGGTCAATCCACATCTGATTTGCACCG
TGTCGCCACTCACGACCTCGAAGCAGCTGTTTCCTCTTGGCACTCCAGCT
TCAACCGCCTTATCAAACACCACCGCGAGTACATCCATGCCCTCTATGCC
TGGGTTAAGCTCACTCTCCTTCCCGTCAGTAGTGATGCTCCCCAAAAGCA
GCATTCTTCTCCCATTGCCATGGAGCTCACAGCCTTCTGCGATGAATGGA
AGCATGCCCTTGACCGCCTCCCGGATACTGTAGCTTCTGAGGCTATCAAG
AGTTTTGTAAACGTAATCCATGTCATCTCCACAAAGCAGGAGGAGGAGTT
CAAGGTCAAGAAGAGGGCTGAAGCGTACTCAAGGGAGCTTGAGAAGAAGT
CCACTGCATTGAGAAGCATCGAAAGGAAGTACTACCAGTCCTATTCCATG
GTTGGAGTTGGGATTCCTGGAGGAGGAGATGGTCCCAACGGCCAAATACT
CGATGCTCGCGACCCACTTGCAGAGAAGAAATCTGAAATCACATTGTGTA
GGAGGAAGGTAGAAGATGAGATGGTCCGGCATGCAAAGGCGGTCGAGGTC
ACCAAGTCGATGACACTGAACAACATACAGACCGGCCTGCCTGGAGTTTT
CCAGGCAATGACTTCATTCTCAGGACTGTTTGCAGATGCGCTGCAAGGAG
TCTGCCGAAGAGCTGGGTCTGTGAAGTAATAATAGAAGCGTGGATCCCAT
TCTCTTAGATTGTTATCAGTTCACTTAGAAAAATTTTCATGGAAAGAAGC
ATATAGTTATATATATAGTTGTTATTTGAAGGGGAATTTGTTGATATTCC
CCATGTTTTGTTCTGGGAGGAGAAGTCAGCTTGCTGTAGATAGCAGCTTC
ATATCATCTTTATATCTATATATTTTTTGTCCCTACCTGAAGAAGGGATT
GGGGAGGGGCTTCTGTACAGGTATTAAGAAATAGAGGGGGTTGAAGAAGA
AGTGGTTGGTATTTTGGCTTGCTGGTGAAATAAGAAAGCTACTCTTTCTG
TGAGCC
>Unigene346_All
AGAACATATCACAACATTGGGCTACAATTAAAAGTGCCCTAGAAAAAATA
AAGCCTTCTTTCCTAACCAGGATACAAGAAAATATCAAGCTACTTGAGAA
ATTGCCGATTTTATTGGTATTTCTCTATGACAACAATAATAATCGGAAAC
ATAGGAAAACGGTCAACTTCTCATCAAGCCTGGCACAGGTTTCCAATCAG
GTTTCTCATCCCAGTACATGTCATAAAATATATGACCTGGATCTTTATTC
ATCACGCAGCACCATATTCCTACATAATCCTGCACGCGATTTCTGAACCT
TCTCTCCACCGCCGCATTGTCAAACCCTTGGAAGACGTCCATCATGGATG
AAAACTCAATCACTGTGGCATCCTTGTGCGTCGAAAAAAATTCTATTATC
ATTTCTTGGGTACGGTGCTTTGGCAAACTGATGAAACCTTGTCGAACGGT
TTGATTGGTTGCATGACACTTAGACGATTTTTGGTCGCAGAGCTGAACTT
CAAGAAAAGAGTCCTTCACCTGCTTCGGAAGTCTTGGGTTTTGGAGGAAG
GAGTATTCCCTGAAATCAATTTTAGGTCCAAATTCTTCAACAGGTTGATC
TCTTAACATGACATTTACCTCAAATACGTGGTCCATGGGACAAAGAAAAG
GTTGTCTGGTTAAAGTTCCTTGCATTATTCCAGGATGTCCAAACCACATT
CTGTCCAGCCTGCACCATATGGGAGGCATTACCAGAGTTCGATTTACCAA
TGATGATATCGCAAGTGCAGTCCTTATTTGTTTCAACTGATAATTAACTA
ATGAGAAATGAGATTCCAGAGTATGTGCACCATCTAATAGCAAAGCCTTT
GGAATATTTGGTTTAAAAGACAAGAAACCTCCTGGGGAATCATAATAGCT
TGGTGCATCATGGAAAAGCATGGCTTCACGTAATCTATGACGCTTTCCTT
CAGTTCCAGCATACTGAAAAGTAGTATGCACTGCATAAGGCTCCAATCTG
AGCTGCTGATACATGGATTGGACAAAGTATGTGTGCCCACTGCAAAATAT
GCTTGCAGGCAAAATTCCCAATTTGAGATTTCCATCATAGGCAAAAACAA
GACCATTTTCACCTTCAACTGATGGGCCTAAAACTTTGTGAACAAGATCA
TTAAATCCACTCTGGTCCCATAGCTTCTCATTGGCTATAAGAAGATCTTT
CCACTCTTTGGCAAGCTTTTTCGAAGAATCAGTTGGACGCCAGTGAAAAA
TTCCAATATTGTAAGCACCACTTACTTGTTGCCATACTTCTAGGCTGTCA
TCAGTAACGGTAGGTATAACTTGATCACTTGAAGTAAAGAGATCTGCTTC
AGGGAAACGGGCAAGATATGGAAGTGGATTCTTCAACCAAACCATATCAG
TATCACACAGTAGCACTTCGTAGCCAAAAGGTAAAAGGGCGTTTATCAAG
AAAACCTTCTCTCTTCCCATTTTATGAAATGTTGGCGACCCCCAACCAAC
GTCAATTGTATTCATATTACTGCCCATGTCAAAAACAGGAATACCTTTCC
AATATAAAGCCACCAACAGCTTGGTATCCATTGCACCTACAAGAAGGTTG
AAGACATTAAGATCAGTCAGATGTCTGGCCCAATTCAAGATAAAGTCCAT
GAAAGCATAGTTCCCAAAGGTTACAATTATGACATTATCTTTACTCCGAC
ATTCCATCATCTCCCTGGTGAGCCTGAAAAATGCTAAGTCCGGAATCTTT
GAATCTGAAGAAGGCAGATCCCATATAGCTCTTGTCAGGAAGTTTTCTCC
AGTAGCATCATTAGAATTATTAACACTGGTAGATTGGTTCTGAAGGCCAA
TGGCATCTACGGGAGATCCAAGCCTGGAAGATGAAGGGGGGAGCCACGAG
CCAACGGAGCTGTCGCCGTTGGAAGCTGAATAAAGGGAGGAGACAATGAA
GAAGGTGGAGAAGAGGATTCCAACGAAGACTGTTACGTAGACCGCCATGA
AGAGCGGCTTTCCAGAGGAGACGTCTTGGAAAGGGTTGCACGCCGCCATG
CGAAATCAGTAACTGGAATGGAGTAGCACAAGGCAAAGATCCAGCACTAG
AAATGAAGAAAAGAGAAACCCTAGATCATCATCTAGGAAATCCAACCGAT
CCCCATTGAGGAGGAGACCAAGATATACAG
>Unigene347_All
ATTATTCTCATCTCAAAATAAATTTAAAAATTTTATAACTCCTCAAAACT
AAAGTTTGATCATAATGACAGTATCCTCATCTTCAGGTCAACTACCATAG
CCTATAAATGCAATACAAGGTATTTTCAATGTGAAAGGCAGTCCCCTTGA
GTCCACCATTCTGTTTCTTCTATCCATAGCAAATATAAAAAAAAAATTGT
TCAGAACTTCCCACAAAATAACATAACAAACAGAATAAGCTACAGATGAG
AATAGCCGAACTCTTTGTTGATGATGGAGGAGAAGTAGCCGTTGAAATTA
AGATGATTCCAGAAGCGATGAAGGCTGAATTCGCTGTGTTTGGGCGATTT
AAGATACAAAAGGTACAGTTCTTTCAGGTTCTTCTTGAAAGAACTGTGCA
CGGTGGATACCTGGGTGAAATTGATCTGAGAACGTAAGTATGATTTATCT
TTTTCATCCAAACGAACAGTAAACCCAATGCCAGAGAAACACAAGCGGAA
GTCCAATGCACATTGCAAAATATTCTTGATAATTGTAGCTACTTCTTTTG
CATCATCAGACAAAAAACATATGTGCAGCGCATCTGCAAGATAGAGCATG
TGCACTGATTCCAAGCCCAATATGTCCTTCACCGTATGTTTAAGAGAATC
TTGAAGTTGACACCACGAAACATCTGACAACTGGGACTGCACGTATTGCT
GTAATGTAGTTGCAAAGTGATATATTTGTTGCCTCACTCTCATTAAACTG
TTGAAGTCCTCCATCTCATGAAATATTTTTTGTTGACCGTGGTTCAAAAC
ATAGAGTACATCCTTCAGATAATGCCATACATCAATTAACGAAAAAACAG
CAAGTCTGATTTGTATAAGATAACTGAAGATGTCAGCATATATTTGTAAA
GCATCTTGAGTTACAACAATATTGACAGGCCAGTCCACTCGGTAACCCAA
CGCCACAAAATCAAAGTCATGAATTCCATTTGCAAAAATGGACTGACATA
CACTATGTCCTTTAATGTAAATGAACAATCTTTCCTTATAACGATCGTTT
GCACATGAAGACCTCTGCAAAGCCAAATCTAGAAGTCCCTGAATCTTGGA
TGCTTTCTGTTCGTGCTCAAAAGCAGACCATTTCTGACAACCTAGTGACA
TCACAAACAAATCAGCCCAGTCAGATATTTCCATAAAATGATAGCGCCGC
AGTGCCAACAAGTGCTCTCTAAGATTAAAGCCTTCCTCAAGAAACTTAAT
AGTAAAGAAGCTTATATACTTATATTGAAGTAATATTTCTTGTAGAATAC
ATCCATCAACTATGATATCCAACGGTATCAAAAACTTTTGTTCTGAATGA
ATGTCACCATCACCATAGGTGGCACTTTTAAGCGGGTATTTTAATGTCCT
CGCCCACTCTGCTCCACCAGATGCACTAGGTAGCTCAGCAATTCCTTGTA
AATTTGTTTCTCTTGCGGAACATAAAGAAGCGGAGATTGGGTGATTTTCC
GCTATTGGTTTAATAGTACTACCAGAACACTCAACTGCTCTAGCAGAAGC
ACTCAGTTGCACAGACGCAGAAGCTTCAACCTTAGATCTATCACGAGAAC
TTAAAGGCAAGCTTTCAGAATGAACCTTAAAAGGGTCTGTAACTGATGAA
AAGTTGAACTTCGGTAAATAAGAAGACTGCTTGTTGATAAAACTAGTGCC
TTTTGAGTTTCCCGCTGTAGGAAGCCACAAAGTTTTGGTTAGCATGGGGT
TCATGCTAAATGCATAAGGCCAGCTAAAGCATGACGAGTAACAAGATAGA
GATCCAAATGTCCCCGTTGAAGTTTGCATTTGCCTTGATCCATCAAAACT
AAGCATGAAAGGACCAAATAATTTAGCAAAAGATGTTTCTCCACAACTGA
ACTTATCTGCACCCCCATCACCATTTTCAAAGCAGTATTCGGTCAACTGG
AGCTGCTGTGAACCCCTACACTTCATATAAGCACAGAACGGATTACTCAG
GAGCCCACCTAGGGGCCAGCACCCACCAGACTGACATGCTTCAGTTAAGT
TGTCAAATATTCTAAGATCCTTAATACCATCAGAGTTCGGGGAAGCAGAA
ATCTGATTTGTTTTCCTGTTTTGATGTTGAAGGTGGGAGCAAAAAGTGAT
AGGATATAAGTGTTCGGGAGCAGCATGGAAAGAAGGTGGATGCAAAGATG
GCCAATTGGTCTTAGCATAAGTTTGTAATATGCTATTTTTAGCATGATCT
ACTGGTAAGTTTGAAAACATAGATTTCGATGGTTGGCATACATTGTCATG
CAAATCATAGAAATTTTCATCTAGCCTTTCACCATTATAATCATTTGATG
AACATTCTGAAGATAGTGATTGTTCCAACTCAAATGCAGACTCCCCAGAC
GAACTAGAAGCATCAGAATCTGCATCACCAGAAGTCATTGTGGGATTGCC
ATCGATCCTCAGCACTGAACTTGTTCAAATAATTTTGAAGTTTTTCCAAC
ATATCTCTATACTTAATTTCTCTCTTTCGAATTAGATCTTCAAAATCATT
TATGTCAAAAATTAATGGGTTCAATAAAAAATCCAATTTGCTTGATGAAT
CAACCCAGAAGGGAAGAATCTCCCTGAGGACTGACAAATCACAAGGAACA
TATTCCCCTGAGGAAAGGTCGCTCAAGTCAAGCAATTTTAAAAGAACTTG
AAGTTGCTGTCCAGCTAGAAGTAGTGGATGACAAACATCCTTCAGAAAAC
AAGGAATTGACACTCCAGACTTGATAGAGGCTAAAGAAAATTTACGAGAA
AGGGAACTAGCATCAGTGGTTGGTGTGGTATCTGATGATGCTACAAAAAA
TTCACCATAAGGATCATCAATGGTAGCTCTATACATCCACAACTTGATAA
AACCAGAATAAGGCTCATAAGAACGAAGAAACAGAAACTTGAGAAGGGCA
TGATGAAATGGGTCTGCATCTCGGAGTTGAATATACAAATAGGTAAGTAA
GTCTGCTCCTCTTGGAAAATTATGGAAGTCGACGATCGAATCCAAGCTCA
AAACCTCCATAAAAGTTTGAGAAAGGCAGATGTTTCCAAGAGTTTCAATG
TGCGTTCTCAATTCTTTAGTATGCAAATAGACCTCCATAAAAGTTACCTC
CGGATGAACAACACCAGTTAGAGTGCCTTCAAGTTTATAAATGGGAAAAG
ACTCACTCTTGCACTGCACCGAACGTCTCAATTTTATTGAAGCTGATAAC
GTATTTAATGCACAGATATAACCTTCAAGAAGCTTTCTAATTGCGACAGC
AAATGCTTGGTTGACCAAACTATAAGGAGGACAATCCTGCATTTCAATTT
GTCCTTGATTTGATGGTAGCAGAAAATTTTCAGTATTGTCCCTTCTTGCT
GAATCAACCTTATGATCTGTACAAAGGAAATAACCGACAAATTCATGTAG
GAAAAAGAACAAAAGTCCTGAATAGCTGATAGATTTGAGCATCCCTCCCA
ACACATGGGTACTTGATAACCTGCACCACAAGCTTGGAATTTGATGAAAA
CTCCTATCAGCTGGACTTGAGCAAAATGAAAGTGCGAG
>Unigene348_All
GCGCTGCCTAAATTAAACCAATAATAAAATAGATTACAAATATAAAAGAA
AACGTGTGAATGCGCACAAACTATATTTAGAGATATAGTTATTGTTAAGA
TAAAAAAGGAAATTAAAAAAAGACATCGTATCAGCTTCTTGGTGTCGTTT
CAGTCGCTAGCCCAACGTATTTCCTTCTCTCCGTGATCGATCGTTTGTGG
ATTCTTCGGGAAATCTCTTATACTATCTTAGATTGATAGAGCACGGGCCG
AATGATTGACTTTCTTGGTTGTTCTAGGTCTGGAATCCATCCTGCAAGGT
GGAAAACAAGGGGGTTTGGGGATTTCGGCTTCAGATCGATGGGCGGCGGT
GGCTTTCTTGGCTGAGGTCAATGCGAGCTCCTGGAATCTTGCAAATTGGG
AAAGCCTGTGCTTTTGTTTGAGACAACAGTGAAGCAGTGGCTTGTAAGGA
GGCATCTAGGTTTCAAGCTGTCTGGCATATTTTGATGGAGAAGTAGGTTT
TGAAGCTCATCGGTTGAGGGGAAGTTGGGATATTCCGTGCTTTTTGAGGT
TGGTGAGTCTTTAGGGCTAGCGGAGATTTCTCCTTCGTAAGCTGCAACGC
TTCAGGGGGTTTGTATTTTTTTTTCTCTAGTTTTACCTATTGTTTCTTCG
CTGCTAGTGGTACTTGATCCTTCCTTTATCATGGAGCAAGTCATCGGTGG
GAAGTTTAAGCTTGGGAGAAAGATTGGAGGGGGATCTTTTGGAGAACTAC
ATCTTGGTGTCAACATACAGAGCGGGGAGGAAGTAGCCGTCAAGTTGGAA
TCTGTAAACACAAAACATCCTCAGCTTCATTATGAATCCAAACTTTACAT
GCTTCTTCAGGGTGGAACTGGAATTCCTCACCTGAAGTGGTTTGGCGTGG
AGGGTGAGTACAATGTTATGGTCATTGACCTTCTTGGGCCAAGCCTAGAA
GACTTATTCAACTATTGCAATAGAAAGTTCTCATTAAAAACTGTACTTAT
GCTTGCTGATCAGATGATCAATAGAGTGGAATATGTACATGGAAAATCCT
TTCTGCACCGAGACATAAAACCAGATAATTTTCTAATGGGTTTGGGTAGA
CGTGCAAATCAGGTTTACATTATTGATTTTGGTCTTGCCAAAAAGTACAA
GGATTCGACTCATCAGCACATTCCATACAGAGAGAACAAGAACTTAACGG
GGACGGCTAGATATGCAAGCATGAATACTCATCTTGGTATAGAGCAAAGC
AGAAGGGATGATTTGGAATCACTTGGTTATGTTCTGATGTACTTTCTGAG
GGGAAGTCTTCCGTGGCAGGGTCTCAAAGCGGGTACGAAGAAACAAAAGT
ATGAAAAAATTAGTGAAAGAAAAGTCTCCACATCAATTGAGGCTCTTTGT
AGAGGATATCCTTCAGAGTTTGCATCTTATTTTCATTACTGCCGTTCACT
TCGCTTTGATGACAAGCCTGATTATGCTTACCTCAAAAGAATATTTAGGG
ATCTTTTTATCCGGGAGGGTTTTCAGTTTGATTATGTGTTTGATTGGACC
ATTTTGAAATATCAGCAGTCCCAAGTTAATACTCCCCGGGCCATCGGTCA
AATTGCCGGGCCTAGCACTGGTTTACCACCAACCATTGGAAATACTGATA
AGCATTCAGGCCATGTTTTAAGCGGCGAAGAAGCTAGGACAAGTGGTTGG
TCTGCCATGGACCCTTCTAAGCGCAGGGCTTCTGGACCATTAAATCTGCC
AAGTGTTTCCAAGCAGAAGAGCCCTGTGCCAAATGATTCTGCTGGCACCA
AAGATGCTATGTTATCCAGTTCAAATTTCTTGGTGCGGCCAAGCAGTTCC
TCAAAACACGCTGCTGTTTCCAGCAGCCGAGACATGATGTTGAGTAGTGA
ATCAGATCCACCCTACACCCGCACATCCGATGCGAGTCCTGGTACTTTTC
GCGGTGTCTCTACCACTCAGAAAAGTCCTCCCCTCGGATCTGCAGATCCC
AAACGGTCTAATTCTGGTAGACATTACTATGAGTCCACTCTTAAAGGCAT
GGAGGGACTCAATTTCGACAATGATGACAGAGGTCAGTACTAAATACTAC
TTGGGCTCCTTCAACAACTTCACACTGTATAAATGATATGTTGTCGCTAG
AGAGAAAGATTTAGTTTTTTACTCGAAGCCTGCTGTATTTGCGCTGAGAA
GAAACAACAAAAAAAGTTAAGTGTGAGAGCAATGATGGATAAAACATTTG
TGGCTATCTGATGATGATGTATCTAAGCATTCAAAGAAGGCTCCACTTCT
GCTCACTGTTCTTGCCGCCATTCAATTGTATTTCTTGGCTGCTATAAATT
TTAAAGCCATAACTATATGTTAATCAGCTTTTTTACGTTTTAGCAGTGGT
TGCCTGCACACCTGAATCCTCAATGTAGTTGCAGTTGGTTGTTTTGGTAC
TATATCTGTGCATAAATAATAGTTTAATGCACTGAACCGCC
>Unigene349_All
CCCAGGTGAGCCTCGTTTCTCTCTCCCTCTCTTTGTCTCATTCTCTCTCT
CTCTCTCTTTGCCTCTGCCTCTGTTTTTCTGTTTTTATTCGGCTTGGCCG
CGATCCCTTGGTGTCGCCGGCAATCCCTTGTTGTTCGCCGGTGAAATCGA
GATGGCGGCGGCCAACATCGGGATGATGGATGGGGCGTACTTCGTGGGGA
GGAATGAGATACTTACGTGGATCAATGCCACGCTTCAGCTCAACCTCTCG
CGTGTGGAGGAGGCTGCGTGTGGTGCTGTCCAGTGCCAGATGATGGATAT
GGTTCACCCAGGCGTTGTTCCAATGCACAAGGTCAATTTTGATGCAAGGT
CAGAGTATGACATGATTCAGAATTACAAGCTTTTGCAGGAGGTGTTCAAC
AAGCTTAAGATAGAGAAGCATATTGAAGTCAACAAGCTTGTTAAAGGACG
ACCGCTAGACAACTTGGAATTTTTACAATGGCTGAAGCGTTACTGTGATT
CTGTAAATGGAGGCATTATGAACGAAAACTATAACCCTGTGGAAAGACGA
TGCAAAGGAGGGAAAGAAAGGAATATCAGAGTTTCTCAAAAAATATCCAA
ATCACTGCAGGCTAGCAACTTAGGAAATCGTGGCTCAATTGATGGTGCTA
AACACGCAACCGTGACTCCAAATTCAAATCCGGAGAATTCCACTGCTTAC
ATCCACGAACTATCTGAAAAGATTAAAGAAATGAAAATTTCATTGGAGAG
TATGGAGAAAGAAAGAGATTTTTACTATGAGAAGCTACGCTACGTTGAAA
TACTCTGCCAAAAGCCTGAAGTTGAGCATCTGCCGATGACAAAATCGATA
CTAAAGATTTTGTATTCCAATGATGAGAAAGATTCTCCTCTTTCTGAAGC
TGAAGAATCCCTCAACGAATCCATGGCCGCTGCCGATCTGGAAGCAGAAC
AGTAGAAAATGATCAAACGACACTGCATTTTTATATTCCCTGATGTTAAC
TCATCCATTCTAGCATTTGTGCAGAACCATCTCAAGTAGGTCTTACTGAA
CCCAAGCTCTGTTTCTGTTGACACCAGACTCAGTTTTCTGTGTTTGTTTT
TTTCAATTTTCTTTCTTTAGTTACTATCCCTGACATTTCTGGAGATGAAC
TGTTGTCCCCTCGTTGCTAATGAAGATGGTATGTTAACCATATGATTTTA
TGTAGATAGGAAGAGTTGCTAAGTATTTCTTGTTCCATATGCGAGTAGTT
CATACGGGGATATTTTGATATTTGGATCGTTTTCTGCTTCGTATCTTTAT
CTTCAAGTGTTTGGT
>Unigene350_All
CCAATATTTTCTGCCTCTGTACGCGGAGGTACTGTCCGATGCAAAAGAGT
CTAAAACCCTTTCTTCCCCTTTCCTTCGGGGTTTCATACCCCCGTACTGG
TGCGCTGTGTCTCTCACTTTCGAAGGCAACAATGACAGCTTCTGCTAAGC
AGGGCCTGTTCCACTCTCTCTGGTTTTCCACTTCCCTCCGACGGACAGAG
CATGGCTCAATCTCCTCGCCCCTTAGCAGGAAAAAGGGCATAGCTTCTTG
TCAGGGACGGATTATTCAACATGCGAACTTTACAACCTGTTGTTCCATTA
AGTGTGTACAATCATCTAATTTTACTACTGGTTCTGTTACATTAAAACAT
GGTTTGACTATGGAGGATAATGCACCTTATCAGCAGGTACAATCTTCATC
TTCTTGTTTTATGAATAGTTGGGAGAAGGCTAATGAAAGAGTTGGGCATA
ACAGTCAAAATGATAGATCGCAAGCACATACATCATTTGCAATAAGAGGT
GATAGAACGGGTGCCTCAAAAACTTTAAAAAAGTTGTCTTCTTATCCGCA
CATAGGGAATTCTAGAAAAGCATGGCGTCAAATAACAGATGAATGGGAGC
AGCAGAAGGCTCAATATTCTGTAAATAATGCAATGCCTGTAGAGGCTCCA
GATATTGTCCATGCTGTGGAAAAGGAAGAGGCTACGAGAAGCATATTAAA
AGAGCGAGGTTCTTCTCAGATATATCCTTCTTCGACATGTAACTCTAATC
CATTTGTCCAGCAATCAGCCCATATATTCAATGGGGAAAATATTGAGCTG
GCAAGCAAGCCAAAAGAAGATGATCCATCCAGTGTGGAACGCAAGCAGAA
ACTTACTAAAATATATGACAAAGTCCTAGTGGTTGATAATGTCAGTACTG
CTGAGGAGGTTGTTCAGTTGCTTACCACAAAGTACAGGAATCTTATCCAT
GCATGTGATACTGAGGTGGCGAAAATTGATGTTAAGCAGGAGACTCCTGT
TGACCATGGCGAGATTATATGTTTCAGCATCTATTGTGGGCCTCAAGCAG
AGTTTGGGAATGGAAAATCTTACATTTGGGTGGATGTGCTTGATGGTGGA
CGTGATGTCTTGATGAAATTTGCTAATTTTTTTGAAGACCAAACAATTAA
AAAGGTTTGGCATAACTACAGCTTTGACCGTCATATTATGGAGAACTGTG
GGATCAAGGTTTCGGGGTTTCATGCTGATACCATTCATCTTGCAAGACTT
TGGGATTCTTCAAGAAGAATTGATGGTGGGTACTCGCTTGAAGCCCTTAC
GTGTGATCCAATTGTCATGTCAGGAACTGGATTTCACATTGTCGATGAAT
TTATTGGTAAGATATCAATGAAGACGCTATTTGGCAAGAAAAAAGTGAAG
AAAGATGGTTCAGAAGGCAAATCCATTACGATTGCTCCTGTCGAGCTTCT
TCAAAGGGAAGAGCTTATACCATGGATTTGCTATTCTGTTTCAGATTCCA
TAAACACTCTCAGACTCTATGAAAGTTTGAAGGCAAAGTTGGAGGCTATG
GACTGGGTTTTTGATGGTGTTTGCAAAGGTTCAATGTATGGATTTTATGA
AGAATACTGGCGTCCATTTGGTAACCTCTTAGCGAACATGGAAACTGAAG
GGCTGCTTGTTGATCGAGCCTATCTTTCAGAAGTTGAAAAAGTTGCTATC
GCTGAACAAGAGGTAGCTGCTGATAGATTCCGTAGTTGGGCATCCAAGTA
TTGCCCTGATGCAAAATACATGAATGTCGGAAGTGACGCTCAAATCCGTC
AGCTATTTTTTGGCGGAACAGCTAACAGCAGAAAAGATGTAGAGCAAAAG
TTGCCGAACTCCAAGACCTTCAAAGTGCTCAATGCTGAACATGTTACTGA
AGATGGAAAAAAGAATCCATCAAAATATCGTAACATTACTCTGCATTGTT
TTGGTAAGGAGATGCAAGCAGAGATTTATACAGCTTCTGGGTGGCCTTCC
GTCAGTGGTGATGTTTTAAAAACCTTTGCTGGAAAAATTTCTCCAGACTA
CACTAATCTGATGGGCGATGGATTCGATCCAGAACCAGATACTGAGCATA
ATTTATTAGTAGAGGAATCATCTGATATTATTCGACTTTCCAGAGATATG
TCTGTTTATGGTACAGCTTATGATGCTTTTGGTCGGGGTAAGGAAGGGAG

>Unigene351_All
TCTCTCTCTCTCTCTCTTATATATTAACAGTTCATGTTGAAAAGCATAAG
AGTACAACTCTTAGATCTCAAACAGATTATAAAACGTCTCCTCTTTCCTC
TTTCATCCAATTCTGAGCTAACAAGTTGATGACTGGTCTACAAGACTATG
AATATATCATTTTTTTTTCATTTTAGTTAATTAGCTGATCCAACAGCAAA
AGGCTCTTACTCTGCATCAGAAGGCGATCGATGGAGCAAACAGGAAGAAT
CGAAAGTCCTTTCTCAAGCCCCAACCCCAGCATCTTGCTCAGAAGAAGAA
TTCTCTCATGGAGCAAAGAGAACAACCGACCAGCTTCTGTTCATGTTCAT
[truncated: 19,202,188 more chars]
