# Supplementary material for: Deep sequencing–based comparative transcriptional profiles of Cymbidium hybridum roots in response to mycorrhizal and non-mycorrhizal beneficial fungi
Source: BMC Genomics. 2014 Aug 31;15(1):747. doi: 10.1186/1471-2164-15-747 (PMC4162972; doi:10.1186/1471-2164-15-747)
Supplement: Supplementary file 6 — Additional file 6: Table S3: Highly abundant transcripts in CyTr-unigenes (Top 50). (XLS 54 KB) [file 12864_2014_6428_MOESM6_ESM.xls]

## Sheet: Sheet1
				Table S3 Highly abundant transcripts in CyTr-unigene (Top 50)
geneID	geneLength	CyTr_rawreads(22390958)	CyTr_RPKM	Nr-ID	Nr-Score	Nr-Evalue	Nr-annotation	Swissprot-ID	Swissprot-Score	Swissprot-Evalue	Swissprot-annotation	COG-Protein-or-Domain	COG-Score	COG-Evalue	COG-ID	COG-Function-Description	KO_id	KEGG-Evalue	KEGG-Score	KEGG-Gene	ko_definition	GO-BiologicalProcess	GO-MolecularFunction	Go-CellularComponent
Unigene14222_All	1199	2669219	99424.3	gi|436827|gb|AAA19578.1|	320	3e-86	lectin [Cymbidium hybrid cultivar]	sp|P30617|LEC_GALNI	144	1e-33	Mannose-specific lectin OS=Galanthus nivalis PE=1 SV=1	--	--	--	--	--	--	--	--	--	--	-	-	-
Unigene4436_All	1078	271924	11265.6	gi|224083006|ref|XP_002306927.1|	486	1e-136	light-harvesting complex II protein Lhcb1 [Populus trichocarpa] >gi|222856376|gb|EEE93923.1| light-harvesting complex II protein Lhcb1 [Populus trichocarpa]	sp|P12333|CB2A_SPIOL	484	6e-136	Chlorophyll a-b binding protein, chloroplastic OS=Spinacia oleracea PE=1 SV=1	--	--	--	--	--	K08912	3e-132	468	ath:AT2G34430	light-harvesting complex II chlorophyll a/b binding protein 1	-	-	-
Unigene10357_All	2318	359171	6920.14	gi|192910916|gb|ACF06566.1|	966	0	catalase 2 [Elaeis guineensis]	sp|Q0E4K1|CATA1_ORYSJ	890	0	Catalase isozyme A OS=Oryza sativa subsp. japonica GN=CATA PE=2 SV=1	BH1306	454	2e-127	COG0753	Catalase	K03781	0	890	osa:4328073	catalase [EC:1.11.1.6]	GO:0042743//hydrogen peroxide metabolic process;GO:0006950//response to stress	GO:0005506//iron ion binding;GO:0004601//peroxidase activity	GO:0005777//peroxisome
Unigene16259_All	1017	153726	6750.78	gi|283135888|gb|ADB11335.1|	244	2e-63	phi class glutathione transferase GSTF7 [Populus trichocarpa]	sp|O65857|GSTF1_ORYSJ	209	2e-53	Probable glutathione S-transferase GSTF1 OS=Oryza sativa subsp. japonica GN=GSTF1 PE=1 SV=2	YPO1314	87.4	4e-17	COG0625	Glutathione S-transferase	K00799	1e-48	190	ath:AT2G47730	glutathione S-transferase [EC:2.5.1.18]	-	-	-
Unigene4254_All	1838	244579	5942.94	gi|48527431|gb|AAT45847.1|	879	0	elongation factor 1-alpha 1 [Elaeis guineensis] >gi|192913028|gb|ACF06622.1| elongation factor 1-alpha 1 [Elaeis guineensis]	sp|O49169|EF1A_MANES	875	0	Elongation factor 1-alpha OS=Manihot esculenta GN=EF1 PE=3 SV=1	SPCC794.09c	686	0	COG5256	Translation elongation factor EF-1alpha (GTPase)	K03231	0	881	pop:POPTR_675976	elongation factor EF-1 alpha subunit [EC:3.6.5.3]	-	-	-
Unigene8282_All	480	61508	5722.92	gi|226499354|ref|NP_001147027.1|	275	1e-73	polyubiquitin containing 7 ubiquitin monomers [Zea mays] >gi|195606596|gb|ACG25128.1| polyubiquitin containing 7 ubiquitin monomers [Zea mays]	sp|P69326|UBIQ_WHEAT	150	3e-36	Ubiquitin OS=Triticum aestivum PE=3 SV=1	YLL039c	269	2e-72	COG5272	Ubiquitin	K08770	3e-74	273	olu:OSTLU_26775	ubiquitin C	-	-	-
Unigene2357_All	592	62206	4692.86	gi|16304008|gb|AAL16908.1|AF420017_1	152	3e-36	metallothionein-like protein type 2 [Narcissus pseudonarcissus]	sp|O22319|MT2_MUSAC	137	6e-32	Metallothionein-like protein type 2 OS=Musa acuminata PE=3 SV=2	--	--	--	--	--	--	--	--	--	--	-	GO:0043169//cation binding	-
Unigene9291_All	2235	212170	4239.69	gi|115486793|ref|NP_001068540.1|	1231	0	Os11g0703900 [Oryza sativa Japonica Group] >gi|62733235|gb|AAX95352.1| dnaK-type molecular chaperone hsp70 - rice (fragment) [Oryza sativa Japonica Group] >gi|113645762|dbj|BAF28903.1| Os11g0703900 [Oryza sativa Japonica Group]	sp|P27322|HSP72_SOLLC	1199	0	Heat shock cognate 70 kDa protein 2 OS=Solanum lycopersicum GN=HSC-2 PE=2 SV=1	SPAC13G7.02c	942	0	COG0443	Molecular chaperone	K03283	0	1231	osa:4351208	heat shock 70kDa protein 1/8	GO:0008152//metabolic process;GO:0050896//response to stimulus	GO:0016628//oxidoreductase activity, acting on the CH-CH group of donors, NAD or NADP as acceptor;GO:0032559//adenyl ribonucleotide binding	-
Unigene15103_All	2414	200199	3703.84	gi|115455327|ref|NP_001051264.1|	662	0	Os03g0748000 [Oryza sativa Japonica Group] >gi|108711072|gb|ABF98867.1| YT521-B-like family protein, expressed [Oryza sativa (japonica cultivar-group)] >gi|113549735|dbj|BAF13178.1| Os03g0748000 [Oryza sativa Japonica Group]	sp|Q8BYK6|YTHD3_MOUSE	215	1e-54	YTH domain family protein 3 OS=Mus musculus GN=Ythdf3 PE=1 SV=2	--	--	--	--	--	--	--	--	--	--	-	-	GO:0043231//intracellular membrane-bounded organelle;GO:0031410//cytoplasmic vesicle
Unigene10308_All	994	81122	3644.85	gi|260513074|gb|ACX42438.1|	72.4	8e-12	70 kDa heat shock protein [Chlamydomonas sp. ICE-L]	sp|P46587|HSP72_CANAL	75.5	5e-13	Heat shock protein SSA2 OS=Candida albicans GN=SSA2 PE=1 SV=3	YER103w	74.3	3e-13	COG0443	Molecular chaperone	K03283	4e-13	72.4	ath:AT5G02490	heat shock 70kDa protein 1/8	-	-	-
Unigene7377_All	1501	122282	3638.39	gi|224072580|ref|XP_002303791.1|	471	1e-132	light-harvesting complex I protein Lhca2 [Populus trichocarpa] >gi|222841223|gb|EEE78770.1| light-harvesting complex I protein Lhca2 [Populus trichocarpa]	sp|P13869|CB12_PETHY	471	8e-132	Chlorophyll a-b binding protein, chloroplastic OS=Petunia hybrida PE=2 SV=1	--	--	--	--	--	K08908	7e-132	467	pop:POPTR_548030	light-harvesting complex I chlorophyll a/b binding protein 2	-	-	-
Unigene4963_All	2984	236416	3538.39	gi|16904543|emb|CAD10740.1|	1086	0	lipoxygenase [Corylus avellana]	sp|P37831|LOX1_SOLTU	1040	0	Lipoxygenase 1 OS=Solanum tuberosum GN=LOX1.1 PE=2 SV=1	mlr2363	53.1	3e-06	COG0515	Serine/threonine protein kinase	K00454	0	1035	ath:AT1G55020	lipoxygenase [EC:1.13.11.12]	GO:0006633//fatty acid biosynthetic process	GO:0046872//metal ion binding;GO:0016702//oxidoreductase activity, acting on single donors with incorporation of molecular oxygen, incorporation of two atoms of oxygen	-
Unigene2509_All	1696	108641	2860.85	gi|290766479|gb|ADD60242.1|	804	0	alpha-form rubisco activase [Glycine max] >gi|290766489|gb|ADD60247.1| alpha-form rubisco activase [Glycine max]	sp|Q7X9A0|RCA1_LARTR	790	0	Ribulose bisphosphate carboxylase/oxygenase activase 1, chloroplastic OS=Larrea tridentata GN=RCA1 PE=2 SV=1	AF1297	56.6	1e-07	COG0464	ATPases of the AAA+ class	K03064	9e-07	52.4	zma:100282100	26S proteasome regulatory subunit T4	-	-	-
Unigene15188_All	2044	124934	2729.78	gi|146724107|gb|ABQ42552.1|	298	2e-79	chloroplast ribulose-1,5-bisphosphate carboxylase/oxygenase small subunit [Musa acuminata] >gi|238801314|gb|ACR56377.1| chloroplast ribulose-1,5-bisphosphate carboxylase/oxygenase small subunit [Musa acuminata AAA Group]	sp|O24045|RBS_MUSAC	297	2e-79	Ribulose bisphosphate carboxylase small chain, chloroplastic OS=Musa acuminata GN=RBCS1 PE=2 SV=1	slr0012	104	5e-22	COG4451	Ribulose bisphosphate carboxylase small subunit	K01602	4e-70	263	osa:4351966	ribulose-bisphosphate carboxylase small chain [EC:4.1.1.39]	GO:0043094//cellular metabolic compound salvage;GO:0015977//carbon utilization by fixation of carbon dioxide	GO:0016491//oxidoreductase activity;GO:0016831//carboxy-lyase activity	GO:0009536//plastid
Unigene10649_All	2983	181665	2719.85	gi|119638454|gb|ABL85045.1|	568	1e-160	zinc carboxy peptidase [Brachypodium sylvaticum]	sp|P12062|CB26_PETSP	507	2e-142	Chlorophyll a-b binding protein 37, chloroplastic OS=Petunia sp. GN=CAB37 PE=3 SV=1	--	--	--	--	--	K08913	7e-141	498	ath:AT3G27690	light-harvesting complex II chlorophyll a/b binding protein 2	-	-	-
Unigene5923_All	739	43574	2633.36	gi|9837528|gb|AAG00586.1|	75.1	8e-13	cytokinin-specific binding protein 1 [Lupinus luteus]	--	--	--	--	--	--	--	--	--	--	--	--	--	--	-	-	-
Unigene5019_All	1851	107418	2591.78	gi|4589726|dbj|BAA76883.1|	701	0	DnaJ homolog protein [Salix gilgiana] >gi|4589739|dbj|BAA76888.1| DnaJ homolog protein [Salix gilgiana]	sp|P42824|DNJH2_ALLPO	681	0	DnaJ protein homolog 2 OS=Allium porrum GN=LDJ2 PE=2 SV=1	SPBC1734.11	357	5e-98	COG0484	DnaJ-class molecular chaperone with C-terminal Zn finger domain	K09503	0	733	vvi:100242705	DnaJ homolog subfamily A member 2	GO:0008213;GO:0006950//response to stress;GO:0006730//one-carbon metabolic process	GO:0043169//cation binding;GO:0005515//protein binding;GO:0008168//methyltransferase activity;GO:0032559//adenyl ribonucleotide binding	GO:0044424//intracellular part
Unigene5292_All	1147	59825	2329.41	gi|225428473|ref|XP_002284230.1|	253	2e-66	PREDICTED: similar to Os03g0670700 [Vitis vinifera]	sp|P49310|GRP1_SINAL	238	6e-62	Glycine-rich RNA-binding protein GRP1A OS=Sinapis alba PE=2 SV=1	XF0818	89	1e-17	COG2730	Endoglucanase	K13195	3e-62	235	pop:POPTR_712972	cold-inducible RNA-binding protein	-	-	-
Unigene4393_All	995	51892	2329.19	gi|192913020|gb|ACF06618.1|	330	2e-89	meloidogyne-induced giant cell protein-like protein [Elaeis guineensis]	sp|Q5PPV4|CHAC2_XENLA	122	5e-27	Cation transport regulator-like protein 2 OS=Xenopus laevis GN=chac2 PE=2 SV=1	AGl2432	92	1e-18	COG3703	Uncharacterized protein involved in cation transport	K07232	1e-51	200	ath:AT1G44790	cation transport protein ChaC	-	-	-
Unigene15797_All	388	19577	2253.42	gi|241740196|gb|ACS68205.1|	251	2e-66	ubiquitin 10.2 [Brassica napus]	sp|P69326|UBIQ_WHEAT	150	2e-36	Ubiquitin OS=Triticum aestivum PE=3 SV=1	YLL039c	247	3e-66	COG5272	Ubiquitin	K08770	1e-67	251	olu:OSTLU_26775	ubiquitin C	-	-	GO:0044424//intracellular part
Unigene12994_All	1179	58196	2204.48	gi|1729971|sp|P50156.1|TIP11_ORYSJ	423	1e-117	RecName: Full=Probable aquaporin TIP1-1; AltName: Full=Tonoplast intrinsic protein 1-1; Short=OsTIP1;1; AltName: Full=rTIP1 >gi|15451613|gb|AAK98737.1|AC090485_16 Tonoplast intrinsic protein [Oryza sativa Japonica Group] >gi|473997|dbj|BAA05017.1| gamma-Tip [Oryza sativa] >gi|145226732|gb|ABP48112.1| water channel protein [Oryza sativa Japonica Group]	sp|P50156|TIP11_ORYSJ	423	1e-117	Probable aquaporin TIP1-1 OS=Oryza sativa subsp. japonica GN=TIP1-1 PE=2 SV=1	MTH103	106	7e-23	COG0580	Glycerol uptake facilitator and related permeases (Major Intrinsic Protein Family)	K09873	1e-118	423	osa:4331608	aquaporin TIP	-	-	-
Unigene5969_All	469	20906	1990.79	gi|241740196|gb|ACS68205.1|	305	1e-82	ubiquitin 10.2 [Brassica napus]	sp|P69326|UBIQ_WHEAT	150	3e-36	Ubiquitin OS=Triticum aestivum PE=3 SV=1	YLL039c	300	5e-82	COG5272	Ubiquitin	K08770	8e-84	305	olu:OSTLU_26775	ubiquitin C	-	-	GO:0044424//intracellular part
Unigene7549_All	968	41494	1914.42	gi|75222628|sp|Q5J907.1|TCTP_ELAGV	305	6e-82	RecName: Full=Translationally-controlled tumor protein homolog; Short=TCTP >gi|36963062|gb|AAQ87663.1| translationally controlled tumor protein [Elaeis guineensis]	sp|Q5J907|TCTP_ELAGV	305	3e-82	Translationally-controlled tumor protein homolog OS=Elaeis guineensis var. tenera GN=TCTP PE=2 SV=1	--	--	--	--	--	--	--	--	--	--	-	-	-
Unigene7538_All	1019	42712	1871.99	gi|73647738|gb|AAZ79357.1|	458	1e-128	ascorbate peroxidase [Vitis pseudoreticulata]	sp|P48534|APX1_PEA	443	1e-123	L-ascorbate peroxidase, cytosolic OS=Pisum sativum GN=APX1 PE=1 SV=2	YKR066c	176	4e-44	COG0376	Catalase (peroxidase I)	K00428	1e-128	456	vvi:100233013	cytochrome c peroxidase [EC:1.11.1.5]	-	-	-
Unigene11374_All	910	37967	1863.34	gi|192911946|gb|ACF06581.1|	208	8e-53	translational initiation factor eIF1 [Elaeis guineensis]	sp|P41568|SUI11_ARATH	204	7e-52	Protein translation factor SUI1 homolog 1 OS=Arabidopsis thaliana GN=At4g27130 PE=2 SV=2	YNL244c	124	3e-28	COG0023	Translation initiation factor 1 (eIF-1/SUI1) and related proteins	--	--	--	--	--	GO:0006412//translation	GO:0008135//translation factor activity, nucleic acid binding	-
Unigene13608_All	1700	68376	1796.31	gi|115484401|ref|NP_001065862.1|	670	0	Os11g0171300 [Oryza sativa Japonica Group] >gi|78099750|sp|Q40677.2|ALFC_ORYSJ RecName: Full=Fructose-bisphosphate aldolase, chloroplastic; Short=ALDP; Flags: Precursor >gi|62732953|gb|AAX95072.1| Fructose-bisphosphate aldolase class-I [Oryza sativa Japonica Group] >gi|113644566|dbj|BAF27707.1| Os11g0171300 [Oryza sativa Japonica Group]	sp|Q40677|ALFC_ORYSJ	670	0	Fructose-bisphosphate aldolase, chloroplastic OS=Oryza sativa subsp. japonica GN=Os11g0171300 PE=1 SV=2	XF0826	298	2e-80	COG3588	Fructose-1,6-bisphosphate aldolase	K01623	0	670	osa:4349897	fructose-bisphosphate aldolase, class I [EC:4.1.2.13]	-	-	-
Unigene16645_All	1354	54267	1789.96	gi|29650725|gb|AAO86706.1|	523	1e-147	plasma membrane intrinsic protein [Zea mays]	sp|Q9XF59|PIP12_MAIZE	521	3e-147	Aquaporin PIP1-2 OS=Zea mays GN=PIP1-2 PE=1 SV=1	SMa0627	121	3e-27	COG0580	Glycerol uptake facilitator and related permeases (Major Intrinsic Protein Family)	K09872	4e-147	518	osa:4336646	aquaporin PIP	-	-	-
Unigene13159_All	1111	42777	1719.58	gi|151935411|gb|ABS18744.1|	298	8e-80	ubiqutin ligase-like protein [Oryza sativa Japonica Group]	sp|P69326|UBIQ_WHEAT	150	2e-35	Ubiquitin OS=Triticum aestivum PE=3 SV=1	YLL039c	291	1e-78	COG5272	Ubiquitin	K08770	4e-81	298	sbi:SORBI_03g043940	ubiquitin C	-	-	GO:0043231//intracellular membrane-bounded organelle
Unigene10125_All	1635	61775	1687.42	gi|6103623|gb|AAF03692.1|AF172094_1	741	0	actin [Picea rubens]	sp|P53492|ACT7_ARATH	735	0	Actin-7 OS=Arabidopsis thaliana GN=ACT7 PE=1 SV=1	SPBC32H8.12c	672	0	COG5277	Actin and related proteins	K05692	0	738	pop:POPTR_561252	actin beta/gamma 1	-	-	-
Unigene2700_All	990	37399	1687.14	gi|300167371|gb|EFJ33976.1|	363	2e-99	ARF family GTPase [Selaginella moellendorffii] >gi|300170884|gb|EFJ37485.1| ARF family GTPase [Selaginella moellendorffii]	sp|P51823|ARF2_ORYSJ	361	5e-99	ADP-ribosylation factor 2 OS=Oryza sativa subsp. japonica GN=ARF PE=2 SV=2	YDL137w	299	6e-81	COG1100	GTPase SAR1 and related small G proteins	K07977	3e-100	361	osa:4326208	Arf/Sar family, other	-	-	-
Unigene8171_All	859	31644	1645.23	gi|115479839|ref|NP_001063513.1|	83.2	4e-15	Os09g0484200 [Oryza sativa Japonica Group] >gi|113631746|dbj|BAF25427.1| Os09g0484200 [Oryza sativa Japonica Group]	sp|P13627|CY1_PARDE	82.8	3e-15	Cytochrome c1 OS=Paracoccus denitrificans GN=petC PE=4 SV=1	Cgl2013	76.6	5e-14	COG0552	Signal recognition particle GTPase	K13171	5e-07	52	rcu:RCOM_0733150	serine/arginine repetitive matrix protein 1	-	-	-
Unigene5171_All	1023	37081	1618.84	gi|1015937|emb|CAA62943.1|	476	1e-133	extensin class 1 protein [Vigna unguiculata]	sp|P06599|EXTN_DAUCA	309	2e-83	Extensin OS=Daucus carota PE=2 SV=1	XF0818	125	1e-28	COG2730	Endoglucanase	K13095	5e-27	118	sbi:SORBI_01g038690	splicing factor 1	GO:0007047//cell wall organization	GO:0005198//structural molecule activity	-
Unigene9669_All	296	10727	1618.5	gi|1015937|emb|CAA62943.1|	234	2e-61	extensin class 1 protein [Vigna unguiculata]	sp|P06599|EXTN_DAUCA	157	2e-38	Extensin OS=Daucus carota PE=2 SV=1	XF0818	72.8	1e-13	COG2730	Endoglucanase	K12831	2e-18	87	cre:CHLREDRAFT_196073	splicing factor 3B subunit 4	GO:0007047//cell wall organization	GO:0005198//structural molecule activity	-
Unigene8575_All	2250	76903	1526.47	gi|32454706|gb|AAP83134.1|	941	0	lipoxygenase [Nicotiana attenuata] >gi|32454710|gb|AAP83136.1| lipoxygenase [Nicotiana attenuata]	sp|P37831|LOX1_SOLTU	935	0	Lipoxygenase 1 OS=Solanum tuberosum GN=LOX1.1 PE=2 SV=1	--	--	--	--	--	K00454	0	897	osa:4333821	lipoxygenase [EC:1.13.11.12]	-	-	-
Unigene8830_All	664	21928	1474.89	gi|75306070|sp|Q944U4.1|METK_DENCR	206	1e-52	RecName: Full=S-adenosylmethionine synthase; Short=AdoMet synthase; AltName: Full=Methionine adenosyltransferase; Short=MAT >gi|16226059|gb|AAL16064.1|AF420238_1 S-adenosyl-L-methionine synthetase [Dendrobium crumenatum]	sp|Q944U4|METK_DENCR	206	8e-53	S-adenosylmethionine synthase OS=Dendrobium crumenatum GN=SAMS PE=2 SV=1	NMB1799	102	4e-22	COG0192	S-adenosylmethionine synthetase	K00789	3e-53	204	pop:POPTR_834837	S-adenosylmethionine synthetase [EC:2.5.1.6]	-	-	-
Unigene14530_All	312	10208	1461.21	gi|1015937|emb|CAA62943.1|	239	5e-63	extensin class 1 protein [Vigna unguiculata]	sp|P06599|EXTN_DAUCA	167	2e-41	Extensin OS=Daucus carota PE=2 SV=1	XF0818	77	8e-15	COG2730	Endoglucanase	K12831	5e-20	92.4	cre:CHLREDRAFT_196073	splicing factor 3B subunit 4	-	-	-
Unigene6871_All	917	28953	1410.11	gi|8954298|gb|AAD27882.2|AF139470_1	415	1e-115	chlorophyll a/b-binding protein CP24 precursor [Vigna radiata]	sp|P27524|CB4A_SOLLC	405	2e-112	Chlorophyll a-b binding protein CP24 10A, chloroplastic OS=Solanum lycopersicum GN=CAP10A PE=3 SV=1	--	--	--	--	--	K08917	3e-107	384	ath:AT1G15820	light-harvesting complex II chlorophyll a/b binding protein 6	-	-	-
Unigene5425_All	1887	59436	1406.71	gi|115452251|ref|NP_001049726.1|	555	1e-156	Os03g0278400 [Oryza sativa Japonica Group] >gi|113548197|dbj|BAF11640.1| Os03g0278400 [Oryza sativa Japonica Group]	sp|Q9M354|AGD6_ARATH	544	1e-153	Probable ADP-ribosylation factor GTPase-activating protein AGD6 OS=Arabidopsis thaliana GN=AGD6 PE=1 SV=1	YDL226c	155	3e-37	COG5347	GTPase-activating protein that regulates ARFs (ADP-ribosylation factors), involved in ARF-mediated vesicular transport	K12492	7e-178	620	vvi:100251169	ADP-ribosylation factor GTPase-activating protein 1	-	-	-
Unigene8387_All	1664	51791	1390.04	gi|10720220|sp|Q41249.1|PORA_CUCSA	617	1e-175	RecName: Full=Protochlorophyllide reductase, chloroplastic; Short=PCR; AltName: Full=NADPH-protochlorophyllide oxidoreductase; Short=POR; Flags: Precursor >gi|2244614|dbj|BAA21089.1| NADPH-protochlorophyllide oxidoreductase [Cucumis sativus]	sp|Q41249|PORA_CUCSA	617	8e-176	Protochlorophyllide reductase, chloroplastic OS=Cucumis sativus GN=PORA PE=2 SV=1	all1743	358	2e-98	COG1028	Dehydrogenases with different specificities (related to short-chain alcohol dehydrogenases)	K00218	6e-159	557	osa:4337415	protochlorophyllide reductase [EC:1.3.1.33]	-	-	-
Unigene16044_All	741	23028	1387.92	gi|1345537|emb|CAA39215.1|	231	5e-60	extensin (class I) [Solanum lycopersicum]	sp|P06599|EXTN_DAUCA	160	8e-39	Extensin OS=Daucus carota PE=2 SV=1	Rv3876	83.6	3e-16	COG0455	ATPases involved in chromosome partitioning	K12831	9e-19	90.5	cre:CHLREDRAFT_196073	splicing factor 3B subunit 4	-	-	-
Unigene6191_All	2596	77653	1335.92	gi|115464703|ref|NP_001055951.1|	463	1e-129	Os05g0498700 [Oryza sativa Japonica Group] >gi|113579502|dbj|BAF17865.1| Os05g0498700 [Oryza sativa Japonica Group]	sp|P37707|B2_DAUCA	290	3e-77	B2 protein OS=Daucus carota PE=2 SV=1	asl4452	80.1	2e-14	COG0267	Ribosomal protein L33	K02963	6e-42	169	vvi:4025061	small subunit ribosomal protein S18	-	-	-
Unigene5465_All	3496	104392	1333.59	gi|226529209|ref|NP_001152647.1|	98.6	5e-19	transcriptional regulatory protein algP [Zea mays] >gi|195658555|gb|ACG48745.1| transcriptional regulatory protein algP [Zea mays]	sp|O10341|Y091_NPVOP	85.5	2e-15	Uncharacterized 29.3 kDa protein OS=Orgyia pseudotsugata multicapsid polyhedrosis virus GN=ORF92 PE=4 SV=1	slr0599	64.7	1e-09	COG0515	Serine/threonine protein kinase	K12826	1e-09	62.8	osa:4332334	splicing factor 3A subunit 2	-	-	-
Unigene2510_All	1767	50484	1275.98	gi|13430338|gb|AAK25801.1|AF338240_1	764	0	rubisco activase [Zantedeschia aethiopica]	sp|Q7X999|RCA2_LARTR	745	0	Ribulose bisphosphate carboxylase/oxygenase activase 2, chloroplastic OS=Larrea tridentata GN=RCA2 PE=2 SV=1	AF1297	55.5	3e-07	COG0464	ATPases of the AAA+ class	K03064	1e-06	52	zma:100282100	26S proteasome regulatory subunit T4	-	-	-
Unigene16027_All	1500	42644	1269.68	gi|24745591|dbj|BAC23028.1|	136	6e-31	hydroxyproline-rich glycoprotein [Solanum tuberosum]	sp|P06599|EXTN_DAUCA	134	2e-30	Extensin OS=Daucus carota PE=2 SV=1	--	--	--	--	--	K12831	2e-08	57.8	osa:4348798	splicing factor 3B subunit 4	-	-	-
Unigene316_All	622	16939	1216.26	gi|1015937|emb|CAA62943.1|	441	1e-123	extensin class 1 protein [Vigna unguiculata]	sp|Q9M1G9|EXTN2_ARATH	297	3e-80	Extensin-2 OS=Arabidopsis thaliana GN=EXT2 PE=2 SV=1	YDL140c	111	1e-24	COG0086	DNA-directed RNA polymerase, beta' subunit/160 kD subunit	K12831	9e-27	116	cre:CHLREDRAFT_196073	splicing factor 3B subunit 4	GO:0007047//cell wall organization	GO:0005198//structural molecule activity	GO:0044464//cell part
Unigene4193_All	798	21068	1179.09	gi|60459395|gb|AAX20043.1|	111	9e-24	cold-inducible protein [Capsicum annuum]	sp|Q9QX47|SON_MOUSE	67.4	1e-10	Protein SON OS=Mus musculus GN=Son PE=1 SV=1	aq_2032	54.7	2e-07	COG0532	Translation initiation factor 2 (IF-2; GTPase)	K03262	1e-08	57.4	cre:CHLREDRAFT_142465	translation initiation factor eIF-5	-	-	-
Unigene8359_All	5615	141066	1122.02	gi|124359291|gb|ABD28426.2|	645	0	RNA-directed DNA polymerase (Reverse transcriptase) [Medicago truncatula]	sp|P27521|CA4_ARATH	401	3e-110	Chlorophyll a-b binding protein 4, chloroplastic OS=Arabidopsis thaliana GN=LHCA4 PE=1 SV=1	YBL084c	60.1	4e-08	COG0457	FOG: TPR repeat	K08910	5e-115	413	pop:POPTR_671325	light-harvesting complex I chlorophyll a/b binding protein 4	-	-	-
Unigene9272_All	770	19285	1118.55	gi|2108256|emb|CAA73601.1|	150	2e-35	extensin [Bromheadia finlaysoniana]	sp|P06599|EXTN_DAUCA	103	1e-21	Extensin OS=Daucus carota PE=2 SV=1	CC3494_1	58.2	2e-08	COG3637	Opacity protein and related surface antigens	K12831	2e-10	62.8	cre:CHLREDRAFT_196073	splicing factor 3B subunit 4	GO:0007047//cell wall organization	GO:0005198//structural molecule activity	-
Unigene10744_All	721	17945	1111.57	gi|195612622|gb|ACG28141.1|	122	4e-27	vegetative cell wall protein gp1 precursor [Zea mays]	sp|O96614|SER1_GALME	74.7	6e-13	Sericin-1 (Fragment) OS=Galleria mellonella GN=SER1 PE=2 SV=1	XF0818	69.3	6e-12	COG2730	Endoglucanase	--	--	--	--	--	-	-	GO:0031410//cytoplasmic vesicle
Unigene2177_All	1061	26319	1107.85	gi|288310312|gb|ADC45395.1|	514	1e-145	HSP90-1 [Glycine max]	sp|Q0J4P2|HSP81_ORYSJ	511	2e-144	Heat shock protein 81-1 OS=Oryza sativa subsp. japonica GN=HSP81-1 PE=2 SV=2	SPAC926.04c	343	4e-94	COG0326	Molecular chaperone, HSP90 family	K04079	2e-146	515	pop:POPTR_582316	molecular chaperone HtpG	-	-	-
