# Supplementary material for: Deep sequencing–based comparative transcriptional profiles of Cymbidium hybridum roots in response to mycorrhizal and non-mycorrhizal beneficial fungi
Source: BMC Genomics. 2014 Aug 31;15(1):747. doi: 10.1186/1471-2164-15-747 (PMC4162972; doi:10.1186/1471-2164-15-747)
Supplement: Supplementary file 8 — Additional file 8: Table S5: Statistics of DGE sequencing. (XLSX 10 KB) [file 12864_2014_6428_MOESM8_ESM.xlsx]

## Sheet: data
	Table S5 Statistics of DGE sequencing
Sample name	Raw reads	Clean reads	clean bases	Error rate(%)	Q20(%)	Q30(%)	GC content(%)
CyEX20	15293516	14859171	1.51G	0.03	97.98	93.93	46.4
CyEX21	12082110	11917617	1.19G	0.03	97.85	93.56	47.64
CyEX22	14582527	14172845	1.44G	0.03	98.09	94.26	46.2
CyEX23	11293165	10947840	1.11G	0.03	98.13	95.35	47.29
