# Supplementary material for: Deep sequencing–based comparative transcriptional profiles of Cymbidium hybridum roots in response to mycorrhizal and non-mycorrhizal beneficial fungi
Source: BMC Genomics. 2014 Aug 31;15(1):747. doi: 10.1186/1471-2164-15-747 (PMC4162972; doi:10.1186/1471-2164-15-747)
Supplement: Supplementary file 9 — Additional file 9: Table S6: Statistics of uniquely mapped reads for each sample. (XLSX 10 KB) [file 12864_2014_6428_MOESM9_ESM.xlsx]

## Sheet: MapStat
		Table S6 Statistics of reads mapped back to the reference transcriptome
		Sample name	Total reads	Total mapped
		CyEX20	14859171	11354048(76.41%)
		CyEX21	11917617	6762555 (57.69%)
		CyEX22	14172845	8676329 (61.22%)
		CyEX23	10947840	6242467(57.02%)
