# Supplementary material for: Deep sequencing–based comparative transcriptional profiles of Cymbidium hybridum roots in response to mycorrhizal and non-mycorrhizal beneficial fungi
Source: BMC Genomics. 2014 Aug 31;15(1):747. doi: 10.1186/1471-2164-15-747 (PMC4162972; doi:10.1186/1471-2164-15-747)
Supplement: Supplementary file 10 — Additional file 10: Table S7-S9: Lists of differentially expressed genes in different C. hybridum- beneficial fungi interactions. (ZIP 486 KB) [file 12864_2014_6428_MOESM10_ESM.zip]

Archive with 4 entries (3 files):
- Additional file10/
- Additional file10/Table S7.xlsx
- Additional file10/Table S8.xlsx
- Additional file10/Table S9.xlsx
