# Supplementary material for: Deep sequencing–based comparative transcriptional profiles of Cymbidium hybridum roots in response to mycorrhizal and non-mycorrhizal beneficial fungi
Source: BMC Genomics. 2014 Aug 31;15(1):747. doi: 10.1186/1471-2164-15-747 (PMC4162972; doi:10.1186/1471-2164-15-747)
Supplement: Supplementary file 10 — Additional file 10: Table S7-S9: Lists of differentially expressed genes in different C. hybridum- beneficial fungi interactions. (ZIP 486 KB) [file 12864_2014_6428_MOESM10_ESM.zip › Additional file10/Table S7.xlsx]

## Sheet: CyEX21vsCyEX20.diffgeneGN
	Table S7 Lists of differentially expressed genes in C. hybridum- ML01 interaction
Gene_id	RPKM_CyEX21	RPKM_CyEX20	log2.Fold_change.	p.value	q.value.Storey.et.al..2003.	Gene Name
Unigene14222_All	27485	49905.5	-1.1432	0	0	sp|P30617|LEC_GALNI Mannose-specific lectin OS=Galanthus nivalis PE=1 SV=1//5.03622e-39
Unigene4436_All	2824.47	18748.3	-3.0134	0	0	sp|P07369|CB2G_SOLLC Chlorophyll a-b binding protein 3C, chloroplastic OS=Solanum lycopersicum GN=CAB3C PE=3 SV=1//1.64634e-164
Unigene4254_All	4500.4	9291.27	-1.3285	0	0	sp|O49169|EF1A_MANES Elongation factor 1-alpha OS=Manihot esculenta GN=EF1 PE=3 SV=1//0
Unigene10649_All	1603.48	7430.08	-2.4948	0	0	sp|P12062|CB26_PETSP Chlorophyll a-b binding protein 37, chloroplastic OS=Petunia sp. GN=CAB37 PE=3 SV=1//4.74303e-171
Unigene15103_All	2144.13	6364.94	-1.8524	0	0	sp|P59326|YTHD1_MOUSE YTH domain family protein 1 OS=Mus musculus GN=Ythdf1 PE=2 SV=1//1.08563e-56
Unigene9291_All	3172.77	6161.33	-1.2402	0	0	sp|Q9LHA8|MD37C_ARATH Probable mediator of RNA polymerase II transcription subunit 37c OS=Arabidopsis thaliana GN=MED37C PE=1 SV=1//0
Unigene5292_All	2966.39	6089.26	-1.3202	8.56e-279	2.63e-276	sp|P49310|GRP1_SINAL Glycine-rich RNA-binding protein GRP1A OS=Sinapis alba PE=2 SV=1//1.29125e-37
Unigene15188_All	1210.14	5259.92	-2.4025	0	0	sp|O24045|RBS_MUSAC Ribulose bisphosphate carboxylase small chain, chloroplastic OS=Musa acuminata GN=RBCS1 PE=2 SV=1//3.11382e-91
Unigene10357_All	2527.35	4700.53	-1.1779	0	0	sp|Q0E4K1|CATA1_ORYSJ Catalase isozyme A OS=Oryza sativa subsp. japonica GN=CATA PE=2 SV=1//0
Unigene2357_All	16893.5	4641.34	1.5812	0	0	sp|O22319|MT2_MUSAC Metallothionein-like protein type 2 OS=Musa acuminata PE=3 SV=2//1.4053e-20
Unigene5019_All	1911.34	4500.76	-1.5183	0	0	sp|P42824|DNJH2_ALLPO DnaJ protein homolog 2 OS=Allium porrum GN=LDJ2 PE=2 SV=1//0
Unigene2700_All	2690.11	4434.96	-1.0039	1.06e-95	1.14e-93	sp|P51823|ARF2_ORYSJ ADP-ribosylation factor 2 OS=Oryza sativa subsp. japonica GN=ARF PE=2 SV=2//2.76546e-124
Unigene13608_All	733.681	4398.16	-2.8663	0	0	sp|Q40677|ALFC_ORYSJ Fructose-bisphosphate aldolase, chloroplastic OS=Oryza sativa subsp. japonica GN=Os11g0171300 PE=1 SV=2//0
Unigene11374_All	1648.35	4254.05	-1.6505	3.19e-239	9.29e-237	sp|P41568|SUI11_ARATH Protein translation factor SUI1 homolog 1 OS=Arabidopsis thaliana GN=At4g27130 PE=2 SV=2//3.0358e-64
Unigene12994_All	1777.17	3672.33	-1.3298	6.74e-176	1.63e-173	sp|P50156|TIP11_ORYSJ Probable aquaporin TIP1-1 OS=Oryza sativa subsp. japonica GN=TIP1-1 PE=2 SV=1//5.39895e-130
Unigene15689_All	481.732	3615.82	-3.1907	0	0	sp|P16972|FER2_ARATH Ferredoxin-2, chloroplastic OS=Arabidopsis thaliana GN=FD2 PE=1 SV=1//2.44203e-51
Unigene7377_All	649.994	3220.98	-2.5917	0	0	sp|P13869|CB12_PETHY Chlorophyll a-b binding protein, chloroplastic OS=Petunia hybrida PE=2 SV=1//2.11439e-144
Unigene2509_All	293.802	2764.76	-3.5169	0	0	sp|Q7X9A0|RCA1_LARTR Ribulose bisphosphate carboxylase/oxygenase activase 1, chloroplastic OS=Larrea tridentata GN=RCA1 PE=1 SV=1//0
Unigene15797_All	1648.78	2751.87	-1.0217	1.59e-25	5e-24	sp|P0CH33|UBQ11_ARATH Polyubiquitin 11 OS=Arabidopsis thaliana GN=UBQ11 PE=1 SV=1//7.42848e-59
Unigene4393_All	1235.98	2734.82	-1.4285	2.56e-128	4.21e-126	sp|Q5PPV4|CHAC2_XENLA Cation transport regulator-like protein 2 OS=Xenopus laevis GN=chac2 PE=2 SV=1//1.6738e-31
Unigene10125_All	1552.61	2684.71	-1.0727	9.32e-112	1.26e-109	sp|P53492|ACT7_ARATH Actin-7 OS=Arabidopsis thaliana GN=ACT7 PE=1 SV=1//0
Unigene10683_All	872.075	2557.42	-1.8348	3.19e-119	4.52e-117	-//-
Unigene13338_All	752.923	2383.95	-1.9455	2.51e-196	6.34e-194	sp|P06183|PSBR_SOLTU Photosystem II 10 kDa polypeptide, chloroplastic OS=Solanum tuberosum GN=PSBR PE=2 SV=1//1.22319e-37
Unigene6871_All	875.906	2243.47	-1.6396	2.05e-126	3.24e-124	sp|P27524|CB4A_SOLLC Chlorophyll a-b binding protein CP24 10A, chloroplastic OS=Solanum lycopersicum GN=CAP10A PE=3 SV=1//3.95025e-141
Unigene2510_All	145.718	2225.82	-4.2158	0	0	sp|Q7X999|RCA2_LARTR Ribulose bisphosphate carboxylase/oxygenase activase 2, chloroplastic OS=Larrea tridentata GN=RCA2 PE=2 SV=1//0
Unigene11258_All	352.918	2014.89	-2.796	0	0	sp|P93431|RCA_ORYSJ Ribulose bisphosphate carboxylase/oxygenase activase, chloroplastic OS=Oryza sativa subsp. japonica GN=RCA PE=1 SV=2//0
Unigene8474_All	522.372	2000.56	-2.2199	1.77e-302	5.9e-300	sp|P46486|PSAF_FLATR Photosystem I reaction center subunit III, chloroplastic OS=Flaveria trinervia GN=PSAF PE=2 SV=1//8.16853e-89
Unigene8171_All	5148.4	1872.45	1.1765	7.56e-301	2.45e-298	-//-
Unigene5425_All	816.899	1795.38	-1.4187	3.37e-157	6.72e-155	sp|Q9M354|AGD6_ARATH Probable ADP-ribosylation factor GTPase-activating protein AGD6 OS=Arabidopsis thaliana GN=AGD6 PE=1 SV=1//9.88162e-148
Unigene12755_All	202.353	1720.64	-3.3707	1.24e-103	1.54e-101	sp|P10896|RCA_ARATH Ribulose bisphosphate carboxylase/oxygenase activase, chloroplastic OS=Arabidopsis thaliana GN=RCA PE=1 SV=2//1.41594e-13
Unigene11259_All	194.765	1660.23	-3.3742	0	0	sp|Q7X999|RCA2_LARTR Ribulose bisphosphate carboxylase/oxygenase activase 2, chloroplastic OS=Larrea tridentata GN=RCA2 PE=2 SV=1//0
Unigene5923_All	6606.6	1647.45	1.721	0	0	-//-
Unigene4610_All	162.797	1629.35	-3.6058	0	0	sp|Q56YA5|SGAT_ARATH Serine--glyoxylate aminotransferase OS=Arabidopsis thaliana GN=AGT1 PE=1 SV=2//0
Unigene8387_All	815.861	1544.69	-1.2036	2.59e-85	2.5e-83	sp|Q41249|PORA_CUCSA Protochlorophyllide reductase, chloroplastic OS=Cucumis sativus GN=PORA PE=2 SV=1//0
Unigene1790_All	435.505	1471.98	-2.0397	3.25e-157	6.59e-155	sp|O49347|PSBY_ARATH Photosystem II core complex proteins psbY, chloroplastic OS=Arabidopsis thaliana GN=PSBY PE=2 SV=1//3.77947e-24
Unigene8710_All	361.639	1432.02	-2.2681	3.12e-35	1.39e-33	-//-
Unigene9871_All	273.453	1391.42	-2.6299	0	0	sp|O49954|GCSP_SOLTU Glycine dehydrogenase [decarboxylating], mitochondrial OS=Solanum tuberosum GN=GDCSP PE=2 SV=1//0
Unigene13435_All	45.1759	1346.62	-5.1803	1.3e-171	2.85e-169	sp|Q40256|MT3_MUSAC Metallothionein-like protein type 3 OS=Musa acuminata PE=3 SV=1//2.01527e-26
Unigene16542_All	685.505	1325.54	-1.234	6.18e-97	6.88e-95	sp|Q9LHS0|CAP10_ARATH Putative clathrin assembly protein At5g35200 OS=Arabidopsis thaliana GN=At5g35200 PE=1 SV=1//0
Unigene10761_All	4806.64	1301.18	1.6025	0	0	sp|P52578|IFRH_SOLTU Isoflavone reductase homolog OS=Solanum tuberosum PE=2 SV=1//7.36099e-133
Unigene10686_All	102.185	1160.24	-3.7878	0	0	sp|P31752|ASNS_ASPOF Asparagine synthetase [glutamine-hydrolyzing] OS=Asparagus officinalis PE=2 SV=2//0
Unigene6191_All	484.713	1051.42	-1.3998	1.18e-123	1.81e-121	sp|P37707|B2_DAUCA B2 protein OS=Daucus carota PE=2 SV=1//1.63093e-81
Unigene4963_All	2550.76	1032.92	1.0215	0	0	sp|Q43191|LOX15_SOLTU Probable linoleate 9S-lipoxygenase 5 OS=Solanum tuberosum GN=LOX1.5 PE=2 SV=1//0
Unigene7108_All	27.8937	1022.55	-5.4788	4.97e-199	1.28e-196	-//-
Unigene8359_All	617.918	1016.36	-1.0006	5.99e-123	9.07e-121	sp|P27521|CA4_ARATH Chlorophyll a-b binding protein 4, chloroplastic OS=Arabidopsis thaliana GN=LHCA4 PE=1 SV=1//3.48242e-126
Unigene3283_All	263.145	1012.85	-2.2272	0	0	sp|Q98TX3|PDCD4_CHICK Programmed cell death protein 4 OS=Gallus gallus GN=PDCD4 PE=2 SV=1//1.28716e-28
Unigene5088_All	130.019	953.989	-3.1579	2.56e-278	7.66e-276	sp|P26302|KPPR_WHEAT Phosphoribulokinase, chloroplastic OS=Triticum aestivum PE=2 SV=1//0
Unigene10147_All	138.267	942.395	-3.0516	3.06e-174	7.09e-172	sp|P13869|CB12_PETHY Chlorophyll a-b binding protein, chloroplastic OS=Petunia hybrida PE=2 SV=1//7.60573e-120
Unigene5535_All	227.213	921.028	-2.3019	2.36e-115	3.27e-113	sp|O49078|UCRIA_FRIAG Cytochrome b6-f complex iron-sulfur subunit, chloroplastic OS=Fritillaria agrestis GN=petC PE=2 SV=1//2.96231e-117
Unigene444_All	260.507	888.643	-2.053	3.65e-173	8.29e-171	sp|P50433|GLYM_SOLTU Serine hydroxymethyltransferase, mitochondrial OS=Solanum tuberosum PE=2 SV=1//0
Unigene10069_All	348.003	880.336	-1.6216	6.23e-107	7.86e-105	sp|O48786|C734A_ARATH Cytochrome P450 734A1 OS=Arabidopsis thaliana GN=CYP734A1 PE=2 SV=1//1.47603e-113
Unigene10881_All	353.249	848.92	-1.5476	1.04e-89	1.04e-87	sp|B1B1U4|TPSBE_ZINZE Beta-eudesmol synthase OS=Zingiber zerumbet GN=ZSS2 PE=1 SV=1//4.68327e-165
Unigene16285_All	245.685	848.253	-2.0704	2.16e-102	2.6e-100	sp|O82199|C3H20_ARATH Zinc finger CCCH domain-containing protein 20 OS=Arabidopsis thaliana GN=At2g19810 PE=2 SV=1//1.95232e-77
Unigene14957_All	262.183	827.305	-1.9405	5.93e-212	1.6e-209	sp|Q98TX3|PDCD4_CHICK Programmed cell death protein 4 OS=Gallus gallus GN=PDCD4 PE=2 SV=1//1.30161e-28
Unigene5645_All	125.91	819.366	-2.9848	1.19e-108	1.59e-106	sp|A3C6G9|GCSH_ORYSJ Glycine cleavage system H protein, mitochondrial OS=Oryza sativa subsp. japonica GN=GDCSH PE=1 SV=1//1.80261e-86
Unigene8129_All	203.16	774.485	-2.2133	9.34e-173	2.08e-170	-//-
Unigene4445_All	175.829	714.27	-2.305	1.39e-99	1.59e-97	sp|Q02060|PSBS_SPIOL Photosystem II 22 kDa protein, chloroplastic OS=Spinacia oleracea GN=PSBS PE=1 SV=1//7.30726e-90
Unigene4032_All	330.251	668.393	-1.2998	3.49e-23	9.65e-22	-//-
Unigene13154_All	390.812	663.012	-1.0452	3.39e-25	1.06e-23	sp|Q569Z2|XPO7B_XENLA Exportin-7-B OS=Xenopus laevis GN=xpo7-b PE=2 SV=1//6.08697e-08
Unigene76_All	161.027	661.883	-2.3219	6.42e-163	1.35e-160	sp|Q9SV13|SUT31_ARATH Sulfate transporter 3.1 OS=Arabidopsis thaliana GN=SULTR3;1 PE=2 SV=1//0
Unigene13111_All	91.9368	655.769	-3.1171	7.39e-119	1.04e-116	sp|Q96502|COL2_ARATH Zinc finger protein CONSTANS-LIKE 2 OS=Arabidopsis thaliana GN=COL2 PE=1 SV=1//1.32925e-60
Unigene10197_All	139.514	647.701	-2.4976	4.13e-108	5.39e-106	sp|O04977|FENR1_TOBAC Ferredoxin--NADP reductase, leaf-type isozyme, chloroplastic OS=Nicotiana tabacum GN=PETH PE=2 SV=1//0
Unigene5369_All	1633.12	640.493	1.0677	1.46e-91	1.53e-89	sp|P25862|TBB1_AVESA Tubulin beta-1 chain (Fragment) OS=Avena sativa GN=TUBB1 PE=2 SV=1//1.39053e-158
Unigene1173_All	199.706	640.433	-1.9638	8.89e-16	1.59e-14	-//-
Unigene16105_All	122.731	638.536	-2.6619	1.11e-132	1.88e-130	sp|P46285|S17P_WHEAT Sedoheptulose-1,7-bisphosphatase, chloroplastic OS=Triticum aestivum PE=2 SV=1//0
Unigene2894_All	263.695	637.568	-1.5564	1.49e-28	5.33e-27	sp|O04616|Y4115_ARATH Uncharacterized protein At4g01150, chloroplastic OS=Arabidopsis thaliana GN=At4g01150 PE=1 SV=1//3.98672e-42
Unigene2490_All	1605.63	617.004	1.0971	3.14e-81	2.87e-79	sp|B3H4F1|SP1L1_ARATH Protein SPIRAL1-like 1 OS=Arabidopsis thaliana GN=SP1L1 PE=2 SV=1//3.76222e-21
Unigene4620_All	289.692	588.498	-1.3052	8.81e-32	3.51e-30	sp|P32289|GLNA_VIGAC Glutamine synthetase nodule isozyme OS=Vigna aconitifolia PE=2 SV=1//0
Unigene10259_All	144.939	565.83	-2.2476	1.14e-69	8.99e-68	-//-
Unigene12375_All	241.726	554.399	-1.4802	5.82e-22	1.53e-20	sp|P93209|14333_SOLLC 14-3-3 protein 3 OS=Solanum lycopersicum GN=TFT3 PE=2 SV=1//1.01285e-63
Unigene8127_All	179.173	553.613	-1.9102	9.46e-102	1.13e-99	sp|Q28HE5|S38A6_XENTR Probable sodium-coupled neutral amino acid transporter 6 OS=Xenopus tropicalis GN=slc38a6 PE=2 SV=1//2.36605e-24
Unigene6192_All	101.564	548.952	-2.717	6.04e-25	1.85e-23	-//-
Unigene8575_All	2254.4	544.891	1.766	0	0	sp|Q43191|LOX15_SOLTU Probable linoleate 9S-lipoxygenase 5 OS=Solanum tuberosum GN=LOX1.5 PE=2 SV=1//0
Unigene4859_All	259.222	543.928	-1.3519	5.85e-23	1.61e-21	-//-
Unigene5048_All	311.838	539.805	-1.0743	8.81e-09	8.85e-08	sp|P35133|UBC10_ARATH Ubiquitin-conjugating enzyme E2 10 OS=Arabidopsis thaliana GN=UBC10 PE=1 SV=1//6.69042e-36
Unigene14131_All	129.595	531.697	-2.3193	4.64e-238	1.32e-235	sp|O50314|BCHH_CHLP8 Magnesium-chelatase subunit H OS=Chlorobaculum parvum (strain NCIB 8327) GN=bchH PE=3 SV=2//1.45884e-173
Unigene12632_All	273.847	528.092	-1.2301	2.19e-25	6.86e-24	sp|Q9SZN7|HIP26_ARATH Heavy metal-associated isoprenylated plant protein 26 OS=Arabidopsis thaliana GN=HIPP26 PE=1 SV=1//4.18062e-08
Unigene10124_All	267.715	527.831	-1.262	4.13e-15	7.04e-14	sp|P56331|IF1A_ONOVI Eukaryotic translation initiation factor 1A OS=Onobrychis viciifolia PE=2 SV=2//5.11928e-64
Unigene16292_All	157.724	520.421	-2.005	8.9e-72	7.32e-70	sp|Q8RWD0|COL16_ARATH Zinc finger protein CONSTANS-LIKE 16 OS=Arabidopsis thaliana GN=COL16 PE=2 SV=2//1.15116e-50
Unigene11205_All	11.4969	510.553	-5.7554	0	0	sp|P45582|BGAL_ASPOF Beta-galactosidase OS=Asparagus officinalis PE=2 SV=1//0
Unigene14074_All	137.373	505.697	-2.1629	9.66e-35	4.19e-33	sp|Q9RFD5|BCHH_RHOS4 Magnesium-chelatase subunit H OS=Rhodobacter sphaeroides (strain ATCC 17023 / 2.4.1 / NCIB 8253 / DSM 158) GN=bchH PE=3 SV=1//2.33179e-27
Unigene16288_All	214.109	500.059	-1.5064	4.32e-27	1.45e-25	sp|Q6AYL5|SF3B4_RAT Splicing factor 3B subunit 4 OS=Rattus norvegicus GN=Sf3b4 PE=2 SV=1//7.73123e-16
Unigene9669_All	1211.16	494.155	1.0107	6.79e-22	1.77e-20	-//-
Unigene7918_All	63.379	490.781	-3.2357	1.48e-55	9.91e-54	sp|O48923|C71DA_SOYBN Cytochrome P450 71D10 OS=Glycine max GN=CYP71D10 PE=2 SV=1//9.30811e-43
Unigene4371_All	260.489	483.59	-1.1752	2.48e-24	7.33e-23	sp|Q80TM6|R3HD2_MOUSE R3H domain-containing protein 2 OS=Mus musculus GN=R3hdm2 PE=2 SV=2//1.38854e-10
Unigene8250_All	80.802	476.879	-2.8438	3.91e-71	3.17e-69	sp|P86626|LEC3_CROVR Mannose-specific lectin 3 OS=Crocus vernus PE=1 SV=3//5.96721e-08
Unigene2742_All	233.984	475.756	-1.3065	1.42e-48	8.68e-47	-//-
Unigene1831_All	265.735	472.671	-1.1135	1.19e-14	1.98e-13	sp|Q9LEV3|CBSX3_ARATH CBS domain-containing protein CBSX3, mitochondrial OS=Arabidopsis thaliana GN=CBSX3 PE=1 SV=1//3.30597e-102
Unigene2138_All	183.257	453.908	-1.5912	1.11e-18	2.42e-17	-//-
Unigene10383_All	258.072	452.185	-1.0918	1.65e-18	3.55e-17	sp|Q01085|TIAR_HUMAN Nucleolysin TIAR OS=Homo sapiens GN=TIAL1 PE=1 SV=1//4.25147e-13
Unigene8341_All	162.837	450.769	-1.7516	2.79e-89	2.78e-87	sp|Q0DM51|RH3_ORYSJ DEAD-box ATP-dependent RNA helicase 3, chloroplastic OS=Oryza sativa subsp. japonica GN=Os03g0827700 PE=2 SV=2//0
Unigene2727_All	26.094	450.526	-4.3925	8.43e-130	1.41e-127	sp|P16016|CAHC_SPIOL Carbonic anhydrase, chloroplastic OS=Spinacia oleracea PE=1 SV=2//4.59458e-90
Unigene10496_All	68.3054	448.242	-2.9969	1.53e-91	1.59e-89	sp|P11402|ATPD_SPIOL ATP synthase delta chain, chloroplastic OS=Spinacia oleracea GN=ATPD PE=1 SV=2//8.67084e-13
Unigene4206_All	209.644	443.299	-1.363	1.13e-17	2.32e-16	sp|Q9M5J8|PGIP2_ARATH Polygalacturonase inhibitor 2 OS=Arabidopsis thaliana GN=PGIP2 PE=2 SV=2//1.80383e-63
Unigene14568_All	107.487	438.592	-2.3114	1.35e-57	9.59e-56	sp|Q7X8R5|TRXM2_ORYSJ Thioredoxin M2, chloroplastic OS=Oryza sativa subsp. japonica GN=Os04g0530600 PE=2 SV=2//4.29907e-55
Unigene4731_All	131.776	435.814	-2.0083	1.31e-74	1.12e-72	sp|Q42961|PGKH_TOBAC Phosphoglycerate kinase, chloroplastic OS=Nicotiana tabacum PE=2 SV=1//0
Unigene12467_All	250.15	424.892	-1.047	0.00075228	0.0035665	-//-
Unigene15037_All	31.8646	417.84	-3.9956	3.45e-35	1.52e-33	-//-
Unigene8929_All	105.119	413.496	-2.2585	1.32e-56	9.04e-55	sp|Q96502|COL2_ARATH Zinc finger protein CONSTANS-LIKE 2 OS=Arabidopsis thaliana GN=COL2 PE=1 SV=1//2.19965e-08
Unigene8527_All	961.705	392.731	1.0094	2.02e-44	1.12e-42	-//-
Unigene13527_All	86.7873	384.584	-2.4304	3.18e-22	8.44e-21	-//-
Unigene15879_All	217.987	367.77	-1.0372	2.42e-14	3.95e-13	sp|Q54PY7|M2OM_DICDI Probable mitochondrial 2-oxoglutarate/malate carrier protein OS=Dictyostelium discoideum GN=ucpC PE=3 SV=1//1.24825e-59
Unigene9147_All	176.367	361.322	-1.3174	3.24e-17	6.36e-16	sp|P93788|REMO_SOLTU Remorin OS=Solanum tuberosum PE=1 SV=1//8.32443e-36
Unigene8153_All	70.1792	359.982	-2.6415	7.04e-63	5.13e-61	sp|Q84VQ1|KINB1_ARATH SNF1-related protein kinase regulatory subunit beta-1 OS=Arabidopsis thaliana GN=KINB1 PE=1 SV=1//3.18965e-73
Unigene12558_All	136.355	358.61	-1.6777	2.87e-28	1e-26	-//-
Unigene15039_All	180.455	355.101	-1.2593	1.19e-11	1.58e-10	sp|Q941D3|PAP8_ARATH Probable plastid-lipid-associated protein 8, chloroplastic OS=Arabidopsis thaliana GN=PAP8 PE=2 SV=1//1.19554e-85
Unigene9080_All	87.2084	351.466	-2.2935	2.24e-107	2.86e-105	sp|Q0WQ57|AUXI2_ARATH Auxilin-related protein 2 OS=Arabidopsis thaliana GN=At4g12770 PE=1 SV=1//1.94977e-33
Unigene10523_All	1267.13	351.077	1.569	5.01e-103	6.12e-101	sp|Q943L2|H2B11_ORYSJ Histone H2B.11 OS=Oryza sativa subsp. japonica GN=H2B.11 PE=3 SV=1//7.1805e-47
Unigene4488_All	127.153	350.554	-1.7457	1.03e-37	4.96e-36	sp|Q43843|RPE_SOLTU Ribulose-phosphate 3-epimerase, chloroplastic (Fragment) OS=Solanum tuberosum PE=1 SV=1//6.83258e-152
Unigene7514_All	193.87	341.395	-1.099	2.28e-18	4.87e-17	sp|P48418|C75A1_PETHY Flavonoid 3&apos;,5&apos;-hydroxylase 1 OS=Petunia hybrida GN=CYP75A1 PE=2 SV=1//1.48435e-173
Unigene16254_All	3911.23	339.451	3.2437	0	0	sp|Q9XFR9|G2OX2_ARATH Gibberellin 2-beta-dioxygenase 2 OS=Arabidopsis thaliana GN=GA2OX2 PE=2 SV=1//2.2626e-15
Unigene15946_All	116.693	339.094	-1.8216	7.89e-27	2.59e-25	sp|P0A901|BLC_ECOLI Outer membrane lipoprotein blc OS=Escherichia coli (strain K12) GN=blc PE=1 SV=1//7.83976e-18
Unigene5095_All	76.5654	333.83	-2.407	5.64e-35	2.45e-33	-//-
Unigene6390_All	125.294	330.735	-1.683	9.77e-14	1.52e-12	sp|Q9FLN4|RK27_ARATH 50S ribosomal protein L27, chloroplastic OS=Arabidopsis thaliana GN=RPL27 PE=2 SV=1//5.15848e-62
Unigene7547_All	188.732	330.339	-1.0903	6.56e-13	9.61e-12	sp|Q7Y0B9|SAPK8_ORYSJ Serine/threonine-protein kinase SAPK8 OS=Oryza sativa subsp. japonica GN=SAPK8 PE=2 SV=1//0
Unigene14345_All	187.034	327.236	-1.0897	9.4e-13	1.36e-11	sp|B9MDJ8|DNAJ_ACIET Chaperone protein DnaJ OS=Acidovorax ebreus (strain TPSY) GN=dnaJ PE=3 SV=1//2.0369e-13
Unigene11883_All	148.24	327.097	-1.4245	8.67e-51	5.41e-49	sp|Q7F9I1|CLPC1_ORYSJ Chaperone protein ClpC1, chloroplastic OS=Oryza sativa subsp. japonica GN=CLPC1 PE=2 SV=2//0
Unigene14012_All	46.449	326.569	-3.0963	2.6e-41	1.37e-39	-//-
Unigene8337_All	192.987	323.721	-1.0289	3.72e-19	8.4e-18	sp|Q8BID8|FXL14_MOUSE F-box/LRR-repeat protein 14 OS=Mus musculus GN=Fbxl14 PE=2 SV=1//4.82555e-12
Unigene3232_All	32.5624	318.598	-3.5731	7.03e-28	2.44e-26	-//-
Unigene10744_All	146.443	317.303	-1.3982	8.31e-12	1.11e-10	-//-
Unigene2097_All	960.111	314.748	1.3263	4.2e-108	5.42e-106	sp|P14675|ADH3_SOLTU Alcohol dehydrogenase 3 OS=Solanum tuberosum GN=ADH3 PE=2 SV=1//0
Unigene12893_All	123.591	313.891	-1.6274	3.86e-17	7.55e-16	sp|P42732|RR13_ARATH 30S ribosomal protein S13, chloroplastic OS=Arabidopsis thaliana GN=RPS13 PE=2 SV=1//6.27248e-65
Unigene7483_All	130.532	312.887	-1.5439	4.37e-25	1.36e-23	sp|Q9LZP9|CP122_ARATH Calvin cycle protein CP12-2, chloroplastic OS=Arabidopsis thaliana GN=CP12-2 PE=1 SV=1//7.46234e-34
Unigene10017_All	58.353	311.253	-2.6979	1.46e-48	8.88e-47	sp|P22242|DRPE_CRAPL Desiccation-related protein PCC13-62 OS=Craterostigma plantagineum PE=2 SV=1//2.25163e-117
Unigene11063_All	122.555	305.444	-1.6001	1.45e-45	8.32e-44	sp|Q3A097|TOLB_PELCD Protein TolB OS=Pelobacter carbinolicus (strain DSM 2380 / Gra Bd 1) GN=tolB PE=3 SV=1//3.0132e-15
Unigene4271_All	63.2503	303.288	-2.5442	4.82e-35	2.11e-33	sp|Q682S0|RPT2_ARATH Root phototropism protein 2 OS=Arabidopsis thaliana GN=RPT2 PE=1 SV=2//2.14077e-62
Unigene14431_All	88.7269	299.282	-2.0367	3.1e-66	2.33e-64	sp|Q9LV26|FBL45_ARATH Putative F-box/LRR-repeat protein At3g18150 OS=Arabidopsis thaliana GN=At3g18150 PE=4 SV=2//2.2395e-31
Unigene10152_All	51.4169	297.534	-2.8154	1.41e-37	6.73e-36	-//-
Unigene11908_All	81.3649	293.581	-2.134	4.8e-57	3.34e-55	sp|Q8S7E1|CAO_ORYSJ Chlorophyllide a oxygenase, chloroplastic OS=Oryza sativa subsp. japonica GN=CAO PE=2 SV=1//0
Unigene8243_All	167.409	291.187	-1.0812	5.33e-12	7.27e-11	sp|Q8H1E4|RAP24_ARATH Ethylene-responsive transcription factor RAP2-4 OS=Arabidopsis thaliana GN=RAP2-4 PE=1 SV=1//8.44868e-48
Unigene11849_All	0.762082	286.874	-8.8389	2.22e-120	3.27e-118	sp|P45582|BGAL_ASPOF Beta-galactosidase OS=Asparagus officinalis PE=2 SV=1//0
Unigene16091_All	151.607	286.416	-1.2004	5.86e-12	7.94e-11	sp|O65175|SODCP_ZANAE Superoxide dismutase [Cu-Zn], chloroplastic OS=Zantedeschia aethiopica GN=SODCP PE=2 SV=1//3.98622e-91
Unigene10459_All	39.2199	284.273	-3.1403	2.06e-35	9.31e-34	-//-
Unigene7335_All	868.532	282.58	1.3372	1.79e-76	1.57e-74	-//-
Unigene7409_All	73.9689	282.169	-2.2142	2.93e-36	1.34e-34	sp|Q9SGS4|CDSP_ARATH Thioredoxin-like protein CDSP32, chloroplastic OS=Arabidopsis thaliana GN=CDSP32 PE=1 SV=1//1.28995e-126
Unigene8507_All	140.722	282.149	-1.2863	7.89e-44	4.31e-42	sp|P92973|CCA1_ARATH Protein CCA1 OS=Arabidopsis thaliana GN=CCA1 PE=1 SV=1//4.18409e-43
Unigene13110_All	164.565	280.971	-1.0544	2.22e-08	2.12e-07	-//-
Unigene14720_All	131.566	280.384	-1.3743	5.89e-13	8.69e-12	sp|Q6H7E4|TRXM1_ORYSJ Thioredoxin M1, chloroplastic OS=Oryza sativa subsp. japonica GN=Os02g0639900 PE=2 SV=1//1.55593e-55
Unigene8684_All	160.784	278.497	-1.0752	8.39e-18	1.74e-16	sp|Q9SLH0|EIL1_ARATH ETHYLENE INSENSITIVE 3-like 1 protein OS=Arabidopsis thaliana GN=EIL1 PE=1 SV=1//2.60421e-154
Unigene5445_All	72.5406	275.724	-2.209	2.17e-46	1.26e-44	sp|Q38799|ODPB_ARATH Pyruvate dehydrogenase E1 component subunit beta, mitochondrial OS=Arabidopsis thaliana GN=PDH2 PE=1 SV=2//2.1679e-146
Unigene11480_All	40.1744	275.694	-3.0614	2.71e-120	3.94e-118	sp|Q9LI74|CHUP1_ARATH Protein CHUP1, chloroplastic OS=Arabidopsis thaliana GN=CHUP1 PE=1 SV=1//0
Unigene12505_All	112.029	274.059	-1.5733	6.18e-06	4.3e-05	-//-
Unigene7897_All	1981.41	271.074	2.5871	0	0	sp|Q40401|CALR_NICPL Calreticulin OS=Nicotiana plumbaginifolia GN=CAL1 PE=2 SV=1//0
Unigene1441_All	31.3349	267.99	-3.379	8.04e-70	6.39e-68	sp|Q2V9B0|MY1R1_SOLTU Transcription factor MYB1R1 OS=Solanum tuberosum PE=2 SV=1//8.30865e-25
Unigene5756_All	157.385	262.031	-1.0181	3.14e-16	5.78e-15	sp|Q05001|NCPR_CATRO NADPH--cytochrome P450 reductase OS=Catharanthus roseus GN=CPR PE=2 SV=1//0
Unigene14935_All	146.262	260.649	-1.1162	0.00055523	0.0027127	sp|Q8L7A4|AGD11_ARATH Probable ADP-ribosylation factor GTPase-activating protein AGD11 OS=Arabidopsis thaliana GN=AGD11 PE=2 SV=1//4.49931e-26
Unigene13195_All	732.583	259.059	1.217	5.69e-64	4.17e-62	sp|P42210|ASPR_HORVU Phytepsin OS=Hordeum vulgare PE=1 SV=1//2.82895e-177
Unigene4597_All	115.022	257.055	-1.4428	5.57e-20	1.31e-18	sp|P14766|F16P2_SPIOL Fructose-1,6-bisphosphatase, cytosolic OS=Spinacia oleracea PE=1 SV=2//0
Unigene9272_All	695.777	255.687	1.1616	1.88e-37	8.84e-36	-//-
Unigene10488_All	646.448	253.234	1.0694	3.74e-21	9.23e-20	sp|Q680P8|RS29_ARATH 40S ribosomal protein S29 OS=Arabidopsis thaliana GN=RPS29A PE=2 SV=2//5.39643e-34
Unigene6159_All	130.315	251.64	-1.232	6.15e-08	5.55e-07	-//-
Unigene8017_All	83.9823	249.412	-1.853	1.66e-13	2.53e-12	-//-
Unigene242_All	614.189	246.813	1.0326	2.94e-17	5.82e-16	-//-
Unigene7931_All	85.1402	246.053	-1.8137	2.67e-15	4.66e-14	sp|Q9ASV6|RR20_ARATH 30S ribosomal protein S20, chloroplastic OS=Arabidopsis thaliana GN=RPS20 PE=1 SV=1//3.46151e-55
Unigene1883_All	72.5698	240.988	-2.0142	8.24e-12	1.11e-10	sp|P29463|TPT_SOLTU Triose phosphate/phosphate translocator, chloroplastic OS=Solanum tuberosum GN=TPT PE=2 SV=1//9.45047e-31
Unigene14714_All	51.3733	240.413	-2.5091	3.01e-42	1.6e-40	sp|Q09893|YAI5_SCHPO Uncharacterized protein C24B11.05 OS=Schizosaccharomyces pombe (strain 972 / ATCC 24843) GN=SPAC24B11.05 PE=2 SV=1//1.22407e-13
Unigene10250_All	43.5941	236.79	-2.7241	6.83e-36	3.12e-34	sp|Q8LCA1|TMP14_ARATH Thylakoid membrane phosphoprotein 14 kDa, chloroplastic OS=Arabidopsis thaliana GN=TMP14 PE=1 SV=2//6.40547e-48
Unigene4181_All	117.636	232.07	-1.2629	7.54e-13	1.1e-11	sp|Q9XI60|LPP2_ARATH Lipid phosphate phosphatase 2 OS=Arabidopsis thaliana GN=LPP2 PE=2 SV=1//6.73735e-148
Unigene7301_All	603.743	231.813	1.0983	2.87e-43	1.55e-41	sp|P47922|NDK1_PEA Nucleoside diphosphate kinase 1 OS=Pisum sativum GN=NDPK1 PE=2 SV=1//5.54662e-86
Unigene7362_All	122.326	230.348	-1.1958	4.06e-14	6.54e-13	-//-
Unigene14851_All	94.4816	228.484	-1.5567	1.52e-23	4.31e-22	sp|Q9LJU7|PPA18_ARATH Purple acid phosphatase 18 OS=Arabidopsis thaliana GN=PAP18 PE=2 SV=1//0
Unigene6311_All	99.3464	227.375	-1.4772	2.36e-28	8.36e-27	sp|P0C587|HEM1_ORYSJ Glutamyl-tRNA reductase, chloroplastic OS=Oryza sativa subsp. japonica GN=Os10g0502400 PE=2 SV=1//0
Unigene15973_All	67.4507	226.733	-2.0318	1.97e-18	4.23e-17	sp|Q58821|Y1426_METJA Uncharacterized protein MJ1426 OS=Methanocaldococcus jannaschii (strain ATCC 43067 / DSM 2661 / JAL-1 / JCM 10045 / NBRC 100440) GN=MJ1426 PE=4 SV=1//1.23505e-10
Unigene12654_All	122.774	223.824	-1.149	4.74e-05	0.00028483	-//-
Unigene7333_All	100.816	222.299	-1.4235	5.61e-16	1.02e-14	sp|Q55467|CHLM_SYNY3 Magnesium-protoporphyrin O-methyltransferase OS=Synechocystis sp. (strain PCC 6803 / Kazusa) GN=chlM PE=3 SV=1//3.10294e-71
Unigene5127_All	81.1137	221.133	-1.7296	8.25e-10	9.15e-09	-//-
Unigene15_All	15.1351	218.766	-4.1361	3.46e-67	2.64e-65	-//-
Unigene2800_All	32.5817	218.224	-3.0263	3.53e-86	3.45e-84	sp|P48279|YCF39_CYAPA Uncharacterized protein ycf39 OS=Cyanophora paradoxa GN=ycf39 PE=3 SV=1//1.63138e-06
Unigene14106_All	56.607	217.977	-2.2278	1.79e-56	1.22e-54	sp|Q43125|CRY1_ARATH Cryptochrome-1 OS=Arabidopsis thaliana GN=CRY1 PE=1 SV=2//0
Unigene7280_All	627.791	216.896	1.2506	1.93e-77	1.72e-75	sp|P19023|ATPBM_MAIZE ATP synthase subunit beta, mitochondrial OS=Zea mays GN=ATPB PE=2 SV=1//0
Unigene16412_All	77.1135	216.813	-1.7741	3.7e-26	1.2e-24	sp|P54260|GCST_SOLTU Aminomethyltransferase, mitochondrial OS=Solanum tuberosum GN=GDCST PE=2 SV=1//0
Unigene13016_All	73.338	215.29	-1.8363	6.49e-13	9.52e-12	-//-
Unigene11891_All	73.9515	214.781	-1.8209	9.34e-43	4.98e-41	sp|Q42438|CDPK8_ARATH Calcium-dependent protein kinase 8 OS=Arabidopsis thaliana GN=CPK8 PE=1 SV=1//0
Unigene1643_All	100.763	214.069	-1.3698	1.62e-11	2.11e-10	sp|Q21773|DHP1_CAEEL Dihydropyrimidinase 1 OS=Caenorhabditis elegans GN=dhp-1 PE=1 SV=2//2.56434e-51
Unigene13409_All	76.7591	213.19	-1.7564	4.6e-33	1.87e-31	sp|Q0DKP3|TIR1A_ORYSJ Transport inhibitor response 1-like protein Os05g0150500 OS=Oryza sativa subsp. japonica GN=Os05g0150500 PE=2 SV=2//0
Unigene4554_All	127.074	213.067	-1.0283	1.08e-07	9.48e-07	sp|O24304|FNTA_PEA Protein farnesyltransferase/geranylgeranyltransferase type-1 subunit alpha OS=Pisum sativum GN=FTA PE=2 SV=1//5.14999e-145
Unigene10262_All	103.793	212.947	-1.3195	4.81e-12	6.58e-11	-//-
Unigene8449_All	21.6712	212.318	-3.575	8.4e-36	3.81e-34	sp|Q9SL05|PGR5_ARATH Protein PROTON GRADIENT REGULATION 5, chloroplastic OS=Arabidopsis thaliana GN=PGR5 PE=1 SV=1//9.97837e-45
Unigene16245_All	88.065	211.698	-1.548	1.37e-18	2.97e-17	sp|Q8R1R3|STAR7_MOUSE StAR-related lipid transfer protein 7, mitochondrial OS=Mus musculus GN=Stard7 PE=2 SV=2//6.84323e-07
Unigene16745_All	60.1669	209.614	-2.0834	1.54e-19	3.55e-18	-//-
Unigene13967_All	21.8731	209.237	-3.5406	1.71e-81	1.58e-79	-//-
Unigene13552_All	93.3544	208.048	-1.4388	5.89e-15	9.98e-14	sp|Q9ATM6|PIP24_MAIZE Aquaporin PIP2-4 OS=Zea mays GN=PIP2-4 PE=1 SV=1//8.14916e-175
Unigene7050_All	74.7448	207.902	-1.7585	6.96e-52	4.39e-50	-//-
Unigene10186_All	118.688	207.252	-1.0869	1.56e-11	2.03e-10	sp|Q9FY06|PPF1_PEA Inner membrane protein PPF-1, chloroplastic OS=Pisum sativum GN=PPF-1 PE=2 SV=2//0
Unigene948_All	76.9454	204.661	-1.694	6.7e-22	1.75e-20	sp|P48620|FAD3C_SESIN Omega-3 fatty acid desaturase, chloroplastic OS=Sesamum indicum GN=FAD7 PE=2 SV=1//0
Unigene8085_All	115.39	199.527	-1.0727	4.69e-15	7.99e-14	sp|Q9CAJ0|P2C16_ARATH Protein phosphatase 2C 16 OS=Arabidopsis thaliana GN=HAB1 PE=1 SV=1//4.89865e-150
Unigene15682_All	912.952	198.599	1.918	3.74e-38	1.82e-36	-//-
Unigene12984_All	658.576	198.528	1.4473	1.48e-74	1.26e-72	sp|Q9LX07|ANXD7_ARATH Annexin D7 OS=Arabidopsis thaliana GN=ANNAT7 PE=2 SV=1//4.51432e-131
Unigene5171_All	1134.46	196.202	2.2489	1.8e-164	3.86e-162	-//-
Unigene11907_All	99.1844	195.835	-1.2641	3.78e-11	4.77e-10	sp|O80934|Y2766_ARATH Uncharacterized protein At2g37660, chloroplastic OS=Arabidopsis thaliana GN=At2g37660 PE=1 SV=2//6.11327e-148
Unigene4028_All	53.0551	195.48	-2.1641	1.73e-64	1.28e-62	sp|Q94AH8|TPS6_ARATH Alpha,alpha-trehalose-phosphate synthase [UDP-forming] 6 OS=Arabidopsis thaliana GN=TPS6 PE=1 SV=2//0
Unigene10482_All	58.3721	194.496	-2.0191	9.33e-44	5.07e-42	sp|Q39102|FTSH1_ARATH ATP-dependent zinc metalloprotease FTSH 1, chloroplastic OS=Arabidopsis thaliana GN=FTSH1 PE=1 SV=2//0
Unigene1068_All	79.5128	193.252	-1.5639	8.05e-11	9.8e-10	-//-
Unigene14709_All	39.7239	189.749	-2.5387	4.92e-22	1.3e-20	sp|Q8GW61|STP14_ARATH Sugar transport protein 14 OS=Arabidopsis thaliana GN=STP14 PE=2 SV=2//2.44666e-96
Unigene5878_All	52.7339	189.65	-2.1292	8.75e-26	2.79e-24	sp|Q9M8L2|FBK30_ARATH F-box/kelch-repeat protein At1g80440 OS=Arabidopsis thaliana GN=At1g80440 PE=2 SV=1//4.74546e-84
Unigene16439_All	16.6448	188.853	-3.7868	1.07e-93	1.15e-91	-//-
Unigene15881_All	79.9607	187.541	-1.5125	1.17e-09	1.28e-08	sp|P82024|RR21_SPIOL 30S ribosomal protein S21, chloroplastic (Fragment) OS=Spinacia oleracea GN=rps21 PE=1 SV=1//2.40556e-07
Unigene8788_All	11.9019	186.668	-4.2539	1.53e-43	8.26e-42	sp|Q9M153|GDL61_ARATH GDSL esterase/lipase At4g01130 OS=Arabidopsis thaliana GN=At4g01130 PE=2 SV=1//7.55439e-133
Unigene3081_All	80.5418	185.919	-1.4895	7.06e-09	7.19e-08	sp|Q9SX68|RK18_ARATH 50S ribosomal protein L18, chloroplastic OS=Arabidopsis thaliana GN=RPL18 PE=1 SV=1//3.51172e-66
Unigene6209_All	34.067	185.11	-2.7246	9.77e-73	8.1e-71	sp|Q3KTM0|FRO7_ARATH Ferric reduction oxidase 7, chloroplastic OS=Arabidopsis thaliana GN=FRO7 PE=2 SV=1//0
Unigene12890_All	75.6267	184.794	-1.5716	5.55e-17	1.07e-15	sp|Q66GR3|BH130_ARATH Transcription factor bHLH130 OS=Arabidopsis thaliana GN=BHLH130 PE=1 SV=1//4.46394e-60
Unigene9354_All	75.9523	182.887	-1.5505	1.78e-06	1.33e-05	-//-
Unigene14014_All	28.0587	181.811	-2.9786	2.72e-28	9.52e-27	-//-
Unigene3129_All	73.875	180.836	-1.5742	3.97e-15	6.77e-14	-//-
Unigene316_All	497.82	180.802	1.1785	1.04e-22	2.79e-21	-//-
Unigene10707_All	67.0963	178.649	-1.6955	1.95e-10	2.29e-09	sp|Q7XTF8|COPT6_ORYSJ Copper transporter 6 OS=Oryza sativa subsp. japonica GN=COPT6 PE=2 SV=1//2.07628e-26
Unigene10512_All	30.4674	177.403	-2.8244	4.57e-40	2.31e-38	sp|P80680|FTRV_MAIZE Ferredoxin-thioredoxin reductase, variable chain OS=Zea mays PE=1 SV=1//1.55139e-29
Unigene5954_All	94.2807	176.763	-1.1894	1.03e-08	1.03e-07	sp|Q5ZJX4|RBM38_CHICK RNA-binding protein 38 OS=Gallus gallus GN=RBM38 PE=2 SV=1//5.12229e-30
Unigene16293_All	43.8944	174.198	-2.2713	2.64e-33	1.09e-31	sp|Q4FE45|XB33_ARATH E3 ubiquitin-protein ligase XBAT33 OS=Arabidopsis thaliana GN=XBAT33 PE=2 SV=1//7.46119e-96
Unigene8725_All	455.179	173.746	1.1068	2.41e-16	4.49e-15	sp|P51425|RL39_MAIZE 60S ribosomal protein L39 OS=Zea mays GN=RPL39 PE=3 SV=1//5.94727e-26
Unigene7060_All	1917.61	173.382	3.1846	3.03e-147	5.55e-145	sp|O22319|MT2_MUSAC Metallothionein-like protein type 2 OS=Musa acuminata PE=3 SV=2//2.86067e-08
Unigene12777_All	911.095	172.861	2.1153	1.49e-81	1.39e-79	sp|P0CG89|H4_SOYBN Histone H4 OS=Glycine max PE=3 SV=1//3.74764e-49
Unigene13052_All	66.7889	172.854	-1.6545	2.77e-09	2.94e-08	-//-
Unigene7417_All	73.9141	170.46	-1.4882	4.52e-12	6.21e-11	sp|P21727|TPT_PEA Triose phosphate/phosphate translocator, chloroplastic OS=Pisum sativum PE=1 SV=1//8.92911e-140
Unigene11216_All	27.805	169.822	-2.8933	6.22e-26	2e-24	-//-
Unigene8388_All	89.0141	168.374	-1.2022	1.65e-08	1.61e-07	-//-
Unigene11649_All	558.048	167.874	1.4503	6.43e-27	2.13e-25	sp|Q42971|ENO_ORYSJ Enolase OS=Oryza sativa subsp. japonica GN=ENO1 PE=1 SV=2//1.25471e-31
Unigene16008_All	56.7572	167.215	-1.8415	5.39e-11	6.7e-10	-//-
Unigene13011_All	55.8016	166.137	-1.8567	1.66e-10	1.96e-09	sp|O80439|RR31_ARATH 30S ribosomal protein S31, chloroplastic OS=Arabidopsis thaliana GN=RPS31 PE=1 SV=1//5.22812e-20
Unigene14604_All	91.884	164.374	-1.1218	1.63e-07	1.4e-06	-//-
Unigene16046_All	70.6733	163.871	-1.496	2.58e-17	5.14e-16	sp|P46280|EFTU2_SOYBN Elongation factor Tu, chloroplastic OS=Glycine max GN=TUFB1 PE=3 SV=1//0
Unigene2259_All	93.0354	162.685	-1.0889	4.32e-08	3.95e-07	sp|O59413|PFPI_PYRHO Intracellular protease 1 OS=Pyrococcus horikoshii (strain ATCC 700860 / DSM 12428 / JCM 9974 / NBRC 100139 / OT-3) GN=pfpI PE=1 SV=1//5.86464e-23
Unigene7515_All	67.9446	161.37	-1.5306	6.62e-14	1.05e-12	sp|Q69LA6|PDX11_ORYSJ Probable pyridoxal biosynthesis protein PDX1.1 OS=Oryza sativa subsp. japonica GN=PDX11 PE=2 SV=1//3.9444e-164
Unigene13008_All	64.0409	161.28	-1.6152	1.49e-08	1.46e-07	sp|P23326|RK35_SPIOL 50S ribosomal protein L35, chloroplastic OS=Spinacia oleracea GN=RPL35 PE=1 SV=1//6.0826e-30
Unigene10003_All	96.8217	160.808	-1.0146	0.0003077	0.0015867	sp|O49044|SODC2_MESCR Superoxide dismutase [Cu-Zn] 2 OS=Mesembryanthemum crystallinum GN=SODCC.2 PE=2 SV=1//2.15077e-66
Unigene10248_All	61.3283	159.151	-1.6584	1.75e-21	4.44e-20	sp|Q5QMT0|BGL01_ORYSJ Beta-glucosidase 1 OS=Oryza sativa subsp. japonica GN=BGLU1 PE=2 SV=1//0
Unigene720_All	433.49	155.986	1.1919	9.54e-30	3.56e-28	sp|Q9LQ48|GSTUF_ARATH Glutathione S-transferase U15 OS=Arabidopsis thaliana GN=GSTU15 PE=2 SV=1//6.66449e-75
Unigene5553_All	64.9847	155.769	-1.5439	3.74e-12	5.17e-11	-//-
Unigene1176_All	44.3372	155.16	-2.0898	2.77e-06	2.01e-05	-//-
Unigene14238_All	79.3286	154.738	-1.2466	0.00010284	0.00057922	sp|Q7XI85|HOX14_ORYSJ Homeobox-leucine zipper protein HOX14 OS=Oryza sativa subsp. japonica GN=HOX14 PE=2 SV=1//1.7842e-41
Unigene5360_All	24.8721	154.16	-2.9145	1.8e-27	6.13e-26	sp|O93308|SMC1A_XENLA Structural maintenance of chromosomes protein 1A OS=Xenopus laevis GN=smc1a PE=1 SV=1//2.78394e-17
Unigene14575_All	83.3257	153.996	-1.1687	6.75e-08	6.05e-07	sp|Q84JL3|SINA3_ARATH E3 ubiquitin-protein ligase SINAT3 OS=Arabidopsis thaliana GN=SINAT3 PE=2 SV=1//0
Unigene8564_All	42.1077	152.371	-2.1381	5.85e-37	2.72e-35	sp|Q9LV26|FBL45_ARATH Putative F-box/LRR-repeat protein At3g18150 OS=Arabidopsis thaliana GN=At3g18150 PE=4 SV=2//1.47948e-34
Unigene11635_All	69.7084	151.656	-1.4041	7.72e-11	9.45e-10	sp|Q6Z8B9|P2C12_ORYSJ Probable protein phosphatase 2C 12 OS=Oryza sativa subsp. japonica GN=Os02g0224100 PE=2 SV=1//8.62558e-116
Unigene3749_All	62.4843	150.499	-1.5509	1.06e-15	1.89e-14	sp|O64517|MCA4_ARATH Metacaspase-4 OS=Arabidopsis thaliana GN=AMC4 PE=1 SV=1//2.60362e-160
Unigene1719_All	692.858	149.314	1.9315	4.89e-103	6.04e-101	sp|A2Z3C4|6PGL4_ORYSI Probable 6-phosphogluconolactonase 4, chloroplastic OS=Oryza sativa subsp. indica GN=OsI_031067 PE=3 SV=2//2.75256e-107
Unigene4221_All	44.6539	149.16	-2.0227	3.6e-13	5.4e-12	-//-
Unigene11064_All	85.4408	148.917	-1.0842	1.33e-11	1.75e-10	sp|Q6MRB2|TOLB_BDEBA Protein TolB OS=Bdellovibrio bacteriovorus (strain ATCC 15356 / DSM 50701 / NCIB 9529 / HD100) GN=tolB PE=3 SV=1//4.6347e-10
Unigene6207_All	589.021	148.846	1.7018	9.76e-27	3.19e-25	-//-
Unigene16028_All	71.8654	147.473	-1.3198	9.28e-11	1.12e-09	-//-
Unigene10321_All	36.0949	146.794	-2.3066	2.47e-23	6.89e-22	sp|O80934|Y2766_ARATH Uncharacterized protein At2g37660, chloroplastic OS=Arabidopsis thaliana GN=At2g37660 PE=1 SV=2//2.36631e-14
Unigene9282_All	472.465	146.503	1.4066	3.51e-18	7.44e-17	sp|P93711|CAMT_POPKI Caffeoyl-CoA O-methyltransferase OS=Populus kitakamiensis PE=2 SV=1//5.20333e-15
Unigene13108_All	510.769	146.037	1.5237	4.43e-53	2.88e-51	sp|P23345|SODC4_MAIZE Superoxide dismutase [Cu-Zn] 4A OS=Zea mays GN=SODCC.3 PE=2 SV=2//3.19344e-90
Unigene1559_All	24.6771	145.516	-2.8426	1.83e-07	1.56e-06	-//-
Unigene9992_All	53.2511	145.347	-1.7313	1.82e-16	3.41e-15	sp|Q55909|Y305_SYNY3 TVP38/TMEM64 family membrane protein slr0305 OS=Synechocystis sp. (strain PCC 6803 / Kazusa) GN=slr0305 PE=3 SV=1//3.35028e-27
Unigene8550_All	58.0815	145.125	-1.6038	2.06e-24	6.11e-23	sp|Q09809|YAB9_SCHPO Uncharacterized membrane protein C2G11.09 OS=Schizosaccharomyces pombe (strain 972 / ATCC 24843) GN=SPAC2G11.09 PE=2 SV=2//4.04112e-39
Unigene8402_All	699.056	143.413	2.0026	1.46e-92	1.55e-90	sp|A4W916|WRBA_ENT38 Flavoprotein WrbA OS=Enterobacter sp. (strain 638) GN=wrbA PE=3 SV=1//3.24661e-50
Unigene1112_All	74.1356	143.355	-1.234	0.00060611	0.002941	sp|Q9FXT6|PEX14_ARATH Peroxisomal membrane protein PEX14 OS=Arabidopsis thaliana GN=PEX14 PE=1 SV=2//1.53061e-30
Unigene1577_All	78.2341	142.167	-1.1444	8.54e-15	1.43e-13	sp|Q94AH8|TPS6_ARATH Alpha,alpha-trehalose-phosphate synthase [UDP-forming] 6 OS=Arabidopsis thaliana GN=TPS6 PE=1 SV=2//0
Unigene864_All	76.3485	141.949	-1.1774	1.18e-12	1.69e-11	sp|F4K460|MED17_ARATH Mediator of RNA polymerase II transcription subunit 17 OS=Arabidopsis thaliana GN=MED17 PE=1 SV=1//0
Unigene10559_All	67.7459	141.442	-1.3447	1.01e-17	2.09e-16	sp|Q9CAG8|FBK28_ARATH F-box/kelch-repeat protein At1g67480 OS=Arabidopsis thaliana GN=At1g67480 PE=2 SV=1//4.89911e-137
Unigene13286_All	80.4163	141.422	-1.0971	4.04e-05	0.00024528	-//-
Unigene4624_All	25.6931	141.202	-2.741	1.68e-67	1.29e-65	sp|Q9LJR3|SPA3_ARATH Protein SPA1-RELATED 3 OS=Arabidopsis thaliana GN=SPA3 PE=1 SV=1//0
Unigene15977_All	76.8766	140.147	-1.149	3.43e-08	3.2e-07	sp|Q9M401|BCAT3_ARATH Branched-chain-amino-acid aminotransferase 3, chloroplastic OS=Arabidopsis thaliana GN=BCAT3 PE=1 SV=1//5.5651e-164
Unigene4147_All	31.4336	140.134	-2.4391	4.09e-13	6.12e-12	sp|Q38799|ODPB_ARATH Pyruvate dehydrogenase E1 component subunit beta, mitochondrial OS=Arabidopsis thaliana GN=PDH2 PE=1 SV=2//3.06106e-31
Unigene16608_All	82.6117	139.958	-1.0433	1.03e-06	7.99e-06	sp|Q9AXH9|KAO1_HORVU Ent-kaurenoic acid oxidase 1 OS=Hordeum vulgare GN=KAO1 PE=1 SV=1//0
Unigene11418_All	81.0699	139.795	-1.0687	2.38e-07	2e-06	-//-
Unigene7386_All	57.5299	139.579	-1.5614	7.12e-10	7.96e-09	-//-
Unigene5340_All	39.7102	139.101	-2.0912	7.63e-16	1.37e-14	sp|P82658|TL19_ARATH Thylakoid lumenal 19 kDa protein, chloroplastic OS=Arabidopsis thaliana GN=At3g63540 PE=1 SV=2//8.57763e-68
Unigene16185_All	66.0727	137.866	-1.3438	3.7e-08	3.42e-07	sp|P82192|RK5_SPIOL 50S ribosomal protein L5, chloroplastic OS=Spinacia oleracea GN=RPL5 PE=1 SV=2//9.0841e-104
Unigene1903_All	58.736	136.892	-1.5034	9.23e-05	0.00052407	-//-
Unigene81_All	60.326	136.548	-1.4612	2.41e-09	2.59e-08	sp|Q94AD9|C3H3_ARATH Zinc finger CCCH domain-containing protein 3 OS=Arabidopsis thaliana GN=At1g04990 PE=2 SV=1//2.02273e-14
Unigene210_All	29.064	135.956	-2.5085	1.59e-31	6.28e-30	-//-
Unigene6680_All	50.0887	135.583	-1.7193	2.64e-09	2.82e-08	-//-
Unigene9364_All	41.0764	134.858	-1.9977	6.01e-13	8.85e-12	sp|Q8LCA1|TMP14_ARATH Thylakoid membrane phosphoprotein 14 kDa, chloroplastic OS=Arabidopsis thaliana GN=TMP14 PE=1 SV=2//8.55622e-48
Unigene15920_All	350.063	134.38	1.0986	2.17e-33	9.04e-32	sp|P48631|FD6E2_SOYBN Omega-6 fatty acid desaturase, endoplasmic reticulum isozyme 2 OS=Glycine max GN=FAD2-2 PE=2 SV=1//0
Unigene8334_All	75.8341	132.995	-1.0931	6.02e-07	4.79e-06	sp|Q9SJM7|URH1_ARATH Uridine nucleosidase 1 OS=Arabidopsis thaliana GN=URH1 PE=1 SV=2//1.43158e-165
Unigene13551_All	418.417	132.913	1.3718	3.26e-56	2.2e-54	sp|Q5R7W2|MPCP_PONAB Phosphate carrier protein, mitochondrial OS=Pongo abelii GN=SLC25A3 PE=2 SV=1//6.2551e-106
Unigene13381_All	60.9197	132.713	-1.406	0.00042772	0.002148	-//-
Unigene12945_All	80.3278	132.41	-1.0037	0.00061603	0.0029841	sp|Q6QPJ6|PRXQ_POPJC Peroxiredoxin Q, chloroplastic OS=Populus jackii GN=PRXQ PE=1 SV=1//2.14616e-98
Unigene10169_All	62.0515	132.123	-1.373	2.83e-10	3.27e-09	sp|Q9X0Y1|P1254_THEMA Phosphorylated carbohydrates phosphatase TM_1254 OS=Thermotoga maritima (strain ATCC 43589 / MSB8 / DSM 3109 / JCM 10099) GN=TM_1254 PE=1 SV=1//1.20434e-08
Unigene12870_All	46.5729	132.077	-1.7865	1.85e-11	2.39e-10	sp|Q98BB4|APAG_RHILO Protein ApaG OS=Rhizobium loti (strain MAFF303099) GN=apaG PE=3 SV=1//9.9851e-30
Unigene3909_All	1122.53	130.697	2.8198	1.76e-83	1.67e-81	-//-
Unigene3358_All	27.7853	129.025	-2.4979	5.85e-12	7.94e-11	sp|Q9SCP6|U73D1_ARATH UDP-glycosyltransferase 73D1 OS=Arabidopsis thaliana GN=UGT73D1 PE=3 SV=1//2.06507e-12
Unigene15861_All	45.7514	128.737	-1.7752	1.59e-08	1.55e-07	sp|Q0ADS7|PHS_NITEC Putative pterin-4-alpha-carbinolamine dehydratase OS=Nitrosomonas eutropha (strain C91) GN=Neut_2288 PE=3 SV=1//9.13173e-15
Unigene10796_All	33.9782	128.547	-2.2023	1.92e-13	2.91e-12	sp|P16273|PRPX_HORVU Pathogen-related protein OS=Hordeum vulgare PE=2 SV=2//2.23261e-71
Unigene14324_All	360.105	127.873	1.211	1.22e-23	3.48e-22	sp|P72745|Y1101_SYNY3 Universal stress protein Slr1101 OS=Synechocystis sp. (strain PCC 6803 / Kazusa) GN=slr1101 PE=3 SV=1//1.63333e-07
Unigene13452_All	35.5404	127.053	-2.1206	1.3e-28	4.7e-27	sp|Q93VK5|LUT5_ARATH Protein LUTEIN DEFICIENT 5, chloroplastic OS=Arabidopsis thaliana GN=CYP97A3 PE=1 SV=1//0
Unigene16047_All	35.6475	126.811	-2.1135	8.78e-18	1.82e-16	sp|A2Z9A6|U496D_ORYSI UPF0496 protein 4 OS=Oryza sativa subsp. indica GN=OsI_033149 PE=3 SV=2//5.95402e-09
Unigene13828_All	36.1343	126.273	-2.0878	5.36e-13	7.96e-12	-//-
Unigene8360_All	36.2261	125.014	-2.0697	5.03e-74	4.23e-72	sp|O15818|K0664_DICDI Protein KIAA0664 homolog OS=Dictyostelium discoideum GN=cluA PE=1 SV=2//1.76222e-60
Unigene3639_All	23.5319	124.907	-2.6908	2.62e-45	1.49e-43	sp|P15719|MDHP_MAIZE Malate dehydrogenase [NADP], chloroplastic OS=Zea mays PE=1 SV=1//0
Unigene4579_All	39.9692	124.845	-1.9258	3.5e-11	4.43e-10	-//-
Unigene9125_All	364.145	124.642	1.264	1.97e-28	7.02e-27	sp|Q9ZS51|PMP22_ARATH Peroxisomal membrane protein PMP22 OS=Arabidopsis thaliana GN=PMP22 PE=1 SV=1//9.04846e-68
Unigene13062_All	25.8042	124.601	-2.5543	6.7e-14	1.06e-12	-//-
Unigene8775_All	63.3025	124.584	-1.2595	1.36e-07	1.18e-06	sp|Q5JKN1|P2C05_ORYSJ Probable protein phosphatase 2C 5 OS=Oryza sativa subsp. japonica GN=Os01g0552300 PE=2 SV=1//2.35811e-149
Unigene16606_All	321.52	124.095	1.0908	8.98e-14	1.4e-12	sp|Q96539|CH10_BRANA 10 kDa chaperonin OS=Brassica napus PE=3 SV=1//5.69608e-45
Unigene2671_All	36.777	123.26	-2.0275	6.38e-11	7.84e-10	sp|P00248|FER_MASLA Ferredoxin OS=Mastigocladus laminosus GN=petF PE=1 SV=2//6.31586e-21
Unigene7786_All	70.5974	122.789	-1.0812	1.75e-05	0.00011328	sp|O80361|RK4_TOBAC 50S ribosomal protein L4, chloroplastic OS=Nicotiana tabacum GN=RPL4 PE=2 SV=1//6.72422e-97
Unigene5327_All	48.7659	121.842	-1.6037	7.28e-21	1.77e-19	sp|O78328|DXS_CAPAN Probable 1-deoxy-D-xylulose-5-phosphate synthase, chloroplastic OS=Capsicum annuum GN=TKT2 PE=2 SV=1//0
Unigene12172_All	64.0253	121.743	-1.2098	9.46e-07	7.38e-06	sp|Q6IV57|RN141_RAT RING finger protein 141 OS=Rattus norvegicus GN=Rnf141 PE=2 SV=1//1.13652e-08
Unigene113_All	56.7078	121.726	-1.3847	2.41e-06	1.77e-05	sp|Q0WMN5|Y3913_ARATH Uncharacterized protein At3g49140 OS=Arabidopsis thaliana GN=At3g49140 PE=1 SV=2//2.02766e-58
Unigene11189_All	296.788	121.502	1.0058	1.85e-21	4.68e-20	sp|Q9XF61|PDI_DATGL Protein disulfide-isomerase OS=Datisca glomerata GN=PDI PE=2 SV=1//4.90888e-18
Unigene8501_All	392.637	120.51	1.4214	3.68e-45	2.08e-43	sp|Q9KG32|Y283_BACHD Uncharacterized isomerase BH0283 OS=Bacillus halodurans (strain ATCC BAA-125 / DSM 18197 / FERM 7344 / JCM 9153 / C-125) GN=BH0283 PE=3 SV=1//2.94341e-57
Unigene1634_All	8.89932	119.724	-4.0325	2.94e-36	1.34e-34	sp|A9ZPJ7|AGCT2_HORVU Agmatine coumaroyltransferase-2 OS=Hordeum vulgare GN=ACT-2 PE=1 SV=1//1.93251e-107
Unigene9221_All	64.7262	119.642	-1.169	1.57e-10	1.86e-09	sp|Q84RR2|ARI2_ARATH Probable E3 ubiquitin-protein ligase ARI2 OS=Arabidopsis thaliana GN=ARI2 PE=2 SV=1//0
Unigene5623_All	6.27916	119.538	-4.5334	3.74e-39	1.85e-37	sp|Q38J50|FOMT2_WHEAT Tricetin 3&apos;,4&apos;,5&apos;-O-trimethyltransferase OS=Triticum aestivum GN=OMT2 PE=1 SV=1//8.63242e-29
Unigene8411_All	38.095	119.535	-1.9324	6.18e-19	1.37e-17	-//-
Unigene12885_All	61.7707	118.765	-1.2258	2.28e-07	1.92e-06	sp|Q9ZQ96|U73C3_ARATH UDP-glycosyltransferase 73C3 OS=Arabidopsis thaliana GN=UGT73C3 PE=2 SV=1//5.24669e-87
Unigene10082_All	9.62157	118.668	-3.9072	6.83e-22	1.77e-20	sp|P46687|GASA3_ARATH Gibberellin-regulated protein 3 OS=Arabidopsis thaliana GN=GASA3 PE=2 SV=1//2.05068e-16
Unigene8982_All	41.9286	117.857	-1.7737	2.89e-17	5.72e-16	sp|Q6ERS4|CIPKG_ORYSJ CBL-interacting protein kinase 16 OS=Oryza sativa subsp. japonica GN=CIPK16 PE=2 SV=1//5.40212e-170
Unigene12966_All	48.3773	117.066	-1.5576	6.55e-07	5.18e-06	sp|Q8VCE1|DJC28_MOUSE DnaJ homolog subfamily C member 28 OS=Mus musculus GN=Dnajc28 PE=2 SV=2//2.54838e-15
Unigene7157_All	67.1174	116.627	-1.0798	0.0006255	0.0030274	sp|Q39162|TGA4_ARATH Transcription factor TGA4 OS=Arabidopsis thaliana GN=TGA4 PE=1 SV=2//3.04966e-94
Unigene8810_All	347.907	116.452	1.2963	2.9e-18	6.16e-17	-//-
Unigene14415_All	26.5162	116.216	-2.4145	1.38e-30	5.22e-29	-//-
Unigene10097_All	56.2885	115.915	-1.3248	1.29e-08	1.27e-07	-//-
Unigene5802_All	565.862	115.836	2.0057	2.88e-91	2.98e-89	sp|P55218|METZ_PSEAE O-succinylhomoserine sulfhydrylase OS=Pseudomonas aeruginosa (strain ATCC 15692 / PAO1 / 1C / PRS 101 / LMG 12228) GN=metZ PE=1 SV=1//7.2987e-43
Unigene10398_All	51.2038	115.64	-1.458	2.18e-08	2.08e-07	sp|Q940U6|FLU_ARATH Protein FLUORESCENT IN BLUE LIGHT, chloroplastic OS=Arabidopsis thaliana GN=FLU PE=1 SV=1//5.448e-99
Unigene10444_All	41.99	113.833	-1.7215	2.9e-05	0.00018093	sp|P46488|MDHG_CUCSA Malate dehydrogenase, glyoxysomal OS=Cucumis sativus GN=MDHG PE=2 SV=1//5.58954e-32
Unigene8566_All	39.9464	113.186	-1.7852	4.53e-21	1.11e-19	sp|Q689G6|PRR95_ORYSJ Two-component response regulator-like PRR95 OS=Oryza sativa subsp. japonica GN=PRR95 PE=2 SV=1//1.25311e-116
Unigene9751_All	57.2239	113.065	-1.2651	0.00013031	0.00072067	sp|A3BKF2|LTD_ORYSJ Protein LHCP TRANSLOCATION DEFECT OS=Oryza sativa subsp. japonica GN=LTD PE=2 SV=1//1.23223e-61
Unigene4412_All	49.6872	111.654	-1.4508	8.42e-12	1.13e-10	sp|Q7XU38|C87A3_ORYSJ Cytochrome P450 87A3 OS=Oryza sativa subsp. japonica GN=CYP87A3 PE=2 SV=3//0
Unigene13728_All	686.123	111.548	2.3381	4.19e-83	3.93e-81	sp|Q9LUV2|POP3_ARATH Probable protein Pop3 OS=Arabidopsis thaliana GN=At3g17210 PE=1 SV=1//3.12055e-47
Unigene1570_All	14.3658	111.487	-3.2388	3.46e-31	1.34e-29	sp|Q9C7T4|BH096_ARATH Transcription factor bHLH96 OS=Arabidopsis thaliana GN=BHLH96 PE=2 SV=1//8.73213e-76
Unigene10862_All	4.35481	110.687	-4.9504	4.38e-37	2.05e-35	sp|Q8GZ38|UNE10_ARATH Transcription factor UNE10 OS=Arabidopsis thaliana GN=UNE10 PE=2 SV=1//1.05014e-53
Unigene12875_All	24.9607	110.346	-2.427	1.42e-12	2.02e-11	sp|Q1XDF7|YCF33_PORYE Uncharacterized protein ycf33 OS=Porphyra yezoensis GN=ycf33 PE=3 SV=1//7.90906e-07
Unigene10997_All	41.3918	110.283	-1.6965	4.59e-24	1.34e-22	sp|Q9LZA6|SDP1_ARATH Triacylglycerol lipase SDP1 OS=Arabidopsis thaliana GN=SDP1 PE=1 SV=1//0
Unigene13423_All	22.2016	110.23	-2.5945	2.69e-15	4.68e-14	-//-
Unigene2530_All	61.2476	109.746	-1.1241	0.00024292	0.0012758	sp|Q91VC0|DCTP1_RAT dCTP pyrophosphatase 1 OS=Rattus norvegicus GN=Dctpp1 PE=2 SV=1//4.13447e-26
Unigene11236_All	354.472	107.851	1.434	4.82e-58	3.44e-56	sp|Q9XF61|PDI_DATGL Protein disulfide-isomerase OS=Datisca glomerata GN=PDI PE=2 SV=1//0
Unigene5259_All	33.6582	107.673	-1.9603	4.38e-07	3.55e-06	sp|O78424|YCF19_GUITH Uncharacterized protein ycf19 OS=Guillardia theta GN=ycf19 PE=3 SV=1//1.0479e-12
Unigene2033_All	3.80741	107.622	-5.1037	3.88e-35	1.7e-33	sp|Q9SH30|HMA5_ARATH Putative copper-transporting ATPase HMA5 OS=Arabidopsis thaliana GN=HMA5 PE=2 SV=2//1.84555e-169
Unigene8535_All	62.0844	107.509	-1.0748	3.45e-08	3.21e-07	sp|Q9CAD0|EGL1_ARATH Transcription factor EGL1 OS=Arabidopsis thaliana GN=BHLH2 PE=1 SV=1//5.90322e-122
Unigene5994_All	13.4847	107.235	-3.2741	5.86e-15	9.95e-14	-//-
Unigene11972_All	31.4588	106.868	-2.047	4.77e-07	3.85e-06	-//-
Unigene9904_All	43.4994	106.089	-1.5689	3.88e-06	2.78e-05	sp|Q0JB92|HOX17_ORYSJ Homeobox-leucine zipper protein HOX17 OS=Oryza sativa subsp. japonica GN=HOX17 PE=2 SV=1//1.30712e-39
Unigene15860_All	283.651	105.403	1.1455	4e-41	2.09e-39	sp|Q42806|KPYC_SOYBN Pyruvate kinase, cytosolic isozyme OS=Glycine max PE=2 SV=1//8.21327e-125
Unigene11841_All	299.37	105.286	1.2249	1.34e-71	1.09e-69	sp|Q10MJ1|CGEP_ORYSJ Probable glutamyl endopeptidase, chloroplastic OS=Oryza sativa subsp. japonica GN=GEP PE=2 SV=1//0
Unigene16037_All	32.6906	105.006	-1.9662	2.38e-09	2.56e-08	sp|Q9SR70|FK164_ARATH Peptidyl-prolyl cis-trans isomerase FKBP16-4, chloroplastic OS=Arabidopsis thaliana GN=FKBP16-4 PE=1 SV=1//2.50494e-86
Unigene5725_All	62.5013	104.715	-1.0272	1.91e-05	0.00012304	sp|P29344|RR1_SPIOL 30S ribosomal protein S1, chloroplastic OS=Spinacia oleracea GN=RPS1 PE=1 SV=1//0
Unigene8695_All	16.6287	104.708	-2.9373	6.41e-17	1.23e-15	sp|Q9SZN7|HIP26_ARATH Heavy metal-associated isoprenylated plant protein 26 OS=Arabidopsis thaliana GN=HIPP26 PE=1 SV=1//8.54469e-07
Unigene6027_All	41.4901	104.463	-1.6148	1.63e-06	1.23e-05	sp|Q8GUH2|Y1015_ARATH Uncharacterized protein At1g01500 OS=Arabidopsis thaliana GN=At1g01500 PE=2 SV=1//4.91949e-32
Unigene10035_All	29.0265	104.441	-2.1299	6.16e-11	7.6e-10	sp|Q8R1R3|STAR7_MOUSE StAR-related lipid transfer protein 7, mitochondrial OS=Mus musculus GN=Stard7 PE=2 SV=2//4.01998e-08
Unigene13145_All	63.2502	104.189	-1.0027	0.00028161	0.0014621	sp|Q9S9N9|CCR1_ARATH Cinnamoyl-CoA reductase 1 OS=Arabidopsis thaliana GN=CCR1 PE=1 SV=1//1.32816e-79
Unigene13653_All	43.2769	103.714	-1.5436	3.35e-09	3.52e-08	sp|Q9SYM2|STHY_ARATH Probable salt tolerance-like protein At1g78600 OS=Arabidopsis thaliana GN=At1g78600 PE=1 SV=2//2.46363e-79
Unigene2356_All	21.9357	103.491	-2.5208	5.52e-10	6.21e-09	-//-
Unigene13981_All	21.8846	103.423	-2.5232	7.91e-19	1.74e-17	sp|Q6Z8B9|P2C12_ORYSJ Probable protein phosphatase 2C 12 OS=Oryza sativa subsp. japonica GN=Os02g0224100 PE=2 SV=1//1.69147e-116
Unigene57_All	56.5387	103.062	-1.1489	2e-07	1.7e-06	-//-
Unigene13327_All	28.9672	102.578	-2.1069	4.89e-11	6.1e-10	-//-
Unigene873_All	26.2383	102.419	-2.2474	1.59e-10	1.88e-09	-//-
Unigene11665_All	362.434	102.277	1.5426	1.82e-48	1.09e-46	sp|Q9SB81|PER42_ARATH Peroxidase 42 OS=Arabidopsis thaliana GN=PER42 PE=1 SV=2//0
Unigene10227_All	315.539	102.223	1.3434	1.12e-33	4.73e-32	sp|P25349|YCP4_YEAST Flavoprotein-like protein YCP4 OS=Saccharomyces cerevisiae (strain ATCC 204508 / S288c) GN=YCP4 PE=1 SV=1//3.65351e-52
Unigene8853_All	47.0258	102.219	-1.4028	9.58e-12	1.28e-10	sp|Q9FFE6|AAE5_ARATH Probable acyl-activating enzyme 5, peroxisomal OS=Arabidopsis thaliana GN=AAE5 PE=2 SV=1//0
Unigene4555_All	40.1623	101.269	-1.617	4.32e-07	3.52e-06	sp|P73627|Y1770_SYNY3 Uncharacterized protein sll1770 OS=Synechocystis sp. (strain PCC 6803 / Kazusa) GN=sll1770 PE=3 SV=1//6.50295e-26
Unigene14727_All	56.7706	100.605	-1.1082	0.00076461	0.0036174	sp|O23049|RK6_ARATH 50S ribosomal protein L6, chloroplastic OS=Arabidopsis thaliana GN=RPL6 PE=1 SV=1//3.50728e-100
Unigene7148_All	13.6846	99.9902	-3.1519	1.46e-16	2.77e-15	sp|Q9XJ66|MAD22_ORYSJ MADS-box transcription factor 22 OS=Oryza sativa subsp. japonica GN=MADS22 PE=2 SV=1//8.99346e-06
Unigene11846_All	44.3122	99.9036	-1.4555	7.36e-12	9.93e-11	-//-
Unigene804_All	38.7936	99.3179	-1.6389	3.07e-06	2.22e-05	sp|P48488|PP1_MEDSV Serine/threonine-protein phosphatase PP1 OS=Medicago sativa subsp. varia GN=PP1 PE=2 SV=1//1.39642e-110
Unigene8976_All	17.1381	99.003	-2.8129	2.55e-14	4.16e-13	sp|Q9LVG4|APRR3_ARATH Two-component response regulator-like APRR3 OS=Arabidopsis thaliana GN=APRR3 PE=1 SV=1//6.72981e-16
Unigene5108_All	269.775	98.6275	1.169	1.65e-23	4.69e-22	sp|Q9QYL8|LYPA2_RAT Acyl-protein thioesterase 2 OS=Rattus norvegicus GN=Lypla2 PE=1 SV=1//1.72614e-30
Unigene3924_All	40.5838	98.5617	-1.5628	7.11e-06	4.9e-05	sp|Q94FM7|C71DK_TOBAC 5-epiaristolochene 1,3-dihydroxylase OS=Nicotiana tabacum GN=CYP71D20 PE=1 SV=2//2.24716e-63
Unigene12815_All	33.9821	97.3714	-1.8014	3.3e-27	1.11e-25	sp|P21528|MDHP_PEA Malate dehydrogenase [NADP], chloroplastic OS=Pisum sativum PE=1 SV=2//0
Unigene954_All	40.4645	97.1741	-1.5466	2.27e-23	6.37e-22	-//-
Unigene11284_All	29.2523	96.8679	-2.0101	5.87e-23	1.61e-21	sp|Q0JCU7|ZEP_ORYSJ Zeaxanthin epoxidase, chloroplastic OS=Oryza sativa subsp. japonica GN=ZEP PE=2 SV=1//0
Unigene16106_All	39.8079	96.163	-1.5551	1.91e-08	1.85e-07	-//-
Unigene11201_All	46.3983	96.1148	-1.3334	0.00019664	0.0010527	-//-
Unigene11913_All	53.8855	95.119	-1.1025	2.02e-07	1.72e-06	sp|Q93YW0|EXEC1_ARATH Protein EXECUTER 1, chloroplastic OS=Arabidopsis thaliana GN=EX1 PE=1 SV=1//3.04078e-109
Unigene8994_All	51.1489	95.0893	-1.1773	1.92e-05	0.00012322	sp|P19684|ROC5_NICSY 33 kDa ribonucleoprotein, chloroplastic OS=Nicotiana sylvestris PE=1 SV=1//2.03898e-31
Unigene12925_All	57.5505	94.9459	-1.0049	4e-06	2.85e-05	-//-
Unigene13187_All	45.2707	94.9043	-1.3506	3.18e-06	2.29e-05	-//-
Unigene1406_All	25.9241	94.8281	-2.1537	1.73e-18	3.74e-17	sp|Q9SK50|TIC55_ARATH Protein TIC 55, chloroplastic OS=Arabidopsis thaliana GN=TIC55 PE=2 SV=1//0
Unigene11740_All	40.6696	94.4376	-1.4981	0.001036	0.0047624	-//-
Unigene5519_All	23.7142	93.8845	-2.2678	3.71e-14	6e-13	sp|Q96DG6|CMBL_HUMAN Carboxymethylenebutenolidase homolog OS=Homo sapiens GN=CMBL PE=1 SV=1//8.36619e-22
Unigene7361_All	12.4582	93.6716	-3.1932	4.93e-22	1.3e-20	-//-
Unigene13822_All	19.9815	93.4125	-2.5076	3.67e-05	0.00022457	-//-
Unigene5509_All	810.652	93.3004	2.8365	4.15e-97	4.67e-95	sp|Q2HU65|H2A2_MEDTR Probable histone H2A.2 OS=Medicago truncatula GN=MtrDRAFT_AC149210g4v1 PE=3 SV=1//2.09879e-47
Unigene13160_All	34.4352	93.0828	-1.7173	3.66e-08	3.39e-07	sp|Q754F0|SYM1_ASHGO Protein SYM1 OS=Ashbya gossypii (strain ATCC 10895 / CBS 109.51 / FGSC 9923 / NRRL Y-1056) GN=SYM1 PE=3 SV=1//8.19716e-18
Unigene10963_All	24.119	92.8834	-2.2279	1.73e-23	4.89e-22	sp|Q8VYJ1|MENE_ARATH 2-succinylbenzoate--CoA ligase, chloroplastic/peroxisomal OS=Arabidopsis thaliana GN=AAE14 PE=1 SV=1//0
Unigene1845_All	232.509	92.5253	1.0467	1.27e-15	2.26e-14	sp|Q9LW15|CX5B1_ARATH Cytochrome c oxidase subunit 5b-1, mitochondrial OS=Arabidopsis thaliana GN=COX5B-1 PE=2 SV=1//1.77426e-47
Unigene10809_All	15.9411	92.3443	-2.8169	5.46e-29	1.99e-27	sp|Q9S713|STT7_ARATH Serine/threonine-protein kinase STN7, chloroplastic OS=Arabidopsis thaliana GN=STN7 PE=1 SV=1//0
Unigene1835_All	36.7814	92.0358	-1.6059	2.66e-11	3.41e-10	sp|Q68CP4|HGNAT_HUMAN Heparan-alpha-glucosaminide N-acetyltransferase OS=Homo sapiens GN=HGSNAT PE=1 SV=2//6.63824e-31
Unigene1561_All	29.6104	91.9683	-1.9177	3.75e-08	3.47e-07	-//-
Unigene15984_All	404.034	90.8732	1.8699	1.47e-33	6.22e-32	-//-
Unigene11943_All	48.4754	90.841	-1.1888	1.24e-09	1.36e-08	sp|Q9SZ67|WRK19_ARATH Probable WRKY transcription factor 19 OS=Arabidopsis thaliana GN=WRKY19 PE=2 SV=1//5.9319e-49
Unigene10810_All	238.463	90.813	1.1101	7.89e-12	1.06e-10	-//-
Unigene1170_All	44.0085	90.5839	-1.3241	8.15e-14	1.28e-12	-//-
Unigene6183_All	13.8758	90.4923	-2.9879	3.37e-08	3.14e-07	-//-
Unigene10654_All	51.6967	90.2025	-1.0858	2.25e-06	1.66e-05	sp|Q6ZK48|SLU7_ORYSJ Pre-mRNA-splicing factor SLU7 OS=Oryza sativa subsp. japonica GN=Os08g0127700 PE=2 SV=1//0
Unigene14812_All	39.693	89.8331	-1.461	4.68e-21	1.15e-19	sp|Q46888|YGBJ_ECOLI Uncharacterized oxidoreductase ygbJ OS=Escherichia coli (strain K12) GN=ygbJ PE=3 SV=1//5.78487e-22
Unigene2819_All	39.6472	89.7779	-1.4618	1.8e-10	2.12e-09	sp|Q75KK8|MPK14_ORYSJ Mitogen-activated protein kinase 14 OS=Oryza sativa subsp. japonica GN=MPK14 PE=2 SV=1//0
Unigene4387_All	43.7235	89.738	-1.32	4.55e-07	3.68e-06	sp|O64511|TLOV1_ARATH Protein TWIN LOV 1 OS=Arabidopsis thaliana GN=TLP1 PE=1 SV=2//1.62327e-126
Unigene5712_All	47.2837	89.344	-1.2007	0.00027266	0.0014195	-//-
Unigene2315_All	16.5572	88.0837	-2.6941	1.4e-26	4.55e-25	sp|Q6Q3H3|TPSGD_VITVI (-)-germacrene D synthase OS=Vitis vinifera GN=VIT_19s0014g04930 PE=1 SV=1//4.00595e-148
Unigene14072_All	227.868	87.9121	1.0914	3.77e-14	6.09e-13	-//-
Unigene7138_All	213.597	87.5677	1.0037	2.5e-20	5.96e-19	sp|A5PKH3|FAAA_BOVIN Fumarylacetoacetase OS=Bos taurus GN=FAH PE=2 SV=1//2.06625e-176
Unigene7553_All	34.4047	87.3707	-1.6272	1.69e-06	1.27e-05	sp|Q54VG4|SGT_DICDI Small glutamine-rich tetratricopeptide repeat-containing protein OS=Dictyostelium discoideum GN=sgt PE=1 SV=1//6.7633e-08
Unigene13488_All	52.8859	87.1864	-1.0039	8.45e-06	5.75e-05	sp|Q8GYH8|SUT42_ARATH Probable sulfate transporter 4.2 OS=Arabidopsis thaliana GN=SULTR4;2 PE=2 SV=2//0
Unigene16150_All	48.5385	87.0621	-1.1256	8.54e-06	5.8e-05	sp|Q56YA5|SGAT_ARATH Serine--glyoxylate aminotransferase OS=Arabidopsis thaliana GN=AGT1 PE=1 SV=2//0
Unigene7208_All	329.517	86.2793	1.6506	2.83e-49	1.74e-47	sp|P34106|ALA2_PANMI Alanine aminotransferase 2 OS=Panicum miliaceum PE=1 SV=1//0
Unigene10403_All	12.2484	85.7792	-3.0907	8.24e-15	1.39e-13	sp|Q67YC9|Y4141_ARATH Uncharacterized protein At4g14100 OS=Arabidopsis thaliana GN=At4g14100 PE=2 SV=1//4.73694e-61
Unigene11680_All	17.8035	85.0623	-2.539	1.82e-21	4.59e-20	sp|Q9SX20|PTR18_ARATH Probable nitrite transporter At1g68570 OS=Arabidopsis thaliana GN=At1g68570 PE=2 SV=1//0
Unigene12915_All	13.8431	84.6793	-2.8955	1.56e-21	3.98e-20	sp|Q43839|G6PDC_SOLTU Glucose-6-phosphate 1-dehydrogenase, chloroplastic OS=Solanum tuberosum PE=1 SV=1//0
Unigene9761_All	50.7006	84.5575	-1.0206	5.66e-11	7e-10	sp|Q9LZJ5|AB14C_ARATH ABC transporter C family member 14 OS=Arabidopsis thaliana GN=ABCC14 PE=1 SV=1//0
Unigene7658_All	47.0415	84.4082	-1.1261	2.01e-06	1.5e-05	sp|P42762|CLPD_ARATH Chaperone protein ClpD, chloroplastic OS=Arabidopsis thaliana GN=CLPD PE=1 SV=1//0
Unigene281_All	12.7173	83.956	-3.0055	1.89e-28	6.75e-27	sp|C0LGT6|EFR_ARATH LRR receptor-like serine/threonine-protein kinase EFR OS=Arabidopsis thaliana GN=EFR PE=1 SV=1//2.50461e-15
Unigene5222_All	29.2712	83.7288	-1.7989	2.11e-10	2.47e-09	sp|P93147|C81E1_GLYEC Isoflavone 2&apos;-hydroxylase OS=Glycyrrhiza echinata GN=CYP81E1 PE=1 SV=2//2.83289e-101
Unigene14314_All	1328	83.6796	3.7056	0	0	sp|O59952|LIP_THELA Lipase OS=Thermomyces lanuginosus GN=LIP PE=1 SV=1//4.26183e-10
Unigene8675_All	36.5224	83.6063	-1.4775	7.62e-07	6e-06	-//-
Unigene8477_All	24.2318	83.4873	-2.0673	5.04e-10	5.71e-09	-//-
Unigene8_All	28.1077	83.3236	-1.8504	7.35e-17	1.41e-15	sp|Q8SKU2|TIC62_PEA Protein TIC 62, chloroplastic OS=Pisum sativum GN=TIC62 PE=1 SV=2//2.31386e-11
Unigene15882_All	32.7329	82.8837	-1.623	1.79e-08	1.73e-07	-//-
Unigene11878_All	42.2107	82.7109	-1.2531	2.07e-07	1.76e-06	sp|A2YGR5|SPL12_ORYSI Squamosa promoter-binding-like protein 12 OS=Oryza sativa subsp. indica GN=SPL12 PE=2 SV=1//4.60054e-92
Unigene15976_All	18.0022	82.6442	-2.4814	1.28e-08	1.26e-07	-//-
Unigene15528_All	317.232	82.6331	1.6581	1.34e-28	4.82e-27	-//-
Unigene1857_All	27.7165	82.286	-1.8526	5.42e-14	8.68e-13	sp|Q93ZL5|DOF52_ARATH Dof zinc finger protein DOF5.2 OS=Arabidopsis thaliana GN=DOF5.2 PE=1 SV=2//9.98899e-71
Unigene7937_All	27.7751	81.8318	-1.8415	7.11e-06	4.91e-05	-//-
Unigene11965_All	932.463	81.803	3.2281	1.73e-83	1.65e-81	sp|Q76MV0|H32_TOBAC Histone H3.2 OS=Nicotiana tabacum GN=B34 PE=1 SV=1//1.41735e-80
Unigene12051_All	40.1513	81.5768	-1.3054	7.34e-07	5.79e-06	sp|P54086|TATC_SYNY3 Sec-independent protein translocase protein TatC OS=Synechocystis sp. (strain PCC 6803 / Kazusa) GN=tatC PE=3 SV=1//1.70228e-77
Unigene10467_All	31.0418	81.4091	-1.6737	5.57e-12	7.58e-11	sp|A4IF69|NHLC2_BOVIN NHL repeat-containing protein 2 OS=Bos taurus GN=NHLRC2 PE=2 SV=1//4.08364e-06
Unigene13558_All	25.2319	81.383	-1.9722	1.65e-15	2.89e-14	sp|Q54VX4|MCFJ_DICDI Mitochondrial substrate carrier family protein J OS=Dictyostelium discoideum GN=mcfJ PE=2 SV=1//3.22105e-31
Unigene8441_All	222.439	81.1707	1.1717	1.04e-22	2.78e-21	sp|Q94AR8|LEUC_ARATH 3-isopropylmalate dehydratase OS=Arabidopsis thaliana GN=IIL1 PE=2 SV=1//1.80553e-10
Unigene4797_All	245.378	80.7953	1.32	6.93e-27	2.29e-25	sp|O04153|CALR3_ARATH Calreticulin-3 OS=Arabidopsis thaliana GN=CRT3 PE=2 SV=2//0
Unigene7446_All	27.0626	80.6606	-1.8582	7.9e-06	5.41e-05	sp|O82660|P2SAF_ARATH Photosystem II stability/assembly factor HCF136, chloroplastic OS=Arabidopsis thaliana GN=HCF136 PE=1 SV=1//1.98367e-86
Unigene3970_All	0	80.5594	-6.3117	4.03e-10	4.59e-09	-//-
Unigene1982_All	27.3605	80.5393	-1.8403	0.00027249	0.0014193	-//-
Unigene15889_All	42.8999	80.0431	-1.1825	0.00063502	0.0030669	-//-
Unigene14039_All	29.3614	79.6374	-1.7222	4.96e-09	5.14e-08	sp|Q9S7C9|ESCA_ARATH Putative DNA-binding protein ESCAROLA OS=Arabidopsis thaliana GN=ESC PE=2 SV=1//8.00365e-12
Unigene5404_All	46.9797	79.577	-1.043	0.00014959	0.00081777	sp|Q9XI36|MBD10_ARATH Methyl-CpG-binding domain-containing protein 10 OS=Arabidopsis thaliana GN=MBD10 PE=1 SV=1//2.34265e-36
Unigene4626_All	261.324	79.4832	1.4344	2.02e-32	8.18e-31	sp|Q8L493|BCAL3_ARATH Branched-chain-amino-acid aminotransferase-like protein 3, chloroplastic OS=Arabidopsis thaliana GN=At5g57850 PE=2 SV=1//5.17013e-126
Unigene1569_All	34.4437	79.3081	-1.4859	5.81e-08	5.27e-07	sp|Q9ZQ96|U73C3_ARATH UDP-glycosyltransferase 73C3 OS=Arabidopsis thaliana GN=UGT73C3 PE=2 SV=1//1.03896e-128
Unigene6270_All	23.0938	79.26	-2.0618	6.17e-05	0.00036191	sp|Q9XHM5|G2OX2_PEA Gibberellin 2-beta-dioxygenase 2 OS=Pisum sativum GN=GA2OX2 PE=2 SV=1//4.5451e-08
Unigene7407_All	8.92215	78.7737	-3.4249	6.48e-18	1.36e-16	sp|Q651Z5|HOX6_ORYSJ Homeobox-leucine zipper protein HOX6 OS=Oryza sativa subsp. japonica GN=HOX6 PE=2 SV=1//7.13481e-39
Unigene12088_All	27.5929	78.6887	-1.7945	9.44e-05	0.00053456	-//-
Unigene11910_All	42.2932	78.2399	-1.1701	2.29e-06	1.68e-05	sp|Q43793|G6PDC_TOBAC Glucose-6-phosphate 1-dehydrogenase, chloroplastic OS=Nicotiana tabacum PE=2 SV=1//0
Unigene6997_All	17.1001	78.0968	-2.4739	4.19e-06	2.97e-05	-//-
Unigene8928_All	25.4759	77.9428	-1.896	1.32e-15	2.32e-14	sp|Q6LA43|APRR2_ARATH Two-component response regulator-like APRR2 OS=Arabidopsis thaliana GN=APRR2 PE=2 SV=2//9.18137e-107
Unigene10852_All	38.017	77.9354	-1.3183	4.48e-05	0.00026967	-//-
Unigene12983_All	253.269	77.8262	1.4197	2.51e-33	1.04e-31	sp|P17783|MDHM_CITLA Malate dehydrogenase, mitochondrial OS=Citrullus lanatus GN=MMDH PE=1 SV=1//1.54402e-167
Unigene15918_All	33.4862	77.727	-1.4975	8.81e-05	0.00050206	sp|Q0J3L4|GRS10_ORYSJ Monothiol glutaredoxin-S10 OS=Oryza sativa subsp. japonica GN=GRXS10 PE=2 SV=2//3.62241e-44
Unigene8647_All	478.113	77.4151	2.344	3.48e-101	4.11e-99	sp|Q9SB81|PER42_ARATH Peroxidase 42 OS=Arabidopsis thaliana GN=PER42 PE=1 SV=2//0
Unigene4965_All	23.7564	77.0815	-1.9807	1.15e-05	7.66e-05	-//-
Unigene10959_All	7.21205	76.8758	-3.6967	1.63e-33	6.84e-32	sp|Q8VYJ1|MENE_ARATH 2-succinylbenzoate--CoA ligase, chloroplastic/peroxisomal OS=Arabidopsis thaliana GN=AAE14 PE=1 SV=1//0
Unigene10366_All	24.3974	76.7209	-1.9356	9.08e-08	8.04e-07	-//-
Unigene3248_All	41.0395	76.6719	-1.1844	0.00011905	0.00066135	sp|Q7ZVZ7|F108C_DANRE Abhydrolase domain-containing protein FAM108C1 OS=Danio rerio GN=fam108c1 PE=2 SV=1//8.07512e-65
Unigene13637_All	28.5759	76.6035	-1.7053	2.49e-09	2.67e-08	-//-
Unigene1691_All	32.1038	76.5845	-1.537	7.52e-06	5.16e-05	sp|O49741|GATA2_ARATH GATA transcription factor 2 OS=Arabidopsis thaliana GN=GATA2 PE=2 SV=1//9.49893e-37
Unigene15466_All	14.3109	76.4277	-2.6997	1.44e-09	1.58e-08	sp|P24465|C71A1_PERAE Cytochrome P450 71A1 OS=Persea americana GN=CYP71A1 PE=1 SV=2//2.21834e-43
Unigene2293_All	20.4699	76.3552	-2.1819	1.88e-06	1.4e-05	-//-
Unigene10639_All	31.1598	76.2602	-1.5739	2.22e-05	0.00014109	sp|O04616|Y4115_ARATH Uncharacterized protein At4g01150, chloroplastic OS=Arabidopsis thaliana GN=At4g01150 PE=1 SV=1//1.00504e-16
Unigene1252_All	41.1837	76.1898	-1.1702	4.73e-10	5.37e-09	sp|P14381|YTX2_XENLA Transposon TX1 uncharacterized 149 kDa protein OS=Xenopus laevis PE=4 SV=1//9.04922e-32
Unigene7233_All	225.52	75.9321	1.2878	4.18e-16	7.64e-15	-//-
Unigene14362_All	25.0017	75.7947	-1.8827	9.32e-13	1.35e-11	sp|A4VQH7|RUTD_PSEU5 Putative aminoacrylate hydrolase RutD OS=Pseudomonas stutzeri (strain A1501) GN=rutD PE=3 SV=1//4.47202e-06
Unigene4946_All	14.8377	75.5861	-2.6315	3.89e-14	6.28e-13	sp|Q9CAG8|FBK28_ARATH F-box/kelch-repeat protein At1g67480 OS=Arabidopsis thaliana GN=At1g67480 PE=2 SV=1//1.12196e-82
Unigene1768_All	35.0543	75.3943	-1.3875	2.08e-05	0.00013272	sp|Q5ZJ73|CREG1_CHICK Protein CREG1 OS=Gallus gallus GN=CREG1 PE=2 SV=1//4.6878e-36
Unigene9978_All	22.8285	75.3681	-2.0058	1.79e-17	3.59e-16	sp|Q9SIM9|ORE9_ARATH F-box protein ORE9 OS=Arabidopsis thaliana GN=ORE9 PE=1 SV=2//0
Unigene2136_All	19.1531	75.1148	-2.2542	8.1e-19	1.78e-17	sp|Q75IV7|6PGL1_ORYSJ Probable 6-phosphogluconolactonase 1 OS=Oryza sativa subsp. japonica GN=Os03g0416500 PE=2 SV=1//1.942e-122
Unigene753_All	40.5101	74.9207	-1.1698	0.00089141	0.004167	sp|Q08935|ROC1_NICSY 29 kDa ribonucleoprotein A, chloroplastic OS=Nicotiana sylvestris PE=2 SV=1//2.92815e-36
Unigene5021_All	39.3538	74.6816	-1.2069	2.84e-06	2.06e-05	sp|A2AJL3|FGGY_MOUSE FGGY carbohydrate kinase domain-containing protein OS=Mus musculus GN=Fggy PE=2 SV=1//1.95204e-177
Unigene8333_All	205.719	74.6763	1.1793	2.54e-24	7.48e-23	sp|Q9S7L9|CX6B1_ARATH Cytochrome c oxidase subunit 6b-1 OS=Arabidopsis thaliana GN=COX6B-1 PE=2 SV=1//1.9579e-44
Unigene16391_All	36.7985	74.6577	-1.3033	5.06e-07	4.06e-06	sp|Q8L736|SKI11_ARATH F-box/kelch-repeat protein SKIP11 OS=Arabidopsis thaliana GN=SKIP11 PE=1 SV=2//5.60713e-169
Unigene7577_All	30.7028	74.5903	-1.5633	1.01e-09	1.12e-08	-//-
Unigene5681_All	15.4713	74.3994	-2.5484	2.93e-21	7.29e-20	sp|Q66GP0|Y5738_ARATH BTB/POZ domain-containing protein At5g67385 OS=Arabidopsis thaliana GN=At5g67385 PE=2 SV=2//0
Unigene11884_All	45.1207	74.3091	-1.0024	2.23e-06	1.65e-05	sp|Q8S9K3|VAR3_ARATH Zinc finger protein VAR3, chloroplastic OS=Arabidopsis thaliana GN=VAR3 PE=1 SV=2//8.96669e-10
Unigene1637_All	235.631	74.1088	1.3861	7.31e-27	2.41e-25	sp|Q9SEE4|PIRL_SOLLC Pirin-like protein OS=Solanum lycopersicum PE=2 SV=1//4.72245e-131
Unigene1422_All	36.2411	74.0109	-1.3128	1.52e-11	1.99e-10	-//-
Unigene12025_All	43.8028	74.0101	-1.0394	0.00088331	0.0041308	-//-
Unigene16204_All	184.666	73.4048	1.0483	2.12e-21	5.34e-20	-//-
Unigene14780_All	391.295	72.9593	2.1404	6.13e-20	1.43e-18	sp|P0CH27|RL402_TRYCR Ubiquitin-60S ribosomal protein L40 OS=Trypanosoma cruzi PE=2 SV=1//6.00407e-41
Unigene16202_All	22.0334	72.4082	-1.9991	4.89e-10	5.55e-09	sp|Q75KK8|MPK14_ORYSJ Mitogen-activated protein kinase 14 OS=Oryza sativa subsp. japonica GN=MPK14 PE=2 SV=1//7.83606e-155
Unigene15825_All	35.0924	72.403	-1.3276	6.18e-06	4.3e-05	sp|Q9FN48|CAS_ARATH Calcium sensing receptor, chloroplastic OS=Arabidopsis thaliana GN=CAS PE=1 SV=1//3.52428e-148
Unigene10966_All	30.0923	72.1886	-1.545	1.52e-11	1.99e-10	sp|Q8VYJ1|MENE_ARATH 2-succinylbenzoate--CoA ligase, chloroplastic/peroxisomal OS=Arabidopsis thaliana GN=AAE14 PE=1 SV=1//1.73748e-36
Unigene8314_All	21.3704	71.7856	-2.0308	2.05e-07	1.74e-06	sp|Q9ASX2|TRNH1_ARATH Tropinone reductase homolog At1g07440 OS=Arabidopsis thaliana GN=At1g07440 PE=1 SV=1//2.40048e-89
Unigene1970_All	202.007	71.5139	1.2154	1.85e-08	1.79e-07	sp|P50249|SAHH_PHASS Adenosylhomocysteinase OS=Phalaenopsis sp. GN=SAHH PE=2 SV=1//7.1949e-69
Unigene5709_All	41.5397	71.4057	-1.0642	3.52e-13	5.28e-12	sp|P34756|FAB1_YEAST 1-phosphatidylinositol 3-phosphate 5-kinase FAB1 OS=Saccharomyces cerevisiae (strain ATCC 204508 / S288c) GN=FAB1 PE=1 SV=3//5.3612e-09
Unigene3109_All	38.5272	71.3411	-1.1715	8.99e-05	0.00051178	sp|P91622|PDK_DROME [Pyruvate dehydrogenase [lipoamide]] kinase, mitochondrial OS=Drosophila melanogaster GN=Pdk PE=2 SV=2//1.92706e-74
Unigene4611_All	18.4771	71.1321	-2.2274	6.45e-09	6.59e-08	sp|O64637|C76C2_ARATH Cytochrome P450 76C2 OS=Arabidopsis thaliana GN=CYP76C2 PE=2 SV=1//2.98329e-53
Unigene10460_All	191.778	70.7945	1.1551	5.99e-09	6.14e-08	-//-
Unigene1244_All	38.0604	70.5622	-1.1733	1.77e-05	0.00011461	sp|Q9ZWA6|MGP_ARATH Zinc finger protein MAGPIE OS=Arabidopsis thaliana GN=MGP PE=1 SV=1//1.35433e-89
Unigene7275_All	23.9517	69.8794	-1.8274	3.97e-07	3.24e-06	-//-
Unigene4925_All	247.041	69.8607	1.5395	3.19e-32	1.28e-30	-//-
Unigene11886_All	39.6722	69.7164	-1.096	1.13e-06	8.72e-06	sp|O81316|SCL6_ARATH Scarecrow-like protein 6 OS=Arabidopsis thaliana GN=SCL6 PE=1 SV=1//1.13822e-85
Unigene10836_All	26.5483	68.3576	-1.6472	2.68e-09	2.86e-08	sp|O48786|C734A_ARATH Cytochrome P450 734A1 OS=Arabidopsis thaliana GN=CYP734A1 PE=2 SV=1//2.30844e-110
Unigene2837_All	25.2551	68.3411	-1.7189	3.44e-10	3.96e-09	sp|O33513|CBBY_RHOCA Protein CbbY OS=Rhodobacter capsulatus GN=cbbY PE=3 SV=1//2.2641e-15
Unigene13020_All	18.1826	68.3065	-2.1921	2.61e-06	1.9e-05	-//-
Unigene10244_All	15.9726	68.146	-2.3757	1.3e-09	1.43e-08	sp|O22773|TL16_ARATH Thylakoid lumenal 16.5 kDa protein, chloroplastic OS=Arabidopsis thaliana GN=At4g02530 PE=1 SV=3//2.97669e-45
Unigene7824_All	2.47518	67.8156	-5.0587	9.13e-25	2.75e-23	sp|O33341|Y2859_MYCTU Putative glutamine amidotransferase Rv2859c OS=Mycobacterium tuberculosis GN=Rv2859c PE=1 SV=1//1.36598e-17
Unigene10208_All	171.944	67.659	1.0629	1.25e-13	1.92e-12	-//-
Unigene3016_All	22.031	67.5074	-1.8982	5.83e-05	0.00034346	-//-
Unigene9923_All	34.2512	67.2907	-1.2569	0.00010421	0.00058546	sp|Q08935|ROC1_NICSY 29 kDa ribonucleoprotein A, chloroplastic OS=Nicotiana sylvestris PE=2 SV=1//6.98915e-27
Unigene6035_All	5.0464	67.1995	-4.0178	3.13e-07	2.59e-06	-//-
Unigene7135_All	166.231	67.026	1.0277	2.7e-21	6.76e-20	sp|Q39085|DIM_ARATH Delta(24)-sterol reductase OS=Arabidopsis thaliana GN=DIM PE=1 SV=2//0
Unigene3541_All	14.5802	66.9304	-2.4813	0.00047504	0.0023554	-//-
Unigene3420_All	13.7896	66.8663	-2.5604	1.1e-21	2.82e-20	sp|P15719|MDHP_MAIZE Malate dehydrogenase [NADP], chloroplastic OS=Zea mays PE=1 SV=1//0
Unigene16342_All	284.105	66.8596	1.8045	8.44e-24	2.43e-22	sp|O04438|SRP09_MAIZE Signal recognition particle 9 kDa protein OS=Zea mays GN=SRP9 PE=3 SV=1//3.7632e-55
Unigene1744_All	32.4521	66.7155	-1.3224	0.00011495	0.00064073	-//-
Unigene9428_All	30.7226	65.8117	-1.3817	5.16e-05	0.00030733	sp|P10978|POLX_TOBAC Retrovirus-related Pol polyprotein from transposon TNT 1-94 OS=Nicotiana tabacum PE=2 SV=1//1.82936e-44
Unigene4355_All	10.8198	65.6602	-2.884	4.5e-09	4.67e-08	-//-
Unigene5454_All	15.6402	65.2555	-2.3435	4.62e-18	9.75e-17	-//-
Unigene5090_All	20.5254	64.4963	-1.9345	4.11e-05	0.00024927	-//-
Unigene4420_All	15.7945	64.2074	-2.306	2.75e-14	4.48e-13	sp|Q6LA42|APRR5_ARATH Two-component response regulator-like APRR5 OS=Arabidopsis thaliana GN=APRR5 PE=1 SV=2//6.76521e-54
Unigene1825_All	203.944	64.1215	1.3866	2.04e-28	7.24e-27	sp|Q8H107|ODO2B_ARATH Dihydrolipoyllysine-residue succinyltransferase component of 2-oxoglutarate dehydrogenase complex 2, mitochondrial OS=Arabidopsis thaliana GN=At4g26910 PE=1 SV=2//0
Unigene2998_All	38.5528	63.9867	-1.0136	0.00011928	0.00066195	sp|Q93YW0|EXEC1_ARATH Protein EXECUTER 1, chloroplastic OS=Arabidopsis thaliana GN=EX1 PE=1 SV=1//6.96892e-166
Unigene3014_All	679.623	63.854	3.1292	4.88e-113	6.68e-111	-//-
Unigene10199_All	11.8061	63.4377	-2.7085	7.93e-14	1.25e-12	sp|Q9VLP7|MET14_DROME Methyltransferase-like protein 14 homolog OS=Drosophila melanogaster GN=CG7818 PE=2 SV=1//4.40753e-26
Unigene1707_All	180.946	63.3629	1.2312	8.13e-23	2.2e-21	sp|P37707|B2_DAUCA B2 protein OS=Daucus carota PE=2 SV=1//5.3891e-91
Unigene1029_All	18.2376	63.2116	-2.0759	1.12e-14	1.87e-13	sp|Q38954|PHT21_ARATH Inorganic phosphate transporter 2-1, chloroplastic OS=Arabidopsis thaliana GN=PHT2-1 PE=1 SV=1//0
Unigene10481_All	157.087	63.1967	1.031	1.05e-05	7.01e-05	sp|Q9XIA7|TOM6_ARATH Mitochondrial import receptor subunit TOM6 homolog OS=Arabidopsis thaliana GN=TOM6 PE=1 SV=1//1.22252e-07
Unigene9544_All	208.197	63.0512	1.4407	9.13e-57	6.29e-55	sp|Q9SNN0|SPE1_ORYSJ Arginine decarboxylase 1 OS=Oryza sativa subsp. japonica GN=ADC1 PE=1 SV=1//0
Unigene6401_All	245.553	62.9453	1.6812	1.58e-64	1.18e-62	sp|Q10137|SEC14_SCHPO Sec14 cytosolic factor OS=Schizosaccharomyces pombe (strain 972 / ATCC 24843) GN=sec14 PE=2 SV=1//1.19005e-54
Unigene13657_All	165.706	62.8407	1.1162	1.17e-08	1.16e-07	sp|P48504|QCR6_SOLTU Cytochrome b-c1 complex subunit 6 OS=Solanum tuberosum PE=1 SV=2//5.66974e-33
Unigene3075_All	20.0477	62.7323	-1.9284	8.1e-05	0.00046453	-//-
Unigene2654_All	24.2646	62.0285	-1.6368	0.00070733	0.0033745	-//-
Unigene16171_All	258.007	61.8331	1.7783	1.04e-37	4.99e-36	sp|Q9FZ62|PPSP2_ARATH Inorganic pyrophosphatase 2 OS=Arabidopsis thaliana GN=At1g17710 PE=2 SV=1//2.81755e-102
Unigene16284_All	33.8018	61.5013	-1.1462	4.61e-05	0.00027723	sp|B9SQR9|GATB_RICCO Glutamyl-tRNA(Gln) amidotransferase subunit B, chloroplastic/mitochondrial OS=Ricinus communis GN=GATB PE=3 SV=1//0
Unigene10219_All	4.36884	61.2974	-4.0932	1.17e-15	2.07e-14	sp|Q9SZI6|GAT22_ARATH Putative GATA transcription factor 22 OS=Arabidopsis thaliana GN=GATA22 PE=2 SV=1//1.5047e-25
Unigene13661_All	25.6963	61.2588	-1.536	2.36e-05	0.00014902	sp|Q8LE52|DHAR3_ARATH Glutathione S-transferase DHAR3, chloroplastic OS=Arabidopsis thaliana GN=DHAR3 PE=1 SV=1//7.30874e-112
Unigene13461_All	187.06	61.0881	1.3319	4.81e-11	6e-10	sp|O82337|AGP16_ARATH Arabinogalactan peptide 16 OS=Arabidopsis thaliana GN=AGP16 PE=1 SV=1//1.29649e-14
Unigene4276_All	367.427	60.9164	2.3099	3.12e-159	6.44e-157	sp|Q10NX8|BGAL6_ORYSJ Beta-galactosidase 6 OS=Oryza sativa subsp. japonica GN=Os03g0255100 PE=1 SV=2//0
Unigene1815_All	172.202	60.8461	1.2182	8.54e-13	1.24e-11	-//-
Unigene168_All	16.1238	60.6953	-2.1951	1.24e-08	1.22e-07	sp|O24529|7OMT8_MEDSA Isoflavone-7-O-methyltransferase 8 OS=Medicago sativa PE=1 SV=1//1.86458e-07
Unigene1388_All	25.1053	60.5694	-1.5533	5.69e-14	9.1e-13	sp|Q0WLC6|PP349_ARATH Pentatricopeptide repeat-containing protein At4g34830, chloroplastic OS=Arabidopsis thaliana GN=At4g34830/At4g34820 PE=2 SV=2//0
Unigene3968_All	28.0834	60.4523	-1.3888	2.53e-05	0.00015909	-//-
Unigene12295_All	766.661	60.2157	3.3877	9.63e-200	2.54e-197	sp|P51074|ANX4_FRAAN Annexin-like protein RJ4 OS=Fragaria ananassa PE=2 SV=2//1.62934e-116
Unigene15933_All	22.0392	59.4758	-1.7149	5.88e-08	5.32e-07	sp|O81970|C71A9_SOYBN Cytochrome P450 71A9 OS=Glycine max GN=CYP71A9 PE=2 SV=1//1.23127e-154
Unigene5604_All	33.2452	59.2407	-1.1161	5.19e-05	0.00030857	-//-
Unigene13153_All	23.7199	59.2157	-1.6026	4.94e-12	6.76e-11	sp|Q9LZA6|SDP1_ARATH Triacylglycerol lipase SDP1 OS=Arabidopsis thaliana GN=SDP1 PE=1 SV=1//0
Unigene1395_All	154.671	59.0163	1.1073	2.4e-10	2.79e-09	-//-
Unigene8233_All	20.3671	59.0062	-1.8173	7.89e-08	7.03e-07	-//-
Unigene4404_All	27.2627	58.9234	-1.3946	1.68e-06	1.26e-05	sp|P37107|SR54C_ARATH Signal recognition particle 54 kDa protein, chloroplastic OS=Arabidopsis thaliana GN=FFC PE=1 SV=1//0
Unigene8098_All	31.7185	58.8838	-1.1752	4.41e-06	3.12e-05	sp|Q39117|TGT2_ARATH Trihelix transcription factor GT-2 OS=Arabidopsis thaliana GN=GT-2 PE=2 SV=1//1.16663e-18
Unigene4496_All	33.6427	58.6227	-1.0838	6.18e-06	4.3e-05	sp|P74007|SPOT_SYNY3 Probable guanosine-3&apos;,5&apos;-bis(diphosphate) 3&apos;-pyrophosphohydrolase OS=Synechocystis sp. (strain PCC 6803 / Kazusa) GN=spoT PE=3 SV=1//1.00116e-24
Unigene11553_All	28.5401	58.4181	-1.3161	5.85e-06	4.08e-05	-//-
Unigene11687_All	346.226	58.2004	2.2899	1.43e-96	1.58e-94	sp|Q43260|DHE3_MAIZE Glutamate dehydrogenase OS=Zea mays GN=GDH1 PE=1 SV=1//0
Unigene6573_All	183.782	58.1988	1.3763	1.44e-23	4.11e-22	sp|Q06136|KDSR_HUMAN 3-ketodihydrosphingosine reductase OS=Homo sapiens GN=KDSR PE=1 SV=1//7.7326e-40
Unigene15698_All	220.844	58.0234	1.6456	2.88e-08	2.71e-07	sp|Q43116|PDI_RICCO Protein disulfide-isomerase OS=Ricinus communis PE=2 SV=1//4.79382e-40
Unigene16351_All	143.897	58.0023	1.0282	3.82e-09	3.99e-08	sp|Q9FT52|ATP5H_ARATH ATP synthase subunit d, mitochondrial OS=Arabidopsis thaliana GN=At3g52300 PE=1 SV=3//5.22195e-86
Unigene2614_All	20.1509	57.853	-1.8042	1.15e-07	1e-06	sp|P37707|B2_DAUCA B2 protein OS=Daucus carota PE=2 SV=1//2.71941e-90
Unigene15254_All	13.3288	57.733	-2.3975	3.72e-05	0.00022719	-//-
Unigene10384_All	148.306	57.7056	1.0791	1.54e-15	2.72e-14	sp|O04630|SYTM_ARATH Threonine--tRNA ligase, mitochondrial OS=Arabidopsis thaliana GN=THRRS PE=2 SV=3//0
Unigene6288_All	191.77	57.5004	1.4551	3.48e-35	1.53e-33	sp|Q9FF55|PDI14_ARATH Protein disulfide isomerase-like 1-4 OS=Arabidopsis thaliana GN=PDIL1-4 PE=1 SV=1//0
Unigene15949_All	220.901	56.9435	1.6731	5.01e-18	1.06e-16	sp|Q5W736|CIPKI_ORYSJ CBL-interacting protein kinase 18 OS=Oryza sativa subsp. japonica GN=CIPK18 PE=2 SV=1//1.14399e-53
Unigene4304_All	220.579	56.67	1.678	2.23e-36	1.03e-34	sp|Q6K5Q0|GL21_ORYSJ Putative germin-like protein 2-1 OS=Oryza sativa subsp. japonica GN=Os02g0491600 PE=3 SV=1//1.1645e-93
Unigene11692_All	12.0777	56.5673	-2.5103	5.33e-11	6.64e-10	sp|Q9LYA9|CP41A_ARATH Chloroplast stem-loop binding protein of 41 kDa a, chloroplastic OS=Arabidopsis thaliana GN=CSP41A PE=1 SV=1//5.27404e-175
Unigene7178_All	27.8576	56.517	-1.3033	0.00029215	0.0015133	sp|Q9FGT7|ARR18_ARATH Two-component response regulator ARR18 OS=Arabidopsis thaliana GN=ARR18 PE=2 SV=2//5.05793e-13
Unigene1650_All	23.645	56.4425	-1.5379	1.97e-05	0.00012643	sp|Q9FR99|ACCO_MUSAC 1-aminocyclopropane-1-carboxylate oxidase OS=Musa acuminata GN=MAO1B PE=3 SV=1//9.49012e-147
Unigene11_All	24.6831	56.248	-1.471	0.00044229	0.0022143	-//-
Unigene13621_All	22.0464	56.2417	-1.6338	0.00075762	0.0035873	-//-
Unigene8490_All	17.8197	56.1777	-1.9392	5.78e-06	4.04e-05	-//-
Unigene10085_All	169.033	55.9804	1.3116	1.54e-11	2.01e-10	sp|Q9XED8|ARFI_ARATH Auxin response factor 9 OS=Arabidopsis thaliana GN=ARF9 PE=2 SV=1//1.02235e-42
Unigene5046_All	15.5399	55.888	-2.1292	3.07e-08	2.88e-07	sp|Q9FLJ2|NC100_ARATH NAC domain-containing protein 100 OS=Arabidopsis thaliana GN=NAC100 PE=2 SV=1//3.18168e-95
Unigene7646_All	10.3191	55.6942	-2.7149	2.21e-14	3.62e-13	sp|Q94A68|Y1669_ARATH Uncharacterized oxidoreductase At1g06690, chloroplastic OS=Arabidopsis thaliana GN=At1g06690 PE=1 SV=1//3.76391e-178
Unigene7236_All	20.7777	55.5808	-1.7022	0.00037981	0.0019296	sp|Q5NE24|NSP2_MEDTR Nodulation-signaling pathway 2 protein OS=Medicago truncatula GN=NSP2 PE=1 SV=1//1.58592e-53
Unigene3367_All	13.8892	55.4575	-2.2801	3.37e-15	5.81e-14	sp|Q6Z7L3|TRL31_ORYSJ Thioredoxin-like 3-1, chloroplastic OS=Oryza sativa subsp. japonica GN=Os02g0774100 PE=2 SV=2//1.1424e-55
Unigene2688_All	32.1261	55.3562	-1.0677	0.0009158	0.0042704	sp|Q9FE20|PBS1_ARATH Serine/threonine-protein kinase PBS1 OS=Arabidopsis thaliana GN=PBS1 PE=1 SV=1//0
Unigene14225_All	28.3908	55.266	-1.2436	1.88e-06	1.4e-05	sp|Q0DVX2|RH50_ORYSJ DEAD-box ATP-dependent RNA helicase 50 OS=Oryza sativa subsp. japonica GN=Os03g0108600 PE=2 SV=2//0
Unigene7336_All	22.1012	55.0177	-1.5984	6e-05	0.00035278	-//-
Unigene10364_All	16.4316	54.8189	-2.0209	8.38e-09	8.46e-08	-//-
Unigene4216_All	172.07	54.7067	1.3705	7.63e-15	1.29e-13	sp|Q93ZY7|NUD12_ARATH Nudix hydrolase 12, mitochondrial OS=Arabidopsis thaliana GN=NUDT12 PE=2 SV=1//5.03961e-63
Unigene2722_All	28.179	54.6841	-1.2392	0.00018524	0.00099683	-//-
Unigene10042_All	790.282	54.6462	3.5715	2.64e-227	7.3e-225	sp|P51091|LDOX_MALDO Leucoanthocyanidin dioxygenase OS=Malus domestica GN=ANS PE=2 SV=1//7.24054e-49
Unigene2585_All	23.5681	54.603	-1.4948	4.28e-05	0.00025852	-//-
Unigene13563_All	14.6152	54.5733	-2.1834	4.5e-13	6.71e-12	-//-
Unigene7750_All	319.839	54.4505	2.2717	1.44e-100	1.69e-98	sp|Q5Z9Z0|BGL24_ORYSJ Beta-glucosidase 24 OS=Oryza sativa subsp. japonica GN=BGLU24 PE=2 SV=1//0
Unigene5746_All	151.353	54.0836	1.202	5.76e-24	1.67e-22	sp|Q9LMX4|PPA1_ARATH Probable inactive purple acid phosphatase 1 OS=Arabidopsis thaliana GN=PAP1 PE=1 SV=1//0
Unigene7995_All	142.486	54.0795	1.115	5.61e-07	4.48e-06	-//-
Unigene12932_All	20.8733	53.9016	-1.6513	9.95e-06	6.69e-05	sp|P0C1H9|PPIB1_RHIO9 Peptidyl-prolyl cis-trans isomerase B1 OS=Rhizopus delemar (strain RA 99-880 / ATCC MYA-4621 / FGSC 9543 / NRRL 43880) GN=cyp8 PE=3 SV=1//5.2271e-19
Unigene13627_All	26.9095	53.5674	-1.2759	2.92e-05	0.00018195	sp|P92934|AAP6_ARATH Amino acid permease 6 OS=Arabidopsis thaliana GN=AAP6 PE=1 SV=1//0
Unigene2838_All	146.357	53.3576	1.1731	2.12e-20	5.09e-19	sp|Q94B38|GPT2_ARATH Glucose-6-phosphate/phosphate translocator 2, chloroplastic OS=Arabidopsis thaliana GN=GPT2 PE=2 SV=2//1.0228e-173
Unigene7158_All	132.548	53.0376	1.0388	1.04e-10	1.26e-09	sp|Q6J9S1|RA211_ARATH Ethylene-responsive transcription factor RAP2-11 OS=Arabidopsis thaliana GN=RAP2-11 PE=2 SV=1//1.4395e-17
Unigene10230_All	23.8477	52.6105	-1.4242	0.00060715	0.0029449	sp|Q4R828|RCCD1_MACFA RCC1 domain-containing protein 1 OS=Macaca fascicularis GN=RCCD1 PE=2 SV=1//7.9815e-26
Unigene454_All	182.056	52.576	1.5092	9.1e-39	4.47e-37	sp|Q05046|CH62_CUCMA Chaperonin CPN60-2, mitochondrial OS=Cucurbita maxima GN=CPN60-2 PE=1 SV=1//0
Unigene10284_All	24.1934	52.3431	-1.3961	0.00031474	0.0016193	sp|P39590|YWBG_BACSU Uncharacterized protein ywbG OS=Bacillus subtilis (strain 168) GN=ywbG PE=3 SV=2//1.37705e-11
Unigene5660_All	19.1549	52.2982	-1.7317	5.44e-11	6.75e-10	sp|Q39202|RLK1_ARATH G-type lectin S-receptor-like serine/threonine-protein kinase RLK1 OS=Arabidopsis thaliana GN=RLK1 PE=2 SV=2//1.15722e-71
Unigene14867_All	14.5776	52.1909	-2.1227	1.46e-08	1.43e-07	-//-
Unigene16672_All	13.0345	52.0967	-2.2815	5.91e-11	7.29e-10	sp|Q8SKU2|TIC62_PEA Protein TIC 62, chloroplastic OS=Pisum sativum GN=TIC62 PE=1 SV=2//1.70161e-131
Unigene14735_All	155.599	51.7977	1.3042	1.9e-08	1.83e-07	-//-
Unigene13321_All	127.437	51.2833	1.0305	6.25e-09	6.39e-08	sp|P27788|FER3_MAIZE Ferredoxin-3, chloroplastic OS=Zea mays GN=FDX3 PE=2 SV=1//1.02344e-55
Unigene7096_All	6.79204	51.0772	-3.1934	1.99e-08	1.92e-07	-//-
Unigene5189_All	3.56325	51.036	-4.1229	2.81e-13	4.24e-12	sp|Q9LNG5|PPP7L_ARATH Serine/threonine-protein phosphatase 7 long form homolog OS=Arabidopsis thaliana GN=At1g48120 PE=2 SV=1//2.41033e-07
Unigene11413_All	9.8463	50.8637	-2.6517	1.86e-12	2.63e-11	-//-
Unigene7690_All	12.8536	50.7952	-2.2652	0.00053905	0.0026382	-//-
Unigene13980_All	137.445	50.6966	1.1562	2.63e-24	7.72e-23	sp|Q8RWU5|FBL3_ARATH F-box/LRR-repeat protein 3 OS=Arabidopsis thaliana GN=FBL3 PE=2 SV=1//5.71266e-134
Unigene1948_All	20.0167	50.4695	-1.6169	3.13e-07	2.59e-06	sp|Q70G58|NTRC_ORYSJ Thioredoxin reductase NTRC OS=Oryza sativa subsp. japonica GN=Os07g0657900 PE=1 SV=2//0
Unigene11249_All	9.61718	50.3349	-2.6705	4.72e-07	3.81e-06	sp|Q93VA3|CYC6_ARATH Cytochrome c6, chloroplastic OS=Arabidopsis thaliana GN=petJ PE=1 SV=1//1.63692e-55
Unigene11668_All	23.2052	50.2916	-1.3985	0.00084921	0.0039812	-//-
Unigene16256_All	25.1946	50.1823	-1.2767	0.00025149	0.0013165	sp|Q8S9G6|T5AT_TAXWC Taxadien-5-alpha-ol O-acetyltransferase OS=Taxus wallichiana var. chinensis PE=2 SV=1//4.5845e-48
Unigene7225_All	8.63074	50.0777	-2.8193	6.81e-07	5.37e-06	sp|C0LGT6|EFR_ARATH LRR receptor-like serine/threonine-protein kinase EFR OS=Arabidopsis thaliana GN=EFR PE=1 SV=1//1.85343e-10
Unigene11206_All	24.716	49.9964	-1.2991	6.86e-08	6.14e-07	sp|O80970|NPY2_ARATH BTB/POZ domain-containing protein NPY2 OS=Arabidopsis thaliana GN=NPY2 PE=2 SV=1//0
Unigene8307_All	131.015	49.7365	1.1147	6.98e-08	6.25e-07	-//-
Unigene8639_All	3.04056	49.6926	-4.3133	7.7e-23	2.09e-21	sp|Q9SH30|HMA5_ARATH Putative copper-transporting ATPase HMA5 OS=Arabidopsis thaliana GN=HMA5 PE=2 SV=2//0
Unigene1798_All	4.95542	49.6069	-3.6061	1.47e-25	4.66e-24	sp|P0A9H7|CFA_ECOLI Cyclopropane-fatty-acyl-phospholipid synthase OS=Escherichia coli (strain K12) GN=cfa PE=1 SV=2//3.45549e-41
Unigene1904_All	18.6049	48.9998	-1.6798	8.93e-05	0.00050898	sp|P28759|SODF_SOYBN Superoxide dismutase [Fe], chloroplastic OS=Glycine max GN=SODB PE=2 SV=1//5.28184e-91
Unigene10730_All	153.831	48.9986	1.3679	1.15e-09	1.26e-08	sp|Q9LHJ8|SAP5_ARATH Zinc finger A20 and AN1 domain-containing stress-associated protein 5 OS=Arabidopsis thaliana GN=SAP5 PE=2 SV=1//1.97392e-50
Unigene5177_All	24.1419	48.7465	-1.2964	0.00088045	0.0041191	-//-
Unigene7763_All	26.8222	48.6844	-1.1427	0.00023074	0.0012152	sp|D9R4W7|HFLX_CLOSW GTPase HflX OS=Clostridium saccharolyticum (strain ATCC 35040 / DSM 2544 / NRCC 2533 / WM1) GN=hflX PE=3 SV=1//1.15776e-97
Unigene7431_All	120.885	48.4843	1.0354	2.61e-16	4.87e-15	sp|P53683|CDPK2_ORYSJ Calcium-dependent protein kinase isoform 2 OS=Oryza sativa subsp. japonica GN=CPK2 PE=2 SV=2//0
Unigene5899_All	142.428	48.4829	1.272	3.82e-09	3.99e-08	-//-
Unigene13688_All	18.4925	48.3447	-1.6691	0.00068026	0.0032673	-//-
Unigene16350_All	28.7172	48.2771	-1.0321	0.00031162	0.0016054	sp|P73627|Y1770_SYNY3 Uncharacterized protein sll1770 OS=Synechocystis sp. (strain PCC 6803 / Kazusa) GN=sll1770 PE=3 SV=1//7.42551e-180
Unigene3450_All	140.195	48.2749	1.2554	2.27e-12	3.19e-11	sp|Q00451|PRF1_SOLLC 36.4 kDa proline-rich protein OS=Solanum lycopersicum GN=TPRP-F1 PE=2 SV=1//8.72917e-22
Unigene16224_All	163.831	48.1834	1.4829	9.8e-37	4.54e-35	sp|B3PGJ1|AGAL_CELJU Alpha-galactosidase A OS=Cellvibrio japonicus (strain Ueda107) GN=agaA PE=1 SV=1//6.05094e-19
Unigene2540_All	28.7654	48.1624	-1.0262	4e-05	0.00024347	sp|O94913|PCF11_HUMAN Pre-mRNA cleavage complex 2 protein Pcf11 OS=Homo sapiens GN=PCF11 PE=1 SV=3//5.78163e-08
Unigene4980_All	155.063	48.1273	1.4053	1.72e-23	4.86e-22	sp|Q6VBB2|HFA2B_ORYSJ Heat stress transcription factor A-2b OS=Oryza sativa subsp. japonica GN=HSFA2B PE=2 SV=1//6.79901e-106
Unigene2227_All	18.1143	47.9683	-1.6876	2.17e-09	2.34e-08	sp|Q49XT0|RS1_STAS1 30S ribosomal protein S1 OS=Staphylococcus saprophyticus subsp. saprophyticus (strain ATCC 15305 / DSM 20229) GN=rpsA PE=3 SV=1//1.03992e-08
Unigene2615_All	143.377	47.8746	1.2998	7.21e-10	8.03e-09	sp|P37707|B2_DAUCA B2 protein OS=Daucus carota PE=2 SV=1//2.68551e-92
Unigene4521_All	197.981	47.5303	1.7758	2.16e-31	8.46e-30	sp|Q7X996|CIPK2_ORYSJ CBL-interacting protein kinase 2 OS=Oryza sativa subsp. japonica GN=CIPK2 PE=2 SV=1//1.9217e-155
Unigene13172_All	17.503	47.3843	-1.7195	3.7e-05	0.00022634	sp|Q9SCY3|FK162_ARATH Peptidyl-prolyl cis-trans isomerase FKBP16-2, chloroplastic OS=Arabidopsis thaliana GN=FKBP16-2 PE=1 SV=1//1.42057e-62
Unigene5410_All	18.5699	47.1782	-1.6278	1.64e-06	1.24e-05	-//-
Unigene7441_All	115.214	46.9969	1.011	1.13e-10	1.35e-09	sp|Q6TUG0|DJB11_RAT DnaJ homolog subfamily B member 11 OS=Rattus norvegicus GN=Dnajb11 PE=2 SV=1//1.36179e-97
Unigene10736_All	7.12408	46.9915	-3.0043	4.76e-14	7.64e-13	sp|Q8R3J4|MTER1_MOUSE mTERF domain-containing protein 1, mitochondrial OS=Mus musculus GN=Mterfd1 PE=2 SV=1//7.88116e-08
Unigene10727_All	217.753	46.8921	1.9326	2.52e-35	1.13e-33	sp|Q688R3|C3H33_ORYSJ Zinc finger CCCH domain-containing protein 33 OS=Oryza sativa subsp. japonica GN=Os05g0128200 PE=2 SV=1//1.07218e-106
Unigene7513_All	195.272	46.5986	1.7845	2.54e-23	7.07e-22	sp|P47192|VA722_ARATH Vesicle-associated membrane protein 722 OS=Arabidopsis thaliana GN=VAMP722 PE=2 SV=2//4.08326e-104
Unigene1769_All	17.6259	45.9879	-1.6662	2.61e-05	0.00016376	-//-
Unigene5462_All	18.8186	45.7486	-1.5642	5.69e-05	0.00033626	-//-
Unigene13158_All	19.3069	45.4753	-1.5186	0.00016116	0.00087374	sp|Q9ZQI8|NLTL2_ARATH Non-specific lipid-transfer protein-like protein At2g13820 OS=Arabidopsis thaliana GN=At2g13820 PE=1 SV=1//9.29802e-06
Unigene2471_All	23.7682	45.436	-1.2175	0.00073586	0.0034987	sp|Q7XTG7|HCAR_ORYSJ 7-hydroxymethyl chlorophyll a reductase, chloroplastic OS=Oryza sativa subsp. japonica GN=HCAR PE=3 SV=2//0
Unigene2228_All	6.19658	45.4151	-3.1563	2.21e-06	1.63e-05	-//-
Unigene15100_All	14.3857	45.3972	-1.9406	1.61e-10	1.9e-09	sp|Q9LS25|PP420_ARATH Pentatricopeptide repeat-containing protein At5g46580, chloroplastic OS=Arabidopsis thaliana GN=At5g46580 PE=2 SV=1//0
Unigene1307_All	142.789	45.2078	1.3766	0.00027384	0.0014243	-//-
Unigene8585_All	24.3901	45.0931	-1.1693	2.99e-06	2.16e-05	sp|Q12872|SFSWA_HUMAN Splicing factor, suppressor of white-apricot homolog OS=Homo sapiens GN=SFSWAP PE=1 SV=3//6.62163e-12
Unigene1408_All	13.6627	45.0288	-2.0033	2.74e-09	2.92e-08	sp|Q941X2|LAC3_ORYSJ Laccase-3 OS=Oryza sativa subsp. japonica GN=LAC3 PE=2 SV=1//0
Unigene8756_All	356.282	45.0156	2.7019	1.3e-39	6.52e-38	-//-
Unigene16238_All	139.245	44.8217	1.3527	1.12e-15	1.98e-14	sp|Q40193|RB11C_LOTJA Ras-related protein Rab11C OS=Lotus japonicus GN=RAB11C PE=2 SV=1//1.16811e-116
Unigene2815_All	24.8154	44.7558	-1.1335	0.00021073	0.0011197	-//-
Unigene14908_All	194.964	44.5557	1.8469	1.4e-17	2.84e-16	sp|P34106|ALA2_PANMI Alanine aminotransferase 2 OS=Panicum miliaceum PE=1 SV=1//3.32392e-65
Unigene11309_All	13.467	44.4895	-2.0067	8.65e-09	8.7e-08	sp|O23310|NFYB3_ARATH Nuclear transcription factor Y subunit B-3 OS=Arabidopsis thaliana GN=NFYB3 PE=2 SV=1//4.1016e-52
Unigene6402_All	188.889	44.0354	1.8181	7.79e-22	2.02e-20	sp|Q40477|ERF4_TOBAC Ethylene-responsive transcription factor 4 OS=Nicotiana tabacum GN=ERF4 PE=1 SV=1//3.02509e-22
Unigene10676_All	111.567	43.9814	1.0603	1.26e-11	1.67e-10	sp|Q8H3C9|ILL7_ORYSJ IAA-amino acid hydrolase ILR1-like 7 OS=Oryza sativa subsp. japonica GN=ILL7 PE=2 SV=1//3.00021e-164
Unigene10156_All	13.0888	43.9595	-2.0305	0.00023457	0.0012337	-//-
Unigene11776_All	224.475	43.7202	2.0775	2.56e-27	8.66e-26	sp|P93788|REMO_SOLTU Remorin OS=Solanum tuberosum PE=1 SV=1//1.61947e-66
Unigene4300_All	17.2808	43.7011	-1.6212	2.62e-05	0.00016444	-//-
Unigene15827_All	16.3396	43.7009	-1.702	0.00097448	0.0045181	-//-
Unigene5354_All	8.86695	43.4777	-2.5764	2.43e-06	1.79e-05	sp|Q9ZUU4|ROC1_ARATH Ribonucleoprotein At2g37220, chloroplastic OS=Arabidopsis thaliana GN=At2g37220 PE=1 SV=1//9.01191e-16
Unigene14417_All	19.8415	43.4773	-1.4144	6.7e-06	4.64e-05	sp|Q9MB58|F26_ARATH 6-phosphofructo-2-kinase/fructose-2,6-bisphosphatase OS=Arabidopsis thaliana GN=FKFBP PE=1 SV=1//1.15573e-62
Unigene5412_All	12.1978	43.4689	-2.116	3.09e-12	4.29e-11	-//-
Unigene11186_All	108.057	43.2853	1.0372	5.84e-16	1.06e-14	sp|Q41141|PFPB_RICCO Pyrophosphate--fructose 6-phosphate 1-phosphotransferase subunit beta OS=Ricinus communis GN=PFP-BETA PE=3 SV=1//0
Unigene13138_All	17.0724	43.231	-1.6231	0.00038673	0.0019586	sp|P73627|Y1770_SYNY3 Uncharacterized protein sll1770 OS=Synechocystis sp. (strain PCC 6803 / Kazusa) GN=sll1770 PE=3 SV=1//3.14277e-25
Unigene6113_All	120.336	43.1733	1.1962	2.74e-23	7.61e-22	sp|Q6AT26|CESA1_ORYSJ Probable cellulose synthase A catalytic subunit 1 [UDP-forming] OS=Oryza sativa subsp. japonica GN=CESA1 PE=2 SV=1//0
Unigene5788_All	16.9684	43.1589	-1.6295	0.00050802	0.0025047	sp|Q9UBS3|DNJB9_HUMAN DnaJ homolog subfamily B member 9 OS=Homo sapiens GN=DNAJB9 PE=1 SV=1//9.00316e-15
Unigene2571_All	8.84126	43.056	-2.5666	1.06e-18	2.32e-17	sp|Q9FJD6|RBOHH_ARATH Putative respiratory burst oxidase homolog protein H OS=Arabidopsis thaliana GN=RBOHH PE=3 SV=1//0
Unigene4492_All	108.162	42.8251	1.054	2.89e-09	3.07e-08	sp|B8B4D0|SPX1_ORYSI SPX domain-containing protein 1 OS=Oryza sativa subsp. indica GN=SPX1 PE=3 SV=1//7.98147e-114
Unigene4042_All	19.1598	42.5452	-1.4336	6.14e-05	0.00036045	-//-
Unigene13395_All	114.535	42.5157	1.1471	9.06e-05	0.00051585	-//-
Unigene11017_All	8.41962	42.5071	-2.6185	7.79e-11	9.52e-10	sp|B9DFG5|PTI13_ARATH PTI1-like tyrosine-protein kinase 3 OS=Arabidopsis thaliana GN=PTI13 PE=1 SV=1//1.28222e-138
Unigene14770_All	218.197	42.4526	2.079	1.42e-24	4.2e-23	sp|P32289|GLNA_VIGAC Glutamine synthetase nodule isozyme OS=Vigna aconitifolia PE=2 SV=1//0
Unigene11688_All	23.0246	42.1477	-1.155	0.00016425	0.00088807	-//-
Unigene14233_All	5.01818	41.5321	-3.3317	1.36e-05	8.95e-05	-//-
Unigene6974_All	128.249	41.4952	1.3453	4.36e-05	0.00026307	sp|Q06136|KDSR_HUMAN 3-ketodihydrosphingosine reductase OS=Homo sapiens GN=KDSR PE=1 SV=1//1.20915e-19
Unigene7403_All	121.339	41.195	1.2758	3.04e-23	8.43e-22	sp|C0LGQ4|MRH1_ARATH Probable LRR receptor-like serine/threonine-protein kinase MRH1 OS=Arabidopsis thaliana GN=MRH1 PE=2 SV=1//2.83687e-122
Unigene8114_All	24.5315	40.921	-1.0209	0.00048874	0.0024191	sp|Q5F259|AN13B_MOUSE Ankyrin repeat domain-containing protein 13B OS=Mus musculus GN=Ankrd13b PE=2 SV=1//9.34207e-27
Unigene2573_All	9.7482	40.7321	-2.3456	6.42e-08	5.78e-07	-//-
Unigene14183_All	123.75	40.6663	1.3228	6.3e-20	1.47e-18	sp|Q8VZP6|GUX8_ARATH Putative glucuronosyltransferase PGSIP8 OS=Arabidopsis thaliana GN=PGSIP8 PE=2 SV=1//0
Unigene10268_All	16.5012	40.4808	-1.5773	0.00043366	0.0021759	sp|Q9ZU38|RPIA_ARATH Probable ribose-5-phosphate isomerase OS=Arabidopsis thaliana GN=At2g01290 PE=2 SV=1//1.25356e-85
Unigene8182_All	139.843	40.4727	1.5061	1.91e-17	3.83e-16	-//-
Unigene2439_All	19.4984	40.4544	-1.3356	0.00010398	0.00058462	-//-
Unigene3840_All	16.3417	40.1078	-1.578	4.3e-05	0.0002595	sp|Q6R0H0|ASG4_ARATH Transcription factor ASG4 OS=Arabidopsis thaliana GN=ASG4 PE=2 SV=1//5.86393e-69
Unigene7252_All	101.693	39.9401	1.0656	1.14e-05	7.56e-05	sp|Q8RXV3|P2C59_ARATH Probable protein phosphatase 2C 59 OS=Arabidopsis thaliana GN=WIN2 PE=1 SV=1//9.45881e-57
Unigene14441_All	101.957	39.8612	1.0722	2.78e-11	3.55e-10	sp|Q9SRE4|UGAL2_ARATH UDP-galactose transporter 2 OS=Arabidopsis thaliana GN=UDP-GALT2 PE=2 SV=1//5.09418e-90
Unigene1581_All	105.937	39.798	1.1298	1.11e-06	8.57e-06	sp|Q56XJ7|Y4276_ARATH Uncharacterized protein At4g22758 OS=Arabidopsis thaliana GN=At4g22758 PE=2 SV=1//1.32408e-09
Unigene11987_All	23.0132	39.6367	-1.067	0.0001837	0.00098904	sp|Q4L846|URTF_STAHJ Probable uridylyltransferase SH0870 OS=Staphylococcus haemolyticus (strain JCSC1435) GN=SH0870 PE=3 SV=1//1.02958e-08
Unigene16161_All	7.85899	39.4546	-2.6105	8.77e-08	7.78e-07	sp|Q4JL84|MYB59_ARATH Transcription factor MYB59 OS=Arabidopsis thaliana GN=MYB59 PE=2 SV=2//2.2375e-50
Unigene8637_All	13.2482	39.4246	-1.856	2.52e-07	2.11e-06	sp|Q9XI84|RBCMT_ARATH Probable ribulose-1,5 bisphosphate carboxylase/oxygenase large subunit N-methyltransferase, chloroplastic OS=Arabidopsis thaliana GN=RBCMT PE=2 SV=1//3.65183e-157
Unigene14130_All	168.527	39.2173	1.8207	1.78e-15	3.12e-14	sp|Q9CPU4|MGST3_MOUSE Microsomal glutathione S-transferase 3 OS=Mus musculus GN=Mgst3 PE=1 SV=1//5.46494e-26
Unigene10847_All	98.3368	39.0756	1.0488	2.09e-14	3.44e-13	sp|Q6I581|GH35_ORYSJ Probable indole-3-acetic acid-amido synthetase GH3.5 OS=Oryza sativa subsp. japonica GN=GH3.5 PE=2 SV=1//0
Unigene15517_All	21.2554	39.0015	-1.1584	0.0001145	0.00063854	sp|Q9SVP7|PP307_ARATH Pentatricopeptide repeat-containing protein At4g13650 OS=Arabidopsis thaliana GN=PCMP-H42 PE=2 SV=2//1.85181e-36
Unigene7781_All	14.3356	38.8878	-1.7224	3.93e-05	0.00023948	sp|Q9CA68|GDL31_ARATH GDSL esterase/lipase At1g74460 OS=Arabidopsis thaliana GN=At1g74460 PE=2 SV=1//1.89298e-154
Unigene2604_All	18.5804	38.5838	-1.3369	0.00029161	0.0015112	sp|Q54GU0|ARSB_DICDI Putative transporter arsB OS=Dictyostelium discoideum GN=arsB PE=2 SV=1//1.90882e-65
Unigene16040_All	184.147	38.562	1.9729	2e-19	4.56e-18	-//-
Unigene4002_All	14.208	38.5199	-1.7216	3.47e-10	3.98e-09	sp|B8B4H5|SYAP_ORYSI Probable alanine--tRNA ligase, chloroplastic OS=Oryza sativa subsp. indica GN=OsI_22356 PE=3 SV=1//0
Unigene11322_All	6.40612	38.4986	-2.87	1.57e-11	2.04e-10	sp|Q9C7Z9|SCP18_ARATH Serine carboxypeptidase-like 18 OS=Arabidopsis thaliana GN=SCPL18 PE=2 SV=2//6.42568e-156
Unigene4472_All	102.38	38.3102	1.1355	3.63e-09	3.8e-08	sp|Q8LPQ8|MSSP2_ARATH Monosaccharide-sensing protein 2 OS=Arabidopsis thaliana GN=MSSP2 PE=2 SV=2//6.55172e-134
Unigene1749_All	2.78973	38.3088	-4.0621	1e-09	1.11e-08	sp|Q08935|ROC1_NICSY 29 kDa ribonucleoprotein A, chloroplastic OS=Nicotiana sylvestris PE=2 SV=1//9.95275e-09
Unigene1784_All	143.204	38.2952	1.6202	1.07e-18	2.33e-17	sp|Q9ZRF1|MTDH_FRAAN Probable mannitol dehydrogenase OS=Fragaria ananassa GN=CAD PE=2 SV=1//3.70897e-121
Unigene13700_All	13.6341	38.2946	-1.7726	0.00040672	0.0020516	sp|Q9SCY2|FKB13_ARATH Peptidyl-prolyl cis-trans isomerase FKBP13, chloroplastic OS=Arabidopsis thaliana GN=FKBP13 PE=1 SV=2//4.28992e-67
Unigene8427_All	131.808	38.2502	1.5022	3.18e-22	8.44e-21	sp|Q9M0B6|GAE1_ARATH UDP-glucuronate 4-epimerase 1 OS=Arabidopsis thaliana GN=GAE1 PE=1 SV=1//0
Unigene1702_All	11.1363	38.1192	-2.0579	9.59e-06	6.45e-05	sp|P51273|YCF36_PORPU Uncharacterized protein ycf36 OS=Porphyra purpurea GN=ycf36 PE=3 SV=1//3.43244e-33
Unigene2954_All	150.707	38.0592	1.7028	2.81e-09	2.98e-08	sp|Q94B40|SAP6_ARATH Zinc finger A20 and AN1 domain-containing stress-associated protein 6 OS=Arabidopsis thaliana GN=SAP6 PE=2 SV=2//7.87263e-27
Unigene10277_All	299.346	37.8314	2.7015	9.88e-86	9.59e-84	sp|P33629|TBA_PRUDU Tubulin alpha chain OS=Prunus dulcis GN=TUBA PE=2 SV=1//0
Unigene6051_All	102.408	37.7343	1.1577	7.7e-24	2.23e-22	sp|Q8L4H4|NORK_MEDTR Nodulation receptor kinase OS=Medicago truncatula GN=NORK PE=1 SV=2//0
Unigene7878_All	12.9672	37.6968	-1.8223	4.13e-06	2.94e-05	sp|O64511|TLOV1_ARATH Protein TWIN LOV 1 OS=Arabidopsis thaliana GN=TLP1 PE=1 SV=2//7.63573e-113
Unigene16665_All	7.16209	37.6462	-2.6767	6.83e-05	0.00039787	sp|Q0JLC5|PDR3_ORYSJ Pleiotropic drug resistance protein 3 OS=Oryza sativa subsp. japonica GN=PDR3 PE=2 SV=1//1.87811e-74
Unigene10685_All	16.7338	37.6134	-1.4512	4.32e-06	3.05e-05	sp|O24133|CHLD_TOBAC Magnesium-chelatase subunit chlD, chloroplastic OS=Nicotiana tabacum GN=CHLD PE=2 SV=1//0
Unigene16322_All	130.754	37.5165	1.5186	6.38e-07	5.06e-06	sp|P48505|UCR11_SOLTU Ubiquinol-cytochrome c reductase complex 6.7 kDa protein OS=Solanum tuberosum PE=1 SV=2//7.18562e-19
Unigene7206_All	17.8716	37.4234	-1.3489	0.00064795	0.0031214	-//-
Unigene2613_All	9.50629	37.4156	-2.2594	1.23e-08	1.21e-07	sp|Q9LR47|IP5P3_ARATH Type I inositol 1,4,5-trisphosphate 5-phosphatase CVP2 OS=Arabidopsis thaliana GN=CVP2 PE=1 SV=2//6.77518e-25
Unigene10246_All	16.9596	36.9076	-1.4045	0.00016196	0.00087694	sp|Q9FKR3|PP404_ARATH Pentatricopeptide repeat-containing protein At5g38730 OS=Arabidopsis thaliana GN=At5g38730 PE=2 SV=1//2.50003e-09
Unigene7933_All	12.5611	36.87	-1.8362	1.54e-07	1.32e-06	sp|Q3AYC6|SYT_SYNS9 Threonine--tRNA ligase OS=Synechococcus sp. (strain CC9902) GN=thrS PE=3 SV=1//0
Unigene12273_All	17.9315	36.8465	-1.3217	8.28e-08	7.35e-07	sp|Q9SX98|LHTL8_ARATH Lysine histidine transporter-like 8 OS=Arabidopsis thaliana GN=AATL1 PE=1 SV=1//0
Unigene2720_All	221.67	36.7782	2.3088	9.96e-45	5.57e-43	sp|Q5Z8T3|MIOX_ORYSJ Probable inositol oxygenase OS=Oryza sativa subsp. japonica GN=Os06g0561000 PE=2 SV=1//6.03585e-179
Unigene2900_All	12.4884	36.7734	-1.8407	8.19e-07	6.44e-06	sp|Q8BZG5|RRNAD_MOUSE Protein RRNAD1 OS=Mus musculus GN=Rrnad1 PE=2 SV=1//1.155e-08
Unigene2533_All	14.1264	36.7655	-1.6626	3.87e-08	3.57e-07	-//-
Unigene5917_All	10.4026	36.7114	-2.102	3.79e-10	4.32e-09	sp|F4JP36|HAP2_ARATH Protein HAPLESS 2 OS=Arabidopsis thaliana GN=HAP2 PE=2 SV=1//3.51067e-87
Unigene5614_All	114.319	36.5994	1.3605	1.39e-07	1.2e-06	sp|Q6K498|HOX4_ORYSJ Homeobox-leucine zipper protein HOX4 OS=Oryza sativa subsp. japonica GN=HOX4 PE=1 SV=1//8.31837e-39
Unigene11792_All	92.5888	36.4511	1.0622	1.95e-05	0.00012521	-//-
Unigene4195_All	14.9916	36.3552	-1.5607	0.00018829	0.0010108	sp|Q9SY57|P2A10_ARATH Protein PHLOEM PROTEIN 2-LIKE A10 OS=Arabidopsis thaliana GN=PP2A10 PE=2 SV=1//2.13601e-97
Unigene139_All	94.1029	36.2442	1.0938	6.4e-07	5.07e-06	sp|Q9LK88|NQR_ARATH NADPH:quinone oxidoreductase OS=Arabidopsis thaliana GN=NQR PE=1 SV=1//3.08692e-93
Unigene11750_All	116.984	36.2388	1.408	5.6e-13	8.29e-12	sp|P33629|TBA_PRUDU Tubulin alpha chain OS=Prunus dulcis GN=TUBA PE=2 SV=1//0
Unigene5624_All	0	35.9645	-6.8359	9.85e-14	1.53e-12	sp|Q38J50|FOMT2_WHEAT Tricetin 3&apos;,4&apos;,5&apos;-O-trimethyltransferase OS=Triticum aestivum GN=OMT2 PE=1 SV=1//1.18737e-64
Unigene5748_All	18.236	35.7425	-1.2535	0.00050742	0.0025038	sp|Q86TU7|SETD3_HUMAN Histone-lysine N-methyltransferase setd3 OS=Homo sapiens GN=SETD3 PE=1 SV=1//2.97574e-16
Unigene1372_All	113.593	35.6283	1.3901	4.3e-16	7.85e-15	-//-
Unigene1546_All	97.3289	35.6049	1.1681	0.00046959	0.0023324	sp|Q9FG71|EMC89_ARATH ER membrane protein complex subunit 8/9 homolog OS=Arabidopsis thaliana GN=EMB2731 PE=2 SV=1//4.32021e-15
Unigene12197_All	178.515	35.5931	2.0437	1.87e-25	5.86e-24	sp|Q40477|ERF4_TOBAC Ethylene-responsive transcription factor 4 OS=Nicotiana tabacum GN=ERF4 PE=1 SV=1//3.37253e-23
Unigene15844_All	2.27134	35.5648	-4.2515	4.79e-08	4.37e-07	-//-
Unigene5600_All	277.572	35.5224	2.6834	5.14e-41	2.68e-39	sp|P55747|CBP21_HORVU Serine carboxypeptidase II-1 (Fragment) OS=Hordeum vulgare GN=CXP;2-1 PE=1 SV=1//3.63341e-101
Unigene6383_All	141.085	35.4196	1.7113	1.79e-39	8.96e-38	sp|Q38873|CDPK7_ARATH Calcium-dependent protein kinase 7 OS=Arabidopsis thaliana GN=CPK7 PE=1 SV=1//0
Unigene11499_All	6.94316	35.166	-2.6232	4.34e-05	0.00026199	-//-
Unigene6528_All	6.61965	35.1271	-2.6904	4.94e-07	3.97e-06	sp|O23617|TPS5_ARATH Alpha,alpha-trehalose-phosphate synthase [UDP-forming] 5 OS=Arabidopsis thaliana GN=TPS5 PE=1 SV=2//1.47261e-129
Unigene2590_All	12.0936	35.1137	-1.8205	6.62e-05	0.00038643	sp|Q2N2K3|PHYK_WHEAT Probable phytol kinase, chloroplastic OS=Triticum aestivum PE=2 SV=1//3.0683e-103
Unigene5871_All	169.487	35.037	1.9916	3.02e-33	1.24e-31	sp|Q5PQX0|UXS1_RAT UDP-glucuronic acid decarboxylase 1 OS=Rattus norvegicus GN=Uxs1 PE=1 SV=1//6.60848e-140
Unigene13433_All	13.9539	34.9765	-1.6084	2.36e-05	0.00014902	sp|Q8H1D6|RBK1_ARATH Receptor-like cytosolic serine/threonine-protein kinase RBK1 OS=Arabidopsis thaliana GN=RBK1 PE=1 SV=1//6.38754e-147
Unigene16388_All	9.04511	34.9362	-2.2322	1.71e-06	1.28e-05	sp|Q94AH8|TPS6_ARATH Alpha,alpha-trehalose-phosphate synthase [UDP-forming] 6 OS=Arabidopsis thaliana GN=TPS6 PE=1 SV=2//0
Unigene9671_All	85.069	34.9001	1.0027	1.21e-07	1.05e-06	sp|Q39218|SAT3_ARATH Serine acetyltransferase 3, mitochondrial OS=Arabidopsis thaliana GN=SAT3 PE=1 SV=3//3.75869e-89
Unigene2892_All	8.44779	34.8157	-2.3258	4.9e-05	0.00029396	sp|Q9C882|GTL1_ARATH Trihelix transcription factor GTL1 OS=Arabidopsis thaliana GN=GTL1 PE=1 SV=2//2.69064e-19
Unigene2825_All	155.298	34.7803	1.876	6.3e-39	3.11e-37	sp|Q9SBQ9|F3PH_PETHY Flavonoid 3&apos;-monooxygenase OS=Petunia hybrida GN=CYP75B2 PE=2 SV=1//0
Unigene8945_All	107.995	34.7731	1.3522	3.32e-14	5.39e-13	sp|Q681K7|GEX1_ARATH Protein GAMETE EXPRESSED 1 OS=Arabidopsis thaliana GN=GEX1 PE=1 SV=1//4.22894e-142
Unigene15034_All	4.83882	34.4644	-3.1151	3.62e-06	2.6e-05	-//-
Unigene5925_All	95.3129	34.2117	1.1955	1.76e-05	0.00011388	-//-
Unigene2965_All	84.4521	34.1278	1.0245	3.89e-11	4.89e-10	sp|Q10S72|4CLL4_ORYSJ 4-coumarate--CoA ligase-like 4 OS=Oryza sativa subsp. japonica GN=4CLL4 PE=2 SV=1//0
Unigene8990_All	12.1641	34.125	-1.7709	4.23e-07	3.45e-06	sp|Q9SIS3|MA656_ARATH 65-kDa microtubule-associated protein 6 OS=Arabidopsis thaliana GN=MAP65-6 PE=1 SV=1//0
Unigene5059_All	5.16615	34.0739	-3.0042	0.00044467	0.0022242	-//-
Unigene14828_All	17.1652	33.928	-1.2657	0.00010001	0.00056442	sp|Q6NLC1|AB2D_ARATH ABC transporter D family member 2, chloroplastic OS=Arabidopsis thaliana GN=ABCC2 PE=1 SV=1//0
Unigene3296_All	123.214	33.9134	1.5786	8.43e-06	5.75e-05	sp|P28188|RAD2A_ARATH Ras-related protein RABD2a OS=Arabidopsis thaliana GN=RABD2A PE=1 SV=3//3.30913e-26
Unigene6366_All	156.212	33.8828	1.9222	8.46e-47	4.93e-45	sp|Q59536|PTRB_MORLA Protease 2 OS=Moraxella lacunata GN=ptrB PE=3 SV=1//2.18476e-159
Unigene11165_All	19.3193	33.8029	-1.0898	0.00099227	0.0045893	sp|Q9CAG8|FBK28_ARATH F-box/kelch-repeat protein At1g67480 OS=Arabidopsis thaliana GN=At1g67480 PE=2 SV=1//1.79342e-78
Unigene15842_All	89.4884	33.7514	1.1241	2.69e-07	2.25e-06	sp|B9DFG5|PTI13_ARATH PTI1-like tyrosine-protein kinase 3 OS=Arabidopsis thaliana GN=PTI13 PE=1 SV=1//4.7965e-116
Unigene1444_All	8.10076	33.5317	-2.3321	2.97e-08	2.79e-07	sp|Q9LRR7|NCED3_ARATH 9-cis-epoxycarotenoid dioxygenase NCED3, chloroplastic OS=Arabidopsis thaliana GN=NCED3 PE=2 SV=1//0
Unigene14108_All	85.1869	33.4088	1.0677	1.93e-12	2.73e-11	sp|Q9S7Y1|BH030_ARATH Transcription factor bHLH30 OS=Arabidopsis thaliana GN=BHLH30 PE=1 SV=1//2.59577e-32
Unigene14777_All	106.127	33.3092	1.3891	1.1e-08	1.1e-07	sp|Q8GYN5|RIN4_ARATH RPM1-interacting protein 4 OS=Arabidopsis thaliana GN=RIN4 PE=1 SV=1//2.65346e-10
Unigene8260_All	17.4607	33.0706	-1.2041	0.00011082	0.00061984	sp|Q9SIC9|PP178_ARATH Pentatricopeptide repeat-containing protein At2g31400, chloroplastic OS=Arabidopsis thaliana GN=At2g31400 PE=2 SV=1//0
Unigene4600_All	8.99635	32.7381	-2.1462	6.29e-05	0.00036873	sp|O81304|PAP11_ARATH Probable plastid-lipid-associated protein 11, chloroplastic OS=Arabidopsis thaliana GN=PAP11 PE=2 SV=1//1.67511e-85
Unigene3509_All	124.187	32.7087	1.6421	1.76e-08	1.71e-07	-//-
Unigene10643_All	10.4611	32.6348	-1.9241	8.57e-05	0.00048962	-//-
Unigene7035_All	93.6255	32.5034	1.2436	3.41e-11	4.32e-10	sp|Q9ZQ95|U73C6_ARATH UDP-glycosyltransferase 73C6 OS=Arabidopsis thaliana GN=UGT73C6 PE=2 SV=1//3.5354e-106
Unigene9055_All	474.874	32.4008	3.5908	3.42e-45	1.94e-43	sp|O65857|GSTF1_ORYSJ Probable glutathione S-transferase GSTF1 OS=Oryza sativa subsp. japonica GN=GSTF1 PE=1 SV=2//1.30905e-37
Unigene13347_All	9.12504	32.3942	-2.1105	9.18e-06	6.19e-05	sp|P59337|DHAA_BRAJA Haloalkane dehalogenase OS=Bradyrhizobium japonicum (strain USDA 110) GN=dhaA PE=1 SV=1//1.22759e-08
Unigene5089_All	6.50949	32.277	-2.5926	6.58e-06	4.56e-05	sp|Q9LFF1|PP281_ARATH Pentatricopeptide repeat-containing protein At3g53700, chloroplastic OS=Arabidopsis thaliana GN=MEE40 PE=2 SV=1//8.69729e-15
Unigene14694_All	221.614	32.1458	2.5027	3.41e-53	2.23e-51	sp|P56501|UCP3_MOUSE Mitochondrial uncoupling protein 3 OS=Mus musculus GN=Ucp3 PE=2 SV=1//1.16815e-15
Unigene7420_All	170.882	31.9431	2.1367	3.08e-33	1.26e-31	sp|Q9XEA8|CYSK2_ORYSJ Cysteine synthase OS=Oryza sativa subsp. japonica GN=RCS3 PE=2 SV=1//9.88401e-142
Unigene13168_All	5.01239	31.7329	-2.9451	4.96e-10	5.62e-09	sp|Q12955|ANK3_HUMAN Ankyrin-3 OS=Homo sapiens GN=ANK3 PE=1 SV=3//8.82023e-07
Unigene356_All	92.9436	31.7238	1.2681	5.21e-25	1.6e-23	sp|Q9SYM4|TPS1_ARATH Alpha,alpha-trehalose-phosphate synthase [UDP-forming] 1 OS=Arabidopsis thaliana GN=TPS1 PE=1 SV=1//0
Unigene14501_All	11.3063	31.5778	-1.7645	1.08e-05	7.23e-05	-//-
Unigene14008_All	8.87813	31.551	-2.112	2.41e-05	0.00015214	sp|B3SGL0|BCH_GENLU Beta-carotene 3-hydroxylase, chloroplastic OS=Gentiana lutea GN=BHY PE=2 SV=1//1.71852e-116
Unigene1545_All	90.4821	31.5509	1.2373	6.35e-06	4.41e-05	sp|Q9SSA8|RA212_ARATH Ethylene-responsive transcription factor RAP2-12 OS=Arabidopsis thaliana GN=RAP2-12 PE=2 SV=1//1.5255e-29
Unigene487_All	10.464	31.4485	-1.8702	9.69e-05	0.00054771	sp|Q99551|MTERF_HUMAN Transcription termination factor, mitochondrial OS=Homo sapiens GN=MTERF PE=1 SV=1//4.04126e-09
Unigene7951_All	10.1373	31.4415	-1.9157	5.42e-05	0.00032128	sp|Q49XT0|RS1_STAS1 30S ribosomal protein S1 OS=Staphylococcus saprophyticus subsp. saprophyticus (strain ATCC 15305 / DSM 20229) GN=rpsA PE=3 SV=1//4.20062e-09
Unigene11333_All	7.66604	31.4246	-2.318	5.19e-06	3.64e-05	-//-
Unigene15943_All	76.5972	31.4171	1.0031	1.32e-07	1.14e-06	sp|P70948|YITV_BACSU Putative esterase yitV OS=Bacillus subtilis (strain 168) GN=yitV PE=4 SV=2//6.04437e-11
Unigene131_All	6.93637	31.3459	-2.4587	0.00016081	0.00087281	sp|O61967|LAP1_CAEEL Protein lap1 OS=Caenorhabditis elegans GN=let-413 PE=1 SV=3//5.4964e-12
Unigene10451_All	8.68524	31.3371	-2.1339	1.61e-06	1.22e-05	sp|Q8LFV3|DOF33_ARATH Dof zinc finger protein DOF3.3 OS=Arabidopsis thaliana GN=DOF3.3 PE=1 SV=2//3.0103e-63
Unigene6076_All	18.4315	31.318	-1.0475	0.00069312	0.0033179	sp|Q9SA76|PPR64_ARATH Pentatricopeptide repeat-containing protein At1g30610, chloroplastic OS=Arabidopsis thaliana GN=EMB2279 PE=2 SV=1//0
Unigene10538_All	82.2007	31.3144	1.1097	1.28e-11	1.69e-10	sp|Q6NQB7|B3GT7_ARATH Beta-1,3-galactosyltransferase 7 OS=Arabidopsis thaliana GN=B3GALT7 PE=2 SV=1//0
Unigene11336_All	87.4688	31.1866	1.2052	1.05e-08	1.05e-07	sp|Q52QH4|NAC68_ORYSJ NAC domain-containing protein 68 OS=Oryza sativa subsp. japonica GN=NAC68 PE=2 SV=1//2.28983e-111
Unigene8899_All	5.96778	31.1392	-2.6661	9.4e-05	0.00053257	sp|Q55911|YC52L_SYNY3 Uncharacterized N-acetyltransferase ycf52-like OS=Synechocystis sp. (strain PCC 6803 / Kazusa) GN=sll0286 PE=3 SV=1//1.48427e-28
Unigene11096_All	5.64466	31.1063	-2.7449	3.39e-09	3.57e-08	-//-
Unigene103_All	80.0276	31.083	1.0817	6.33e-05	0.00037062	sp|Q8RZX9|Y1934_ORYSJ AP2/ERF and B3 domain-containing protein Os01g0693400 OS=Oryza sativa subsp. japonica GN=Os01g0693400 PE=2 SV=1//7.92045e-58
Unigene3123_All	84.3393	31.0452	1.1592	1.6e-13	2.44e-12	sp|O48780|KCS11_ARATH 3-ketoacyl-CoA synthase 11 OS=Arabidopsis thaliana GN=KCS11 PE=1 SV=1//0
Unigene16736_All	10.4195	31.0237	-1.8568	0.00015047	0.00082219	-//-
Unigene4201_All	11.8863	30.7915	-1.6559	0.00030546	0.0015765	sp|Q9SJ04|SKIP6_ARATH F-box/kelch-repeat protein SKIP6 OS=Arabidopsis thaliana GN=SKIP6 PE=1 SV=1//2.34043e-70
Unigene11805_All	80.9909	30.686	1.1175	1.26e-05	8.35e-05	-//-
Unigene50_All	100.689	30.6823	1.4318	2.04e-06	1.52e-05	-//-
Unigene13085_All	97.4405	30.6713	1.385	4.03e-11	5.06e-10	sp|Q9FXB6|LIP4_ARATH GDSL esterase/lipase LIP-4 OS=Arabidopsis thaliana GN=LIP4 PE=2 SV=1//7.54499e-142
Unigene16234_All	87.0498	30.6315	1.2242	3.08e-10	3.55e-09	sp|O29445|SERA_ARCFU D-3-phosphoglycerate dehydrogenase OS=Archaeoglobus fulgidus (strain ATCC 49558 / VC-16 / DSM 4304 / JCM 9628 / NBRC 100126) GN=serA PE=3 SV=1//2.5239e-32
Unigene2796_All	12.1755	30.5498	-1.6099	3.82e-05	0.00023318	sp|Q9XI84|RBCMT_ARATH Probable ribulose-1,5 bisphosphate carboxylase/oxygenase large subunit N-methyltransferase, chloroplastic OS=Arabidopsis thaliana GN=RBCMT PE=2 SV=1//3.35188e-152
Unigene13121_All	10.5921	30.3913	-1.8033	0.0004682	0.0023266	-//-
Unigene15616_All	87.9292	30.2918	1.2547	2.39e-13	3.61e-12	sp|Q8H0B2|ARAE3_ORYSJ Probable UDP-arabinose 4-epimerase 3 OS=Oryza sativa subsp. japonica GN=UEL-3 PE=2 SV=1//0
Unigene1576_All	108.946	30.115	1.5724	1.4e-17	2.84e-16	sp|P83291|NCB5R_ARATH NADH-cytochrome b5 reductase-like protein OS=Arabidopsis thaliana GN=At5g20080 PE=1 SV=2//1.27683e-142
Unigene6967_All	7.08857	29.932	-2.3608	2.77e-06	2.01e-05	sp|O64989|C90B1_ARATH Cytochrome P450 90B1 OS=Arabidopsis thaliana GN=CYP90B1 PE=1 SV=2//5.1763e-145
Unigene11928_All	72.6506	29.7766	1.0041	2.23e-10	2.6e-09	sp|Q941L3|BON1_ARATH Protein BONZAI 1 OS=Arabidopsis thaliana GN=BON1 PE=1 SV=2//0
Unigene9169_All	97.0952	29.7276	1.4249	2.81e-15	4.86e-14	sp|Q8VD66|ABHD4_MOUSE Abhydrolase domain-containing protein 4 OS=Mus musculus GN=Abhd4 PE=2 SV=1//4.66132e-45
Unigene7469_All	99.3214	29.696	1.4592	2.59e-13	3.91e-12	sp|A7QEU4|PER5_VITVI Peroxidase 5 OS=Vitis vinifera GN=GSVIVT00037159001 PE=1 SV=2//1.26329e-100
Unigene11171_All	17.9343	29.6751	-1.0092	0.00069273	0.0033174	sp|Q9M3G7|ATM_ARATH Serine/threonine-protein kinase ATM OS=Arabidopsis thaliana GN=ATM PE=2 SV=1//5.71491e-06
Unigene7683_All	85.4926	29.5143	1.2517	8.32e-14	1.31e-12	sp|Q96558|UGDH_SOYBN UDP-glucose 6-dehydrogenase OS=Glycine max PE=2 SV=1//0
Unigene3198_All	4.82741	29.4545	-2.8918	9.07e-11	1.1e-09	sp|Q8BXQ2|PIGT_MOUSE GPI transamidase component PIG-T OS=Mus musculus GN=Pigt PE=1 SV=2//6.99828e-47
Unigene8364_All	12.1256	29.4098	-1.5609	2.79e-06	2.03e-05	sp|P40983|YOR6_CALSR Uncharacterized protein in xynA 3&apos;region (Fragment) OS=Caldicellulosiruptor sp. (strain Rt8B.4) PE=4 SV=1//3.53072e-23
Unigene8002_All	3.70372	29.4051	-3.2717	2.43e-10	2.82e-09	sp|Q2QY53|CIPKW_ORYSJ CBL-interacting protein kinase 32 OS=Oryza sativa subsp. japonica GN=CIPK32 PE=2 SV=2//0
Unigene11570_All	109.55	29.2795	1.621	1.07e-13	1.64e-12	sp|P52580|IFRH_MAIZE Isoflavone reductase homolog IRL OS=Zea mays GN=IRL PE=2 SV=1//4.27961e-115
Unigene16306_All	1.76756	29.246	-4.3311	1.2e-06	9.21e-06	-//-
Unigene9513_All	390.367	29.211	3.4576	2.05e-31	8.05e-30	sp|O65857|GSTF1_ORYSJ Probable glutathione S-transferase GSTF1 OS=Oryza sativa subsp. japonica GN=GSTF1 PE=1 SV=2//1.1837e-28
Unigene14421_All	107.869	29.1039	1.6073	4.22e-06	2.99e-05	-//-
Unigene8136_All	80.2468	29.0918	1.1812	0.00018572	0.00099848	sp|P38389|SC61B_ARATH Protein transport protein Sec61 subunit beta OS=Arabidopsis thaliana GN=At2g45070 PE=2 SV=1//1.60328e-14
Unigene10882_All	5.01168	29.0735	-2.819	6.12e-09	6.27e-08	sp|P47924|RIBBA_ARATH Riboflavin biosynthesis protein ribBA, chloroplastic OS=Arabidopsis thaliana GN=RIBBA PE=2 SV=2//0
Unigene7165_All	4.47475	29.0263	-2.9802	9.84e-08	8.68e-07	sp|Q0WUI9|TPS8_ARATH Probable alpha,alpha-trehalose-phosphate synthase [UDP-forming] 8 OS=Arabidopsis thaliana GN=TPS8 PE=2 SV=1//7.90315e-164
Unigene5298_All	16.5309	28.9515	-1.0911	4.28e-06	3.03e-05	sp|Q60974|NCOR1_MOUSE Nuclear receptor corepressor 1 OS=Mus musculus GN=Ncor1 PE=1 SV=1//4.19392e-15
Unigene14342_All	74.7987	28.9352	1.0875	2.18e-08	2.08e-07	sp|Q9SFC6|GDIR_ARATH Rho GDP-dissociation inhibitor 1 OS=Arabidopsis thaliana GN=GDI1 PE=1 SV=1//1.23446e-75
Unigene16706_All	74.2759	28.8911	1.0796	5.15e-10	5.82e-09	sp|P41777|NOLC1_RAT Nucleolar and coiled-body phosphoprotein 1 OS=Rattus norvegicus GN=Nolc1 PE=1 SV=1//6.83779e-07
Unigene8795_All	1.99633	28.8308	-4.1349	7.97e-06	5.44e-05	-//-
Unigene1111_All	94.9065	28.792	1.4382	3.91e-08	3.61e-07	-//-
Unigene8173_All	128.157	28.6487	1.8787	1.95e-30	7.38e-29	sp|Q9JM99|PRG4_MOUSE Proteoglycan 4 OS=Mus musculus GN=Prg4 PE=1 SV=2//6.64684e-10
Unigene587_All	101.809	28.618	1.5482	0.00013693	0.00075294	-//-
Unigene14751_All	122.478	28.5607	1.8177	2.87e-21	7.15e-20	sp|Q9LSC2|Y3589_ARATH PTI1-like tyrosine-protein kinase At3g15890 OS=Arabidopsis thaliana GN=At3g15890 PE=1 SV=1//1.39559e-100
Unigene8956_All	257.406	28.5453	2.8901	7.7e-125	1.2e-122	sp|Q9SZ11|GLPQ2_ARATH Probable glycerophosphoryl diester phosphodiesterase 2 OS=Arabidopsis thaliana GN=GPDL2 PE=1 SV=3//0
Unigene8183_All	101.441	28.3643	1.5558	6.63e-15	1.12e-13	-//-
Unigene14189_All	8.639	28.0288	-1.9806	6.61e-05	0.00038587	sp|B8AAM2|GDT11_ORYSI GDT1-like protein 1, chloroplastic OS=Oryza sativa subsp. indica GN=OsI_00941 PE=3 SV=2//7.81694e-111
Unigene16266_All	79.5793	28.0288	1.2228	2.66e-07	2.22e-06	-//-
Unigene11863_All	100.218	27.9963	1.5572	6.74e-25	2.06e-23	sp|Q8BGC4|ZADH2_MOUSE Zinc-binding alcohol dehydrogenase domain-containing protein 2 OS=Mus musculus GN=Zadh2 PE=2 SV=1//7.94928e-85
Unigene4443_All	82.3061	27.7961	1.2834	4.28e-08	3.93e-07	sp|P49727|UCRI_MAIZE Cytochrome b-c1 complex subunit Rieske, mitochondrial OS=Zea mays PE=2 SV=1//3.2426e-137
Unigene156_All	68.0447	27.7744	1.0101	8.17e-09	8.27e-08	sp|Q9SK74|C3H21_ARATH Zinc finger CCCH domain-containing protein 21 OS=Arabidopsis thaliana GN=At2g20280 PE=2 SV=1//1.02867e-160
Unigene4125_All	13.9514	27.7197	-1.2732	4.95e-05	0.00029588	sp|Q2QYY8|PHT1A_ORYSJ Phototropin-1A OS=Oryza sativa subsp. japonica GN=PHOT1A PE=1 SV=2//0
Unigene2113_All	76.6668	27.5258	1.1951	0.0010551	0.0048425	sp|P02520|HSP12_SOYBN Class I heat shock protein (Fragment) OS=Glycine max GN=HSP6834-A PE=3 SV=1//6.50205e-12
Unigene3217_All	3.88556	27.4947	-3.1056	4.09e-14	6.58e-13	sp|B2ZFP3|SMAL1_DANRE SWI/SNF-related matrix-associated actin-dependent regulator of chromatin subfamily A-like protein 1 OS=Danio rerio GN=smarcal1 PE=2 SV=1//3.08769e-27
Unigene11510_All	350.369	27.4793	3.3898	9.43e-287	2.97e-284	sp|Q03194|PMA4_NICPL Plasma membrane ATPase 4 OS=Nicotiana plumbaginifolia GN=PMA4 PE=2 SV=1//0
Unigene1733_All	2.9407	27.3217	-3.4985	4.19e-10	4.77e-09	sp|Q9FYE2|PKS4_ARATH Protein PHYTOCHROME KINASE SUBSTRATE 4 OS=Arabidopsis thaliana GN=PKS4 PE=1 SV=1//3.42174e-20
Unigene4728_All	74.6106	27.3175	1.1669	3.11e-14	5.05e-13	sp|Q9SGP2|HSL1_ARATH Receptor-like protein kinase HSL1 OS=Arabidopsis thaliana GN=HSL1 PE=2 SV=1//0
Unigene16552_All	4.0065	27.241	-3.048	0.00015834	0.00086144	-//-
Unigene5626_All	79.3275	27.2155	1.2607	4.21e-07	3.43e-06	sp|Q9H773|DCTP1_HUMAN dCTP pyrophosphatase 1 OS=Homo sapiens GN=DCTPP1 PE=1 SV=1//4.75663e-24
Unigene12105_All	2.01666	27.1956	-4.036	3.34e-08	3.13e-07	-//-
Unigene3159_All	76.9756	27.0906	1.2239	2.5e-18	5.34e-17	sp|Q9C7G1|PUB45_ARATH U-box domain-containing protein 45 OS=Arabidopsis thaliana GN=PUB45 PE=1 SV=1//0
Unigene14809_All	678.485	26.9959	4.3688	0	0	sp|Q653V7|AGLU_ORYSJ Probable alpha-glucosidase Os06g0675700 OS=Oryza sativa subsp. japonica GN=Os06g0675700 PE=1 SV=1//0
Unigene1530_All	77.5505	26.9604	1.2416	2.87e-07	2.39e-06	sp|Q92564|DCNL4_HUMAN DCN1-like protein 4 OS=Homo sapiens GN=DCUN1D4 PE=1 SV=2//1.35778e-35
Unigene1338_All	11.4414	26.9549	-1.519	1.16e-06	8.9e-06	-//-
Unigene5393_All	815.151	26.9266	4.6373	2.62e-119	3.77e-117	-//-
Unigene8151_All	1.45221	26.8161	-4.4895	3.78e-25	1.18e-23	sp|P93025|PHOT2_ARATH Phototropin-2 OS=Arabidopsis thaliana GN=PHOT2 PE=1 SV=2//0
Unigene11491_All	5.78069	26.7161	-2.4911	1.2e-13	1.84e-12	sp|Q6YUU5|MDR_ORYSJ Putative multidrug resistance protein OS=Oryza sativa subsp. japonica GN=Os02g0190300 PE=3 SV=1//5.28033e-98
Unigene10511_All	68.3457	26.7102	1.0728	2.08e-08	1.99e-07	sp|Q84L08|GONS4_ARATH GDP-mannose transporter GONST4 OS=Arabidopsis thaliana GN=GONST4 PE=2 SV=1//9.46659e-152
Unigene2645_All	146.051	26.6828	2.1698	2.99e-32	1.21e-30	sp|P0A5R8|PHLD_MYCTU Phospholipase C 4 OS=Mycobacterium tuberculosis GN=plcD PE=3 SV=1//1.9563e-24
Unigene16673_All	9.87642	26.6307	-1.7137	0.00024471	0.0012835	-//-
Unigene10120_All	0.6382	26.6128	-5.6646	8.85e-09	8.88e-08	sp|P55218|METZ_PSEAE O-succinylhomoserine sulfhydrylase OS=Pseudomonas aeruginosa (strain ATCC 15692 / PAO1 / 1C / PRS 101 / LMG 12228) GN=metZ PE=1 SV=1//4.45968e-43
Unigene10310_All	8.9338	26.5525	-1.8542	0.00039793	0.0020135	sp|A2RVM0|TIC32_ARATH Short-chain dehydrogenase TIC 32, chloroplastic OS=Arabidopsis thaliana GN=TIC32 PE=2 SV=1//2.01561e-105
Unigene8823_All	2.71353	26.521	-3.5716	0.00054333	0.0026569	-//-
Unigene13023_All	77.0417	26.4945	1.2573	1.29e-11	1.7e-10	sp|Q9CXF4|TBC15_MOUSE TBC1 domain family member 15 OS=Mus musculus GN=Tbc1d15 PE=1 SV=1//4.21928e-32
Unigene16683_All	212.47	26.4634	2.7225	1.36e-24	4.06e-23	sp|P0CG89|H4_SOYBN Histone H4 OS=Glycine max PE=3 SV=1//2.8938e-49
Unigene1834_All	68.5155	26.4461	1.0907	1.92e-07	1.63e-06	sp|P24465|C71A1_PERAE Cytochrome P450 71A1 OS=Persea americana GN=CYP71A1 PE=1 SV=2//8.71309e-124
Unigene465_All	685.763	26.2897	4.4225	3.63e-75	3.17e-73	sp|Q4PB04|H32_USTMA Histone H3.2 OS=Ustilago maydis (strain 521 / FGSC 9021) GN=HHT2 PE=3 SV=3//1.86626e-69
Unigene14835_All	81.2718	26.1375	1.354	8.57e-14	1.34e-12	sp|Q94B38|GPT2_ARATH Glucose-6-phosphate/phosphate translocator 2, chloroplastic OS=Arabidopsis thaliana GN=GPT2 PE=2 SV=2//0
Unigene4429_All	132.762	26.0316	2.0678	4.34e-23	1.2e-21	sp|Q0IQU1|LAC22_ORYSJ Laccase-22 OS=Oryza sativa subsp. japonica GN=LAC22 PE=2 SV=2//3.90276e-18
Unigene4636_All	88.8296	25.9437	1.493	9.26e-20	2.15e-18	sp|Q7XA40|RGA3_SOLBU Putative disease resistance protein RGA3 OS=Solanum bulbocastanum GN=RGA3 PE=2 SV=2//2.86622e-146
Unigene5220_All	134.19	25.8327	2.0943	1.76e-27	6.02e-26	sp|P93147|C81E1_GLYEC Isoflavone 2&apos;-hydroxylase OS=Glycyrrhiza echinata GN=CYP81E1 PE=1 SV=2//3.63921e-102
Unigene1439_All	100.544	25.7941	1.68	1.31e-09	1.44e-08	sp|Q0DI31|CYC_ORYSJ Cytochrome c OS=Oryza sativa subsp. japonica GN=CC-1 PE=1 SV=1//9.33064e-71
Unigene3313_All	156.502	25.7069	2.3233	4.14e-40	2.11e-38	sp|Q9FF86|DCR_ARATH BAHD acyltransferase DCR OS=Arabidopsis thaliana GN=DCR PE=2 SV=1//1.80306e-51
Unigene12880_All	141.196	25.6777	2.1764	1.01e-22	2.73e-21	sp|Q41238|LOX16_SOLTU Linoleate 9S-lipoxygenase 6 (Fragment) OS=Solanum tuberosum GN=LOX1.6 PE=1 SV=1//7.82344e-139
Unigene13630_All	65.8408	25.6306	1.0784	7.92e-08	7.06e-07	sp|Q9SXS8|ERF3_TOBAC Ethylene-responsive transcription factor 3 OS=Nicotiana tabacum GN=ERF3 PE=2 SV=1//1.11532e-18
Unigene8265_All	8.48463	25.5369	-1.8723	1.03e-10	1.24e-09	sp|Q6A026|PDS5A_MOUSE Sister chromatid cohesion protein PDS5 homolog A OS=Mus musculus GN=Pds5a PE=2 SV=3//1.29192e-48
Unigene349_All	66.665	25.4711	1.1054	5.16e-07	4.14e-06	sp|Q61166|MARE1_MOUSE Microtubule-associated protein RP/EB family member 1 OS=Mus musculus GN=Mapre1 PE=1 SV=3//3.71405e-46
Unigene15286_All	9.54513	25.4284	-1.6963	1.28e-05	8.42e-05	sp|Q55DY8|MFRN_DICDI Mitoferrin OS=Dictyostelium discoideum GN=mcfF PE=3 SV=1//1.2227e-39
Unigene8274_All	8.6068	25.4132	-1.8447	0.00057241	0.0027859	-//-
Unigene14677_All	3.34545	25.3987	-3.2072	2.14e-05	0.00013651	sp|Q9SEZ1|HB29_ARATH Transcription factor HB29 OS=Arabidopsis thaliana GN=HB29 PE=1 SV=1//1.12589e-47
Unigene1413_All	127.451	25.3387	2.0479	3.33e-15	5.75e-14	-//-
Unigene9472_All	197.151	25.3356	2.6774	2.06e-152	3.96e-150	sp|Q03460|GLSN_MEDSA Glutamate synthase [NADH], amyloplastic OS=Medicago sativa PE=1 SV=1//0
Unigene13081_All	69.9294	25.2431	1.1873	5.98e-05	0.00035198	-//-
Unigene13282_All	108.124	25.1647	1.8205	3.3e-10	3.79e-09	-//-
Unigene1600_All	83.0716	25.0898	1.4446	3.97e-07	3.24e-06	sp|P35493|PMGI_RICCO 2,3-bisphosphoglycerate-independent phosphoglycerate mutase OS=Ricinus communis PE=1 SV=2//7.44824e-129
Unigene7179_All	77.291	25.0853	1.3408	6.26e-10	7.02e-09	sp|Q94F09|PDI52_ARATH Protein disulfide-isomerase 5-2 OS=Arabidopsis thaliana GN=PDIL5-2 PE=2 SV=1//4.21625e-174
Unigene13639_All	474.484	25.0837	3.9589	6.62e-127	1.06e-124	sp|Q9LY32|PMA7_ARATH ATPase 7, plasma membrane-type OS=Arabidopsis thaliana GN=AHA7 PE=2 SV=1//1.13344e-130
Unigene5700_All	13.0352	25.0451	-1.2248	0.00044571	0.0022284	sp|Q9FJU9|E1313_ARATH Glucan endo-1,3-beta-glucosidase 13 OS=Arabidopsis thaliana GN=At5g56590 PE=1 SV=1//7.16577e-19
Unigene9971_All	125.886	25.043	2.047	4.38e-25	1.36e-23	-//-
Unigene10213_All	3.97102	24.9525	-2.9343	1.14e-10	1.37e-09	sp|Q54G05|LRRX1_DICDI Putative leucine-rich repeat-containing protein DDB_G0290503 OS=Dictyostelium discoideum GN=DDB_G0290503 PE=4 SV=1//2.71514e-12
Unigene14142_All	4.47422	24.9179	-2.7601	5.98e-06	4.17e-05	-//-
Unigene5411_All	61.1213	24.723	1.0231	0.00013121	0.00072461	sp|Q03666|GSTX4_TOBAC Probable glutathione S-transferase OS=Nicotiana tabacum PE=2 SV=1//8.72889e-90
Unigene9936_All	94.565	24.7224	1.6528	3.62e-11	4.57e-10	sp|Q6ZLP5|CIPKN_ORYSJ CBL-interacting protein kinase 23 OS=Oryza sativa subsp. japonica GN=CIPK23 PE=2 SV=1//1.40654e-130
Unigene15846_All	67.835	24.6913	1.1754	3.22e-05	0.00019873	sp|O22925|VSR2_ARATH Vacuolar-sorting receptor 2 OS=Arabidopsis thaliana GN=VSR2 PE=2 SV=1//1.95209e-12
Unigene5656_All	8.30616	24.6202	-1.8503	1.95e-06	1.45e-05	-//-
Unigene5817_All	60.8053	24.5967	1.0231	1.01e-05	6.77e-05	sp|Q0D598|WNK1_ORYSJ Probable serine/threonine-protein kinase WNK1 OS=Oryza sativa subsp. japonica GN=WNK1 PE=2 SV=1//1.53915e-39
Unigene13971_All	10.5933	24.4764	-1.4909	0.00056679	0.00276	sp|Q8GYA4|CRK10_ARATH Cysteine-rich receptor-like protein kinase 10 OS=Arabidopsis thaliana GN=CRK10 PE=1 SV=3//8.98701e-11
Unigene1734_All	7.91729	24.4524	-1.9096	3.75e-06	2.69e-05	sp|Q9LFG8|AB20G_ARATH ABC transporter G family member 20 OS=Arabidopsis thaliana GN=ABCG20 PE=2 SV=1//0
Unigene14249_All	60.587	24.3589	1.0319	4.77e-06	3.36e-05	sp|Q4ULG1|ODP2_RICFE Dihydrolipoyllysine-residue acetyltransferase component of pyruvate dehydrogenase complex OS=Rickettsia felis (strain ATCC VR-1525 / URRWXCal2) GN=pdhC PE=3 SV=1//6.80086e-41
Unigene3933_All	232.268	24.3057	2.9737	6.44e-27	2.13e-25	-//-
Unigene10584_All	95.7052	24.2893	1.6956	2.07e-05	0.00013222	sp|P40392|RIC1_ORYSJ Ras-related protein RIC1 OS=Oryza sativa subsp. japonica GN=RIC1 PE=2 SV=2//2.18844e-27
Unigene5311_All	65.6162	24.2509	1.1533	3.01e-13	4.53e-12	sp|O65717|CNGC1_ARATH Cyclic nucleotide-gated ion channel 1 OS=Arabidopsis thaliana GN=CNGC1 PE=1 SV=1//0
Unigene3774_All	59.2202	24.1913	1.0089	7.19e-10	8.01e-09	-//-
Unigene4203_All	3.9935	24.1506	-2.879	0.00036491	0.0018588	-//-
Unigene9735_All	100.123	23.8993	1.7841	2.26e-05	0.00014325	-//-
Unigene9266_All	86.4166	23.8268	1.5761	3.2e-22	8.48e-21	-//-
Unigene14673_All	67.9587	23.7213	1.2358	0.00030319	0.0015669	sp|P83886|ASAL_ALLSA Mannose-specific lectin OS=Allium sativum GN=LECASAL PE=1 SV=3//1.52922e-11
Unigene893_All	1.95374	23.651	-3.8803	8.24e-14	1.29e-12	sp|Q9ZUW3|PP172_ARATH Pentatricopeptide repeat-containing protein At2g27610 OS=Arabidopsis thaliana GN=PCMP-H60 PE=2 SV=1//7.64456e-10
Unigene3649_All	121.913	23.6102	2.0857	4.81e-75	4.17e-73	sp|Q9M1Q9|AB21B_ARATH ABC transporter B family member 21 OS=Arabidopsis thaliana GN=ABCB21 PE=1 SV=2//0
Unigene11395_All	100.876	23.4352	1.8232	9.67e-19	2.12e-17	sp|Q10137|SEC14_SCHPO Sec14 cytosolic factor OS=Schizosaccharomyces pombe (strain 972 / ATCC 24843) GN=sec14 PE=2 SV=1//1.16894e-56
Unigene14145_All	10.1035	23.2513	-1.4851	1.18e-05	7.82e-05	sp|Q92804|RBP56_HUMAN TATA-binding protein-associated factor 2N OS=Homo sapiens GN=TAF15 PE=1 SV=1//1.69328e-07
Unigene8668_All	6.86768	23.0024	-2.0266	0.00027134	0.0014139	sp|Q39635|Y38K_CORSE Uncharacterized 38.1 kDa protein OS=Corydalis sempervirens PE=2 SV=1//1.20923e-26
Unigene13164_All	137.599	22.9405	2.3018	1.07e-24	3.2e-23	sp|Q0PGJ6|AKRC9_ARATH Aldo-keto reductase family 4 member C9 OS=Arabidopsis thaliana GN=AKR4C9 PE=1 SV=1//5.44128e-135
Unigene2241_All	72.0809	22.8902	1.3722	5.97e-05	0.00035153	-//-
Unigene8491_All	66.3507	22.8362	1.2561	6.73e-12	9.1e-11	sp|Q94AA4|K6PF3_ARATH 6-phosphofructokinase 3 OS=Arabidopsis thaliana GN=PFK3 PE=1 SV=1//0
Unigene5889_All	9.72606	22.7794	-1.5105	0.00083436	0.003918	sp|Q9LN01|PPR21_ARATH Pentatricopeptide repeat-containing protein At1g08070 OS=Arabidopsis thaliana GN=PCMP-H12 PE=2 SV=1//3.93759e-24
Unigene4903_All	57.852	22.7645	1.0629	1.49e-05	9.73e-05	sp|Q9FJZ9|PER72_ARATH Peroxidase 72 OS=Arabidopsis thaliana GN=PER72 PE=1 SV=1//2.66364e-160
Unigene595_All	175.172	22.7459	2.6624	1.2e-12	1.72e-11	sp|P0CG89|H4_SOYBN Histone H4 OS=Glycine max PE=3 SV=1//5.76353e-22
Unigene8961_All	65.0043	22.7341	1.233	5.06e-17	9.83e-16	sp|Q9LX66|HERK_ARATH Receptor-like protein kinase HERK 1 OS=Arabidopsis thaliana GN=HERK1 PE=1 SV=1//0
Unigene1478_All	61.654	22.7216	1.1575	4.32e-08	3.96e-07	-//-
Unigene7163_All	231.175	22.5831	3.073	2.62e-48	1.57e-46	sp|Q9C615|SYP24_ARATH Putative syntaxin-24 OS=Arabidopsis thaliana GN=SYP24 PE=3 SV=1//4.8201e-11
Unigene8938_All	78.2846	22.5119	1.5154	6.06e-14	9.64e-13	sp|Q9Y2H1|ST38L_HUMAN Serine/threonine-protein kinase 38-like OS=Homo sapiens GN=STK38L PE=1 SV=3//5.43302e-127
Unigene10331_All	98.478	22.4158	1.8526	2.86e-10	3.31e-09	-//-
Unigene4687_All	73.8351	22.3989	1.4382	0.00024374	0.0012795	sp|Q8VWZ8|SMO22_ARATH Methylsterol monooxygenase 2-2 OS=Arabidopsis thaliana GN=SMO2-2 PE=2 SV=1//4.91814e-65
Unigene7398_All	69.8596	22.2683	1.3668	1.61e-13	2.46e-12	sp|Q96EX2|RNFT2_HUMAN RING finger and transmembrane domain-containing protein 2 OS=Homo sapiens GN=RNFT2 PE=2 SV=2//6.19021e-35
Unigene2562_All	9.79848	22.1454	-1.4591	0.00040295	0.0020353	sp|Q9FHK4|Y5519_ARATH Uncharacterized protein At5g05190 OS=Arabidopsis thaliana GN=Y-1 PE=1 SV=1//4.51527e-10
Unigene855_All	135.594	22.144	2.3316	1.03e-10	1.24e-09	sp|Q03685|BIP5_TOBAC Luminal-binding protein 5 OS=Nicotiana tabacum GN=BIP5 PE=2 SV=1//2.54633e-45
Unigene8933_All	66.685	22.1347	1.3084	2.62e-12	3.67e-11	sp|Q06850|CDPK1_ARATH Calcium-dependent protein kinase 1 OS=Arabidopsis thaliana GN=CPK1 PE=1 SV=1//0
Unigene16677_All	0.924718	22.0203	-4.8564	8.67e-15	1.45e-13	-//-
Unigene9262_All	6.7632	22.02	-1.9857	7.3e-06	5.02e-05	-//-
Unigene8150_All	5.73012	22.0008	-2.2236	8.16e-11	9.91e-10	sp|P93025|PHOT2_ARATH Phototropin-2 OS=Arabidopsis thaliana GN=PHOT2 PE=1 SV=2//1.10249e-20
Unigene10121_All	56.7977	21.9848	1.0867	1.45e-08	1.42e-07	sp|Q4VYC8|NSP1_MEDTR Nodulation-signaling pathway 1 protein OS=Medicago truncatula GN=NSP1 PE=1 SV=1//2.09465e-52
Unigene27_All	2.40383	21.9665	-3.4746	2.51e-17	5e-16	sp|Q8SKU2|TIC62_PEA Protein TIC 62, chloroplastic OS=Pisum sativum GN=TIC62 PE=1 SV=2//4.60228e-11
Unigene3603_All	70.0199	21.8537	1.3972	2.95e-16	5.45e-15	sp|C0LGQ4|MRH1_ARATH Probable LRR receptor-like serine/threonine-protein kinase MRH1 OS=Arabidopsis thaliana GN=MRH1 PE=2 SV=1//1.25232e-23
Unigene8960_All	166.139	21.7311	2.6519	4.11e-43	2.2e-41	sp|Q39688|EP1G_DAUCA Epidermis-specific secreted glycoprotein EP1 OS=Daucus carota GN=EP1 PE=1 SV=1//3.55398e-83
Unigene13617_All	4.00357	21.7086	-2.7216	5.32e-05	0.00031596	-//-
Unigene159_All	110.975	21.6608	2.0744	1.11e-18	2.42e-17	-//-
Unigene13606_All	65.3862	21.6442	1.3123	0.00019442	0.0010418	-//-
Unigene8292_All	107.105	21.6369	2.0248	2.62e-66	1.99e-64	sp|Q8GU88|PDR7_ORYSJ Putative pleiotropic drug resistance protein 7 OS=Oryza sativa subsp. japonica GN=PDR7 PE=3 SV=1//0
Unigene442_All	62.167	21.4958	1.2494	6.69e-11	8.22e-10	sp|Q9SKX5|PAO2_ARATH Probable polyamine oxidase 2 OS=Arabidopsis thaliana GN=PAO2 PE=2 SV=1//0
Unigene13332_All	97.0789	21.4123	1.898	1.87e-17	3.75e-16	sp|Q8L493|BCAL3_ARATH Branched-chain-amino-acid aminotransferase-like protein 3, chloroplastic OS=Arabidopsis thaliana GN=At5g57850 PE=2 SV=1//7.65677e-121
Unigene610_All	0	21.2558	-6.189	2.01e-09	2.18e-08	-//-
Unigene14211_All	8.0482	21.203	-1.6802	2.68e-06	1.96e-05	sp|Q9UTN6|SNF21_SCHPO Chromatin structure-remodeling complex subunit snf21 OS=Schizosaccharomyces pombe (strain 972 / ATCC 24843) GN=snf21 PE=1 SV=1//0
Unigene5537_All	63.9755	21.0421	1.3216	2.62e-07	2.2e-06	sp|Q9LH50|RAA4D_ARATH Ras-related protein RABA4d OS=Arabidopsis thaliana GN=RABA4D PE=1 SV=1//4.60286e-120
Unigene12036_All	76.7575	21.0127	1.5864	3.82e-19	8.57e-18	sp|Q9FNU2|AB25B_ORYSJ ABC transporter B family member 25 OS=Oryza sativa subsp. japonica GN=OsABCB25 PE=2 SV=1//0
Unigene7123_All	6.3445	20.979	-2.008	0.00039946	0.0020194	sp|Q2R2Z4|GDT12_ORYSJ GDT1-like protein 2, chloroplastic OS=Oryza sativa subsp. japonica GN=Os11g0544500 PE=2 SV=1//6.64403e-118
Unigene12718_All	341.326	20.9705	3.742	1.72e-21	4.38e-20	sp|P06353|H33_HORVU Histone H3.3 (Fragment) OS=Hordeum vulgare PE=3 SV=1//1.45513e-08
Unigene14857_All	53.0416	20.9645	1.0565	4e-06	2.85e-05	sp|Q9LHE5|TO401_ARATH Mitochondrial import receptor subunit TOM40 homolog 1 OS=Arabidopsis thaliana GN=TOM40-1 PE=1 SV=3//5.57597e-150
Unigene8540_All	8.25956	20.9608	-1.6262	0.0002109	0.0011201	-//-
Unigene3936_All	55.33	20.9432	1.1189	1.22e-12	1.75e-11	-//-
Unigene8234_All	56.1494	20.9344	1.1407	1.52e-11	1.99e-10	sp|Q9SZW4|HMA2_ARATH Cadmium/zinc-transporting ATPase HMA2 OS=Arabidopsis thaliana GN=HMA2 PE=2 SV=1//0
Unigene4282_All	52.8536	20.7574	1.0657	6.76e-10	7.57e-09	-//-
Unigene7739_All	57.5005	20.4416	1.2094	3.76e-08	3.47e-07	sp|Q8LGA5|ATL31_ARATH E3 ubiquitin-protein ligase ATL31 OS=Arabidopsis thaliana GN=ATL31 PE=1 SV=2//2.3876e-53
Unigene2352_All	3.71068	20.4262	-2.7433	1.98e-06	1.48e-05	sp|Q681X4|ZAT5_ARATH Zinc finger protein ZAT5 OS=Arabidopsis thaliana GN=ZAT5 PE=2 SV=1//7.18444e-18
Unigene6280_All	57.0916	20.3376	1.2065	4.12e-09	4.29e-08	sp|Q9ZUY3|AROD3_ARATH Arogenate dehydratase 3, chloroplastic OS=Arabidopsis thaliana GN=ADT3 PE=1 SV=1//0
Unigene9072_All	7.38615	20.3165	-1.7424	2.13e-05	0.0001358	sp|Q8RZQ8|SWT1A_ORYSJ Bidirectional sugar transporter SWEET1a OS=Oryza sativa subsp. japonica GN=SWEET1A PE=2 SV=1//1.02706e-27
Unigene2780_All	7.86686	20.1698	-1.641	1.2e-05	7.92e-05	sp|Q3USH5|SFSWA_MOUSE Splicing factor, suppressor of white-apricot homolog OS=Mus musculus GN=Sfswap PE=1 SV=2//3.75371e-12
Unigene16731_All	98.57	20.0291	2.0164	2.72e-08	2.57e-07	sp|Q10LX4|CML27_ORYSJ Probable calcium-binding protein CML27 OS=Oryza sativa subsp. japonica GN=CML27 PE=2 SV=1//3.24297e-35
Unigene4156_All	67.6203	19.9216	1.4804	2.36e-06	1.73e-05	sp|Q39827|SPE1_SOYBN Arginine decarboxylase OS=Glycine max PE=2 SV=1//3.89455e-91
Unigene16447_All	61.4599	19.7919	1.3521	6.24e-13	9.17e-12	sp|Q96PB1|CASD1_HUMAN CAS1 domain-containing protein 1 OS=Homo sapiens GN=CASD1 PE=2 SV=1//2.80189e-64
Unigene8376_All	51.6923	19.6298	1.1142	3.18e-07	2.63e-06	sp|Q5XF09|PT311_ARATH Probable sugar phosphate/phosphate translocator At3g11320 OS=Arabidopsis thaliana GN=At3g11320 PE=2 SV=1//0
Unigene1179_All	147.239	19.6227	2.6249	8.97e-15	1.5e-13	sp|P68428|H32_WHEAT Histone H3.2 OS=Triticum aestivum PE=1 SV=2//7.72454e-49
Unigene11068_All	66.3331	19.5963	1.4765	1.16e-12	1.67e-11	sp|Q9ZQR4|Y2452_ARATH DUF21 domain-containing protein At2g14520 OS=Arabidopsis thaliana GN=CBSDUF3 PE=2 SV=2//2.65552e-133
Unigene15750_All	79.9096	19.579	1.7464	0.001076	0.0049263	sp|Q38857|XTH22_ARATH Xyloglucan endotransglucosylase/hydrolase protein 22 OS=Arabidopsis thaliana GN=XTH22 PE=1 SV=1//8.75702e-13
Unigene12888_All	106.026	19.5569	2.156	3.42e-16	6.27e-15	sp|Q9M015|Y5161_ARATH Uncharacterized protein At5g01610 OS=Arabidopsis thaliana GN=At5g01610 PE=1 SV=1//1.77413e-82
Unigene3110_All	54.3051	19.4101	1.2016	0.00022764	0.0012	sp|Q37145|ACA1_ARATH Calcium-transporting ATPase 1, chloroplastic OS=Arabidopsis thaliana GN=ACA1 PE=1 SV=3//2.88891e-132
Unigene11454_All	53.3459	19.4014	1.1765	1.65e-11	2.14e-10	sp|Q5ZCI1|MPK10_ORYSJ Mitogen-activated protein kinase 10 OS=Oryza sativa subsp. japonica GN=MPK10 PE=2 SV=2//0
Unigene14458_All	65.9774	19.3317	1.4883	4.91e-29	1.79e-27	sp|O24367|TUR2_SPIPO Pleiotropic drug resistance protein TUR2 OS=Spirodela polyrrhiza GN=TUR2 PE=1 SV=1//0
Unigene4563_All	58.1717	19.2587	1.3121	6.66e-08	5.98e-07	sp|Q9ZQG9|E1314_ARATH Glucan endo-1,3-beta-glucosidase 14 OS=Arabidopsis thaliana GN=At2g27500 PE=1 SV=2//2.07388e-140
Unigene4763_All	57.8707	19.2483	1.3054	2.64e-07	2.21e-06	sp|Q9JKL7|SREK1_RAT Splicing regulatory glutamine/lysine-rich protein 1 OS=Rattus norvegicus GN=Srek1 PE=1 SV=1//7.45831e-08
Unigene3628_All	116.007	19.1568	2.3156	7.99e-08	7.11e-07	sp|Q9ZQ98|U73C2_ARATH UDP-glycosyltransferase 73C2 OS=Arabidopsis thaliana GN=UGT73C2 PE=2 SV=1//1.37319e-08
Unigene14569_All	132.271	19.0874	2.5101	9.45e-28	3.27e-26	sp|Q9M2E2|SDR1_ARATH (+)-neomenthol dehydrogenase OS=Arabidopsis thaliana GN=SDR1 PE=1 SV=1//2.85704e-77
Unigene8152_All	2.55626	19.0207	-3.1781	1.12e-08	1.11e-07	sp|P93025|PHOT2_ARATH Phototropin-2 OS=Arabidopsis thaliana GN=PHOT2 PE=1 SV=2//8.15446e-20
Unigene10402_All	3.48883	19.0196	-2.7293	0.00068294	0.0032774	sp|Q0IGM7|BBX20_ARATH B-box zinc finger protein 20 OS=Arabidopsis thaliana GN=BBX20 PE=1 SV=1//8.24048e-39
Unigene4503_All	48.4091	19.0123	1.0657	5.16e-05	0.00030733	sp|O34948|YKWC_BACSU Uncharacterized oxidoreductase ykwC OS=Bacillus subtilis (strain 168) GN=ykwC PE=3 SV=1//2.59172e-41
Unigene13239_All	148.905	18.9796	2.6892	1.17e-27	4.04e-26	sp|P47927|AP2_ARATH Floral homeotic protein APETALA 2 OS=Arabidopsis thaliana GN=AP2 PE=1 SV=1//9.47907e-06
Unigene4815_All	67.8499	18.932	1.5588	4.19e-09	4.36e-08	sp|Q69V23|CESA3_ORYSJ Probable cellulose synthase A catalytic subunit 3 [UDP-forming] OS=Oryza sativa subsp. japonica GN=CESA3 PE=2 SV=1//7.84664e-147
Unigene9952_All	46.4687	18.8145	1.0217	3.37e-07	2.78e-06	sp|Q9SZ83|Y4967_ARATH Uncharacterized oxidoreductase At4g09670 OS=Arabidopsis thaliana GN=At4g09670 PE=1 SV=1//6.97165e-115
Unigene4868_All	6.34509	18.6382	-1.8372	0.00023306	0.0012269	sp|D9R4W7|HFLX_CLOSW GTPase HflX OS=Clostridium saccharolyticum (strain ATCC 35040 / DSM 2544 / NRCC 2533 / WM1) GN=hflX PE=3 SV=1//2.52764e-94
Unigene7309_All	52.3658	18.6024	1.2105	2.89e-07	2.41e-06	sp|Q8UIF1|GLND_AGRT5 [Protein-PII] uridylyltransferase OS=Agrobacterium tumefaciens (strain C58 / ATCC 33970) GN=glnD PE=3 SV=1//2.08994e-08
Unigene5396_All	3.9589	18.5748	-2.5129	2.07e-10	2.42e-09	sp|Q9M3G7|ATM_ARATH Serine/threonine-protein kinase ATM OS=Arabidopsis thaliana GN=ATM PE=2 SV=1//5.73075e-06
Unigene2160_All	47.517	18.5701	1.0728	5.5e-09	5.67e-08	sp|Q9S9Q9|Y1044_ARATH BTB/POZ domain-containing protein At1g30440 OS=Arabidopsis thaliana GN=At1g30440 PE=1 SV=2//0
Unigene15979_All	4.29961	18.505	-2.3883	5.5e-05	0.00032572	sp|Q9CAY3|GPAT5_ARATH Glycerol-3-phosphate acyltransferase 5 OS=Arabidopsis thaliana GN=GPAT5 PE=1 SV=1//0
Unigene255_All	4.23941	18.5013	-2.4084	0.00016188	0.00087694	sp|A2RVM0|TIC32_ARATH Short-chain dehydrogenase TIC 32, chloroplastic OS=Arabidopsis thaliana GN=TIC32 PE=2 SV=1//2.751e-13
Unigene5798_All	60.5032	18.3437	1.4391	8.06e-11	9.8e-10	sp|Q18600|YTV2_CAEEL Uncharacterized zinc metalloprotease C44B7.11 OS=Caenorhabditis elegans GN=C44B7.11 PE=1 SV=4//1.23339e-52
Unigene6413_All	62.9556	18.3243	1.4979	1.52e-19	3.5e-18	sp|O81635|ATK4_ARATH Kinesin-4 OS=Arabidopsis thaliana GN=ATK4 PE=1 SV=2//3.74557e-156
Unigene10061_All	68.6136	18.2855	1.6251	6.26e-16	1.13e-14	sp|P07788|COTA_BACSU Spore coat protein A OS=Bacillus subtilis (strain 168) GN=cotA PE=1 SV=4//4.838e-93
Unigene10229_All	3.06456	18.2215	-2.8546	0.00044981	0.002245	sp|Q9ZUN3|KEA4_ARATH K(+) efflux antiporter 4 OS=Arabidopsis thaliana GN=KEA4 PE=2 SV=2//4.95466e-13
Unigene4583_All	4.76425	18.1678	-2.2137	0.00060871	0.0029503	sp|Q91WF7|FIG4_MOUSE Polyphosphoinositide phosphatase OS=Mus musculus GN=Fig4 PE=1 SV=1//6.40893e-27
Unigene29_All	0	18.0429	-7.2885	7.56e-18	1.58e-16	sp|Q8SKU2|TIC62_PEA Protein TIC 62, chloroplastic OS=Pisum sativum GN=TIC62 PE=1 SV=2//4.48115e-11
Unigene6253_All	69.6818	17.8989	1.6782	0.00051441	0.0025329	sp|Q9SNN0|SPE1_ORYSJ Arginine decarboxylase 1 OS=Oryza sativa subsp. japonica GN=ADC1 PE=1 SV=1//6.96528e-53
Unigene3142_All	55.456	17.8669	1.3514	9.76e-09	9.77e-08	sp|O64759|CAAT5_ARATH Cationic amino acid transporter 5 OS=Arabidopsis thaliana GN=CAT5 PE=1 SV=1//0
Unigene627_All	99.2756	17.8579	2.1922	1.64e-06	1.24e-05	sp|O22259|ERF71_ARATH Ethylene-responsive transcription factor ERF071 OS=Arabidopsis thaliana GN=ERF071 PE=2 SV=1//1.21606e-12
Unigene8238_All	78.095	17.8389	1.8475	1.3e-27	4.46e-26	sp|O65685|BLH6_ARATH BEL1-like homeodomain protein 6 OS=Arabidopsis thaliana GN=BLH6 PE=2 SV=1//3.78731e-101
Unigene15288_All	57.2586	17.8052	1.4025	3.8e-06	2.72e-05	sp|O65399|E131_ARATH Glucan endo-1,3-beta-glucosidase 1 OS=Arabidopsis thaliana GN=At1g11820 PE=1 SV=3//4.38772e-19
Unigene10234_All	48.9842	17.7534	1.1815	6.67e-05	0.00038873	sp|P93736|SYV_ARATH Valine--tRNA ligase OS=Arabidopsis thaliana GN=VALRS PE=1 SV=2//9.85646e-83
Unigene640_All	281.889	17.711	3.7097	1.59e-21	4.05e-20	sp|P68428|H32_WHEAT Histone H3.2 OS=Triticum aestivum PE=1 SV=2//9.28972e-49
Unigene11262_All	50.1213	17.6594	1.2223	1.78e-06	1.33e-05	sp|P34669|YO13_CAEEL Uncharacterized protein ZK686.3 OS=Caenorhabditis elegans GN=ZK686.3 PE=2 SV=1//1.36261e-09
Unigene11054_All	208.714	17.6131	3.2841	2.75e-70	2.2e-68	sp|Q9P6N5|DS1PP_SCHPO Dihydrosphingosine 1-phosphate phosphatase C823.11 OS=Schizosaccharomyces pombe (strain 972 / ATCC 24843) GN=SPAC823.11 PE=2 SV=1//2.87129e-30
Unigene13380_All	45.993	17.5862	1.1043	8.35e-05	0.00047775	sp|Q9T0K5|LRX3_ARATH Leucine-rich repeat extensin-like protein 3 OS=Arabidopsis thaliana GN=LRX3 PE=1 SV=1//6.71512e-16
Unigene1859_All	58.5926	17.2355	1.4827	1.12e-06	8.64e-06	sp|Q9P6Q3|BCS1_SCHPO Probable mitochondrial chaperone bcs1 OS=Schizosaccharomyces pombe (strain 972 / ATCC 24843) GN=SPAC644.07 PE=2 SV=1//5.32212e-22
Unigene1476_All	74.3301	17.2309	1.8263	3.76e-14	6.09e-13	sp|Q9SIA4|MATE5_ARATH MATE efflux family protein 5 OS=Arabidopsis thaliana GN=DTXL1 PE=2 SV=1//9.9183e-112
Unigene14474_All	6.23915	17.1147	-1.7385	1.43e-05	9.35e-05	sp|Q8LPB4|PSKR1_DAUCA Phytosulfokine receptor 1 OS=Daucus carota GN=PSKR PE=1 SV=1//0
Unigene462_All	101.133	17.0967	2.2818	2.95e-06	2.13e-05	sp|Q5JN63|CESA4_ORYSJ Cellulose synthase A catalytic subunit 4 [UDP-forming] OS=Oryza sativa subsp. japonica GN=CESA4 PE=2 SV=1//1.86179e-53
Unigene11701_All	67.7625	17.0939	1.7043	3.59e-09	3.76e-08	sp|Q8VYK7|ATG8F_ARATH Autophagy-related protein 8f OS=Arabidopsis thaliana GN=ATG8F PE=2 SV=1//7.53867e-48
Unigene5121_All	3.98155	17.0855	-2.384	0.00048412	0.0023973	sp|Q8L4M1|DWA1_ARATH WD repeat-containing protein DWA1 OS=Arabidopsis thaliana GN=DWA1 PE=1 SV=1//4.5249e-146
Unigene12958_All	55.4066	17.0815	1.415	1.33e-05	8.76e-05	sp|Q0DI31|CYC_ORYSJ Cytochrome c OS=Oryza sativa subsp. japonica GN=CC-1 PE=1 SV=1//1.40323e-62
Unigene15210_All	1.79428	16.9876	-3.5257	1.05e-08	1.04e-07	sp|P10978|POLX_TOBAC Retrovirus-related Pol polyprotein from transposon TNT 1-94 OS=Nicotiana tabacum PE=2 SV=1//3.08389e-27
Unigene5901_All	42.6636	16.9217	1.0515	2.24e-05	0.00014218	sp|O22714|PPR86_ARATH Pentatricopeptide repeat-containing protein At1g60770 OS=Arabidopsis thaliana GN=At1g60770 PE=2 SV=1//0
Unigene14807_All	8.59857	16.8312	-1.2516	0.00016012	0.00086989	sp|Q67YC9|Y4141_ARATH Uncharacterized protein At4g14100 OS=Arabidopsis thaliana GN=At4g14100 PE=2 SV=1//5.72487e-77
Unigene10088_All	51.9116	16.7787	1.3468	5.52e-08	5.02e-07	sp|Q8W486|Y1491_ARATH DUF246 domain-containing protein At1g04910 OS=Arabidopsis thaliana GN=At1g04910 PE=1 SV=1//1.48653e-50
Unigene4225_All	57.8222	16.759	1.504	1.16e-10	1.39e-09	sp|Q498F0|WDR44_XENLA WD repeat-containing protein 44 OS=Xenopus laevis GN=wdr44 PE=2 SV=1//1.29182e-53
Unigene16437_All	59.1104	16.7583	1.5359	2.27e-11	2.92e-10	sp|Q7GCL7|NAC74_ORYSJ NAC domain-containing protein 74 OS=Oryza sativa subsp. japonica GN=NAC74 PE=2 SV=1//2.53555e-88
Unigene7836_All	99.135	16.6881	2.2879	1.09e-12	1.58e-11	sp|Q68Y49|CIPKJ_ORYSJ CBL-interacting protein kinase 19 OS=Oryza sativa subsp. japonica GN=CIPK19 PE=1 SV=1//9.19555e-79
Unigene10812_All	42.0063	16.6792	1.0499	4.18e-06	2.97e-05	sp|P53611|PGTB2_HUMAN Geranylgeranyl transferase type-2 subunit beta OS=Homo sapiens GN=RABGGTB PE=1 SV=2//2.7623e-07
Unigene10564_All	57.6503	16.6471	1.5094	2.68e-15	4.66e-14	-//-
Unigene8864_All	66.2117	16.6137	1.712	0.00073293	0.0034893	-//-
Unigene11581_All	54.9544	16.4374	1.4586	4.86e-07	3.91e-06	sp|Q3I409|G3O23_WHEAT Gibberellin 3-beta-dioxygenase 2-3 OS=Triticum aestivum GN=GA3ox2-3 PE=2 SV=1//7.70345e-85
Unigene4130_All	54.7836	16.4252	1.4552	3.84e-09	4e-08	sp|P93051|ERDL7_ARATH Sugar transporter ERD6-like 7 OS=Arabidopsis thaliana GN=At2g48020 PE=2 SV=2//0
Unigene8735_All	70.0973	16.4028	1.8127	1.06e-17	2.19e-16	sp|Q9LI74|CHUP1_ARATH Protein CHUP1, chloroplastic OS=Arabidopsis thaliana GN=CHUP1 PE=1 SV=1//1.6035e-73
Unigene14141_All	52.4683	16.2272	1.4104	1.61e-06	1.21e-05	sp|Q43191|LOX15_SOLTU Probable linoleate 9S-lipoxygenase 5 OS=Solanum tuberosum GN=LOX1.5 PE=2 SV=1//2.76172e-169
Unigene11069_All	41.1948	16.1073	1.0721	0.00033137	0.001701	-//-
Unigene2351_All	65.5267	16.1027	1.7421	2.32e-05	0.00014671	-//-
Unigene1830_All	61.7205	16.0529	1.6602	6.01e-12	8.14e-11	sp|Q9FLF4|PUB27_ARATH U-box domain-containing protein 27 OS=Arabidopsis thaliana GN=PUB27 PE=2 SV=1//2.35204e-29
Unigene5455_All	0	16.0431	-6.428	7.86e-11	9.59e-10	-//-
Unigene2582_All	45.0808	16.018	1.2101	3.59e-07	2.95e-06	sp|Q9FE20|PBS1_ARATH Serine/threonine-protein kinase PBS1 OS=Arabidopsis thaliana GN=PBS1 PE=1 SV=1//0
Unigene8018_All	160.085	15.8696	3.0518	3.27e-20	7.76e-19	sp|P42777|GBF4_ARATH G-box-binding factor 4 OS=Arabidopsis thaliana GN=GBF4 PE=1 SV=1//2.47137e-21
Unigene4155_All	0	15.767	-4.965	0.00012034	0.00066752	sp|Q9SXB6|MLO2_ARATH MLO-like protein 2 OS=Arabidopsis thaliana GN=MLO2 PE=1 SV=1//1.22349e-17
Unigene7473_All	3.28536	15.7428	-2.5432	0.00073123	0.0034831	sp|Q39117|TGT2_ARATH Trihelix transcription factor GT-2 OS=Arabidopsis thaliana GN=GT-2 PE=2 SV=1//2.76165e-09
Unigene13434_All	96.7448	15.7307	2.3379	2.3e-09	2.48e-08	-//-
Unigene2037_All	56.6142	15.607	1.5763	0.00095642	0.0044398	-//-
Unigene6932_All	66.701	15.5186	1.821	5.55e-26	1.79e-24	sp|D1FP53|LIN_MEDTR Putative E3 ubiquitin-protein ligase LIN OS=Medicago truncatula GN=LIN PE=2 SV=1//0
Unigene174_All	76.5987	15.5138	2.0211	9.66e-08	8.54e-07	sp|Q06548|APK1A_ARATH Protein kinase APK1A, chloroplastic OS=Arabidopsis thaliana GN=APK1A PE=2 SV=1//7.37523e-53
Unigene6580_All	69.6882	15.3683	1.8983	0.00014851	0.00081224	-//-
Unigene7209_All	79.6966	15.3547	2.0932	4.37e-19	9.74e-18	-//-
Unigene12864_All	174.733	15.3362	3.2275	4.47e-98	5.08e-96	sp|Q8VHC8|MA2B1_CAVPO Lysosomal alpha-mannosidase OS=Cavia porcellus GN=MAN2B1 PE=1 SV=1//0
Unigene13140_All	50.1786	15.3221	1.4288	5.1e-06	3.58e-05	sp|Q941F1|PLA15_ARATH Phospholipase A1-Igamma1, chloroplastic OS=Arabidopsis thaliana GN=At1g06800 PE=1 SV=2//4.28153e-135
Unigene16053_All	42.3375	15.2361	1.1918	0.00022522	0.0011889	sp|B9X287|C7346_ORYSJ Cytochrome P450 734A6 OS=Oryza sativa subsp. japonica GN=CYP734A6 PE=2 SV=1//1.10719e-86
Unigene6347_All	38.919	15.1804	1.0756	2.95e-07	2.45e-06	sp|Q54BC9|DYRK2_DICDI Probable serine/threonine-protein kinase dyrk2 OS=Dictyostelium discoideum GN=dyrk2 PE=3 SV=1//2.12871e-61
Unigene8023_All	59.4525	15.0495	1.6993	2.16e-14	3.55e-13	sp|Q9FR44|PEAM1_ARATH Phosphoethanolamine N-methyltransferase 1 OS=Arabidopsis thaliana GN=NMT1 PE=2 SV=1//0
Unigene8499_All	123.186	15.0449	2.7508	7.39e-16	1.33e-14	sp|O80339|ERF82_ARATH Ethylene-responsive transcription factor 3 OS=Arabidopsis thaliana GN=ERF3 PE=1 SV=1//1.04136e-16
Unigene5971_All	71.5286	15.0264	1.9683	1.86e-05	0.00011987	sp|Q6VAF9|TBA4_GOSHI Tubulin alpha-4 chain OS=Gossypium hirsutum PE=2 SV=1//4.23148e-80
Unigene6683_All	74.4731	15.0155	2.0276	7.49e-05	0.00043276	sp|Q851L5|ILL3_ORYSJ IAA-amino acid hydrolase ILR1-like 3 OS=Oryza sativa subsp. japonica GN=ILL3 PE=2 SV=1//6.43126e-45
Unigene14789_All	6.22722	14.9308	-1.5443	0.00012773	0.00070749	sp|O95714|HERC2_HUMAN E3 ubiquitin-protein ligase HERC2 OS=Homo sapiens GN=HERC2 PE=1 SV=2//2.29136e-16
Unigene15072_All	214.066	14.77	3.5746	2.65e-16	4.93e-15	-//-
Unigene14354_All	88.0314	14.6914	2.3004	6.04e-14	9.63e-13	sp|Q337C0|U496D_ORYSJ UPF0496 protein 4 OS=Oryza sativa subsp. japonica GN=Os10g0513300 PE=2 SV=1//1.58065e-08
Unigene15505_All	0.281006	14.6176	-5.9836	1.75e-17	3.52e-16	sp|P93025|PHOT2_ARATH Phototropin-2 OS=Arabidopsis thaliana GN=PHOT2 PE=1 SV=2//0
Unigene7433_All	51.3324	14.617	1.5296	1.77e-07	1.51e-06	sp|Q8RXG3|M2K5_ARATH Mitogen-activated protein kinase kinase 5 OS=Arabidopsis thaliana GN=MKK5 PE=1 SV=2//1.05242e-82
Unigene15849_All	0	14.6024	-5.7126	3.85e-07	3.15e-06	sp|Q43839|G6PDC_SOLTU Glucose-6-phosphate 1-dehydrogenase, chloroplastic OS=Solanum tuberosum PE=1 SV=1//0
Unigene16059_All	85.2566	14.5949	2.2637	8.48e-12	1.13e-10	-//-
Unigene3073_All	129.251	14.5558	2.8678	2.59e-52	1.66e-50	sp|Q9C5L3|GLPT1_ARATH Putative glycerol-3-phosphate transporter 1 OS=Arabidopsis thaliana GN=At3g47420 PE=2 SV=1//0
Unigene8817_All	48.6139	14.4977	1.4629	0.00041637	0.0020965	sp|Q9XGY5|TIM13_ORYSJ Mitochondrial import inner membrane translocase subunit Tim13 OS=Oryza sativa subsp. japonica GN=TIM13 PE=3 SV=2//5.55806e-34
Unigene8042_All	65.5732	14.4727	1.8971	1.48e-10	1.75e-09	sp|Q6Z955|CKX11_ORYSJ Cytokinin dehydrogenase 11 OS=Oryza sativa subsp. japonica GN=CKX11 PE=2 SV=1//2.93976e-129
Unigene13343_All	2.30989	14.4603	-2.9289	0.00075005	0.0035574	-//-
Unigene13170_All	45.7795	14.4435	1.3816	1.6e-06	1.21e-05	sp|O04706|GAO1B_WHEAT Gibberellin 20 oxidase 1-B OS=Triticum aestivum GN=GA20ox1B PE=2 SV=1//0
Unigene3819_All	37.2311	14.4341	1.0844	1.58e-06	1.2e-05	sp|Q6YRM6|Y8219_ORYSJ UPF0392 protein Os08g0121900 OS=Oryza sativa subsp. japonica GN=Os08g0121900 PE=2 SV=1//0
Unigene11294_All	40.6154	14.4031	1.213	0.00011171	0.00062454	sp|Q9M4U5|HDT2_MAIZE Histone deacetylase HDT2 OS=Zea mays GN=HDT2 PE=1 SV=1//2.53492e-48
Unigene12973_All	35.9096	14.3994	1.0357	0.00025108	0.001315	sp|O09159|MA2B1_MOUSE Lysosomal alpha-mannosidase OS=Mus musculus GN=Man2b1 PE=2 SV=4//9.27943e-82
Unigene2794_All	77.5898	14.3533	2.1518	3.45e-19	7.8e-18	sp|P0CH30|RING1_GOSHI E3 ubiquitin-protein ligase RING1 OS=Gossypium hirsutum GN=RING1 PE=2 SV=1//4.04396e-35
Unigene7392_All	119.407	14.3177	2.7773	2.34e-29	8.61e-28	sp|Q2RNG2|GLND_RHORT [Protein-PII] uridylyltransferase OS=Rhodospirillum rubrum (strain ATCC 11170 / NCIB 8255) GN=glnD PE=3 SV=1//1.03683e-10
Unigene4709_All	1.01757	14.3064	-4.0961	0.00033611	0.0017226	sp|P92949|FRO2_ARATH Ferric reduction oxidase 2 OS=Arabidopsis thaliana GN=FRO2 PE=1 SV=2//4.36454e-69
Unigene7458_All	59.9632	14.2385	1.7916	1.35e-08	1.32e-07	sp|Q9FN67|Y5133_ARATH BTB/POZ domain-containing protein At5g41330 OS=Arabidopsis thaliana GN=At5g41330 PE=2 SV=1//5.36718e-87
Unigene2821_All	34.9896	14.1742	1.021	1.76e-05	0.0001141	-//-
Unigene16138_All	36.0512	14.1279	1.0688	0.00039882	0.0020171	-//-
Unigene8281_All	1.63639	14.047	-3.3843	1.61e-06	1.22e-05	sp|O81283|TC159_ARATH Translocase of chloroplast 159, chloroplastic OS=Arabidopsis thaliana GN=TOC159 PE=1 SV=1//2.32013e-23
Unigene8759_All	36.9853	14.0392	1.1148	1.96e-05	0.00012559	sp|Q9SL56|GLPT5_ARATH Putative glycerol-3-phosphate transporter 5 OS=Arabidopsis thaliana GN=At2g13100 PE=2 SV=2//0
Unigene11474_All	68.012	14.0177	1.9959	1.24e-19	2.85e-18	sp|Q9M3B0|PME34_ARATH Probable pectinesterase/pectinesterase inhibitor 34 OS=Arabidopsis thaliana GN=PME34 PE=2 SV=1//0
Unigene209_All	71.8564	14.0144	2.0755	2.52e-06	1.84e-05	sp|Q93ZS9|C3H47_ARATH Zinc finger CCCH domain-containing protein 47 OS=Arabidopsis thaliana GN=At3g55980 PE=2 SV=1//7.16357e-11
Unigene8169_All	42.3679	13.9714	1.3178	1.1e-10	1.33e-09	-//-
Unigene14945_All	34.4156	13.7801	1.0378	2.98e-07	2.48e-06	sp|Q39008|M3K1_ARATH Mitogen-activated protein kinase kinase kinase 1 OS=Arabidopsis thaliana GN=MEKK1 PE=1 SV=2//8.87987e-67
Unigene2761_All	39.0913	13.7624	1.2234	2.02e-09	2.18e-08	sp|Q9SGP2|HSL1_ARATH Receptor-like protein kinase HSL1 OS=Arabidopsis thaliana GN=HSL1 PE=2 SV=1//0
Unigene9230_All	44.3658	13.7173	1.4108	3.58e-08	3.32e-07	sp|Q9M069|E137_ARATH Glucan endo-1,3-beta-glucosidase 7 OS=Arabidopsis thaliana GN=At4g34480 PE=1 SV=2//0
Unigene7313_All	76.2451	13.6603	2.198	2.85e-09	3.03e-08	-//-
Unigene1552_All	38.9533	13.6339	1.2319	0.00078346	0.0036963	sp|P17407|21KD_DAUCA 21 kDa protein OS=Daucus carota PE=2 SV=1//2.00345e-32
Unigene8455_All	53.4606	13.63	1.689	1.49e-05	9.74e-05	sp|Q5ZLH4|TM230_CHICK Transmembrane protein 230 OS=Gallus gallus GN=TMEM230 PE=2 SV=1//8.32158e-08
Unigene2166_All	546.793	13.5916	5.0475	2.44e-121	3.64e-119	sp|Q9MBG5|CML30_ARATH Probable calcium-binding protein CML30 OS=Arabidopsis thaliana GN=CML30 PE=2 SV=1//1.62925e-25
Unigene15955_All	67.5074	13.5615	2.0329	1.65e-16	3.1e-15	sp|Q8VZ80|PLT5_ARATH Polyol transporter 5 OS=Arabidopsis thaliana GN=PLT5 PE=1 SV=2//0
Unigene6086_All	107.753	13.4113	2.7235	1.68e-37	7.99e-36	sp|Q96303|PHT14_ARATH Inorganic phosphate transporter 1-4 OS=Arabidopsis thaliana GN=PHT1-4 PE=1 SV=1//0
Unigene16172_All	57.8383	13.3857	1.8287	1.25e-10	1.5e-09	sp|Q0PGJ6|AKRC9_ARATH Aldo-keto reductase family 4 member C9 OS=Arabidopsis thaliana GN=AKR4C9 PE=1 SV=1//9.59495e-163
Unigene11625_All	95.5381	13.3137	2.5605	8.56e-14	1.34e-12	-//-
Unigene11417_All	35.8117	13.2997	1.1464	4.14e-08	3.81e-07	sp|Q39202|RLK1_ARATH G-type lectin S-receptor-like serine/threonine-protein kinase RLK1 OS=Arabidopsis thaliana GN=RLK1 PE=2 SV=2//6.88474e-81
Unigene11811_All	539.311	13.2348	5.066	0	0	sp|Q9FLG1|BXL4_ARATH Beta-D-xylosidase 4 OS=Arabidopsis thaliana GN=BXL4 PE=1 SV=1//0
Unigene2520_All	63.0883	13.2031	1.9738	2.42e-23	6.78e-22	sp|Q9M1Q9|AB21B_ARATH ABC transporter B family member 21 OS=Arabidopsis thaliana GN=ABCB21 PE=1 SV=2//1.94911e-88
Unigene16662_All	46.8079	13.1956	1.544	5.16e-12	7.05e-11	sp|Q9ZPH9|PMTF_ARATH Probable methyltransferase PMT15 OS=Arabidopsis thaliana GN=At4g00750 PE=1 SV=1//0
Unigene4490_All	45.3427	13.1915	1.4986	3.2e-06	2.31e-05	sp|Q0D598|WNK1_ORYSJ Probable serine/threonine-protein kinase WNK1 OS=Oryza sativa subsp. japonica GN=WNK1 PE=2 SV=1//3.79487e-179
Unigene1636_All	50.599	13.1502	1.6613	4.42e-08	4.04e-07	sp|Q9SUA4|OPT5_ARATH Oligopeptide transporter 5 OS=Arabidopsis thaliana GN=OPT5 PE=2 SV=1//9.43791e-92
Unigene1996_All	61.4845	13.0768	1.9505	1.07e-05	7.13e-05	sp|Q9SF85|ADK1_ARATH Adenosine kinase 1 OS=Arabidopsis thaliana GN=ADK1 PE=1 SV=1//5.42617e-77
Unigene8190_All	33.2522	13.0586	1.0658	7.66e-06	5.25e-05	sp|Q9ZSQ4|PGMC_POPTN Phosphoglucomutase, cytoplasmic OS=Populus tremula GN=PGM1 PE=2 SV=1//0
Unigene4180_All	33.4037	12.9921	1.0797	0.00045715	0.0022796	sp|Q08448|YO059_YEAST Putative lipase YOR059C OS=Saccharomyces cerevisiae (strain ATCC 204508 / S288c) GN=YOR059C PE=1 SV=1//1.53436e-12
Unigene2120_All	44.606	12.9265	1.5042	6.74e-06	4.67e-05	sp|P0C884|SCL34_ARATH Scarecrow-like protein 34 OS=Arabidopsis thaliana GN=SCL34 PE=3 SV=1//6.25849e-23
Unigene3124_All	52.6275	12.852	1.7512	6.58e-09	6.72e-08	sp|Q6AT26|CESA1_ORYSJ Probable cellulose synthase A catalytic subunit 1 [UDP-forming] OS=Oryza sativa subsp. japonica GN=CESA1 PE=2 SV=1//0
Unigene12913_All	33.907	12.8138	1.1212	5.12e-05	0.0003055	-//-
Unigene10411_All	4.15606	12.7765	-1.9029	0.00073613	0.0034987	sp|P42730|CLPB1_ARATH Chaperone protein ClpB1 OS=Arabidopsis thaliana GN=CLPB1 PE=1 SV=2//3.35969e-13
Unigene1642_All	45.7376	12.7404	1.5613	3.81e-06	2.73e-05	sp|Q9ULT0|TTC7A_HUMAN Tetratricopeptide repeat protein 7A OS=Homo sapiens GN=TTC7A PE=1 SV=3//5.41272e-11
Unigene2414_All	0	12.7143	-4.8039	0.00030501	0.0015749	sp|O49255|NAC29_ARATH NAC domain-containing protein 29 OS=Arabidopsis thaliana GN=NAC029 PE=2 SV=1//6.41385e-61
Unigene13104_All	57.6287	12.5647	1.9147	1.86e-06	1.39e-05	sp|Q9XI60|LPP2_ARATH Lipid phosphate phosphatase 2 OS=Arabidopsis thaliana GN=LPP2 PE=2 SV=1//5.5131e-45
Unigene2917_All	35.984	12.544	1.2377	4.01e-05	0.00024361	sp|Q8LGU1|AB8C_ARATH ABC transporter C family member 8 OS=Arabidopsis thaliana GN=ABCC8 PE=2 SV=3//6.37411e-09
Unigene13105_All	2.29365	12.5208	-2.7313	0.00092766	0.0043169	-//-
Unigene10738_All	39.6722	12.5131	1.382	6.76e-07	5.35e-06	sp|Q84QC0|ASCL3_ORYSJ ASC1-like protein 3 OS=Oryza sativa subsp. japonica GN=Os03g0264000 PE=2 SV=1//2.54054e-118
Unigene13564_All	52.9697	12.4786	1.803	0.00058454	0.0028401	-//-
Unigene8768_All	31.3708	12.4549	1.05	0.00075555	0.003579	-//-
Unigene7408_All	36.4336	12.4544	1.2659	0.00011813	0.00065655	-//-
Unigene11854_All	47.5966	12.423	1.6552	4.13e-08	3.8e-07	sp|Q8L7Z0|CNG17_ARATH Probable cyclic nucleotide-gated ion channel 17 OS=Arabidopsis thaliana GN=CNGC17 PE=2 SV=1//3.10637e-96
Unigene13648_All	85.6597	12.4195	2.5033	8.21e-25	2.49e-23	sp|Q6VBB2|HFA2B_ORYSJ Heat stress transcription factor A-2b OS=Oryza sativa subsp. japonica GN=HSFA2B PE=2 SV=1//1.17687e-84
Unigene15522_All	1.04171	12.3966	-3.8556	6.68e-13	9.78e-12	sp|P93025|PHOT2_ARATH Phototropin-2 OS=Arabidopsis thaliana GN=PHOT2 PE=1 SV=2//1.30838e-20
Unigene5991_All	35.3193	12.3237	1.2363	6.37e-05	0.00037279	-//-
Unigene5007_All	407.127	12.258	4.771	1.57e-74	1.33e-72	sp|Q652P9|GL93_ORYSJ Germin-like protein 9-3 OS=Oryza sativa subsp. japonica GN=Os09g0568700 PE=2 SV=1//1.49787e-50
Unigene16507_All	121.11	12.2404	3.0239	3.25e-19	7.37e-18	sp|O49561|G2OX8_ARATH Gibberellin 2-beta-dioxygenase 8 OS=Arabidopsis thaliana GN=GA2OX7 PE=1 SV=2//1.04891e-13
Unigene16686_All	43.6954	12.2077	1.557	1.2e-08	1.18e-07	sp|Q9FNL7|PTR3_ARATH Peptide transporter PTR3-A OS=Arabidopsis thaliana GN=PTR3-A PE=2 SV=1//0
Unigene2569_All	54.8987	12.1424	1.894	2.66e-11	3.41e-10	sp|Q9SZ67|WRK19_ARATH Probable WRKY transcription factor 19 OS=Arabidopsis thaliana GN=WRKY19 PE=2 SV=1//1.01146e-48
Unigene16287_All	82.9138	12.1308	2.4903	6.6e-19	1.46e-17	sp|F4I8B9|Y1501_ARATH Putative WEB family protein At1g65010, chloroplastic OS=Arabidopsis thaliana GN=At1g65010 PE=1 SV=1//8.62942e-19
Unigene8694_All	31.1386	12.0044	1.0925	0.0002667	0.0013923	sp|O22193|PUB4_ARATH U-box domain-containing protein 4 OS=Arabidopsis thaliana GN=PUB4 PE=1 SV=3//4.76066e-13
Unigene1335_All	43.819	11.9603	1.5906	8.17e-07	6.42e-06	sp|Q5W736|CIPKI_ORYSJ CBL-interacting protein kinase 18 OS=Oryza sativa subsp. japonica GN=CIPK18 PE=2 SV=1//3.04084e-119
Unigene2674_All	0	11.939	-5.2208	2.24e-05	0.00014229	sp|Q84K71|MATE2_ARATH MATE efflux family protein 2, chloroplastic OS=Arabidopsis thaliana GN=DTX44 PE=2 SV=1//2.70222e-22
Unigene8525_All	36.8882	11.8984	1.3497	1.77e-05	0.00011444	sp|Q9SZL8|FRS5_ARATH Protein FAR1-RELATED SEQUENCE 5 OS=Arabidopsis thaliana GN=FRS5 PE=2 SV=1//6.96221e-10
Unigene9466_All	51.7062	11.8921	1.8377	5.8e-16	1.05e-14	sp|Q9XED8|ARFI_ARATH Auxin response factor 9 OS=Arabidopsis thaliana GN=ARF9 PE=2 SV=1//0
Unigene7255_All	30.6459	11.8278	1.0908	7.77e-05	0.00044688	sp|Q9Y6D5|BIG2_HUMAN Brefeldin A-inhibited guanine nucleotide-exchange protein 2 OS=Homo sapiens GN=ARFGEF2 PE=1 SV=3//1.61481e-31
Unigene14262_All	220.518	11.8132	3.9397	7.21e-47	4.22e-45	sp|B6TYV8|CNR2_MAIZE Cell number regulator 2 OS=Zea mays GN=CNR2 PE=2 SV=1//1.59747e-67
Unigene8267_All	40.8383	11.8051	1.5078	1.12e-09	1.23e-08	sp|Q9SXV6|CAS1_GLYGL Cycloartenol synthase OS=Glycyrrhiza glabra GN=GgCAS1 PE=1 SV=1//0
Unigene3685_All	132.504	11.8004	3.2065	1.45e-07	1.25e-06	sp|P17928|CALM_MEDSA Calmodulin OS=Medicago sativa GN=CAL1 PE=2 SV=2//1.70853e-21
Unigene10940_All	1.80371	11.7932	-2.9916	0.00014255	0.00078119	-//-
Unigene11188_All	34.4852	11.6919	1.2778	1.8e-05	0.00011607	sp|Q3SWX0|NIPA2_BOVIN Magnesium transporter NIPA2 OS=Bos taurus GN=NIPA2 PE=2 SV=1//2.7318e-80
Unigene5980_All	36.5203	11.6568	1.3649	9.29e-05	0.00052679	-//-
Unigene10196_All	48.5187	11.5007	1.7941	1.86e-07	1.59e-06	sp|Q9M2Z5|FBL53_ARATH F-box/LRR-repeat protein At3g48880 OS=Arabidopsis thaliana GN=At3g48880 PE=2 SV=1//9.97409e-20
Unigene10786_All	176.09	11.4317	3.6625	2.75e-38	1.34e-36	sp|O54698|S29A1_RAT Equilibrative nucleoside transporter 1 OS=Rattus norvegicus GN=Slc29a1 PE=2 SV=3//1.65565e-10
Unigene14290_All	38.5687	11.4222	1.4729	8.88e-06	6.01e-05	sp|Q9SZE4|VP322_ARATH Vacuolar protein sorting-associated protein 32 homolog 2 OS=Arabidopsis thaliana GN=VPS32.2 PE=1 SV=1//3.26544e-69
Unigene4094_All	27.8344	11.3811	1.0076	4.33e-07	3.52e-06	sp|Q6ZPR6|IBTK_MOUSE Inhibitor of Bruton tyrosine kinase OS=Mus musculus GN=Ibtk PE=1 SV=3//1.43372e-35
Unigene8746_All	28.9792	11.3707	1.067	7.26e-05	0.00042077	sp|Q93W95|PMTD_ARATH Probable methyltransferase PMT13 OS=Arabidopsis thaliana GN=At4g00740 PE=1 SV=1//0
Unigene4623_All	62.1488	11.352	2.1701	1.32e-15	2.33e-14	sp|Q9SZ83|Y4967_ARATH Uncharacterized oxidoreductase At4g09670 OS=Arabidopsis thaliana GN=At4g09670 PE=1 SV=1//1.22847e-132
Unigene6787_All	51.2889	11.3048	1.899	3.35e-06	2.41e-05	-//-
Unigene8438_All	30.2276	11.2307	1.1457	0.00078357	0.0036963	sp|Q8S3N1|SINA5_ARATH E3 ubiquitin-protein ligase SINAT5 OS=Arabidopsis thaliana GN=SINAT5 PE=1 SV=2//3.04444e-165
Unigene439_All	27.7656	11.2218	1.0243	0.00055901	0.0027289	sp|Q9LHQ6|OCT4_ARATH Organic cation/carnitine transporter 4 OS=Arabidopsis thaliana GN=OCT4 PE=2 SV=1//8.45427e-112
Unigene5734_All	41.6654	11.0952	1.6262	2.3e-12	3.23e-11	sp|Q93ZS4|NIK3_ARATH Protein NSP-INTERACTING KINASE 3 OS=Arabidopsis thaliana GN=NIK3 PE=1 SV=1//0
Unigene8393_All	40.544	11.0856	1.5881	1.85e-05	0.00011899	sp|Q8GUG9|PUB11_ARATH U-box domain-containing protein 11 OS=Arabidopsis thaliana GN=PUB11 PE=2 SV=2//2.85983e-114
Unigene7532_All	81.4653	11.081	2.5954	3.82e-19	8.57e-18	sp|Q02979|GDE1_YEAST Glycerophosphodiester phosphodiesterase GDE1 OS=Saccharomyces cerevisiae (strain ATCC 204508 / S288c) GN=GDE1 PE=1 SV=1//8.42648e-34
Unigene6006_All	31.1545	11.0771	1.2092	0.00051346	0.0025293	sp|Q9FM85|Y5564_ARATH Probable receptor-like protein kinase At5g56460 OS=Arabidopsis thaliana GN=At5g56460 PE=1 SV=1//0
Unigene8909_All	3.65519	11.0024	-1.8725	3.82e-05	0.00023318	sp|P35336|PGLR_ACTDE Polygalacturonase OS=Actinidia deliciosa PE=2 SV=1//4.79826e-08
Unigene11731_All	30.1776	10.8452	1.1937	0.00087706	0.0041049	-//-
Unigene404_All	38.7803	10.8184	1.5592	1.93e-08	1.86e-07	sp|Q9FKS8|LHT1_ARATH Lysine histidine transporter 1 OS=Arabidopsis thaliana GN=LHT1 PE=1 SV=1//0
Unigene16248_All	43.2213	10.7519	1.7245	1.01e-05	6.77e-05	-//-
Unigene14496_All	29.5099	10.7008	1.1808	2.7e-05	0.00016884	sp|Q8L736|SKI11_ARATH F-box/kelch-repeat protein SKIP11 OS=Arabidopsis thaliana GN=SKIP11 PE=1 SV=2//5.79511e-169
Unigene9086_All	235.037	10.6948	4.1752	1.74e-18	3.75e-17	sp|P0CM16|ARF_CRYNJ ADP-ribosylation factor OS=Cryptococcus neoformans var. neoformans serotype D (strain JEC21 / ATCC MYA-565) GN=ARF PE=1 SV=1//1.86522e-46
Unigene7126_All	506.624	10.6462	5.2898	7.73e-185	1.91e-182	sp|Q7XSK0|BGL18_ORYSJ Beta-glucosidase 18 OS=Oryza sativa subsp. japonica GN=BGLU18 PE=2 SV=2//0
Unigene8369_All	54.1857	10.5617	2.0764	4.93e-20	1.16e-18	sp|P70698|PYRG1_MOUSE CTP synthase 1 OS=Mus musculus GN=Ctps1 PE=1 SV=2//0
Unigene3072_All	34.062	10.4493	1.4221	0.00010264	0.00057839	sp|Q9ZPX9|KIC_ARATH Calcium-binding protein KIC OS=Arabidopsis thaliana GN=KIC PE=1 SV=2//5.2088e-34
Unigene13468_All	87.4726	10.3703	2.7937	1.97e-23	5.54e-22	sp|Q9FZ95|PUP3_ARATH Purine permease 3 OS=Arabidopsis thaliana GN=PUP3 PE=2 SV=1//1.53807e-88
Unigene380_All	444.132	10.2997	5.1476	7.05e-137	1.23e-134	sp|P93147|C81E1_GLYEC Isoflavone 2&apos;-hydroxylase OS=Glycyrrhiza echinata GN=CYP81E1 PE=1 SV=2//1.23627e-93
Unigene12891_All	30.367	10.235	1.2863	0.0010261	0.0047247	sp|Q8GZA8|ULT1_ARATH Protein ULTRAPETALA 1 OS=Arabidopsis thaliana GN=ULT1 PE=1 SV=1//4.48287e-120
Unigene4453_All	28.6065	10.2247	1.2016	0.00022764	0.0012	sp|O23210|SCL15_ARATH Scarecrow-like protein 15 OS=Arabidopsis thaliana GN=SCL15 PE=2 SV=3//1.06304e-09
Unigene11898_All	32.1014	10.2077	1.3703	4.02e-11	5.05e-10	sp|Q5N749|MOR1_ORYSJ Protein MOR1 OS=Oryza sativa subsp. japonica GN=MOR1 PE=2 SV=1//0
Unigene5394_All	432.64	10.1724	5.1278	7.98e-68	6.25e-66	-//-
Unigene16709_All	0	10.1205	-5.899	5.86e-08	5.31e-07	-//-
Unigene8197_All	32.0635	10.1184	1.3813	4.19e-06	2.98e-05	sp|Q9C7N2|CAD1_ARATH MACPF domain-containing protein CAD1 OS=Arabidopsis thaliana GN=CAD1 PE=2 SV=1//0
Unigene12778_All	170.729	10.0738	3.8004	1.94e-53	1.28e-51	sp|Q17QR8|HARB1_BOVIN Putative nuclease HARBI1 OS=Bos taurus GN=HARBI1 PE=2 SV=1//6.23559e-20
Unigene11992_All	117.273	10.0599	3.2605	8.89e-11	1.08e-09	sp|Q9SZN7|HIP26_ARATH Heavy metal-associated isoprenylated plant protein 26 OS=Arabidopsis thaliana GN=HIPP26 PE=1 SV=1//1.37245e-08
Unigene11934_All	27.2834	10.0154	1.1631	0.00013855	0.00076111	-//-
Unigene4444_All	81.1005	9.99152	2.7383	2.93e-16	5.43e-15	sp|Q9P6Q3|BCS1_SCHPO Probable mitochondrial chaperone bcs1 OS=Schizosaccharomyces pombe (strain 972 / ATCC 24843) GN=SPAC644.07 PE=2 SV=1//3.33273e-14
Unigene14840_All	58.5834	9.97177	2.2719	4.31e-17	8.43e-16	sp|Q9P6Q3|BCS1_SCHPO Probable mitochondrial chaperone bcs1 OS=Schizosaccharomyces pombe (strain 972 / ATCC 24843) GN=SPAC644.07 PE=2 SV=1//5.17631e-33
Unigene4187_All	57.4396	9.92786	2.2498	2.87e-08	2.7e-07	-//-
Unigene6958_All	41.8361	9.92499	1.7929	8.56e-17	1.63e-15	sp|Q03194|PMA4_NICPL Plasma membrane ATPase 4 OS=Nicotiana plumbaginifolia GN=PMA4 PE=2 SV=1//0
Unigene11246_All	25.449	9.88102	1.0822	0.00046333	0.002308	sp|Q8RXL8|Y1689_ARATH Uncharacterized membrane protein At1g06890 OS=Arabidopsis thaliana GN=At1g06890 PE=1 SV=1//3.20288e-151
Unigene143_All	50.3055	9.86585	2.0675	6.79e-09	6.92e-08	sp|Q6Z8L2|LAC9_ORYSJ Putative laccase-9 OS=Oryza sativa subsp. japonica GN=LAC9 PE=3 SV=1//2.18921e-129
Unigene11675_All	279.71	9.86257	4.5432	5.33e-31	2.04e-29	sp|Q9LEL6|6OMT_COPJA (RS)-norcoclaurine 6-O-methyltransferase OS=Coptis japonica PE=1 SV=1//5.63482e-33
Unigene1805_All	266.161	9.8608	4.4718	4.61e-91	4.71e-89	sp|Q3UDW8|HGNAT_MOUSE Heparan-alpha-glucosaminide N-acetyltransferase OS=Mus musculus GN=Hgsnat PE=1 SV=2//7.33887e-31
Unigene4169_All	29.2156	9.81442	1.2911	9.25e-06	6.23e-05	-//-
Unigene4418_All	29.8959	9.79208	1.3276	1.2e-05	7.96e-05	sp|Q8W486|Y1491_ARATH DUF246 domain-containing protein At1g04910 OS=Arabidopsis thaliana GN=At1g04910 PE=1 SV=1//1.49123e-72
Unigene7340_All	29.8932	9.74669	1.3342	6.5e-05	0.00037968	sp|O65583|UKL4_ARATH Uridine kinase-like protein 4 OS=Arabidopsis thaliana GN=UKL4 PE=1 SV=2//0
Unigene1007_All	1.98123	9.71796	-2.5769	1.64e-06	1.23e-05	sp|Q8L5Y6|CAND1_ARATH Cullin-associated NEDD8-dissociated protein 1 OS=Arabidopsis thaliana GN=CAND1 PE=1 SV=1//2.0263e-34
Unigene10930_All	25.2318	9.69581	1.0971	7.12e-05	0.00041302	-//-
Unigene15632_All	44.3074	9.68599	1.9109	0.00084467	0.0039631	sp|Q9ZQX6|ETOL1_ARATH ETO1-like protein 1 OS=Arabidopsis thaliana GN=EOL1 PE=1 SV=1//5.00245e-16
Unigene4136_All	74.7114	9.68101	2.6654	3.45e-05	0.00021269	-//-
Unigene4568_All	36.1033	9.66168	1.6191	1.67e-06	1.26e-05	sp|Q4E4I4|SLS11_TRYCC Phosphatidylinositol:ceramide inositolphosphotransferase OS=Trypanosoma cruzi (strain CL Brener) GN=Tc00.1047053506885.124 PE=3 SV=1//1.0464e-08
Unigene13495_All	133.371	9.65022	3.5061	8.28e-13	1.2e-11	-//-
Unigene4934_All	44.2943	9.61355	1.9213	6.78e-05	0.00039476	-//-
Unigene3049_All	41.4659	9.57987	1.8312	1.01e-05	6.77e-05	sp|Q9FL54|DNAJ6_ARATH Chaperone protein dnaJ 6 OS=Arabidopsis thaliana GN=ATJ6 PE=1 SV=1//5.66943e-106
Unigene4183_All	90.9375	9.45008	2.9838	3.09e-35	1.38e-33	sp|Q6ZA27|BURPC_ORYSJ BURP domain-containing protein 12 OS=Oryza sativa subsp. japonica GN=BURP12 PE=2 SV=1//0
Unigene16765_All	38.2348	9.42535	1.7376	3.81e-05	0.00023276	-//-
Unigene3199_All	26.5641	9.42408	1.2124	0.00013307	0.00073239	sp|Q3MHH6|PYRD2_BOVIN Pyridine nucleotide-disulfide oxidoreductase domain-containing protein 2 OS=Bos taurus GN=PYROXD2 PE=2 SV=1//0
Unigene1724_All	30.9278	9.41873	1.4326	1.7e-07	1.46e-06	sp|Q9ZTP3|EIN4_ARATH Protein EIN4 OS=Arabidopsis thaliana GN=EIN4 PE=1 SV=1//0
Unigene10758_All	58.4897	9.38411	2.3572	2.26e-11	2.92e-10	-//-
Unigene7623_All	42.7905	9.36911	1.9086	1.11e-07	9.72e-07	sp|P24465|C71A1_PERAE Cytochrome P450 71A1 OS=Persea americana GN=CYP71A1 PE=1 SV=2//4.86112e-85
Unigene74_All	55.7499	9.31111	2.2993	5.36e-11	6.66e-10	sp|P46573|APK1B_ARATH Protein kinase APK1B, chloroplastic OS=Arabidopsis thaliana GN=APK1B PE=2 SV=2//5.7296e-96
Unigene2949_All	28.3205	9.28666	1.3259	0.00024472	0.0012835	sp|Q3S4B7|3HBH_POLNA 3-hydroxybenzoate 6-hydroxylase OS=Polaromonas naphthalenivorans (strain CJ2) GN=nagX PE=1 SV=1//1.78794e-14
Unigene3152_All	32.2729	9.28309	1.515	1.13e-09	1.24e-08	sp|Q2QMX9|ACA1_ORYSJ Calcium-transporting ATPase 1, plasma membrane-type OS=Oryza sativa subsp. japonica GN=Os12g0586600 PE=2 SV=1//0
Unigene10172_All	89.3339	9.22001	2.9937	1.22e-27	4.21e-26	sp|P37890|CBP1_ORYSJ Serine carboxypeptidase 1 OS=Oryza sativa subsp. japonica GN=CBP1 PE=2 SV=1//0
Unigene12132_All	33.9782	9.20754	1.601	7.5e-05	0.00043295	sp|Q9SJE2|FATB_ARATH Palmitoyl-acyl carrier protein thioesterase, chloroplastic OS=Arabidopsis thaliana GN=FATB PE=1 SV=1//2.36968e-141
Unigene13979_All	40.5522	9.18889	1.8591	6.14e-14	9.75e-13	sp|Q8RWU5|FBL3_ARATH F-box/LRR-repeat protein 3 OS=Arabidopsis thaliana GN=FBL3 PE=2 SV=1//2.77046e-07
Unigene2676_All	33.2408	9.1483	1.5787	4.59e-06	3.24e-05	-//-
Unigene16262_All	41.321	9.12001	1.8971	2.87e-08	2.7e-07	sp|Q9FX08|P2C12_ARATH Probable protein phosphatase 2C 12 OS=Arabidopsis thaliana GN=At1g47380 PE=2 SV=1//2.65454e-163
Unigene16093_All	28.3248	9.08698	1.3575	0.0007313	0.0034831	sp|Q9SPL2|CIP8_ARATH E3 ubiquitin-protein ligase CIP8 OS=Arabidopsis thaliana GN=CIP8 PE=1 SV=1//1.98507e-20
Unigene9435_All	94.357	9.05275	3.099	1.31e-15	2.32e-14	sp|O49561|G2OX8_ARATH Gibberellin 2-beta-dioxygenase 8 OS=Arabidopsis thaliana GN=GA2OX7 PE=1 SV=2//2.68457e-22
Unigene7055_All	35.604	9.04191	1.6947	3.59e-15	6.17e-14	sp|P08799|MYS2_DICDI Myosin-2 heavy chain OS=Dictyostelium discoideum GN=mhcA PE=1 SV=3//1.94098e-180
Unigene7281_All	67.213	9.00413	2.6174	1.17e-12	1.67e-11	sp|Q8VZU2|SY132_ARATH Syntaxin-132 OS=Arabidopsis thaliana GN=SYP132 PE=1 SV=1//2.07311e-99
Unigene14248_All	41.6319	8.94865	1.9353	1.36e-07	1.18e-06	sp|Q54P70|Y4757_DICDI OTU domain-containing protein DDB_G0284757 OS=Dictyostelium discoideum GN=DDB_G0284757 PE=4 SV=2//1.22639e-19
Unigene4861_All	131.058	8.94538	3.5902	4.44e-13	6.62e-12	-//-
Unigene108_All	23.9248	8.94332	1.137	5.57e-06	3.9e-05	-//-
Unigene4184_All	32.3405	8.82076	1.5917	5.83e-08	5.28e-07	sp|Q09809|YAB9_SCHPO Uncharacterized membrane protein C2G11.09 OS=Schizosaccharomyces pombe (strain 972 / ATCC 24843) GN=SPAC2G11.09 PE=2 SV=2//2.10408e-26
Unigene8539_All	24.1664	8.75901	1.1815	1.46e-05	9.52e-05	-//-
Unigene11556_All	33.5549	8.7299	1.6598	2.39e-08	2.27e-07	-//-
Unigene14379_All	56.8057	8.6852	2.4267	1.31e-10	1.57e-09	-//-
Unigene4196_All	48.6677	8.58026	2.2212	3.87e-07	3.16e-06	-//-
Unigene5701_All	26.7703	8.50331	1.3719	3.59e-09	3.76e-08	sp|Q91ZW3|SMCA5_MOUSE SWI/SNF-related matrix-associated actin-dependent regulator of chromatin subfamily A member 5 OS=Mus musculus GN=Smarca5 PE=1 SV=1//8.46189e-20
Unigene100_All	35.3522	8.49041	1.7752	1.14e-06	8.78e-06	sp|Q5E9D6|HDHD3_BOVIN Haloacid dehalogenase-like hydrolase domain-containing protein 3 OS=Bos taurus GN=HDHD3 PE=2 SV=1//8.01479e-27
Unigene13001_All	35.451	8.47646	1.7816	0.00027025	0.0014089	sp|Q700D2|JKD_ARATH Zinc finger protein JACKDAW OS=Arabidopsis thaliana GN=JKD PE=1 SV=1//8.23817e-69
Unigene4293_All	1.1735	8.45504	-3.1317	0.00067418	0.0032409	-//-
Unigene2313_All	42.5996	8.45089	2.051	0.00017637	0.00095089	sp|Q68FA7|MARH3_XENTR E3 ubiquitin-protein ligase MARCH3 OS=Xenopus tropicalis GN=march3 PE=2 SV=1//9.44895e-09
Unigene8105_All	23.5926	8.44613	1.1993	0.00052253	0.0025684	-//-
Unigene9981_All	41.3382	8.41202	2.0143	8.68e-06	5.89e-05	sp|Q9SK82|U85A1_ARATH UDP-glycosyltransferase 85A1 OS=Arabidopsis thaliana GN=UGT85A1 PE=1 SV=1//2.30503e-88
Unigene16543_All	51.136	8.41048	2.3214	5.44e-13	8.06e-12	sp|Q6PDY2|AEDO_MOUSE 2-aminoethanethiol dioxygenase OS=Mus musculus GN=Ado PE=1 SV=2//3.57504e-21
Unigene4222_All	113.382	8.40711	3.4708	1.69e-22	4.52e-21	sp|P50162|TRN1_DATST Tropinone reductase 1 OS=Datura stramonium GN=TR1 PE=1 SV=1//4.26302e-103
Unigene3400_All	25.9663	8.40281	1.345	2.08e-05	0.00013272	sp|O81916|YC22_ARATH Uncharacterized calcium-binding protein At1g02270 OS=Arabidopsis thaliana GN=At1g02270 PE=2 SV=2//2.38696e-178
Unigene8722_All	43.4311	8.39112	2.0891	7.21e-08	6.44e-07	sp|Q9C4M5|GYAR_THELI Glyoxylate reductase OS=Thermococcus litoralis GN=gyaR PE=1 SV=1//2.57515e-51
Unigene2945_All	45.6309	8.34781	2.1679	7.08e-14	1.12e-12	sp|Q9SRT2|BH062_ARATH Transcription factor bHLH62 OS=Arabidopsis thaliana GN=BHLH62 PE=2 SV=1//6.72324e-58
Unigene8464_All	26.5968	8.3368	1.391	5.91e-07	4.71e-06	sp|Q6PA26|BAG6B_XENLA Large proline-rich protein bag6-B OS=Xenopus laevis GN=Bag6-b PE=2 SV=1//5.4868e-14
Unigene6092_All	24.33	8.25411	1.2769	0.00026846	0.0014009	sp|Q8VZJ9|Y4330_ARATH Probable leucine-rich repeat receptor-like protein kinase At4g00330 OS=Arabidopsis thaliana GN=At4g00330 PE=2 SV=1//1.02279e-118
Unigene5026_All	40.9915	8.22047	2.0354	2.24e-16	4.18e-15	sp|Q8VYY5|NCRK_ARATH Receptor-like serine/threonine-protein kinase NCRK OS=Arabidopsis thaliana GN=NCRK PE=1 SV=1//7.69935e-139
Unigene4523_All	39.9254	8.20866	1.9994	6.25e-11	7.7e-10	sp|P23548|GUN_PAEPO Endoglucanase OS=Paenibacillus polymyxa PE=3 SV=2//1.39871e-12
Unigene4532_All	27.6704	8.1281	1.4847	0.00050761	0.0025038	sp|Q8RX77|PTR21_ARATH Nitrate transporter 1.7 OS=Arabidopsis thaliana GN=NRT1.7 PE=1 SV=1//1.2099e-94
Unigene2000_All	24.9499	8.04706	1.3498	0.00047188	0.0023418	sp|C0LGP4|Y3475_ARATH Probable LRR receptor-like serine/threonine-protein kinase At3g47570 OS=Arabidopsis thaliana GN=At3g47570 PE=1 SV=1//1.38075e-26
Unigene13266_All	106.028	8.02588	3.441	4.71e-21	1.15e-19	-//-
Unigene7543_All	27.2947	8.0205	1.4842	9.19e-05	0.00052202	sp|P23919|KTHY_HUMAN Thymidylate kinase OS=Homo sapiens GN=DTYMK PE=1 SV=4//4.67685e-60
Unigene7479_All	33.6041	7.98368	1.7908	1.06e-05	7.1e-05	-//-
Unigene3277_All	0.147047	7.93591	-6.0367	7.36e-07	5.8e-06	sp|P93025|PHOT2_ARATH Phototropin-2 OS=Arabidopsis thaliana GN=PHOT2 PE=1 SV=2//1.22124e-19
Unigene3429_All	22.0869	7.90736	1.1993	3.62e-05	0.00022229	sp|Q6TEP1|F91A1_DANRE Protein FAM91A1 OS=Danio rerio GN=fam91a1 PE=2 SV=2//1.90944e-22
Unigene8225_All	22.9715	7.90265	1.2568	8.46e-06	5.76e-05	sp|Q7LHG5|YI31B_YEAST Transposon Ty3-I Gag-Pol polyprotein OS=Saccharomyces cerevisiae (strain ATCC 204508 / S288c) GN=TY3B-I PE=3 SV=2//2.9359e-142
Unigene10264_All	37.5267	7.89227	1.9667	3.2e-07	2.64e-06	sp|Q9LHE3|ASPG2_ARATH Protein ASPARTIC PROTEASE IN GUARD CELL 2 OS=Arabidopsis thaliana GN=ASPG2 PE=2 SV=1//9.1742e-27
Unigene13022_All	56.7902	7.87626	2.5674	3e-16	5.52e-15	sp|C0LGH2|Y1561_ARATH Probable LRR receptor-like serine/threonine-protein kinase At1g56130 OS=Arabidopsis thaliana GN=At1g56130 PE=1 SV=2//1.10047e-92
Unigene8664_All	35.7904	7.86661	1.9031	3.1e-09	3.27e-08	sp|Q7GCL7|NAC74_ORYSJ NAC domain-containing protein 74 OS=Oryza sativa subsp. japonica GN=NAC74 PE=2 SV=1//1.0405e-91
Unigene11926_All	24.9718	7.82574	1.3913	0.00010343	0.00058227	-//-
Unigene6689_All	2.11349	7.76306	-2.1597	0.0001904	0.0010217	sp|Q8L5Y6|CAND1_ARATH Cullin-associated NEDD8-dissociated protein 1 OS=Arabidopsis thaliana GN=CAND1 PE=1 SV=1//1.02055e-179
Unigene10369_All	68.728	7.75388	2.8652	2.45e-19	5.58e-18	sp|Q9M6E2|DBAT_TAXCU 10-deacetylbaccatin III 10-O-acetyltransferase OS=Taxus cuspidata PE=1 SV=1//1.01004e-51
Unigene10896_All	67.9014	7.75348	2.8479	3.74e-10	4.28e-09	-//-
Unigene7980_All	56.1163	7.72854	2.5775	2.25e-06	1.66e-05	sp|Q8BUV8|GP107_MOUSE Protein GPR107 OS=Mus musculus GN=Gpr107 PE=2 SV=2//5.71205e-16
Unigene12276_All	39.7292	7.71128	2.0825	8.79e-06	5.95e-05	sp|Q53RB0|LOX4_ORYSJ Probable linoleate 9S-lipoxygenase 4 OS=Oryza sativa subsp. japonica GN=Os03g0700700 PE=2 SV=1//1.18361e-67
Unigene4867_All	50.9906	7.70023	2.4446	5.74e-05	0.00033902	sp|Q9FG72|OPT1_ARATH Oligopeptide transporter 1 OS=Arabidopsis thaliana GN=OPT1 PE=2 SV=1//9.21793e-48
Unigene4820_All	33.3369	7.68112	1.8351	4.26e-05	0.00025776	sp|Q99090|CPRF2_PETCR Light-inducible protein CPRF2 OS=Petroselinum crispum GN=CPRF2 PE=2 SV=2//5.97957e-09
Unigene13790_All	273.121	7.59267	4.8861	7.48e-100	8.66e-98	sp|O48786|C734A_ARATH Cytochrome P450 734A1 OS=Arabidopsis thaliana GN=CYP734A1 PE=2 SV=1//2.98355e-90
Unigene11655_All	28.524	7.55681	1.6337	6.7e-06	4.64e-05	sp|Q920Q6|MSI2H_MOUSE RNA-binding protein Musashi homolog 2 OS=Mus musculus GN=Msi2 PE=1 SV=1//8.91223e-14
Unigene7601_All	23.6361	7.51323	1.3708	2.97e-05	0.00018444	sp|Q8LBH2|CAP8_ARATH Putative clathrin assembly protein At2g01600 OS=Arabidopsis thaliana GN=At2g01600 PE=2 SV=2//0
Unigene14414_All	23.1715	7.50749	1.3433	2.3e-05	0.00014577	-//-
Unigene5630_All	45.5799	7.49141	2.3224	1.45e-06	1.1e-05	sp|O48927|C78A3_SOYBN Cytochrome P450 78A3 OS=Glycine max GN=CYP78A3 PE=2 SV=1//3.7074e-27
Unigene9636_All	53.8126	7.47436	2.5653	0.00012446	0.0006897	-//-
Unigene15302_All	34.9657	7.46606	1.9448	2.97e-05	0.00018458	sp|O04130|SERA_ARATH D-3-phosphoglycerate dehydrogenase, chloroplastic OS=Arabidopsis thaliana GN=At1g17745 PE=1 SV=2//2.0718e-85
Unigene4089_All	58.8894	7.45448	2.6992	4.75e-07	3.84e-06	-//-
Unigene3622_All	139.407	7.36394	3.96	1.03e-16	1.96e-15	sp|P0CM16|ARF_CRYNJ ADP-ribosylation factor OS=Cryptococcus neoformans var. neoformans serotype D (strain JEC21 / ATCC MYA-565) GN=ARF PE=1 SV=1//2.57684e-67
Unigene11861_All	29.0642	7.35486	1.6998	4.57e-20	1.08e-18	sp|Q8LK56|DME_ARATH Transcriptional activator DEMETER OS=Arabidopsis thaliana GN=DME PE=1 SV=2//2.06694e-44
Unigene11358_All	56.2323	7.31677	2.6594	1.84e-08	1.78e-07	sp|Q9LHS0|CAP10_ARATH Putative clathrin assembly protein At5g35200 OS=Arabidopsis thaliana GN=At5g35200 PE=1 SV=1//3.36825e-18
Unigene11026_All	19.9573	7.31053	1.1662	2.54e-05	0.00015984	sp|Q7XPJ0|KCBP_ORYSJ Kinesin-like calmodulin-binding protein homolog OS=Oryza sativa subsp. japonica GN=Os04g0666900 PE=2 SV=1//0
Unigene12720_All	2.1066	7.27139	-2.07	0.00044256	0.0022146	sp|Q9ZR72|AB1B_ARATH ABC transporter B family member 1 OS=Arabidopsis thaliana GN=ABCB1 PE=1 SV=1//4.18407e-99
Unigene10962_All	0.984099	7.26091	-3.1659	0.00044656	0.0022298	sp|Q8VYJ1|MENE_ARATH 2-succinylbenzoate--CoA ligase, chloroplastic/peroxisomal OS=Arabidopsis thaliana GN=AAE14 PE=1 SV=1//1.53103e-36
Unigene16112_All	84.4934	7.21441	3.2672	1.2e-17	2.46e-16	sp|Q940M4|OCT7_ARATH Organic cation/carnitine transporter 7 OS=Arabidopsis thaliana GN=OCT7 PE=2 SV=1//8.44459e-70
Unigene6111_All	29.7456	7.07995	1.7882	3.18e-06	2.29e-05	sp|Q7XUJ2|YSL9_ORYSJ Probable metal-nicotianamine transporter YSL9 OS=Oryza sativa subsp. japonica GN=YSL9 PE=2 SV=2//0
Unigene456_All	29.6241	6.99935	1.7988	2.21e-07	1.87e-06	sp|Q4VYC8|NSP1_MEDTR Nodulation-signaling pathway 1 protein OS=Medicago truncatula GN=NSP1 PE=1 SV=1//5.31544e-79
Unigene12878_All	58.8675	6.98167	2.7932	6.71e-10	7.52e-09	sp|Q8VYU8|ICR5_ARATH Interactor of constitutive active ROPs 5 OS=Arabidopsis thaliana GN=ICR5 PE=2 SV=2//7.25339e-11
Unigene16573_All	20.5974	6.98021	1.2784	0.00012987	0.00071861	sp|Q6AU53|CSLC9_ORYSJ Probable xyloglucan glycosyltransferase 9 OS=Oryza sativa subsp. japonica GN=CSLC9 PE=2 SV=2//0
Unigene68_All	64.6979	6.97295	2.9312	7.73e-26	2.48e-24	sp|P55233|GLGL1_BETVU Glucose-1-phosphate adenylyltransferase large subunit, chloroplastic/amyloplastic OS=Beta vulgaris GN=AGPS1 PE=2 SV=1//0
Unigene16034_All	72.5901	6.94263	3.1035	2.07e-13	3.14e-12	sp|Q8RXX9|ATL6_ARATH E3 ubiquitin-protein ligase ATL6 OS=Arabidopsis thaliana GN=ATL6 PE=1 SV=2//2.82973e-46
Unigene10617_All	26.7986	6.86533	1.6821	1.09e-05	7.25e-05	-//-
Unigene4052_All	58.6432	6.8633	2.8123	6e-08	5.42e-07	sp|Q8LIF2|C7345_ORYSJ Cytochrome P450 734A5 OS=Oryza sativa subsp. japonica GN=CYP734A5 PE=2 SV=1//9.27177e-16
Unigene225_All	17.7103	6.83867	1.0901	0.00069981	0.0033457	sp|Q9SFB5|SCP27_ARATH Serine carboxypeptidase-like 27 OS=Arabidopsis thaliana GN=SCPL27 PE=2 SV=1//0
Unigene820_All	28.2677	6.82272	1.7681	9.97e-08	8.78e-07	sp|O81635|ATK4_ARATH Kinesin-4 OS=Arabidopsis thaliana GN=ATK4 PE=1 SV=2//3.21356e-146
Unigene11025_All	27.1082	6.80279	1.7119	7.77e-10	8.63e-09	sp|Q7XPJ0|KCBP_ORYSJ Kinesin-like calmodulin-binding protein homolog OS=Oryza sativa subsp. japonica GN=Os04g0666900 PE=2 SV=1//0
Unigene4312_All	24.3134	6.7916	1.5573	4.17e-05	0.00025303	sp|C0LGU5|Y5457_ARATH Probable LRR receptor-like serine/threonine-protein kinase At5g45780 OS=Arabidopsis thaliana GN=At5g45780 PE=2 SV=1//0
Unigene5967_All	30.4754	6.78831	1.8838	1.18e-05	7.82e-05	sp|Q43872|PER64_ARATH Peroxidase 64 OS=Arabidopsis thaliana GN=PER64 PE=1 SV=1//4.85858e-148
Unigene8188_All	22.6287	6.74116	1.4644	1.19e-05	7.91e-05	sp|Q9ZSQ4|PGMC_POPTN Phosphoglucomutase, cytoplasmic OS=Populus tremula GN=PGM1 PE=2 SV=1//0
Unigene8419_All	34.9818	6.69556	2.1027	1.31e-14	2.18e-13	-//-
Unigene5591_All	32.2982	6.65144	1.997	4.47e-05	0.00026965	sp|Q6NKZ9|Y4345_ARATH Probable receptor-like serine/threonine-protein kinase At4g34500 OS=Arabidopsis thaliana GN=At4g34500 PE=2 SV=1//7.66566e-73
Unigene14784_All	2.09029	6.62685	-1.9473	0.00091693	0.004274	sp|P35336|PGLR_ACTDE Polygalacturonase OS=Actinidia deliciosa PE=2 SV=1//7.94839e-36
Unigene737_All	27.1353	6.61448	1.7538	0.00022147	0.0011712	-//-
Unigene7142_All	56.5496	6.61265	2.8135	4.38e-23	1.2e-21	-//-
Unigene8461_All	0	6.58802	-4.8798	0.00019906	0.0010636	sp|A4JPX5|MHPC_BURVG 2-hydroxy-6-oxononadienedioate/2-hydroxy-6-oxononatrienedioate hydrolase OS=Burkholderia vietnamiensis (strain G4 / LMG 22486) GN=mhpC PE=3 SV=1//9.5047e-15
Unigene8628_All	28.0411	6.54879	1.8156	0.0010225	0.0047118	sp|Q9MB73|LGT_CITUN Limonoid UDP-glucosyltransferase OS=Citrus unshiu PE=2 SV=1//1.02528e-47
Unigene13690_All	28.9275	6.53637	1.8632	3.95e-06	2.82e-05	sp|Q9ZVM9|Y1461_ARATH Probable serine/threonine-protein kinase At1g54610 OS=Arabidopsis thaliana GN=At1g54610 PE=1 SV=1//1.04598e-103
Unigene4388_All	38.387	6.50458	2.2784	1.12e-06	8.63e-06	sp|Q38910|XTH23_ARATH Probable xyloglucan endotransglucosylase/hydrolase protein 23 OS=Arabidopsis thaliana GN=XTH23 PE=2 SV=1//2.31821e-120
Unigene10330_All	149.504	6.46616	4.2485	1.81e-37	8.55e-36	sp|Q8VYI1|SBH1_ARATH Sphingoid base hydroxylase 1 OS=Arabidopsis thaliana GN=SBH1 PE=2 SV=1//7.23489e-138
Unigene8896_All	20.2644	6.45867	1.367	1.06e-06	8.27e-06	-//-
Unigene9864_All	96.0094	6.41882	3.6201	1.01e-06	7.85e-06	-//-
Unigene12982_All	21.6771	6.3923	1.4791	0.00038517	0.001952	sp|Q9C566|CYP40_ARATH Peptidyl-prolyl cis-trans isomerase CYP40 OS=Arabidopsis thaliana GN=CYP40 PE=2 SV=1//4.97506e-176
Unigene7449_All	25.0414	6.37019	1.6922	0.00079686	0.0037559	sp|O48788|Y2267_ARATH Probable inactive receptor kinase At2g26730 OS=Arabidopsis thaliana GN=At2g26730 PE=1 SV=1//3.17871e-74
Unigene5077_All	135.465	6.35028	4.1323	5.57e-21	1.36e-19	-//-
Unigene13038_All	55.2686	6.34316	2.8405	2.37e-08	2.25e-07	-//-
Unigene13078_All	112.988	6.16212	3.9139	3.41e-21	8.44e-20	sp|O22850|GPX3_ARATH Probable glutathione peroxidase 3, mitochondrial OS=Arabidopsis thaliana GN=GPX3 PE=1 SV=1//1.02514e-73
Unigene6375_All	112.46	6.10983	3.9195	1.52e-10	1.8e-09	-//-
Unigene15357_All	35.2189	6.05411	2.2577	4.92e-25	1.52e-23	sp|Q03460|GLSN_MEDSA Glutamate synthase [NADH], amyloplastic OS=Medicago sativa PE=1 SV=1//1.43626e-154
Unigene8191_All	22.0633	6.0424	1.5858	3.93e-06	2.81e-05	sp|O49299|PGMC1_ARATH Probable phosphoglucomutase, cytoplasmic 1 OS=Arabidopsis thaliana GN=At1g23190 PE=1 SV=2//0
Unigene6096_All	26.3762	6.0179	1.8492	4.04e-06	2.88e-05	sp|Q9LV16|B3GTJ_ARATH Probable beta-1,3-galactosyltransferase 19 OS=Arabidopsis thaliana GN=B3GALT19 PE=2 SV=2//2.2199e-173
Unigene5183_All	0	6.00044	-4.7436	0.00042223	0.0021242	-//-
Unigene5828_All	50.8947	5.9611	2.8112	3.74e-12	5.17e-11	sp|Q9P6Q3|BCS1_SCHPO Probable mitochondrial chaperone bcs1 OS=Schizosaccharomyces pombe (strain 972 / ATCC 24843) GN=SPAC644.07 PE=2 SV=1//8.3912e-25
Unigene9182_All	327.683	5.95384	5.4997	1.56e-25	4.91e-24	-//-
Unigene2766_All	16.9265	5.93783	1.2286	0.00024679	0.0012937	sp|Q9FNP1|PEX1_ARATH Peroxisome biogenesis protein 1 OS=Arabidopsis thaliana GN=PEX1 PE=2 SV=2//1.05588e-113
Unigene2665_All	38.8431	5.91118	2.4335	3e-08	2.81e-07	sp|Q0WUQ1|BAG1_ARATH BAG family molecular chaperone regulator 1 OS=Arabidopsis thaliana GN=BAG1 PE=1 SV=1//7.12591e-59
Unigene2748_All	16.7248	5.86067	1.2302	0.00011606	0.00064632	sp|Q9LUN4|CHX19_ARATH Cation/H(+) antiporter 19 OS=Arabidopsis thaliana GN=CHX19 PE=2 SV=1//0
Unigene888_All	59.0718	5.80665	3.064	2.28e-11	2.94e-10	sp|Q0JKX1|HOX3_ORYSJ Homeobox-leucine zipper protein HOX3 OS=Oryza sativa subsp. japonica GN=HOX3 PE=1 SV=1//1.22114e-78
Unigene3132_All	24.4631	5.79592	1.7948	5.85e-07	4.67e-06	sp|Q67UC7|HAK17_ORYSJ Probable potassium transporter 17 OS=Oryza sativa subsp. japonica GN=HAK17 PE=2 SV=2//0
Unigene11615_All	55.8276	5.76813	2.9921	3.38e-08	3.16e-07	-//-
Unigene14504_All	40.034	5.74194	2.5189	0.00016522	0.0008929	-//-
Unigene14607_All	48.238	5.72287	2.7927	0.0001759	0.0009488	sp|P83241|IP23_CAPAN Proteinase inhibitor PSI-1.2 OS=Capsicum annuum PE=1 SV=1//5.42911e-07
Unigene9818_All	42.0245	5.68767	2.6026	1.22e-05	8.04e-05	sp|Q67UL3|PIN1C_ORYSJ Probable auxin efflux carrier component 1c OS=Oryza sativa subsp. japonica GN=PIN1C PE=2 SV=1//4.9234e-63
Unigene12111_All	17.4794	5.68385	1.338	8.58e-05	0.0004898	sp|Q8T1P1|Y3453_DICDI Uncharacterized protein DDB_G0273453/DDB_G0273565 OS=Dictyostelium discoideum GN=DDB_G0273453 PE=4 SV=2//6.25952e-88
Unigene14471_All	30.2935	5.65155	2.1396	1.69e-09	1.84e-08	-//-
Unigene5034_All	53.426	5.62553	2.9648	1.86e-19	4.26e-18	sp|P24465|C71A1_PERAE Cytochrome P450 71A1 OS=Persea americana GN=CYP71A1 PE=1 SV=2//1.52899e-108
Unigene533_All	27.3882	5.54157	2.0225	0.00051161	0.0025213	sp|Q9ZQ94|U73C5_ARATH UDP-glycosyltransferase 73C5 OS=Arabidopsis thaliana GN=UGT73C5 PE=2 SV=1//9.17843e-32
Unigene12272_All	45.0942	5.52436	2.7464	4.05e-05	0.00024591	sp|Q9FYB5|DNJ11_ARATH Chaperone protein dnaJ 11, chloroplastic OS=Arabidopsis thaliana GN=ATJ11 PE=1 SV=2//1.04233e-17
Unigene10764_All	27.3665	5.52232	2.0264	2.13e-05	0.00013595	sp|Q9SVM0|Y3078_ARATH BTB/POZ domain-containing protein At3g50780 OS=Arabidopsis thaliana GN=At3g50780 PE=2 SV=1//8.72673e-155
Unigene7346_All	44.9777	5.47494	2.7556	1.03e-16	1.95e-15	sp|Q9CZP5|BCS1_MOUSE Mitochondrial chaperone BCS1 OS=Mus musculus GN=Bcs1l PE=1 SV=1//7.26998e-33
Unigene14684_All	33.6348	5.45471	2.3417	0.00010513	0.00059033	-//-
Unigene14554_All	20.9918	5.43571	1.6666	2.97e-05	0.00018444	sp|Q8LGU1|AB8C_ARATH ABC transporter C family member 8 OS=Arabidopsis thaliana GN=ABCC8 PE=2 SV=3//3.41444e-12
Unigene2376_All	40.9839	5.43033	2.6333	1.45e-10	1.72e-09	sp|Q9FNL7|PTR3_ARATH Peptide transporter PTR3-A OS=Arabidopsis thaliana GN=PTR3-A PE=2 SV=1//1.14613e-165
Unigene8346_All	37.6975	5.41293	2.5173	6.14e-09	6.28e-08	sp|Q9SAH7|WRK40_ARATH Probable WRKY transcription factor 40 OS=Arabidopsis thaliana GN=WRKY40 PE=1 SV=1//1.14897e-60
Unigene6332_All	127.03	5.36723	4.2822	3.94e-15	6.74e-14	sp|P27164|CALM3_PETHY Calmodulin-related protein OS=Petunia hybrida GN=CAM53 PE=2 SV=2//1.96267e-12
Unigene5508_All	155.272	5.30786	4.5879	1.08e-25	3.43e-24	sp|Q2HU65|H2A2_MEDTR Probable histone H2A.2 OS=Medicago truncatula GN=MtrDRAFT_AC149210g4v1 PE=3 SV=1//1.5029e-46
Unigene7132_All	162.352	5.16014	4.6929	3.88e-27	1.3e-25	sp|Q96C23|GALM_HUMAN Aldose 1-epimerase OS=Homo sapiens GN=GALM PE=1 SV=1//6.63229e-40
Unigene10694_All	16.6349	5.10214	1.4224	0.00090631	0.0042296	sp|Q8R116|NOTUM_MOUSE Protein notum homolog OS=Mus musculus GN=Notum PE=2 SV=2//4.09684e-19
Unigene4248_All	57.2267	5.01377	3.23	2.48e-11	3.19e-10	sp|Q9ASX2|TRNH1_ARATH Tropinone reductase homolog At1g07440 OS=Arabidopsis thaliana GN=At1g07440 PE=1 SV=1//3.01561e-88
Unigene6515_All	0	4.94063	-4.8986	0.00017851	0.00096155	sp|Q43088|RBCMT_PEA Ribulose-1,5 bisphosphate carboxylase/oxygenase large subunit N-methyltransferase, chloroplastic OS=Pisum sativum GN=RBCMT PE=1 SV=1//7.14162e-07
Unigene927_All	0.00177915	4.90471	-11.711	0.00049663	0.0024536	sp|Q38953|DHX8_ARATH Probable pre-mRNA-splicing factor ATP-dependent RNA helicase OS=Arabidopsis thaliana GN=At3g26560 PE=1 SV=2//0
Unigene13610_All	16.3379	4.8562	1.4677	0.00093054	0.0043285	sp|A5AEC8|ARGJ_VITVI Arginine biosynthesis bifunctional protein ArgJ, chloroplastic OS=Vitis vinifera GN=VITISV_037692 PE=3 SV=1//1.80536e-25
Unigene10491_All	45.8912	4.83783	2.9631	7.88e-08	7.03e-07	sp|Q8S3M3|NOIL_ELAOL NOI-like protein OS=Elaeis oleifera PE=2 SV=1//5.39232e-12
Unigene11521_All	31.7903	4.80486	2.4433	6.69e-13	9.78e-12	sp|Q5H7P5|EBM_LILLO Mannosylglycoprotein endo-beta-mannosidase OS=Lilium longiflorum GN=EBM PE=1 SV=4//0
Unigene9977_All	28.0014	4.804	2.2605	9.08e-05	0.00051658	sp|Q869R1|CTLHB_DICDI CTL-like protein DDB_G0274487 OS=Dictyostelium discoideum GN=DDB_G0274487 PE=3 SV=1//3.02804e-17
Unigene11894_All	0	4.79328	-4.823	0.00027457	0.0014275	sp|Q9LUB9|Y5813_ARATH BTB/POZ domain-containing protein At5g48130 OS=Arabidopsis thaliana GN=At5g48130 PE=2 SV=1//4.32681e-26
Unigene15924_All	56.1513	4.7794	3.2717	1.6e-11	2.07e-10	sp|Q9LZW3|PUB16_ARATH U-box domain-containing protein 16 OS=Arabidopsis thaliana GN=PUB16 PE=2 SV=1//4.30341e-86
Unigene6418_All	57.7333	4.77145	3.3142	2.89e-13	4.35e-12	sp|Q9LZW3|PUB16_ARATH U-box domain-containing protein 16 OS=Arabidopsis thaliana GN=PUB16 PE=2 SV=1//1.04426e-39
Unigene12904_All	24.2126	4.71722	2.0771	1.27e-06	9.72e-06	sp|Q9SCP2|PLY12_ARATH Probable pectate lyase 12 OS=Arabidopsis thaliana GN=At3g53190 PE=2 SV=2//0
Unigene13039_All	32.1669	4.69753	2.4929	2.06e-06	1.53e-05	sp|C6TBN2|AKR1_SOYBN Probable aldo-keto reductase 1 OS=Glycine max GN=AKR1 PE=2 SV=1//6.52934e-56
Unigene7848_All	52.6237	4.68304	3.2075	1.23e-07	1.07e-06	-//-
Unigene8130_All	29.1787	4.64333	2.369	9.17e-06	6.19e-05	-//-
Unigene6674_All	83.8599	4.59188	3.9082	1.62e-15	2.85e-14	sp|Q9FZ36|M3K2_ARATH Mitogen-activated protein kinase kinase kinase 2 OS=Arabidopsis thaliana GN=ANP2 PE=2 SV=1//2.24333e-35
Unigene5395_All	182.926	4.58199	5.0365	2.56e-28	9.02e-27	-//-
Unigene1160_All	117.988	4.56496	4.4092	7.6e-10	8.45e-09	sp|P53416|BBS_PHASS Bibenzyl synthase OS=Phalaenopsis sp. GN=BIBSY212 PE=2 SV=1//1.18795e-61
Unigene4681_All	79.2017	4.55014	3.8389	2.01e-09	2.18e-08	sp|Q6EP49|MAD27_ORYSJ MADS-box transcription factor 27 OS=Oryza sativa subsp. japonica GN=MADS27 PE=2 SV=2//1.67062e-15
Unigene13279_All	251.946	4.46523	5.5356	7.56e-128	1.23e-125	sp|Q23892|GLUA_DICDI Lysosomal beta glucosidase OS=Dictyostelium discoideum GN=gluA PE=1 SV=2//3.84678e-64
Unigene13137_All	34.6105	4.46319	2.6724	9.68e-09	9.69e-08	sp|Q9SH30|HMA5_ARATH Putative copper-transporting ATPase HMA5 OS=Arabidopsis thaliana GN=HMA5 PE=2 SV=2//4.01396e-160
Unigene11163_All	16.8304	4.46074	1.633	1.66e-07	1.42e-06	sp|Q810W7|MAST1_RAT Microtubule-associated serine/threonine-protein kinase 1 OS=Rattus norvegicus GN=Mast1 PE=2 SV=1//1.57296e-84
Unigene8934_All	16.1539	4.43804	1.5812	2.65e-09	2.83e-08	sp|O48653|DPOLA_ORYSJ DNA polymerase alpha catalytic subunit OS=Oryza sativa subsp. japonica GN=Os01g0868300 PE=2 SV=2//0
Unigene8077_All	0	4.40282	-4.8238	0.00027337	0.0014225	sp|Q66K14|TBC9B_HUMAN TBC1 domain family member 9B OS=Homo sapiens GN=TBC1D9B PE=1 SV=3//1.48698e-36
Unigene14539_All	57.0697	4.27197	3.4571	3.02e-15	5.23e-14	sp|Q9SJL9|XTH32_ARATH Probable xyloglucan endotransglucosylase/hydrolase protein 32 OS=Arabidopsis thaliana GN=XTH32 PE=2 SV=1//1.70271e-39
Unigene10064_All	28.9184	4.24367	2.4859	1.34e-06	1.03e-05	sp|Q09893|YAI5_SCHPO Uncharacterized protein C24B11.05 OS=Schizosaccharomyces pombe (strain 972 / ATCC 24843) GN=SPAC24B11.05 PE=2 SV=1//1.72676e-18
Unigene1322_All	192.016	4.22849	5.2223	3.55e-12	4.92e-11	-//-
Unigene10059_All	144.006	4.219	4.8104	3.19e-53	2.1e-51	sp|Q0JDC6|INV3_ORYSJ Beta-fructofuranosidase, insoluble isoenzyme 3 OS=Oryza sativa subsp. japonica GN=CIN3 PE=2 SV=1//0
Unigene16435_All	33.8271	4.20799	2.7243	7.96e-06	5.44e-05	-//-
Unigene8944_All	25.9504	4.18189	2.3509	9.82e-07	7.66e-06	sp|Q9SR79|PPA16_ARATH Probable inactive purple acid phosphatase 16 OS=Arabidopsis thaliana GN=PAP16 PE=2 SV=1//8.52356e-164
Unigene2386_All	94.7355	4.15362	4.2288	2.27e-29	8.41e-28	sp|Q9SUA4|OPT5_ARATH Oligopeptide transporter 5 OS=Arabidopsis thaliana GN=OPT5 PE=2 SV=1//7.73491e-115
Unigene6124_All	18.8242	4.15119	1.8983	3.49e-05	0.00021449	sp|Q8H6H2|PHT14_ORYSJ Probable inorganic phosphate transporter 1-4 OS=Oryza sativa subsp. japonica GN=PHT1-4 PE=2 SV=1//0
Unigene14492_All	50.1933	4.11477	3.3259	3.15e-07	2.61e-06	-//-
Unigene6482_All	36.0979	4.0918	2.8584	1.78e-08	1.73e-07	sp|Q9FHZ1|SCL23_ARATH Scarecrow-like protein 23 OS=Arabidopsis thaliana GN=SCL23 PE=1 SV=1//1.35095e-83
Unigene6215_All	162.029	4.04262	5.0421	1.44e-13	2.2e-12	sp|Q9LMA1|FMO1_ARATH Probable flavin-containing monooxygenase 1 OS=Arabidopsis thaliana GN=FMO1 PE=2 SV=1//1.18697e-15
Unigene5792_All	15.9803	4.04227	1.7004	0.00035922	0.0018315	sp|Q9ZPE4|FBW2_ARATH F-box protein FBW2 OS=Arabidopsis thaliana GN=FBW2 PE=1 SV=1//6.82605e-94
Unigene5716_All	0	3.9856	-5.2805	1.46e-05	9.51e-05	-//-
Unigene4629_All	40.0844	3.97572	3.0511	7.4e-09	7.51e-08	-//-
Unigene2154_All	31.7727	3.9722	2.7171	8.05e-13	1.17e-11	sp|Q6L538|CSLC7_ORYSJ Probable xyloglucan glycosyltransferase 7 OS=Oryza sativa subsp. japonica GN=CSLC7 PE=2 SV=1//0
Unigene12086_All	12.5294	3.9606	1.3789	0.0010167	0.0046889	-//-
Unigene4932_All	24.1322	3.9569	2.3258	0.00048259	0.0023907	-//-
Unigene14628_All	37.3218	3.91017	2.972	2.96e-12	4.13e-11	sp|Q652J4|HAK13_ORYSJ Probable potassium transporter 13 OS=Oryza sativa subsp. japonica GN=HAK13 PE=2 SV=1//0
Unigene16567_All	34.9234	3.90371	2.8786	1.23e-07	1.07e-06	sp|Q9LHJ9|P2C38_ARATH Probable protein phosphatase 2C 38 OS=Arabidopsis thaliana GN=At3g12620 PE=2 SV=1//3.02672e-134
Unigene15299_All	40.631	3.86947	3.1097	9.16e-06	6.19e-05	sp|Q9C7A2|Y3236_ARATH Ankyrin repeat-containing protein At3g12360 OS=Arabidopsis thaliana GN=At3g12360 PE=2 SV=1//2.69319e-46
Unigene8829_All	1208.5	3.8551	8.0096	2.77e-154	5.42e-152	-//-
Unigene3620_All	41.8347	3.84644	3.1604	3.48e-08	3.23e-07	-//-
Unigene15316_All	38.8427	3.84308	3.0546	2.25e-05	0.00014249	sp|A2ZRY8|IAA4_ORYSJ Auxin-responsive protein IAA4 OS=Oryza sativa subsp. japonica GN=IAA4 PE=2 SV=1//1.43505e-32
Unigene4212_All	29.2955	3.82073	2.6561	6.89e-06	4.76e-05	sp|Q9LSL1|BH093_ARATH Transcription factor bHLH93 OS=Arabidopsis thaliana GN=BHLH93 PE=1 SV=1//4.87957e-73
Unigene3942_All	52.9339	3.79701	3.5186	7.44e-06	5.11e-05	-//-
Unigene15247_All	23.4305	3.79234	2.3446	0.00035253	0.0017998	-//-
Unigene2375_All	18.5862	3.75014	2.0265	0.00099176	0.0045888	sp|Q9FNL7|PTR3_ARATH Peptide transporter PTR3-A OS=Arabidopsis thaliana GN=PTR3-A PE=2 SV=1//1.70989e-91
Unigene6230_All	68.6097	3.74968	3.9109	6.42e-06	4.46e-05	-//-
Unigene8506_All	164.62	3.69229	5.1958	3.33e-96	3.64e-94	sp|Q63862|MYH11_RAT Myosin-11 (Fragments) OS=Rattus norvegicus GN=Myh11 PE=2 SV=3//9.07733e-09
Unigene3993_All	56.9753	3.68397	3.6683	1.67e-12	2.36e-11	sp|Q39103|G3OX1_ARATH Gibberellin 3-beta-dioxygenase 1 OS=Arabidopsis thaliana GN=GA4 PE=1 SV=2//4.40291e-50
Unigene9376_All	28.7455	3.68083	2.6826	2.17e-06	1.6e-05	sp|Q5T5C0|STXB5_HUMAN Syntaxin-binding protein 5 OS=Homo sapiens GN=STXBP5 PE=1 SV=1//4.08703e-16
Unigene6083_All	22.4068	3.62062	2.347	1.82e-06	1.36e-05	sp|Q6S001|KIF11_DICDI Kinesin-related protein 11 OS=Dictyostelium discoideum GN=kif11 PE=3 SV=1//1.81945e-77
Unigene14781_All	20.511	3.60954	2.2238	0.00064119	0.0030928	sp|Q9ZQ94|U73C5_ARATH UDP-glycosyltransferase 73C5 OS=Arabidopsis thaliana GN=UGT73C5 PE=2 SV=1//1.37623e-61
Unigene12916_All	389.336	3.6085	6.4708	6.78e-152	1.28e-149	sp|Q9LMF0|U85A5_ARATH UDP-glycosyltransferase 85A5 OS=Arabidopsis thaliana GN=UGT85A5 PE=2 SV=1//0
Unigene3623_All	57.7585	3.60268	3.7202	3.18e-06	2.29e-05	-//-
Unigene7544_All	155.141	3.56531	5.1607	2.82e-39	1.41e-37	sp|Q9SGS5|Y1607_ARATH Uncharacterized protein At1g76070 OS=Arabidopsis thaliana GN=At1g76070 PE=1 SV=1//1.70607e-08
Unigene1966_All	20.0115	3.56371	2.2067	0.00082145	0.0038658	-//-
Unigene10961_All	11.6616	3.56044	1.429	0.00096165	0.0044622	sp|Q8VYJ1|MENE_ARATH 2-succinylbenzoate--CoA ligase, chloroplastic/peroxisomal OS=Arabidopsis thaliana GN=AAE14 PE=1 SV=1//0
Unigene14982_All	15.4737	3.53575	1.8471	1.07e-07	9.39e-07	sp|Q9LHP4|RCH2_ARATH Receptor-like protein kinase 2 OS=Arabidopsis thaliana GN=RCH2 PE=1 SV=1//0
Unigene51_All	14.2379	3.49269	1.7447	7.34e-05	0.00042496	-//-
Unigene6861_All	22.7084	3.48526	2.4212	0.00053354	0.002618	sp|Q9FNL8|PTR4_ARATH Peptide transporter PTR3-B OS=Arabidopsis thaliana GN=PTR3-B PE=2 SV=1//4.36517e-112
Unigene4922_All	35.2933	3.44032	3.0761	1.91e-05	0.00012304	sp|Q9FM85|Y5564_ARATH Probable receptor-like protein kinase At5g56460 OS=Arabidopsis thaliana GN=At5g56460 PE=1 SV=1//2.87835e-27
Unigene4117_All	13.61	3.43031	1.7056	1.52e-06	1.16e-05	sp|C0LGD7|Y1684_ARATH Probable LRR receptor-like serine/threonine-protein kinase At1g06840 OS=Arabidopsis thaliana GN=At1g06840 PE=1 SV=2//0
Unigene14556_All	63.3894	3.42093	3.9291	1.33e-18	2.88e-17	sp|Q9VCY8|ADRL_DROME ADIPOR-like receptor CG5315 OS=Drosophila melanogaster GN=CG5315 PE=2 SV=2//3.82774e-51
Unigene6793_All	57.9798	3.36077	3.826	1.11e-06	8.63e-06	sp|Q9LZW3|PUB16_ARATH U-box domain-containing protein 16 OS=Arabidopsis thaliana GN=PUB16 PE=2 SV=1//5.0158e-18
Unigene4045_All	272.111	3.35962	6.0571	2.14e-20	5.13e-19	-//-
Unigene16628_All	49.622	3.35006	3.606	2.63e-09	2.82e-08	sp|Q8BQS5|ADR2_MOUSE Adiponectin receptor protein 2 OS=Mus musculus GN=Adipor2 PE=2 SV=2//3.70132e-34
Unigene16239_All	16.7226	3.33467	2.0435	5.06e-05	0.0003021	sp|Q949Y3|PPA26_ARATH Bifunctional purple acid phosphatase 26 OS=Arabidopsis thaliana GN=PAP26 PE=1 SV=1//0
Unigene10594_All	22.1776	3.33316	2.4515	0.00015172	0.00082808	sp|Q0WSY2|FPP4_ARATH Filament-like plant protein 4 OS=Arabidopsis thaliana GN=FPP4 PE=2 SV=1//3.1203e-85
Unigene16702_All	126.949	3.33299	4.9686	4.01e-28	1.4e-26	sp|Q9LHF1|LRX4_ARATH Leucine-rich repeat extensin-like protein 4 OS=Arabidopsis thaliana GN=LRX4 PE=1 SV=1//1.69629e-06
Unigene5266_All	14.9053	3.31951	1.8841	3.93e-06	2.81e-05	sp|Q8LGE9|CSTR1_ARATH CMP-sialic acid transporter 1 OS=Arabidopsis thaliana GN=At5g41760 PE=2 SV=1//0
Unigene16330_All	23.4989	3.30409	2.5476	3.29e-10	3.79e-09	sp|Q9FG33|LRKS5_ARATH Probable L-type lectin-domain containing receptor kinase S.5 OS=Arabidopsis thaliana GN=LECRKS5 PE=2 SV=1//2.31489e-116
Unigene15086_All	84.6103	3.2748	4.4087	3.92e-09	4.08e-08	sp|P62494|RB11A_RAT Ras-related protein Rab-11A OS=Rattus norvegicus GN=Rab11a PE=1 SV=3//1.7179e-81
Unigene12990_All	18.4713	3.2314	2.2324	1.79e-05	0.00011532	sp|Q7XPJ0|KCBP_ORYSJ Kinesin-like calmodulin-binding protein homolog OS=Oryza sativa subsp. japonica GN=Os04g0666900 PE=2 SV=1//1.0874e-163
Unigene14805_All	41.7646	3.21788	3.4154	3.59e-12	4.97e-11	-//-
Unigene16526_All	21.6193	3.21642	2.4661	0.00019116	0.0010248	-//-
Unigene1869_All	60.8913	3.1851	3.9742	1.35e-21	3.46e-20	sp|Q9LQQ8|RLCK7_ARATH Probable serine/threonine-protein kinase RLCKVII OS=Arabidopsis thaliana GN=At1g07870 PE=2 SV=1//4.64396e-59
Unigene16790_All	30.3522	3.14659	2.9873	0.00013262	0.00073098	sp|Q9SGA8|U83A1_ARATH UDP-glycosyltransferase 83A1 OS=Arabidopsis thaliana GN=UGT83A1 PE=2 SV=1//2.45252e-37
Unigene13573_All	85.5382	3.14647	4.4821	6.25e-18	1.31e-16	sp|Q9AV71|CESA7_ORYSJ Cellulose synthase A catalytic subunit 7 [UDP-forming] OS=Oryza sativa subsp. japonica GN=CESA7 PE=2 SV=1//1.24927e-157
Unigene10826_All	96.8427	3.14342	4.6626	1.14e-13	1.76e-12	sp|P26792|INV1_DAUCA Beta-fructofuranosidase, insoluble isoenzyme 1 OS=Daucus carota GN=INV1 PE=1 SV=1//9.41942e-51
Unigene4345_All	72.4173	3.11986	4.2541	5.3e-20	1.24e-18	sp|Q8LG53|UN932_ARATH UNC93-like protein 2 OS=Arabidopsis thaliana GN=At1g18010 PE=2 SV=2//1.03351e-167
Unigene10020_All	24.985	3.1006	2.7278	1.53e-07	1.32e-06	sp|Q9ST02|NAATA_HORVU Nicotianamine aminotransferase A OS=Hordeum vulgare GN=naat-A PE=1 SV=2//1.07084e-103
Unigene1740_All	40.2016	3.09467	3.4167	8.18e-12	1.1e-10	sp|O48788|Y2267_ARATH Probable inactive receptor kinase At2g26730 OS=Arabidopsis thaliana GN=At2g26730 PE=1 SV=1//1.70558e-64
Unigene1774_All	184.944	3.09223	5.6196	1.91e-57	1.35e-55	sp|Q0JL46|NCASE_ORYSJ Neutral ceramidase OS=Oryza sativa subsp. japonica GN=Os01g0624000 PE=1 SV=1//0
Unigene15004_All	50.1489	3.07526	3.7448	2.55e-08	2.42e-07	sp|Q9M069|E137_ARATH Glucan endo-1,3-beta-glucosidase 7 OS=Arabidopsis thaliana GN=At4g34480 PE=1 SV=2//1.47291e-75
Unigene11540_All	19.9249	3.04544	2.4272	0.0007005	0.0033476	sp|Q43111|PME3_PHAVU Pectinesterase 3 OS=Phaseolus vulgaris GN=MPE3 PE=2 SV=1//7.14649e-111
Unigene7572_All	35.0978	3.03878	3.2471	2.35e-08	2.23e-07	sp|Q9LZV8|ATL74_ARATH RING-H2 finger protein ATL74 OS=Arabidopsis thaliana GN=ATL74 PE=2 SV=1//1.73598e-15
Unigene10586_All	185.269	3.02035	5.6561	8.18e-12	1.1e-10	sp|P93788|REMO_SOLTU Remorin OS=Solanum tuberosum PE=1 SV=1//8.06142e-11
Unigene3036_All	29.8759	2.99027	3.038	2.61e-05	0.00016348	-//-
Unigene10693_All	33.7059	2.98783	3.2132	3.73e-08	3.45e-07	sp|Q9SUQ2|CRF2_ARATH Ethylene-responsive transcription factor CRF2 OS=Arabidopsis thaliana GN=CRF2 PE=1 SV=1//1.46816e-27
Unigene4764_All	187.39	2.96459	5.6994	7.88e-25	2.39e-23	-//-
Unigene11039_All	31.6019	2.95437	3.1364	4.03e-10	4.59e-09	sp|Q67UL3|PIN1C_ORYSJ Probable auxin efflux carrier component 1c OS=Oryza sativa subsp. japonica GN=PIN1C PE=2 SV=1//5.12983e-167
Unigene11268_All	15.7827	2.94141	2.1411	0.00040436	0.0020415	-//-
Unigene10103_All	56.6876	2.92625	3.9932	9.19e-14	1.43e-12	sp|Q8VZU2|SY132_ARATH Syntaxin-132 OS=Arabidopsis thaliana GN=SYP132 PE=1 SV=1//9.66514e-100
Unigene13946_All	12.7	2.91915	1.8385	5.09e-06	3.58e-05	sp|Q07970|ATK1_ARATH Kinesin-1 OS=Arabidopsis thaliana GN=ATK1 PE=2 SV=1//0
Unigene111_All	287.671	2.88532	6.3569	2.96e-47	1.74e-45	sp|Q9URY4|YI01_SCHPO Putative amidase C869.01 OS=Schizosaccharomyces pombe (strain 972 / ATCC 24843) GN=SPAC869.01 PE=2 SV=1//3.27369e-19
Unigene453_All	19.7966	2.88162	2.4976	2.02e-06	1.5e-05	sp|C0LGH2|Y1561_ARATH Probable LRR receptor-like serine/threonine-protein kinase At1g56130 OS=Arabidopsis thaliana GN=At1g56130 PE=1 SV=2//1.00932e-92
Unigene15249_All	29.9364	2.84163	3.1144	1.29e-07	1.12e-06	-//-
Unigene8699_All	18.9639	2.81456	2.4696	2.87e-09	3.05e-08	sp|F4JJP1|Y4759_ARATH WEB family protein At4g27595, chloroplastic OS=Arabidopsis thaliana GN=At4g27595 PE=2 SV=1//1.3883e-15
Unigene5316_All	67.5187	2.81302	4.3024	6.03e-44	3.32e-42	sp|Q9LV03|GLUT1_ARATH Glutamate synthase 1 [NADH], chloroplastic OS=Arabidopsis thaliana GN=GLT1 PE=1 SV=2//0
Unigene8100_All	13.3306	2.79379	1.9718	3.18e-05	0.00019637	sp|O88379|BAZ1A_MOUSE Bromodomain adjacent to zinc finger domain protein 1A OS=Mus musculus GN=Baz1a PE=1 SV=3//1.7107e-09
Unigene10582_All	59.7272	2.79273	4.136	6.77e-09	6.9e-08	sp|Q9FX94|CXE5_ARATH Probable carboxylesterase 5 OS=Arabidopsis thaliana GN=CXE5 PE=2 SV=1//2.66201e-43
Unigene2312_All	14.5487	2.78634	2.1018	8.06e-05	0.00046225	sp|A7XDQ9|B3GTK_ARATH Probable beta-1,3-galactosyltransferase 20 OS=Arabidopsis thaliana GN=B3GALT20 PE=2 SV=1//4.40652e-177
Unigene14846_All	71.4808	2.77615	4.4037	6.18e-24	1.79e-22	sp|Q84TG3|PUB23_ARATH E3 ubiquitin-protein ligase PUB23 OS=Arabidopsis thaliana GN=PUB23 PE=1 SV=1//5.07647e-127
Unigene7753_All	134.545	2.76887	5.32	8.34e-15	1.4e-13	-//-
Unigene5849_All	43.0881	2.76718	3.6781	7.8e-16	1.4e-14	sp|A6YIH8|C7D55_HYOMU Premnaspirodiene oxygenase OS=Hyoscyamus muticus GN=CYP71D55 PE=1 SV=1//0
Unigene7503_All	17.4345	2.766	2.3734	5.77e-05	0.00034045	sp|Q9FM65|FLA1_ARATH Fasciclin-like arabinogalactan protein 1 OS=Arabidopsis thaliana GN=FLA1 PE=1 SV=1//5.63605e-89
Unigene12850_All	71.9896	2.72967	4.4383	6.93e-06	4.79e-05	-//-
Unigene2073_All	339.887	2.72512	6.6799	1.44e-67	1.11e-65	sp|P08093|RL2_SCHPO 60S ribosomal protein L2 OS=Schizosaccharomyces pombe (strain 972 / ATCC 24843) GN=rpl2a PE=2 SV=2//2.53233e-132
Unigene6152_All	29.8722	2.70665	3.1815	0.00049403	0.0024421	-//-
Unigene7262_All	25.7593	2.70055	2.9711	4.55e-06	3.22e-05	-//-
Unigene7193_All	70.5695	2.69141	4.4299	1.42e-21	3.64e-20	sp|A2A1A0|NCS1_COPJA S-norcoclaurine synthase 1 OS=Coptis japonica GN=NCS1 PE=1 SV=1//1.22465e-108
Unigene9623_All	10.1525	2.68459	1.6364	3.13e-11	3.98e-10	sp|Q3BAP0|PSAA_PHAAO Photosystem I P700 chlorophyll a apoprotein A1 OS=Phalaenopsis aphrodite subsp. formosana GN=psaA PE=3 SV=1//0
Unigene10699_All	467.95	2.66836	7.1716	6.35e-74	5.3e-72	sp|B0CY45|RS3A_LACBS 40S ribosomal protein S1 OS=Laccaria bicolor (strain S238N-H82 / ATCC MYA-4686) GN=RPS1 PE=3 SV=2//3.05716e-118
Unigene13350_All	23.0248	2.61409	2.8561	2.45e-05	0.00015428	-//-
Unigene6275_All	48.2406	2.59526	3.9336	8.01e-05	0.00045971	sp|Q940M4|OCT7_ARATH Organic cation/carnitine transporter 7 OS=Arabidopsis thaliana GN=OCT7 PE=2 SV=1//1.08678e-07
Unigene341_All	24.1705	2.58518	2.9422	6.16e-06	4.29e-05	-//-
Unigene1836_All	43.8512	2.51902	3.839	2.03e-33	8.49e-32	sp|P53416|BBS_PHASS Bibenzyl synthase OS=Phalaenopsis sp. GN=BIBSY212 PE=2 SV=1//0
Unigene9979_All	19.1651	2.5138	2.6479	0.00034025	0.0017411	-//-
Unigene16451_All	13.7599	2.44645	2.209	0.00017788	0.00095861	sp|Q9SU39|TPPF_ARATH Probable trehalose-phosphate phosphatase F OS=Arabidopsis thaliana GN=TPPF PE=2 SV=1//4.93702e-158
Unigene10073_All	10.0547	2.43618	1.7625	0.00094954	0.0044115	sp|Q56YP2|PI5K1_ARATH Phosphatidylinositol 4-phosphate 5-kinase 1 OS=Arabidopsis thaliana GN=PIP5K1 PE=1 SV=1//0
Unigene12841_All	35.3597	2.43494	3.5775	3.21e-05	0.00019856	sp|Q8VZ80|PLT5_ARATH Polyol transporter 5 OS=Arabidopsis thaliana GN=PLT5 PE=1 SV=2//9.09224e-73
Unigene5723_All	186.791	2.43025	5.9815	6.48e-17	1.24e-15	-//-
Unigene14068_All	18.6684	2.41189	2.6697	3.92e-06	2.8e-05	sp|Q60DX8|BGL22_ORYSJ Beta-glucosidase 22 OS=Oryza sativa subsp. japonica GN=BGLU22 PE=2 SV=1//8.38787e-152
Unigene175_All	16.5182	2.39973	2.5004	0.00020893	0.0011122	-//-
Unigene4692_All	26.265	2.37981	3.1815	0.00049403	0.0024421	sp|Q9LQU5|NUD18_ARATH Nudix hydrolase 18, mitochondrial OS=Arabidopsis thaliana GN=NUDT18 PE=2 SV=1//2.80534e-06
Unigene12353_All	9.01791	2.31093	1.6816	9.6e-05	0.00054357	sp|Q0P5W1|VPS8_MOUSE Vacuolar protein sorting-associated protein 8 homolog OS=Mus musculus GN=Vps8 PE=2 SV=1//2.04049e-45
Unigene15520_All	40.5561	2.27671	3.8722	2.48e-06	1.81e-05	-//-
Unigene16201_All	42.9001	2.26039	3.9637	4.64e-12	6.37e-11	sp|Q551H3|MSRA_DICDI Peptide methionine sulfoxide reductase OS=Dictyostelium discoideum GN=msrA PE=3 SV=1//7.94863e-31
Unigene1896_All	45.8213	2.23783	4.0732	1.43e-06	1.1e-05	-//-
Unigene16497_All	10.6336	2.22918	1.9714	8.18e-06	5.58e-05	sp|Q54U63|LVSC_DICDI BEACH domain-containing protein lvsC OS=Dictyostelium discoideum GN=lvsC PE=4 SV=2//4.27056e-71
Unigene14154_All	17.1897	2.22451	2.6673	0.00029631	0.0015321	sp|Q93Z25|PLY22_ARATH Probable pectate lyase 22 OS=Arabidopsis thaliana GN=At5g63180 PE=2 SV=1//0
Unigene529_All	300.088	2.18596	6.8183	5.17e-41	2.68e-39	sp|P30617|LEC_GALNI Mannose-specific lectin OS=Galanthus nivalis PE=1 SV=1//1.34386e-31
Unigene13714_All	17.844	2.18189	2.7491	0.00067392	0.0032409	-//-
Unigene15913_All	15.501	2.17974	2.5475	7.18e-07	5.66e-06	sp|F4I6M4|SP2L_ARATH Microtubule-associated protein SPIRAL2-like OS=Arabidopsis thaliana GN=SP2L PE=2 SV=1//1.14074e-26
Unigene4447_All	33.2412	2.14985	3.668	5.71e-13	8.44e-12	sp|Q9SND9|Y3028_ARATH Uncharacterized acetyltransferase At3g50280 OS=Arabidopsis thaliana GN=At3g50280 PE=1 SV=1//5.15201e-73
Unigene10735_All	38.2571	2.13309	3.882	6.2e-07	4.92e-06	-//-
Unigene3769_All	7.28135	2.06518	1.5353	2.15e-05	0.00013683	sp|Q5THJ4|VP13D_HUMAN Vacuolar protein sorting-associated protein 13D OS=Homo sapiens GN=VPS13D PE=1 SV=1//2.39286e-06
Unigene5667_All	15.0998	2.04826	2.5994	3.71e-08	3.43e-07	sp|Q5ZCI1|MPK10_ORYSJ Mitogen-activated protein kinase 10 OS=Oryza sativa subsp. japonica GN=MPK10 PE=2 SV=2//0
Unigene11708_All	39.9514	2.03238	4.0143	1.08e-05	7.23e-05	sp|O35723|DNJB3_MOUSE DnaJ homolog subfamily B member 3 OS=Mus musculus GN=Dnajb3 PE=2 SV=1//4.03401e-18
Unigene5476_All	25.3345	2.01968	3.3662	7.29e-06	5.01e-05	sp|Q9LPF6|PUP11_ARATH Probable purine permease 11 OS=Arabidopsis thaliana GN=PUP11 PE=1 SV=1//2.10866e-53
Unigene1479_All	32.9824	1.9921	3.7667	1.83e-11	2.37e-10	sp|Q8W3M4|Y4744_ARATH Uncharacterized protein At4g06744 OS=Arabidopsis thaliana GN=At4g06744 PE=2 SV=1//1.70608e-96
Unigene7622_All	13.4075	1.98551	2.4728	6.27e-05	0.00036775	sp|P54697|MYOJ_DICDI Myosin-J heavy chain OS=Dictyostelium discoideum GN=myoJ PE=4 SV=2//1.093e-58
Unigene15806_All	146.872	1.96006	5.9448	1.59e-11	2.06e-10	sp|Q5F641|BIOH_NEIG1 Pimelyl-[acyl-carrier protein] methyl ester esterase OS=Neisseria gonorrhoeae (strain ATCC 700825 / FA 1090) GN=bioH PE=3 SV=1//7.33908e-06
Unigene14931_All	10.8269	1.93625	2.2006	2.7e-06	1.96e-05	sp|Q00IB6|CPL4_ARATH RNA polymerase II C-terminal domain phosphatase-like 4 OS=Arabidopsis thaliana GN=CPL4 PE=1 SV=1//1.3168e-114
Unigene10056_All	24.2338	1.91814	3.3766	3.87e-07	3.16e-06	sp|Q9M390|PTR1_ARATH Peptide transporter PTR1 OS=Arabidopsis thaliana GN=PTR1 PE=2 SV=1//3.64987e-120
Unigene12336_All	7.97161	1.90604	1.7816	1.21e-07	1.06e-06	sp|Q8GY23|UPL1_ARATH E3 ubiquitin-protein ligase UPL1 OS=Arabidopsis thaliana GN=UPL1 PE=1 SV=3//0
Unigene16550_All	27.0128	1.89812	3.5483	0.00080151	0.0037763	sp|Q43704|MCM31_MAIZE DNA replication licensing factor MCM3 homolog 1 OS=Zea mays GN=ROA1 PE=2 SV=2//2.33958e-27
Unigene6671_All	10.1507	1.88398	2.1471	4.81e-07	3.88e-06	-//-
Unigene13048_All	12.5212	1.87665	2.4555	0.0003651	0.001859	-//-
Unigene16252_All	16.2484	1.83657	2.8625	0.00032169	0.0016535	sp|A8MRX0|GSOX5_ARATH Flavin-containing monooxygenase FMO GS-OX5 OS=Arabidopsis thaliana GN=FMOGS-OX5 PE=2 SV=2//3.03581e-83
Unigene4167_All	11.8601	1.8213	2.4204	0.00053658	0.0026317	-//-
Unigene13268_All	49.0001	1.79672	4.4867	3.81e-12	5.25e-11	sp|Q9FM85|Y5564_ARATH Probable receptor-like protein kinase At5g56460 OS=Arabidopsis thaliana GN=At5g56460 PE=1 SV=1//7.28234e-37
Unigene6491_All	66.6049	1.7695	4.9515	9.71e-08	8.58e-07	sp|Q7XSN6|GL41_ORYSJ Germin-like protein 4-1 OS=Oryza sativa subsp. japonica GN=Os04g0617900 PE=2 SV=2//1.89898e-36
Unigene14055_All	12.0846	1.75957	2.4972	0.00064323	0.0031013	-//-
Unigene5612_All	36.8149	1.72921	4.1294	2.93e-16	5.43e-15	sp|Q9SVG4|RETOL_ARATH Reticuline oxidase-like protein OS=Arabidopsis thaliana GN=At4g20830 PE=1 SV=2//7.13873e-118
Unigene6317_All	29.0997	1.71256	3.8041	1.25e-07	1.08e-06	-//-
Unigene15372_All	873.191	1.70908	8.7143	8.78e-56	5.9e-54	sp|P55786|PSA_HUMAN Puromycin-sensitive aminopeptidase OS=Homo sapiens GN=NPEPPS PE=1 SV=2//6.10772e-28
Unigene16311_All	23.1624	1.70044	3.4851	3.99e-06	2.85e-05	sp|P25096|P21_SOYBN Protein P21 OS=Glycine max PE=1 SV=1//1.05813e-108
Unigene7904_All	97.1676	1.693	5.5602	3.2e-21	7.94e-20	sp|Q96C23|GALM_HUMAN Aldose 1-epimerase OS=Homo sapiens GN=GALM PE=1 SV=1//4.5683e-40
Unigene5256_All	11.4414	1.69136	2.4753	0.0003678	0.0018711	sp|Q7ZWM3|CEL3B_XENLA CUGBP Elav-like family member 3-B OS=Xenopus laevis GN=tnrc4-b PE=2 SV=1//3.14739e-34
Unigene14218_All	21.9164	1.68536	3.4182	3.15e-06	2.28e-05	sp|Q9LLL8|XSP1_ARATH Xylem serine proteinase 1 OS=Arabidopsis thaliana GN=XSP1 PE=2 SV=1//3.84021e-52
Unigene4746_All	216.16	1.6693	6.734	7.76e-63	5.61e-61	sp|P53416|BBS_PHASS Bibenzyl synthase OS=Phalaenopsis sp. GN=BIBSY212 PE=2 SV=1//0
Unigene10648_All	77.2721	1.64231	5.2735	5.53e-11	6.85e-10	sp|Q9STT5|AB7A_ARATH ABC transporter A family member 7 OS=Arabidopsis thaliana GN=ABCA7 PE=1 SV=2//3.86737e-75
Unigene15377_All	46.9468	1.63275	4.563	4.3e-07	3.5e-06	-//-
Unigene9415_All	45.4499	1.61394	4.5329	5.8e-07	4.63e-06	-//-
Unigene3383_All	31.4431	1.57662	4.0352	4.79e-07	3.86e-06	sp|Q9S7I6|RPK2_ARATH LRR receptor-like serine/threonine-protein kinase RPK2 OS=Arabidopsis thaliana GN=RPK2 PE=1 SV=1//1.21497e-11
Unigene16612_All	49.6068	1.57213	4.6971	9.29e-09	9.31e-08	sp|Q9LRB7|EL5_ORYSJ E3 ubiquitin-protein ligase EL5 OS=Oryza sativa subsp. japonica GN=EL5.1 PE=1 SV=1//5.33087e-12
Unigene6108_All	34.8672	1.56453	4.1954	8.66e-25	2.62e-23	sp|Q6DIH3|MCM2_XENTR DNA replication licensing factor mcm2 OS=Xenopus tropicalis GN=mcm2 PE=2 SV=1//0
Unigene2485_All	11.5197	1.54247	2.6181	5.3e-05	0.00031518	sp|Q42059|GUN6_ARATH Endoglucanase 6 OS=Arabidopsis thaliana GN=At1g64390 PE=2 SV=2//0
Unigene7325_All	12.216	1.50533	2.738	0.00023785	0.0012497	-//-
Unigene14049_All	9.01701	1.48739	2.3172	1.31e-11	1.73e-10	sp|O23372|ATXR3_ARATH Probable histone-lysine N-methyltransferase ATXR3 OS=Arabidopsis thaliana GN=ATXR3 PE=1 SV=2//0
Unigene12600_All	305.122	1.38414	7.5016	2.64e-28	9.27e-27	sp|Q67Y83|SCP51_ARATH Serine carboxypeptidase-like 51 OS=Arabidopsis thaliana GN=SCPL51 PE=2 SV=2//1.66885e-37
Unigene7959_All	26.5903	1.3333	4.0352	4.79e-07	3.86e-06	-//-
Unigene3589_All	39.3527	1.32838	4.606	2.72e-05	0.00017047	sp|Q9FG72|OPT1_ARATH Oligopeptide transporter 1 OS=Arabidopsis thaliana GN=OPT1 PE=2 SV=1//7.08934e-28
Unigene2916_All	93.7269	1.32569	5.861	1.49e-34	6.37e-33	sp|P20735|GGT1_PIG Gamma-glutamyltranspeptidase 1 OS=Sus scrofa GN=GGT1 PE=2 SV=1//6.59368e-83
Unigene3114_All	7.32947	1.31003	2.2014	0.00068326	0.0032776	sp|P0C522|ATPAM_ORYSJ ATP synthase subunit alpha, mitochondrial OS=Oryza sativa subsp. japonica GN=ATPA PE=1 SV=1//0
Unigene2013_All	54.1003	1.28187	5.1166	7.12e-13	1.04e-11	sp|A7PQW3|E13B_VITVI Glucan endo-1,3-beta-glucosidase OS=Vitis vinifera GN=VIT_06s0061g00120 PE=1 SV=2//1.58953e-90
Unigene3704_All	54.8684	1.23475	5.191	2.01e-07	1.71e-06	-//-
Unigene7627_All	38.667	1.216	4.7082	1.3e-05	8.57e-05	sp|Q38857|XTH22_ARATH Xyloglucan endotransglucosylase/hydrolase protein 22 OS=Arabidopsis thaliana GN=XTH22 PE=1 SV=1//3.87778e-49
Unigene5392_All	85.5642	1.20186	5.871	1.4e-14	2.32e-13	-//-
Unigene16319_All	62.7541	1.20038	5.4255	1.64e-08	1.6e-07	-//-
Unigene12862_All	13.1124	1.17571	3.1967	0.00021721	0.0011492	sp|Q54NP8|KIF4_DICDI Kinesin-related protein 4 OS=Dictyostelium discoideum GN=kif4 PE=2 SV=1//9.45501e-104
Unigene7723_All	9581.55	1.17031	12.716	0	0	-//-
Unigene10817_All	3746.02	1.15298	11.383	0	0	sp|Q39547|CUCM1_CUCME Cucumisin OS=Cucumis melo PE=1 SV=1//0
Unigene547_All	78.1818	1.14872	5.8061	6.37e-13	9.35e-12	sp|Q9LSC2|Y3589_ARATH PTI1-like tyrosine-protein kinase At3g15890 OS=Arabidopsis thaliana GN=At3g15890 PE=1 SV=1//9.27009e-75
Unigene3157_All	4.51698	1.11088	1.741	0.00039187	0.0019837	sp|B9G2A8|BIG_ORYSJ Auxin transport protein BIG OS=Oryza sativa subsp. japonica GN=Os09g0247700 PE=2 SV=1//0
Unigene317_All	9.12689	1.09818	2.7723	0.00058208	0.0028293	sp|Q9P2D1|CHD7_HUMAN Chromodomain-helicase-DNA-binding protein 7 OS=Homo sapiens GN=CHD7 PE=1 SV=3//1.11463e-07
Unigene10392_All	57.5201	1.084	5.447	6.15e-23	1.68e-21	sp|Q9AV71|CESA7_ORYSJ Cellulose synthase A catalytic subunit 7 [UDP-forming] OS=Oryza sativa subsp. japonica GN=CESA7 PE=2 SV=1//0
Unigene7624_All	7.49238	1.0628	2.5349	7.47e-05	0.0004319	sp|P60621|COX1_RAPSA Cytochrome c oxidase subunit 1 OS=Raphanus sativus GN=COX1 PE=3 SV=1//0
Unigene1253_All	17.4649	1.00222	3.8405	0.00014745	0.00080688	-//-
Unigene3601_All	20.4603	0.999246	4.0732	0.00065343	0.0031465	sp|Q8H1H9|AMO_ARATH Primary amine oxidase OS=Arabidopsis thaliana GN=At1g62810 PE=2 SV=1//9.53486e-81
Unigene352_All	7.84145	0.998157	2.6911	0.00010844	0.00060804	sp|Q9LUB9|Y5813_ARATH BTB/POZ domain-containing protein At5g48130 OS=Arabidopsis thaliana GN=At5g48130 PE=2 SV=1//3.79907e-26
Unigene2787_All	4.29529	0.911089	1.9544	0.00015291	0.00083391	sp|P93306|NDUS2_ARATH NADH dehydrogenase [ubiquinone] iron-sulfur protein 2 OS=Arabidopsis thaliana GN=NAD7 PE=1 SV=2//3.02323e-33
Unigene7901_All	45.6335	0.902991	5.3766	5.45e-10	6.14e-09	sp|Q8LDF9|HMGB7_ARATH High mobility group B protein 7 OS=Arabidopsis thaliana GN=HMGB7 PE=1 SV=1//6.21067e-37
Unigene6041_All	11.3277	0.887443	3.3914	1.08e-07	9.49e-07	sp|Q7XPJ0|KCBP_ORYSJ Kinesin-like calmodulin-binding protein homolog OS=Oryza sativa subsp. japonica GN=Os04g0666900 PE=2 SV=1//0
Unigene7244_All	31.4214	0.879566	4.8761	1.33e-08	1.31e-07	sp|Q7XEY9|SPX3_ORYSJ SPX domain-containing protein 3 OS=Oryza sativa subsp. japonica GN=SPX3 PE=2 SV=1//6.02329e-92
Unigene2009_All	7.41409	0.869291	2.8097	0.00042405	0.002132	sp|O15118|NPC1_HUMAN Niemann-Pick C1 protein OS=Homo sapiens GN=NPC1 PE=1 SV=2//1.03924e-123
Unigene8599_All	3.73652	0.838559	1.873	0.00026917	0.0014039	sp|Q3BAK5|RPOA_PHAAO DNA-directed RNA polymerase subunit alpha OS=Phalaenopsis aphrodite subsp. formosana GN=rpoA PE=3 SV=1//0
Unigene14129_All	14.4527	0.83835	3.825	1.04e-13	1.6e-12	sp|Q9M3G7|ATM_ARATH Serine/threonine-protein kinase ATM OS=Arabidopsis thaliana GN=ATM PE=2 SV=1//5.68853e-06
Unigene15722_All	35.9005	0.813216	5.1815	7.22e-06	4.98e-05	-//-
Unigene7499_All	53.3798	0.751041	5.8686	2.05e-13	3.11e-12	-//-
Unigene5852_All	389.451	0.744861	8.7476	2.76e-20	6.57e-19	sp|P14865|EF1A3_MUCCL Elongation factor 1-alpha OS=Mucor circinelloides f. lusitanicus GN=TEF-3 PE=3 SV=1//5.28366e-43
Unigene8412_All	221.264	0.732436	7.9562	4.65e-55	3.09e-53	sp|Q9FG72|OPT1_ARATH Oligopeptide transporter 1 OS=Arabidopsis thaliana GN=OPT1 PE=2 SV=1//8.79567e-166
Unigene10711_All	1610.88	0.684744	10.917	2.67e-136	4.59e-134	sp|Q9FUS8|GSTUH_ARATH Glutathione S-transferase U17 OS=Arabidopsis thaliana GN=GSTU17 PE=2 SV=1//3.38617e-53
Unigene16045_All	30.4176	0.67135	5.219	1.52e-07	1.31e-06	sp|P15792|KPK1_PHAVU Protein kinase PVPK-1 OS=Phaseolus vulgaris PE=2 SV=1//4.62329e-82
Unigene3675_All	33.9832	0.661058	5.4012	7.53e-05	0.0004345	sp|Q9FMW4|GEML8_ARATH Putative GEM-like protein 8 OS=Arabidopsis thaliana GN=At5g23370 PE=3 SV=1//4.49234e-08
Unigene11398_All	108.48	0.63847	7.1259	7.64e-23	2.08e-21	-//-
Unigene14858_All	6.825	0.615267	3.1889	0.00047269	0.0023448	sp|P81898|PNAA_PRUDU Peptide-N4-(N-acetyl-beta-glucosaminyl)asparagine amidase A OS=Prunus dulcis PE=1 SV=2//2.1958e-76
Unigene5317_All	5.48464	0.612791	2.8793	0.00021678	0.0011477	sp|Q9LV03|GLUT1_ARATH Glutamate synthase 1 [NADH], chloroplastic OS=Arabidopsis thaliana GN=GLT1 PE=1 SV=2//2.89914e-116
Unigene10673_All	52.8928	0.605375	6.1664	6.51e-19	1.44e-17	sp|P78827|ILV5_SCHPO Probable ketol-acid reductoisomerase, mitochondrial OS=Schizosaccharomyces pombe (strain 972 / ATCC 24843) GN=ilv5 PE=1 SV=2//1.87554e-58
Unigene10768_All	9.57439	0.556749	3.8214	7.01e-05	0.00040791	sp|A7XDQ9|B3GTK_ARATH Probable beta-1,3-galactosyltransferase 20 OS=Arabidopsis thaliana GN=B3GALT20 PE=2 SV=1//1.50458e-177
Unigene16679_All	43.4349	0.548964	6.0233	6.07e-07	4.83e-06	sp|O48682|FH4_ARATH Formin-like protein 4 OS=Arabidopsis thaliana GN=FH4 PE=1 SV=2//7.46464e-53
Unigene16547_All	636.749	0.546016	9.9049	3.29e-80	2.97e-78	sp|Q39547|CUCM1_CUCME Cucumisin OS=Cucumis melo PE=1 SV=1//5.78125e-83
Unigene10327_All	22.3456	0.544038	5.0775	2.4e-08	2.27e-07	sp|Q8LF99|XTH6_ARATH Probable xyloglucan endotransglucosylase/hydrolase protein 6 OS=Arabidopsis thaliana GN=XTH6 PE=2 SV=2//6.1647e-139
Unigene8851_All	8.01625	0.519475	3.6651	0.00077175	0.0036451	sp|F2D276|CSPL2_HORVD CASP-like protein 2 OS=Hordeum vulgare var. distichum PE=2 SV=1//4.259e-15
Unigene9582_All	44.2306	0.519053	6.1303	0.00033879	0.0017343	-//-
Unigene3392_All	24.92	0.510544	5.3265	0.00011509	0.00064119	-//-
Unigene282_All	17.8978	0.496965	4.8878	5.46e-05	0.0003235	sp|Q5F416|TIPIN_CHICK TIMELESS-interacting protein OS=Gallus gallus GN=TIPIN PE=2 SV=1//2.60045e-09
Unigene8426_All	57.481	0.479126	6.6239	2.76e-09	2.93e-08	sp|Q8LGD5|MKS1_ARATH Protein MKS1 OS=Arabidopsis thaliana GN=MKS1 PE=1 SV=2//1.56152e-16
Unigene4048_All	445.607	0.453541	9.6576	1.37e-24	4.07e-23	sp|Q8RYJ9|CML23_ORYSJ Putative calcium-binding protein CML23 OS=Oryza sativa subsp. japonica GN=CML23 PE=3 SV=1//5.61854e-30
Unigene1153_All	93.7116	0.407396	7.563	1.91e-08	1.85e-07	sp|Q9LW86|SUT34_ARATH Probable sulfate transporter 3.4 OS=Arabidopsis thaliana GN=SULTR3;4 PE=2 SV=1//1.18021e-54
Unigene8846_All	16.441	0.393111	5.1035	0.00036692	0.0018674	sp|Q8L7W8|FUCO2_ARATH Alpha-L-fucosidase 2 OS=Arabidopsis thaliana GN=At4g34260 PE=2 SV=1//9.79833e-53
Unigene5267_All	6.61728	0.353298	3.9446	0.00090418	0.0042232	sp|Q8LGE9|CSTR1_ARATH CMP-sialic acid transporter 1 OS=Arabidopsis thaliana GN=At5g41760 PE=2 SV=1//0
Unigene6451_All	29.7168	0.310054	6.2999	0.00015177	0.00082808	sp|P39869|NIA_LOTJA Nitrate reductase [NADH] OS=Lotus japonicus GN=NIA PE=3 SV=1//2.64115e-60
Unigene7254_All	345.406	0.309028	9.8437	2.25e-52	1.45e-50	sp|O64495|SDD1_ARATH Subtilisin-like protease SDD1 OS=Arabidopsis thaliana GN=SDD1 PE=2 SV=1//3.09236e-47
Unigene16486_All	60.5915	0.303671	7.3578	8.07e-14	1.27e-12	sp|Q06915|EA6_ARATH Probable glucan endo-1,3-beta-glucosidase A6 OS=Arabidopsis thaliana GN=A6 PE=2 SV=1//9.45319e-81
Unigene10325_All	864.329	0.29136	11.252	1.24e-108	1.64e-106	sp|P27061|PPA1_SOLLC Acid phosphatase 1 OS=Solanum lycopersicum GN=APS1 PE=2 SV=1//1.68888e-64
Unigene4706_All	424.991	0.271597	10.329	1.23e-34	5.29e-33	sp|Q67Y83|SCP51_ARATH Serine carboxypeptidase-like 51 OS=Arabidopsis thaliana GN=SCPL51 PE=2 SV=2//9.41692e-63
Unigene13426_All	47.8412	0.261463	7.2328	3.7e-07	3.03e-06	-//-
Unigene7576_All	135.641	0.212985	9.0322	7.54e-18	1.58e-16	sp|Q05736|PR1_ASPOF Pathogenesis-related protein 1 OS=Asparagus officinalis GN=PR1 PE=2 SV=1//6.59634e-16
Unigene16469_All	29.3205	0.205189	6.8761	5.31e-06	3.72e-05	sp|P41820|BFR1_SCHPO Brefeldin A resistance protein OS=Schizosaccharomyces pombe (strain 972 / ATCC 24843) GN=bfr1 PE=1 SV=1//2.61698e-33
Unigene4318_All	549.192	0.201646	11.129	6.31e-52	4.02e-50	sp|P30617|LEC_GALNI Mannose-specific lectin OS=Galanthus nivalis PE=1 SV=1//8.75157e-28
Unigene4398_All	400.835	0.200206	10.685	1.72e-41	9.07e-40	sp|Q6BJ25|EF2_DEBHA Elongation factor 2 OS=Debaryomyces hansenii (strain ATCC 36239 / CBS 767 / JCM 1990 / NBRC 0083 / IGC 2968) GN=EFT1 PE=3 SV=1//1.94928e-85
Unigene5835_All	233.147	0.192355	9.9606	4.65e-30	1.75e-28	sp|Q7PC80|PDR1_ORYSJ Probable pleiotropic drug resistance protein 1 OS=Oryza sativa subsp. japonica GN=PDR1 PE=3 SV=1//5.96272e-110
Unigene15285_All	37.6463	0.184643	7.3889	9.72e-08	8.59e-07	-//-
Unigene9257_All	351.039	0.183916	10.616	4.57e-40	2.31e-38	sp|Q12335|PST2_YEAST Protoplast secreted protein 2 OS=Saccharomyces cerevisiae (strain ATCC 204508 / S288c) GN=PST2 PE=1 SV=1//2.34377e-54
Unigene11440_All	51.3093	0.135014	8.2873	3.42e-12	4.74e-11	sp|P26990|ARF6_CHICK ADP-ribosylation factor 6 OS=Gallus gallus GN=ARF6 PE=2 SV=3//6.01726e-100
Unigene5765_All	10.2852	0.125577	6.0732	0.00043692	0.0021903	-//-
Unigene11353_All	154.838	0.113477	10.131	2.54e-31	9.9e-30	sp|Q9LVI6|RLK90_ARATH Probable inactive receptor kinase RLK902 OS=Arabidopsis thaliana GN=RLK902 PE=1 SV=1//5.82387e-47
Unigene13345_All	374.515	0.102146	11.558	2.07e-64	1.53e-62	sp|P42894|ENO_NEOFR Enolase OS=Neocallimastix frontalis PE=3 SV=1//0
Unigene9914_All	11.5969	0.0978661	6.606	2.91e-05	0.00018144	sp|Q01588|RFA1_XENLA Replication protein A 70 kDa DNA-binding subunit OS=Xenopus laevis GN=rpa1 PE=1 SV=1//2.28347e-63
Unigene16257_All	209.397	0.0904156	10.895	3.81e-46	2.19e-44	sp|Q9HDX2|YKN3_SCHPO Uncharacterized lactate 2-monooxygenase PB1A11.03 OS=Schizosaccharomyces pombe (strain 972 / ATCC 24843) GN=SPAPB1A11.03 PE=2 SV=1//2.2251e-63
Unigene5906_All	72.7148	0.088755	9.3955	1.68e-21	4.27e-20	sp|P25297|PHO84_YEAST Inorganic phosphate transporter PHO84 OS=Saccharomyces cerevisiae (strain ATCC 204508 / S288c) GN=PHO84 PE=1 SV=2//2.78273e-138
Unigene10025_All	231.123	0	8.5103	1.21e-40	6.24e-39	sp|P79008|TBB_COPC7 Tubulin beta chain OS=Coprinopsis cinerea (strain Okayama-7 / 130 / ATCC MYA-4618 / FGSC 9003) GN=CC1G_04743 PE=3 SV=1//1.72149e-177
Unigene10303_All	199.965	0	8.8091	7.19e-48	4.27e-46	-//-
Unigene10422_All	45.9816	0	6.8629	3.52e-16	6.45e-15	sp|P48009|SPN4_SCHPO Septin homolog spn4 OS=Schizosaccharomyces pombe (strain 972 / ATCC 24843) GN=spn4 PE=1 SV=1//8.08793e-154
Unigene10520_All	136.711	0	7.1603	3.81e-19	8.57e-18	sp|P62752|RL23A_RAT 60S ribosomal protein L23a OS=Rattus norvegicus GN=Rpl23a PE=2 SV=1//2.76103e-54
Unigene10603_All	27.3939	0	4.3966	0.00049679	0.0024536	sp|P26197|ACT2_ABSGL Actin-2 OS=Absidia glauca GN=ACT2 PE=3 SV=1//3.14257e-60
Unigene10733_All	121.545	0	7.3	1.02e-20	2.49e-19	-//-
Unigene11367_All	68.8561	0	6.7699	2.4e-15	4.18e-14	-//-
Unigene11542_All	48.0491	0	6.5045	3.38e-13	5.08e-12	sp|Q8GXG1|ASPGB_ARATH Probable isoaspartyl peptidase/L-asparaginase 2 OS=Arabidopsis thaliana GN=At3g16150 PE=2 SV=2//2.62694e-160
Unigene11703_All	58.2793	0	6.3871	2.41e-12	3.37e-11	sp|O14145|TPS2_SCHPO Trehalose-phosphatase OS=Schizosaccharomyces pombe (strain 972 / ATCC 24843) GN=tps2 PE=2 SV=1//1.07572e-13
Unigene11713_All	242.898	0	7.3983	6.79e-22	1.77e-20	-//-
Unigene11817_All	38.6584	0	5.8362	5.09e-09	5.26e-08	sp|Q9BGI2|PRDX4_BOVIN Peroxiredoxin-4 OS=Bos taurus GN=PRDX4 PE=2 SV=1//6.54797e-77
Unigene11888_All	21.5847	0	5.715	2.03e-08	1.95e-07	sp|Q02817|MUC2_HUMAN Mucin-2 OS=Homo sapiens GN=MUC2 PE=1 SV=2//6.31984e-06
Unigene11916_All	6.09715	0	4.6089	0.00015879	0.00086347	sp|Q6ZT07|TBCD9_HUMAN TBC1 domain family member 9 OS=Homo sapiens GN=TBC1D9 PE=1 SV=2//1.00554e-37
Unigene11951_All	319.809	0	8.1912	4.37e-34	1.86e-32	sp|Q962U0|RL13A_SPOFR 60S ribosomal protein L13a OS=Spodoptera frugiperda GN=RpL13A PE=2 SV=1//1.71341e-68
Unigene11995_All	57.9847	0	5.2343	2.06e-06	1.53e-05	sp|Q9SVG4|RETOL_ARATH Reticuline oxidase-like protein OS=Arabidopsis thaliana GN=At4g20830 PE=1 SV=2//5.87197e-08
Unigene12060_All	26.598	0	4.8693	3.16e-05	0.00019554	sp|Q5R7L7|RAB5C_PONAB Ras-related protein Rab-5C OS=Pongo abelii GN=RAB5C PE=2 SV=1//7.57164e-30
Unigene1210_All	43.1978	0	4.8015	4.93e-05	0.00029515	-//-
Unigene12126_All	111.693	0	5.9863	7.98e-10	8.86e-09	sp|P34935|GRP78_PIG 78 kDa glucose-regulated protein (Fragment) OS=Sus scrofa GN=HSPA5 PE=2 SV=2//7.05184e-53
Unigene12130_All	1263.17	0	9.54	4.53e-71	3.65e-69	-//-
Unigene12324_All	208.284	0	7.1149	1.16e-18	2.53e-17	sp|Q9HE74|RS23_NEUCR 40S ribosomal protein S23 OS=Neurospora crassa (strain ATCC 24698 / 74-OR23-1A / CBS 708.71 / DSM 1257 / FGSC 987) GN=rps-23 PE=3 SV=1//3.0381e-41
Unigene12379_All	218.682	0	7.7045	5.35e-26	1.73e-24	sp|Q29361|RL35_PIG 60S ribosomal protein L35 OS=Sus scrofa GN=RPL35 PE=2 SV=3//1.91968e-30
Unigene12394_All	20.652	0	4.8022	4.91e-05	0.00029411	sp|P07921|LACP_KLULA Lactose permease OS=Kluyveromyces lactis (strain ATCC 8585 / CBS 2359 / DSM 70799 / NBRC 1267 / NRRL Y-1140 / WM37) GN=LAC12 PE=3 SV=1//9.71313e-16
Unigene12412_All	25.4802	0	4.8473	3.66e-05	0.0002242	sp|Q9ZQ89|UPS2_ARATH Ureide permease 2 OS=Arabidopsis thaliana GN=UPS2 PE=2 SV=2//4.0461e-49
Unigene12438_All	229.277	0	6.573	1.01e-13	1.56e-12	-//-
Unigene12463_All	28.1421	0	4.9364	2e-05	0.00012799	sp|P49100|CYB5_ORYSJ Cytochrome b5 OS=Oryza sativa subsp. japonica GN=Os05g0108800 PE=2 SV=2//1.31321e-27
Unigene12464_All	112.676	0	6.5731	1.01e-13	1.56e-12	-//-
Unigene12599_All	251.029	0	6.8361	6.18e-16	1.12e-14	sp|P30668|TBB_SCHCO Tubulin beta chain OS=Schizophyllum commune GN=TUB-2 PE=3 SV=1//3.04666e-46
Unigene12706_All	4.08061	0	4.546	0.00022607	0.0011928	sp|P98204|ALA1_ARATH Phospholipid-transporting ATPase 1 OS=Arabidopsis thaliana GN=ALA1 PE=1 SV=1//4.86581e-10
Unigene12713_All	32.6461	0	4.5253	0.00025315	0.0013246	-//-
Unigene12722_All	50.2292	0	5.2678	1.55e-06	1.18e-05	sp|Q5ZMH1|SEPT2_CHICK Septin-2 OS=Gallus gallus GN=SEPT2 PE=2 SV=1//3.12826e-43
Unigene12895_All	50.4828	0	6.3401	5.1e-12	6.97e-11	sp|Q9P7I2|KCC1_SCHPO Calcium/calmodulin-dependent protein kinase type I OS=Schizosaccharomyces pombe (strain 972 / ATCC 24843) GN=cmk1 PE=1 SV=1//4.4477e-58
Unigene12903_All	20.3661	0	4.8502	3.59e-05	0.00022056	-//-
Unigene12928_All	14.6687	0	5.2219	2.28e-06	1.68e-05	sp|Q498F0|WDR44_XENLA WD repeat-containing protein 44 OS=Xenopus laevis GN=wdr44 PE=2 SV=1//4.70076e-38
Unigene12951_All	311.08	0	8.957	6.94e-52	4.39e-50	sp|Q84UV8|NEC3_NICLS Bifunctional monodehydroascorbate reductase and carbonic anhydrase nectarin-3 OS=Nicotiana langsdorffii x Nicotiana sanderae GN=NEC3 PE=1 SV=1//5.01232e-64
Unigene13060_All	53.0663	0	6.2	4.26e-11	5.34e-10	sp|P39826|CDC3_CANAX Cell division control protein 3 OS=Candida albicans GN=CDC3 PE=3 SV=1//1.49239e-42
Unigene13083_All	50.3905	0	6.5731	1.01e-13	1.56e-12	sp|Q6Q487|CALX_ASPFU Calnexin homolog OS=Neosartorya fumigata (strain ATCC MYA-4609 / Af293 / CBS 101355 / FGSC A1100) GN=AFUA_4G12850 PE=2 SV=2//2.57026e-132
Unigene13136_All	85.3812	0	7.7733	5.12e-27	1.71e-25	sp|P31049|FAMT_PSEPU Probable fatty acid methyltransferase OS=Pseudomonas putida PE=3 SV=1//4.68371e-41
Unigene13333_All	11.3935	0	4.3485	0.00063071	0.0030513	-//-
Unigene1359_All	59.2289	0	5.0147	1.14e-05	7.59e-05	sp|P10174|COX7_YEAST Cytochrome c oxidase subunit 7 OS=Saccharomyces cerevisiae (strain ATCC 204508 / S288c) GN=COX7 PE=1 SV=3//4.40545e-07
Unigene13791_All	252.59	0	9.1309	5.11e-57	3.54e-55	sp|Q9SH76|PMA6_ARATH ATPase 6, plasma membrane-type OS=Arabidopsis thaliana GN=AHA6 PE=2 SV=1//2.75355e-53
Unigene1382_All	213.304	0	6.7794	1.98e-15	3.46e-14	-//-
Unigene13938_All	4.41152	0	4.3068	0.00077125	0.0036443	sp|Q9LFN6|RH56_ARATH DEAD-box ATP-dependent RNA helicase 56 OS=Arabidopsis thaliana GN=RH56 PE=2 SV=2//4.01525e-109
Unigene14096_All	46.9643	0	5.6188	5.69e-08	5.17e-07	-//-
Unigene14127_All	66.5587	0	7.6926	7.96e-26	2.55e-24	sp|Q12477|PCL9_YEAST PHO85 cyclin-9 OS=Saccharomyces cerevisiae (strain ATCC 204508 / S288c) GN=PCL9 PE=1 SV=1//3.781e-07
Unigene14326_All	71.2277	0	6.6965	1.01e-14	1.69e-13	-//-
Unigene14328_All	19.1255	0	4.8473	3.66e-05	0.0002242	-//-
Unigene14536_All	141.82	0	8.249	3.41e-35	1.51e-33	sp|P49376|ATPB_KLULA ATP synthase subunit beta, mitochondrial OS=Kluyveromyces lactis (strain ATCC 8585 / CBS 2359 / DSM 70799 / NBRC 1267 / NRRL Y-1140 / WM37) GN=ATP2 PE=3 SV=2//0
Unigene14570_All	262.489	0	7.5764	3.37e-24	9.86e-23	sp|P48720|HSP70_BLAEM Heat shock 70 kDa protein OS=Blastocladiella emersonii GN=HSP70 PE=3 SV=1//9.06306e-30
Unigene14755_All	211.503	0	8.1449	3.19e-33	1.3e-31	sp|P78811|UGPA1_SCHPO Probable UTP--glucose-1-phosphate uridylyltransferase OS=Schizosaccharomyces pombe (strain 972 / ATCC 24843) GN=SPCC1322.04 PE=1 SV=2//1.91163e-93
Unigene14937_All	42.4424	0	4.7556	6.6e-05	0.00038523	sp|Q9USQ9|PSB4_SCHPO Probable proteasome subunit beta type-4 OS=Schizosaccharomyces pombe (strain 972 / ATCC 24843) GN=SPBC577.10 PE=2 SV=1//1.01161e-24
Unigene1495_All	10.1598	0	4.7445	7.07e-05	0.00041087	sp|Q68DY1|ZN626_HUMAN Zinc finger protein 626 OS=Homo sapiens GN=ZNF626 PE=2 SV=2//3.95711e-12
Unigene15142_All	85.6239	0	6.4902	4.32e-13	6.45e-12	sp|Q711G1|G6PI_AGABI Glucose-6-phosphate isomerase OS=Agaricus bisporus GN=gpi1 PE=3 SV=1//2.65822e-111
Unigene15165_All	108.316	0	7.0095	1.4e-17	2.84e-16	sp|P05411|JUN_AVIS1 Viral jun-transforming protein OS=Avian sarcoma virus (strain 17) GN=JUN PE=1 SV=2//8.91882e-07
Unigene15169_All	20.7338	0	4.9828	1.44e-05	9.41e-05	-//-
Unigene15350_All	71.0329	0	6.5392	1.84e-13	2.8e-12	sp|Q08DQ2|GFPT2_BOVIN Glucosamine--fructose-6-phosphate aminotransferase [isomerizing] 2 OS=Bos taurus GN=GFPT2 PE=1 SV=1//2.10198e-104
Unigene15436_All	25.0486	0	4.6816	0.00010372	0.00058359	-//-
Unigene15555_All	28.4396	0	4.2619	0.00095255	0.0044236	-//-
Unigene15653_All	151.817	0	7.6128	1.07e-24	3.2e-23	sp|P0CX24|RL20B_YEAST 60S ribosomal protein L20-B OS=Saccharomyces cerevisiae (strain ATCC 204508 / S288c) GN=RPL20B PE=1 SV=1//6.58701e-80
Unigene15692_All	314.652	0	9.9849	4.41e-90	4.47e-88	sp|P18696|PUTX_EMENI Proline-specific permease OS=Emericella nidulans (strain FGSC A4 / ATCC 38163 / CBS 112.46 / NRRL 194 / M139) GN=prnB PE=2 SV=2//2.25159e-104
Unigene15724_All	524.733	0	9.448	1.2e-67	9.36e-66	sp|Q9ZP41|EGC_CITJA EG45-like domain containing protein OS=Citrus jambhiri GN=CjBAp12 PE=1 SV=1//7.37911e-14
Unigene15747_All	27.7261	0	5.0147	1.14e-05	7.59e-05	sp|P27968|NIA7_HORVU Nitrate reductase [NAD(P)H] OS=Hordeum vulgare GN=NAR-7 PE=2 SV=1//2.78143e-34
Unigene15818_All	130.791	0	8.0048	9.74e-31	3.71e-29	sp|Q9STK7|C71AQ_ARATH Cytochrome P450 71A26 OS=Arabidopsis thaliana GN=CYP71A26 PE=3 SV=1//1.3706e-98
Unigene1591_All	41.3197	0	5.891	2.64e-09	2.82e-08	sp|Q9XH44|CET1_TOBAC CEN-like protein 1 OS=Nicotiana tabacum GN=CET1 PE=2 SV=1//1.69965e-08
Unigene15932_All	45.5906	0	6.9829	2.57e-17	5.11e-16	-//-
Unigene15958_All	1362.69	0	10.925	2.01e-147	3.75e-145	sp|O04138|CHI4_ORYSJ Chitinase 4 OS=Oryza sativa subsp. japonica GN=Cht4 PE=2 SV=2//1.96152e-90
Unigene16026_All	251.337	0	8.4902	3.37e-40	1.72e-38	sp|Q9URY4|YI01_SCHPO Putative amidase C869.01 OS=Schizosaccharomyces pombe (strain 972 / ATCC 24843) GN=SPAC869.01 PE=2 SV=1//2.31093e-59
Unigene16140_All	39.8061	0	6.4111	1.63e-12	2.31e-11	-//-
Unigene16142_All	20.8903	0	5.5561	1.08e-07	9.49e-07	sp|P39590|YWBG_BACSU Uncharacterized protein ywbG OS=Bacillus subtilis (strain 168) GN=ywbG PE=3 SV=2//1.42352e-11
Unigene16148_All	12.9592	0	4.8031	4.88e-05	0.00029274	sp|Q01200|PRIA_LENED Protein priA OS=Lentinula edodes GN=priA PE=2 SV=1//4.04868e-26
Unigene16152_All	253.083	0	7.7529	1.04e-26	3.38e-25	sp|O75003|TREPH_GRIFR Trehalose phosphorylase OS=Grifola frondosa PE=1 SV=1//7.31324e-67
Unigene16198_All	122.936	0	7.6258	7.06e-25	2.15e-23	sp|Q00357|TOXA_COCCA Putative HC-toxin efflux carrier TOXA OS=Cochliobolus carbonum GN=TOXA PE=3 SV=1//4.26583e-06
Unigene16230_All	12.8935	0	4.4973	0.00029447	0.0015247	sp|A1C4H2|EGLD_ASPCL Probable endo-beta-1,4-glucanase D OS=Aspergillus clavatus (strain ATCC 1007 / CBS 513.65 / DSM 816 / NCTC 3887 / NRRL 1) GN=eglD PE=3 SV=1//1.12241e-51
Unigene1633_All	38.9073	0	5.8473	4.46e-09	4.64e-08	sp|P05375|PEM2_YEAST Methylene-fatty-acyl-phospholipid synthase OS=Saccharomyces cerevisiae (strain ATCC 204508 / S288c) GN=OPI3 PE=1 SV=1//6.63817e-55
Unigene16436_All	10.8341	0	4.4099	0.00046453	0.0023108	sp|Q9AXT8|CMT1_MAIZE DNA (cytosine-5)-methyltransferase 1 OS=Zea mays GN=MET2A PE=1 SV=1//1.74828e-10
Unigene16458_All	47.3635	0	5.4099	4.42e-07	3.59e-06	sp|P09940|ATIF_CYBJA ATPase inhibitor, mitochondrial OS=Cyberlindnera jadinii PE=1 SV=1//9.19843e-09
Unigene16477_All	105.974	0	6.9998	1.75e-17	3.52e-16	sp|P0CP54|CCPR_CRYNJ Cytochrome c peroxidase, mitochondrial OS=Cryptococcus neoformans var. neoformans serotype D (strain JEC21 / ATCC MYA-565) GN=CCP1 PE=3 SV=1//3.8366e-120
Unigene16629_All	44.7434	0	5.8981	2.42e-09	2.59e-08	sp|Q7Y1Z0|CHI5_ORYSJ Chitinase 5 OS=Oryza sativa subsp. japonica GN=Cht5 PE=2 SV=1//1.11192e-65
Unigene16659_All	35.9726	0	6.75	3.56e-15	6.13e-14	-//-
Unigene16710_All	46.9498	0	5.7197	1.93e-08	1.86e-07	-//-
Unigene16738_All	35.3705	0	5.8383	4.97e-09	5.14e-08	sp|Q99070|GRP2_SORBI Glycine-rich RNA-binding protein 2 OS=Sorghum bicolor GN=GRP2 PE=2 SV=1//4.414e-20
Unigene16754_All	30.7438	0	4.9747	1.53e-05	9.93e-05	-//-
Unigene1871_All	9.64985	0	4.7909	5.28e-05	0.0003137	sp|Q5AVP1|MAND_EMENI Mannan endo-1,4-beta-mannosidase D OS=Emericella nidulans (strain FGSC A4 / ATCC 38163 / CBS 112.46 / NRRL 194 / M139) GN=manD PE=3 SV=1//2.03449e-35
Unigene1908_All	24.9971	0	4.3503	0.00062493	0.0030259	sp|Q05058|RASL_COPCI 24 kDa Ras-like protein OS=Coprinopsis cinerea GN=CC-RAS PE=3 SV=1//4.49523e-15
Unigene1956_All	136.006	0	7.3445	3.05e-21	7.58e-20	sp|P35679|RL4A_SCHPO 60S ribosomal protein L4-A OS=Schizosaccharomyces pombe (strain 972 / ATCC 24843) GN=rpl4a PE=1 SV=2//3.21193e-61
Unigene1959_All	530.015	0	9.14	2.68e-57	1.88e-55	sp|P18253|CYPH_SCHPO Peptidyl-prolyl cis-trans isomerase OS=Schizosaccharomyces pombe (strain 972 / ATCC 24843) GN=ppi1 PE=2 SV=1//2.26871e-69
Unigene2129_All	115.064	0	7.247	4.18e-20	9.89e-19	sp|Q9UT19|METE_SCHPO Probable 5-methyltetrahydropteroyltriglutamate--homocysteine methyltransferase OS=Schizosaccharomyces pombe (strain 972 / ATCC 24843) GN=SPAC9.09 PE=1 SV=1//9.97053e-70
Unigene2142_All	20.0858	0	6.4286	1.22e-12	1.74e-11	sp|O65685|BLH6_ARATH BEL1-like homeodomain protein 6 OS=Arabidopsis thaliana GN=BLH6 PE=2 SV=1//2.06562e-101
Unigene214_All	68.2374	0	6.3948	2.13e-12	2.99e-11	-//-
Unigene2162_All	51.021	0	6.69	1.15e-14	1.91e-13	sp|P36035|JEN1_YEAST Carboxylic acid transporter protein homolog OS=Saccharomyces cerevisiae (strain ATCC 204508 / S288c) GN=JEN1 PE=1 SV=1//1.21035e-36
Unigene2163_All	117.478	0	6.9907	2.15e-17	4.29e-16	sp|Q870C4|ATPF_PARBR ATP synthase subunit 4, mitochondrial OS=Paracoccidioides brasiliensis GN=ATP4 PE=2 SV=1//3.14395e-38
Unigene2212_All	75.488	0	6.4394	1.02e-12	1.47e-11	sp|Q7XPY2|PMA1_ORYSJ Plasma membrane ATPase OS=Oryza sativa subsp. japonica GN=Os04g0656100 PE=2 SV=1//1.20637e-20
Unigene2253_All	150.928	0	7.9412	1.14e-29	4.25e-28	sp|P42769|GSTF1_ARATH Glutathione S-transferase PM239X14 OS=Arabidopsis thaliana PE=2 SV=1//1.73439e-63
Unigene2331_All	38.9378	0	5.7907	8.66e-09	8.7e-08	-//-
Unigene2340_All	146.238	0	7.4688	8.85e-23	2.39e-21	sp|O13966|ACON_SCHPO Aconitate hydratase, mitochondrial OS=Schizosaccharomyces pombe (strain 972 / ATCC 24843) GN=SPAC24C9.06c PE=2 SV=2//2.33368e-82
Unigene2660_All	248.88	0	8.6498	7.04e-44	3.86e-42	sp|P53390|MEP3_YEAST Ammonium transporter MEP3 OS=Saccharomyces cerevisiae (strain ATCC 204508 / S288c) GN=MEP3 PE=1 SV=1//3.53762e-42
Unigene2882_All	210.759	0	8.8555	4.27e-49	2.62e-47	sp|Q10284|HSP75_SCHPO Heat shock protein sks2 OS=Schizosaccharomyces pombe (strain 972 / ATCC 24843) GN=sks2 PE=1 SV=2//1.90627e-153
Unigene3048_All	29.0451	0	6.9035	1.48e-16	2.8e-15	-//-
Unigene3231_All	60.3776	0	5.6823	2.9e-08	2.73e-07	sp|P26197|ACT2_ABSGL Actin-2 OS=Absidia glauca GN=ACT2 PE=3 SV=1//5.55366e-60
Unigene3322_All	117.373	0	6.9797	2.75e-17	5.47e-16	sp|Q8TG23|MBF1_YARLI Putative multi-protein-binding factor 1 OS=Yarrowia lipolytica (strain CLIB 122 / E 150) GN=MBF1 PE=3 SV=1//2.67558e-39
Unigene351_All	15.938	0	6.1334	1.1e-10	1.33e-09	sp|Q9LUB9|Y5813_ARATH BTB/POZ domain-containing protein At5g48130 OS=Arabidopsis thaliana GN=At5g48130 PE=2 SV=1//3.9818e-165
Unigene3700_All	37.5195	0	4.6063	0.00016118	0.00087374	sp|O94681|ODO2_SCHPO Probable dihydrolipoyllysine-residue succinyltransferase component of 2-oxoglutarate dehydrogenase complex, mitochondrial OS=Schizosaccharomyces pombe (strain 972 / ATCC 24843) GN=SPBC776.15c PE=2 SV=1//9.14633e-39
Unigene3725_All	96.7295	0	5.4831	2.22e-07	1.87e-06	sp|P78875|TPP1_SCHPO Trehalose-phosphatase OS=Schizosaccharomyces pombe (strain 972 / ATCC 24843) GN=tpp1 PE=1 SV=2//2.60824e-22
Unigene3796_All	21.3025	0	4.6323	0.00013876	0.00076189	sp|P78586|ARG56_CANAX Protein ARG5,6, mitochondrial OS=Candida albicans GN=ARG5,6 PE=3 SV=1//9.98278e-48
Unigene3853_All	29.1193	0	5.6148	5.94e-08	5.37e-07	-//-
Unigene3916_All	208.046	0	6.808	1.11e-15	1.97e-14	-//-
Unigene4229_All	49.9278	0	6.3644	3.47e-12	4.81e-11	-//-
Unigene4252_All	24.7428	0	5.295	1.23e-06	9.46e-06	-//-
Unigene4390_All	20.933	0	4.4099	0.00046453	0.0023108	sp|Q8BYK4|RDH12_MOUSE Retinol dehydrogenase 12 OS=Mus musculus GN=Rdh12 PE=2 SV=1//5.16952e-17
Unigene4517_All	66.417	0	6.8305	6.95e-16	1.25e-14	sp|P30675|GPA1_COPCO Guanine nucleotide-binding protein subunit alpha OS=Coprinus congregatus GN=CGP1 PE=2 SV=3//1.36634e-135
Unigene4581_All	10.8628	0	4.7287	7.8e-05	0.00044849	-//-
Unigene4584_All	34.3356	0	5.9747	9.27e-10	1.02e-08	-//-
Unigene4644_All	542.291	0	10.923	3.2e-147	5.76e-145	sp|Q92253|RCO3_NEUCR Probable glucose transporter rco-3 OS=Neurospora crassa (strain ATCC 24698 / 74-OR23-1A / CBS 708.71 / DSM 1257 / FGSC 987) GN=rco-3 PE=3 SV=2//8.51135e-140
Unigene4918_All	403.471	0	9.6888	5.92e-77	5.25e-75	sp|Q8H157|PTR19_ARATH Nitrate transporter 1.2 OS=Arabidopsis thaliana GN=NRT1.2 PE=1 SV=1//9.741e-81
Unigene5296_All	7.367	0	5.0472	8.99e-06	6.08e-05	sp|Q9LFN6|RH56_ARATH DEAD-box ATP-dependent RNA helicase 56 OS=Arabidopsis thaliana GN=RH56 PE=2 SV=2//4.01525e-109
Unigene5834_All	68.6865	0	7.7819	3.79e-27	1.28e-25	-//-
Unigene6116_All	17.455	0	5.4468	3.13e-07	2.6e-06	-//-
Unigene6203_All	63.6137	0	5.2678	1.55e-06	1.18e-05	sp|Q9SK39|SBP3_ARATH Probable steroid-binding protein 3 OS=Arabidopsis thaliana GN=MP3 PE=1 SV=1//1.35351e-14
Unigene6277_All	21.1229	0	5.1624	3.7e-06	2.66e-05	-//-
Unigene630_All	27.346	0	4.236	0.0010729	0.0049163	sp|Q9UWE4|RL44_COPCI 60S ribosomal protein L44 OS=Coprinopsis cinerea GN=RPL44 PE=3 SV=3//2.26532e-70
Unigene6319_All	130.505	0	7.9124	3.39e-29	1.24e-27	sp|P50325|CDA_AMYRO Chitin deacetylase OS=Amylomyces rouxii PE=1 SV=1//3.00932e-36
Unigene6405_All	96.8451	0	6.9334	7.72e-17	1.47e-15	sp|Q10489|ODPA_SCHPO Pyruvate dehydrogenase E1 component subunit alpha, mitochondrial OS=Schizosaccharomyces pombe (strain 972 / ATCC 24843) GN=pda1 PE=1 SV=1//4.73919e-96
Unigene6437_All	39.0198	0	5.2343	2.06e-06	1.53e-05	sp|O93869|GYS_NEUCR Glycogen [starch] synthase OS=Neurospora crassa (strain ATCC 24698 / 74-OR23-1A / CBS 708.71 / DSM 1257 / FGSC 987) GN=7F4.080 PE=2 SV=2//8.16525e-65
Unigene6640_All	320.778	0	7.936	1.39e-29	5.16e-28	-//-
Unigene6756_All	26.2308	0	5.6464	4.26e-08	3.91e-07	-//-
Unigene6863_All	67.588	0	5.0537	8.56e-06	5.82e-05	sp|Q5UP73|YR614_MIMIV Putative band 7 family protein R614 OS=Acanthamoeba polyphaga mimivirus GN=MIMI_R614 PE=3 SV=1//2.07658e-12
Unigene6928_All	323.974	0	8.027	4.05e-31	1.56e-29	-//-
Unigene6948_All	59.7302	0	5.2153	2.41e-06	1.77e-05	sp|Q20507|ACBP3_CAEEL Acyl-CoA-binding protein homolog 3 OS=Caenorhabditis elegans GN=acbp-3 PE=2 SV=2//2.78088e-25
Unigene7045_All	6.73803	0	5.4598	2.77e-07	2.31e-06	sp|O67124|RAD50_AQUAE Probable DNA double-strand break repair Rad50 ATPase OS=Aquifex aeolicus (strain VF5) GN=rad50 PE=3 SV=1//4.16537e-10
Unigene7104_All	11.8925	0	5.004	1.24e-05	8.15e-05	-//-
Unigene7213_All	67.104	0	7.2162	9.26e-20	2.15e-18	sp|Q02817|MUC2_HUMAN Mucin-2 OS=Homo sapiens GN=MUC2 PE=1 SV=2//5.26125e-06
Unigene7288_All	17.8757	0	4.693	9.69e-05	0.00054771	-//-
Unigene7327_All	42.1618	0	7.0916	2.04e-18	4.37e-17	sp|I1S2N3|GAOA_GIBZE Galactose oxidase OS=Gibberella zeae (strain PH-1 / ATCC MYA-4620 / FGSC 9075 / NRRL 31084) GN=GAOA PE=3 SV=1//1.20226e-07
Unigene7328_All	137.556	0	8.0776	5.26e-32	2.11e-30	-//-
Unigene732_All	258.583	0	7.5762	3.39e-24	9.9e-23	sp|O74330|RS27_SCHPO 40S ribosomal protein S27 OS=Schizosaccharomyces pombe (strain 972 / ATCC 24843) GN=rps27 PE=2 SV=1//4.7257e-41
Unigene7399_All	49.9216	0	6.7255	5.77e-15	9.81e-14	sp|P50325|CDA_AMYRO Chitin deacetylase OS=Amylomyces rouxii PE=1 SV=1//1.01851e-14
Unigene7509_All	73.8917	0	6.9582	4.46e-17	8.69e-16	sp|P40113|RTM1_YEASX Protein RTM1 OS=Saccharomyces cerevisiae GN=RTM1 PE=3 SV=1//3.38969e-14
Unigene7579_All	68.6273	0	6.2103	3.67e-11	4.63e-10	sp|Q9HFC7|SC61B_YARLI Protein transport protein Sec61 subunit beta OS=Yarrowia lipolytica (strain CLIB 122 / E 150) GN=SBH1 PE=3 SV=1//7.22604e-18
Unigene7613_All	59.1072	0	5.8361	5.09e-09	5.26e-08	sp|Q4P0K3|SNU13_USTMA 13 kDa ribonucleoprotein-associated protein OS=Ustilago maydis (strain 521 / FGSC 9021) GN=SNU13 PE=3 SV=1//1.02463e-64
Unigene7645_All	79.7844	0	6.1825	5.5e-11	6.82e-10	-//-
Unigene7721_All	144.915	0	7.9206	2.49e-29	9.15e-28	sp|Q09717|RANG_SCHPO Ran-specific GTPase-activating protein 1 OS=Schizosaccharomyces pombe (strain 972 / ATCC 24843) GN=sbp1 PE=1 SV=1//2.76018e-60
Unigene7787_All	50.7887	0	5.3795	5.84e-07	4.66e-06	sp|Q9UR17|VTC1_SCHPO Vacuolar transporter chaperone 1 OS=Schizosaccharomyces pombe (strain 972 / ATCC 24843) GN=nrf1 PE=2 SV=1//1.75564e-30
Unigene7805_All	83.2703	0	6.1023	1.7e-10	2e-09	-//-
Unigene7813_All	35.5079	0	5.7945	8.28e-09	8.37e-08	-//-
Unigene7913_All	32.2295	0	6.2296	2.76e-11	3.53e-10	sp|P0C956|GEL4_ASPFU 1,3-beta-glucanosyltransferase gel4 OS=Neosartorya fumigata (strain ATCC MYA-4609 / Af293 / CBS 101355 / FGSC A1100) GN=gel4 PE=3 SV=1//7.59576e-54
Unigene7939_All	341.329	0	8.5002	2.03e-40	1.04e-38	sp|P0CN98|H2A_CRYNJ Histone H2A OS=Cryptococcus neoformans var. neoformans serotype D (strain JEC21 / ATCC MYA-565) GN=HTA1 PE=3 SV=1//1.12282e-47
Unigene7952_All	28.7509	0	4.5618	0.00020715	0.0011032	sp|Q9UWE4|RL44_COPCI 60S ribosomal protein L44 OS=Coprinopsis cinerea GN=RPL44 PE=3 SV=3//3.42872e-69
Unigene7988_All	79.8538	0	6.2783	1.33e-11	1.75e-10	-//-
Unigene807_All	20.814	0	4.7318	7.65e-05	0.0004406	sp|Q9UUM7|HOB3_SCHPO Protein hob3 OS=Schizosaccharomyces pombe (strain 972 / ATCC 24843) GN=hob3 PE=1 SV=1//2.38565e-66
Unigene8122_All	29.5043	0	5.666	3.46e-08	3.22e-07	-//-
Unigene827_All	35.8688	0	4.7786	5.71e-05	0.00033728	sp|Q55C16|UBA1_DICDI Ubiquitin-like modifier-activating enzyme 1 OS=Dictyostelium discoideum GN=uba1 PE=3 SV=1//9.35794e-16
Unigene838_All	138.198	0	6.6581	2.11e-14	3.46e-13	-//-
Unigene859_All	22.4364	0	5.4996	1.89e-07	1.61e-06	sp|P80387|AAKB1_PIG 5&apos;-AMP-activated protein kinase subunit beta-1 (Fragment) OS=Sus scrofa GN=PRKAB1 PE=1 SV=1//1.35566e-07
Unigene8772_All	11.8694	0	4.6131	0.00015502	0.00084465	-//-
Unigene8875_All	98.9901	0	6.122	1.29e-10	1.54e-09	-//-
Unigene8905_All	648.743	0	9.2815	7.52e-62	5.4e-60	sp|P51614|CHIT3_VITVI Acidic endochitinase OS=Vitis vinifera GN=CHIT3 PE=2 SV=1//4.87066e-69
Unigene8973_All	47.3547	0	6.6641	1.88e-14	3.1e-13	-//-
Unigene9048_All	209.33	0	7.5392	1.07e-23	3.06e-22	sp|O80327|TLP1_PYRPY Thaumatin-like protein 1 OS=Pyrus pyrifolia GN=TL1 PE=1 SV=1//9.00995e-40
Unigene9223_All	44.8278	0	5.4099	4.42e-07	3.59e-06	sp|A8N4R7|MTND1_COPC7 1,2-dihydroxy-3-keto-5-methylthiopentene dioxygenase 1 OS=Coprinopsis cinerea (strain Okayama-7 / 130 / ATCC MYA-4618 / FGSC 9003) GN=ADI1-1 PE=3 SV=1//1.54851e-80
Unigene9243_All	142.112	0	6.7197	6.46e-15	1.09e-13	sp|Q3SZ44|NUA4L_BOVIN NADH dehydrogenase [ubiquinone] 1 alpha subcomplex subunit 4-like 2 OS=Bos taurus GN=NDUFA4L2 PE=3 SV=1//7.13849e-13
Unigene9344_All	31.31	0	6.4322	1.15e-12	1.65e-11	sp|B8NHY4|ORDA_ASPFN O-methylsterigmatocystin oxidoreductase OS=Aspergillus flavus (strain ATCC 200026 / FGSC A1120 / NRRL 3357 / JCM 12722 / SRRC 167) GN=ordA PE=2 SV=1//7.9177e-53
Unigene9371_All	48.2932	0	6.2213	3.12e-11	3.97e-10	sp|Q68DY1|ZN626_HUMAN Zinc finger protein 626 OS=Homo sapiens GN=ZNF626 PE=2 SV=2//6.35412e-13
Unigene9505_All	879.619	0	8.8928	4.2e-50	2.6e-48	-//-
Unigene9649_All	47.9033	0	6.573	1.01e-13	1.56e-12	sp|O93869|GYS_NEUCR Glycogen [starch] synthase OS=Neurospora crassa (strain ATCC 24698 / 74-OR23-1A / CBS 708.71 / DSM 1257 / FGSC 987) GN=7F4.080 PE=2 SV=2//7.61503e-113
Unigene9752_All	218.368	0	8.1513	2.43e-33	1.01e-31	sp|Q8NKF4|RL3_ASPFU 60S ribosomal protein L3 OS=Neosartorya fumigata (strain ATCC MYA-4609 / Af293 / CBS 101355 / FGSC A1100) GN=rpl3 PE=1 SV=2//2.11851e-133
Unigene9792_All	28.5787	0	5.6063	6.48e-08	5.83e-07	sp|P38911|FKBP3_YEAST FK506-binding nuclear protein OS=Saccharomyces cerevisiae (strain ATCC 204508 / S288c) GN=FPR3 PE=1 SV=2//1.0977e-17
Unigene9819_All	109.237	0	6.1195	1.34e-10	1.59e-09	sp|Q10421|RS28_SCHPO 40S ribosomal protein S28 OS=Schizosaccharomyces pombe (strain 972 / ATCC 24843) GN=rps28a PE=2 SV=1//4.60226e-23
Unigene9885_All	138.963	0	6.4831	4.88e-13	7.26e-12	-//-
