# Supplementary material for: Deep sequencing–based comparative transcriptional profiles of Cymbidium hybridum roots in response to mycorrhizal and non-mycorrhizal beneficial fungi
Source: BMC Genomics. 2014 Aug 31;15(1):747. doi: 10.1186/1471-2164-15-747 (PMC4162972; doi:10.1186/1471-2164-15-747)
Supplement: Supplementary file 10 — Additional file 10: Table S7-S9: Lists of differentially expressed genes in different C. hybridum- beneficial fungi interactions. (ZIP 486 KB) [file 12864_2014_6428_MOESM10_ESM.zip › Additional file10/Table S8.xlsx]

## Sheet: Table S7
Table S 8 Lists of differentially expressed genes in C. hybridum- ZH3A-3 interaction
Gene_id	RPKM_CyEX22	RPKM_CyEX20	log2.Fold_change.	p.value	q.value.Storey.et.al..2003.	Gene Name
Unigene10000_All	14.7697	2.91325	2.084	0.00035004	0.0038204	sp|Q9LSB1|GUX1_ARATH UDP-glucuronate:xylan alpha-glucuronosyltransferase 1 OS=Arabidopsis thaliana GN=GUX1 PE=2 SV=1//1.52656e-149
Unigene10003_All	93.2033	160.808	-1.0448	0.00012237	0.0014929	sp|O49044|SODC2_MESCR Superoxide dismutase [Cu-Zn] 2 OS=Mesembryanthemum crystallinum GN=SODCC.2 PE=2 SV=1//2.15077e-66
Unigene10017_All	773.631	311.253	1.0556	3.82e-52	4.87e-50	sp|P22242|DRPE_CRAPL Desiccation-related protein PCC13-62 OS=Craterostigma plantagineum PE=2 SV=1//2.25163e-117
Unigene10020_All	21.4891	3.1006	2.535	2.76e-06	4.49e-05	sp|Q9ST02|NAATA_HORVU Nicotianamine aminotransferase A OS=Hordeum vulgare GN=naat-A PE=1 SV=2//1.07084e-103
Unigene10042_All	199.953	54.6462	1.6135	1.58e-28	1.13e-26	sp|P51091|LDOX_MALDO Leucoanthocyanidin dioxygenase OS=Malus domestica GN=ANS PE=2 SV=1//7.24054e-49
Unigene10059_All	28.0267	4.219	2.4739	4.53e-08	9.44e-07	sp|Q0JDC6|INV3_ORYSJ Beta-fructofuranosidase, insoluble isoenzyme 3 OS=Oryza sativa subsp. japonica GN=CIN3 PE=2 SV=1//0
Unigene10069_All	340.532	880.336	-1.6282	1.27e-110	3.63e-108	sp|O48786|C734A_ARATH Cytochrome P450 734A1 OS=Arabidopsis thaliana GN=CYP734A1 PE=2 SV=1//1.47603e-113
Unigene10075_All	41.5997	15.0114	1.2126	4.92e-06	7.68e-05	sp|Q8LFU0|NFYAA_ARATH Nuclear transcription factor Y subunit A-10 OS=Arabidopsis thaliana GN=NFYA10 PE=2 SV=2//8.26598e-38
Unigene10082_All	27.3715	118.668	-2.3741	3.13e-13	1.06e-11	sp|P46687|GASA3_ARATH Gibberellin-regulated protein 3 OS=Arabidopsis thaliana GN=GASA3 PE=2 SV=1//2.05068e-16
Unigene10088_All	66.0464	16.7787	1.7189	2.58e-12	8.13e-11	sp|Q8W486|Y1491_ARATH DUF246 domain-containing protein At1g04910 OS=Arabidopsis thaliana GN=At1g04910 PE=1 SV=1//1.48653e-50
Unigene100_All	46.4429	8.49041	2.1936	5.51e-10	1.44e-08	sp|Q5E9D6|HDHD3_BOVIN Haloacid dehalogenase-like hydrolase domain-containing protein 3 OS=Bos taurus GN=HDHD3 PE=2 SV=1//8.01479e-27
Unigene10106_All	162.069	0	8.8203	7.11e-48	8.36e-46	sp|O74286|ENO_CUNEL Enolase (Fragment) OS=Cunninghamella elegans PE=2 SV=1//0
Unigene10120_All	2.30068	26.6128	-3.7899	2.01e-07	3.82e-06	sp|P55218|METZ_PSEAE O-succinylhomoserine sulfhydrylase OS=Pseudomonas aeruginosa (strain ATCC 15692 / PAO1 / 1C / PRS 101 / LMG 12228) GN=metZ PE=1 SV=1//4.45968e-43
Unigene10147_All	349.451	942.395	-1.6892	4.28e-75	9.49e-73	sp|P13869|CB12_PETHY Chlorophyll a-b binding protein, chloroplastic OS=Petunia hybrida PE=2 SV=1//7.60573e-120
Unigene10152_All	103.472	297.534	-1.7818	4.41e-20	2.23e-18	-//-
Unigene10158_All	221.524	0	8.6184	7.24e-43	7.6e-41	sp|P07267|CARP_YEAST Saccharopepsin OS=Saccharomyces cerevisiae (strain ATCC 204508 / S288c) GN=PEP4 PE=1 SV=1//1.31795e-102
Unigene10160_All	48.3852	0	6.1653	8.45e-11	2.43e-09	-//-
Unigene10169_All	62.9649	132.123	-1.3272	5.44e-10	1.42e-08	sp|Q9X0Y1|P1254_THEMA Phosphorylated carbohydrates phosphatase TM_1254 OS=Thermotoga maritima (strain ATCC 43589 / MSB8 / DSM 3109 / JCM 10099) GN=TM_1254 PE=1 SV=1//1.20434e-08
Unigene10172_All	53.6652	9.22001	2.2832	1.04e-13	3.65e-12	sp|P37890|CBP1_ORYSJ Serine carboxypeptidase 1 OS=Oryza sativa subsp. japonica GN=CBP1 PE=2 SV=1//0
Unigene10193_All	80.865	26.4301	1.3554	1.94e-08	4.22e-07	sp|Q9FV65|CAPPC_FLATR Phosphoenolpyruvate carboxylase 2 OS=Flaveria trinervia GN=PPCC PE=1 SV=1//1.32233e-99
Unigene10196_All	103.395	11.5007	2.9104	7.6e-22	4.21e-20	sp|Q9M2Z5|FBL53_ARATH F-box/LRR-repeat protein At3g48880 OS=Arabidopsis thaliana GN=At3g48880 PE=2 SV=1//9.97409e-20
Unigene10197_All	196.196	647.701	-1.981	4.53e-78	1.02e-75	sp|O04977|FENR1_TOBAC Ferredoxin--NADP reductase, leaf-type isozyme, chloroplastic OS=Nicotiana tabacum GN=PETH PE=2 SV=1//0
Unigene10198_All	245.786	14.4353	3.8318	7.95e-85	1.95e-82	sp|Q9NFZ6|TBB2_ECHMU Tubulin beta-2 chain OS=Echinococcus multilocularis GN=TUB-2 PE=3 SV=1//0
Unigene10199_All	17.6845	63.4377	-2.1008	3.46e-10	9.23e-09	sp|Q9VLP7|MET14_DROME Methyltransferase-like protein 14 homolog OS=Drosophila melanogaster GN=CG7818 PE=2 SV=1//4.40753e-26
Unigene10202_All	24.1243	5.80174	1.798	0.00029368	0.003283	sp|P33079|A10A5_SOYBN Auxin-induced protein 10A5 OS=Glycine max PE=2 SV=1//2.24588e-12
Unigene10213_All	8.5892	24.9525	-1.7965	5.77e-06	8.92e-05	sp|Q54G05|LRRX1_DICDI Putative leucine-rich repeat-containing protein DDB_G0290503 OS=Dictyostelium discoideum GN=DDB_G0290503 PE=4 SV=1//2.71514e-12
Unigene10219_All	9.6184	61.2974	-2.9299	8.08e-12	2.46e-10	sp|Q9SZI6|GAT22_ARATH Putative GATA transcription factor 22 OS=Arabidopsis thaliana GN=GATA22 PE=2 SV=1//1.5047e-25
Unigene10220_All	91.557	32.0357	1.257	8.35e-08	1.68e-06	sp|P0C7P8|LHWL1_ARATH Transcription factor EMB1444 OS=Arabidopsis thaliana GN=EMB1444 PE=2 SV=1//1.44648e-08
Unigene10244_All	23.9709	68.146	-1.7653	1.34e-06	2.31e-05	sp|O22773|TL16_ARATH Thylakoid lumenal 16.5 kDa protein, chloroplastic OS=Arabidopsis thaliana GN=At4g02530 PE=1 SV=3//2.97669e-45
Unigene10248_All	81.2789	159.151	-1.2274	6.29e-13	2.07e-11	sp|Q5QMT0|BGL01_ORYSJ Beta-glucosidase 1 OS=Oryza sativa subsp. japonica GN=BGLU1 PE=2 SV=1//0
Unigene10250_All	67.5316	236.79	-2.0679	4.63e-25	2.89e-23	sp|Q8LCA1|TMP14_ARATH Thylakoid membrane phosphoprotein 14 kDa, chloroplastic OS=Arabidopsis thaliana GN=TMP14 PE=1 SV=2//6.40547e-48
Unigene10259_All	249.224	565.83	-1.4409	5.14e-34	4.36e-32	-//-
Unigene10262_All	75.7442	212.947	-1.7492	4.15e-20	2.11e-18	-//-
Unigene10264_All	27.544	7.89227	1.5453	0.00014993	0.0017927	sp|Q9LHE3|ASPG2_ARATH Protein ASPARTIC PROTEASE IN GUARD CELL 2 OS=Arabidopsis thaliana GN=ASPG2 PE=2 SV=1//9.1742e-27
Unigene10277_All	265.448	37.8314	2.5528	7.09e-72	1.43e-69	sp|P33629|TBA_PRUDU Tubulin alpha chain OS=Prunus dulcis GN=TUBA PE=2 SV=1//0
Unigene10284_All	21.7147	52.3431	-1.5273	6.43e-05	0.00082506	sp|P39590|YWBG_BACSU Uncharacterized protein ywbG OS=Bacillus subtilis (strain 168) GN=ywbG PE=3 SV=2//1.37705e-11
Unigene1029_All	27.2084	63.2116	-1.4741	7.14e-09	1.61e-07	sp|Q38954|PHT21_ARATH Inorganic phosphate transporter 2-1, chloroplastic OS=Arabidopsis thaliana GN=PHT2-1 PE=1 SV=1//0
Unigene10321_All	58.9754	146.794	-1.5736	2.65e-13	9.11e-12	sp|O80934|Y2766_ARATH Uncharacterized protein At2g37660, chloroplastic OS=Arabidopsis thaliana GN=At2g37660 PE=1 SV=2//2.36631e-14
Unigene10327_All	53.0286	0.544038	6.349	1.41e-17	6.13e-16	sp|Q8LF99|XTH6_ARATH Probable xyloglucan endotransglucosylase/hydrolase protein 6 OS=Arabidopsis thaliana GN=XTH6 PE=2 SV=2//6.1647e-139
Unigene10330_All	67.8592	6.46616	3.1336	3.96e-15	1.51e-13	sp|Q8VYI1|SBH1_ARATH Sphingoid base hydroxylase 1 OS=Arabidopsis thaliana GN=SBH1 PE=2 SV=1//7.23489e-138
Unigene10344_All	54.2027	0.171325	8.0475	1.2e-10	3.39e-09	sp|O34918|YOAJ_BACSU Expansin-yoaJ OS=Bacillus subtilis (strain 168) GN=yoaJ PE=1 SV=1//5.59082e-06
Unigene10357_All	2600.68	4700.53	-1.1119	0	0	sp|Q0E4K1|CATA1_ORYSJ Catalase isozyme A OS=Oryza sativa subsp. japonica GN=CATA PE=2 SV=1//0
Unigene10364_All	26.0086	54.8189	-1.3336	6.41e-05	0.00082352	-//-
Unigene10369_All	42.1382	7.75388	2.1842	6.84e-10	1.75e-08	sp|Q9M6E2|DBAT_TAXCU 10-deacetylbaccatin III 10-O-acetyltransferase OS=Taxus cuspidata PE=1 SV=1//1.01004e-51
Unigene10392_All	55.135	1.084	5.4106	4.96e-22	2.77e-20	sp|Q9AV71|CESA7_ORYSJ Cellulose synthase A catalytic subunit 7 [UDP-forming] OS=Oryza sativa subsp. japonica GN=CESA7 PE=2 SV=1//0
Unigene10398_All	67.4	115.64	-1.0368	7.15e-05	0.00090899	sp|Q940U6|FLU_ARATH Protein FLUORESCENT IN BLUE LIGHT, chloroplastic OS=Arabidopsis thaliana GN=FLU PE=1 SV=1//5.448e-99
Unigene103_All	199.737	31.083	2.426	4.75e-23	2.76e-21	sp|Q8RZX9|Y1934_ORYSJ AP2/ERF and B3 domain-containing protein Os01g0693400 OS=Oryza sativa subsp. japonica GN=Os01g0693400 PE=2 SV=1//7.92045e-58
Unigene10403_All	28.6382	85.7792	-1.8406	6.34e-08	1.3e-06	sp|Q67YC9|Y4141_ARATH Uncharacterized protein At4g14100 OS=Arabidopsis thaliana GN=At4g14100 PE=2 SV=1//4.73694e-61
Unigene10406_All	30.4348	11.7535	1.1147	6.04e-05	0.0007792	sp|Q9FHK4|Y5519_ARATH Uncharacterized protein At5g05190 OS=Arabidopsis thaliana GN=Y-1 PE=1 SV=1//2.87755e-14
Unigene10410_All	141.635	0	8.4132	2.71e-38	2.57e-36	sp|Q8H6G8|PHT18_ORYSJ Probable inorganic phosphate transporter 1-8 OS=Oryza sativa subsp. japonica GN=PHT1-8 PE=2 SV=1//3.66006e-84
Unigene10451_All	12.868	31.3371	-1.542	0.00024308	0.0027737	sp|Q8LFV3|DOF33_ARATH Dof zinc finger protein DOF3.3 OS=Arabidopsis thaliana GN=DOF3.3 PE=1 SV=2//3.0103e-63
Unigene10459_All	67.2133	284.273	-2.3384	4.59e-25	2.88e-23	-//-
Unigene10460_All	169.92	70.7945	1.0052	7.18e-07	1.29e-05	-//-
Unigene10463_All	231.27	0	7.7615	1.15e-26	7.69e-25	-//-
Unigene10467_All	41.5537	81.4091	-1.2282	2.37e-07	4.48e-06	sp|A4IF69|NHLC2_BOVIN NHL repeat-containing protein 2 OS=Bos taurus GN=NHLRC2 PE=2 SV=1//4.08364e-06
Unigene10480_All	14.842	1.52844	3.0216	8.06e-05	0.0010201	-//-
Unigene10482_All	55.2074	194.496	-2.0748	1.95e-46	2.18e-44	sp|Q39102|FTSH1_ARATH ATP-dependent zinc metalloprotease FTSH 1, chloroplastic OS=Arabidopsis thaliana GN=FTSH1 PE=1 SV=2//0
Unigene10496_All	144.774	448.242	-1.8884	6.2e-49	7.35e-47	sp|P11402|ATPD_SPIOL ATP synthase delta chain, chloroplastic OS=Spinacia oleracea GN=ATPD PE=1 SV=2//8.67084e-13
Unigene10512_All	43.7432	177.403	-2.2778	1.03e-30	8.22e-29	sp|P80680|FTRV_MAIZE Ferredoxin-thioredoxin reductase, variable chain OS=Zea mays PE=1 SV=1//1.55139e-29
Unigene10559_All	75.3911	141.442	-1.1657	5.35e-14	1.91e-12	sp|Q9CAG8|FBK28_ARATH F-box/kelch-repeat protein At1g67480 OS=Arabidopsis thaliana GN=At1g67480 PE=2 SV=1//4.89911e-137
Unigene10567_All	51.1115	6.17375	2.7915	2.11e-05	0.00029598	-//-
Unigene10603_All	179.312	0	7.1195	1.4e-18	6.45e-17	sp|P26197|ACT2_ABSGL Actin-2 OS=Absidia glauca GN=ACT2 PE=3 SV=1//3.14257e-60
Unigene10649_All	2865.15	7430.08	-1.6327	0	0	sp|P12062|CB26_PETSP Chlorophyll a-b binding protein 37, chloroplastic OS=Petunia sp. GN=CAB37 PE=3 SV=1//4.74303e-171
Unigene10685_All	20.9043	37.6134	-1.1054	0.00042802	0.0045658	sp|O24133|CHLD_TOBAC Magnesium-chelatase subunit chlD, chloroplastic OS=Nicotiana tabacum GN=CHLD PE=2 SV=1//0
Unigene10686_All	114.07	1160.24	-3.6044	0	0	sp|P31752|ASNS_ASPOF Asparagine synthetase [glutamine-hydrolyzing] OS=Asparagus officinalis PE=2 SV=2//0
Unigene1068_All	81.6045	193.252	-1.5017	2.18e-10	5.99e-09	-//-
Unigene10694_All	17.7245	5.10214	1.5386	0.0003842	0.0041466	sp|Q8R116|NOTUM_MOUSE Protein notum homolog OS=Mus musculus GN=Notum PE=2 SV=2//4.09684e-19
Unigene10707_All	83.2738	178.649	-1.3591	1.65e-07	3.21e-06	sp|Q7XTF8|COPT6_ORYSJ Copper transporter 6 OS=Oryza sativa subsp. japonica GN=COPT6 PE=2 SV=1//2.07628e-26
Unigene10727_All	400.415	46.8921	2.8361	1.98e-90	5.24e-88	sp|Q688R3|C3H33_ORYSJ Zinc finger CCCH domain-containing protein 33 OS=Oryza sativa subsp. japonica GN=Os05g0128200 PE=2 SV=1//1.07218e-106
Unigene10730_All	225.285	48.9986	1.943	4.42e-19	2.13e-17	sp|Q9LHJ8|SAP5_ARATH Zinc finger A20 and AN1 domain-containing stress-associated protein 5 OS=Arabidopsis thaliana GN=SAP5 PE=2 SV=1//1.97392e-50
Unigene10735_All	67.4652	2.13309	4.7252	6.4e-12	1.96e-10	-//-
Unigene10736_All	21.7459	46.9915	-1.3696	4.74e-05	0.00062034	sp|Q8R3J4|MTER1_MOUSE mTERF domain-containing protein 1, mitochondrial OS=Mus musculus GN=Mterfd1 PE=2 SV=1//7.88116e-08
Unigene10758_All	30.4675	9.38411	1.441	0.00025687	0.0029166	-//-
Unigene10796_All	44.7032	128.547	-1.7818	4.11e-10	1.08e-08	sp|P16273|PRPX_HORVU Pathogen-related protein OS=Hordeum vulgare PE=2 SV=2//2.23261e-71
Unigene10809_All	25.8033	92.3443	-2.0974	5.98e-20	2.98e-18	sp|Q9S713|STT7_ARATH Serine/threonine-protein kinase STN7, chloroplastic OS=Arabidopsis thaliana GN=STN7 PE=1 SV=1//0
Unigene10816_All	470.316	133.234	1.5617	1.11e-51	1.38e-49	sp|O49499|CAMT4_ARATH Probable caffeoyl-CoA O-methyltransferase At4g34050 OS=Arabidopsis thaliana GN=At4g34050 PE=2 SV=1//4.50148e-141
Unigene10836_All	228.828	68.3576	1.4851	9.49e-39	9.13e-37	sp|O48786|C734A_ARATH Cytochrome P450 734A1 OS=Arabidopsis thaliana GN=CYP734A1 PE=2 SV=1//2.30844e-110
Unigene10843_All	77.4994	0	5.9161	2.28e-09	5.54e-08	-//-
Unigene10857_All	58.3961	0	7.2325	8.32e-20	4.13e-18	sp|P41764|G6PD_EMENI Glucose-6-phosphate 1-dehydrogenase OS=Emericella nidulans (strain FGSC A4 / ATCC 38163 / CBS 112.46 / NRRL 194 / M139) GN=gsdA PE=3 SV=2//0
Unigene10862_All	7.83015	110.687	-4.0792	1.78e-33	1.49e-31	sp|Q8GZ38|UNE10_ARATH Transcription factor UNE10 OS=Arabidopsis thaliana GN=UNE10 PE=2 SV=1//1.05014e-53
Unigene10875_All	450.383	0	9.1858	2.15e-58	3.11e-56	sp|P0CX40|RS8B_YEAST 40S ribosomal protein S8-B OS=Saccharomyces cerevisiae (strain ATCC 204508 / S288c) GN=RPS8B PE=1 SV=1//4.07819e-98
Unigene10882_All	11.2796	29.0735	-1.6239	0.00012641	0.0015346	sp|P47924|RIBBA_ARATH Riboflavin biosynthesis protein ribBA, chloroplastic OS=Arabidopsis thaliana GN=RIBBA PE=2 SV=2//0
Unigene10930_All	34.4917	9.69581	1.5729	1.22e-08	2.7e-07	-//-
Unigene10940_All	1.34221	11.7932	-3.3932	4.37e-05	0.00057727	-//-
Unigene10943_All	17.2308	2.08509	2.7889	8.52e-07	1.51e-05	-//-
Unigene10959_All	7.84763	76.8758	-3.5501	1.55e-32	1.26e-30	sp|Q8VYJ1|MENE_ARATH 2-succinylbenzoate--CoA ligase, chloroplastic/peroxisomal OS=Arabidopsis thaliana GN=AAE14 PE=1 SV=1//0
Unigene10963_All	45.6756	92.8834	-1.2819	7.05e-10	1.8e-08	sp|Q8VYJ1|MENE_ARATH 2-succinylbenzoate--CoA ligase, chloroplastic/peroxisomal OS=Arabidopsis thaliana GN=AAE14 PE=1 SV=1//0
Unigene10975_All	0	10.3071	-6.169	2.25e-09	5.5e-08	sp|Q9C552|PUM23_ARATH Pumilio homolog 23 OS=Arabidopsis thaliana GN=APUM23 PE=2 SV=1//0
Unigene10989_All	68.0853	28.2334	1.012	5.88e-13	1.94e-11	-//-
Unigene11039_All	39.5098	2.95437	3.4833	4.75e-13	1.58e-11	sp|Q67UL3|PIN1C_ORYSJ Probable auxin efflux carrier component 1c OS=Oryza sativa subsp. japonica GN=PIN1C PE=2 SV=1//5.12983e-167
Unigene11063_All	141.399	305.444	-1.3691	3.4e-35	2.94e-33	sp|Q3A097|TOLB_PELCD Protein TolB OS=Pelobacter carbinolicus (strain DSM 2380 / Gra Bd 1) GN=tolB PE=3 SV=1//3.0132e-15
Unigene11077_All	0.0152595	7.83292	-9.2616	6.75e-05	0.00086388	sp|Q9LFN6|RH56_ARATH DEAD-box ATP-dependent RNA helicase 56 OS=Arabidopsis thaliana GN=RH56 PE=2 SV=2//1.5093e-109
Unigene11096_All	10.4556	31.1063	-1.8309	1.06e-05	0.00015784	-//-
Unigene11130_All	19.5824	50.1434	-1.6144	4.29e-08	8.98e-07	sp|Q9C9A6|PUB10_ARATH U-box domain-containing protein 10 OS=Arabidopsis thaliana GN=PUB10 PE=2 SV=1//4.04325e-143
Unigene11163_All	13.8714	4.46074	1.3788	2.05e-05	0.0002888	sp|Q810W7|MAST1_RAT Microtubule-associated serine/threonine-protein kinase 1 OS=Rattus norvegicus GN=Mast1 PE=2 SV=1//1.57296e-84
Unigene11188_All	29.7877	11.6919	1.0913	0.00035298	0.0038489	sp|Q3SWX0|NIPA2_BOVIN Magnesium transporter NIPA2 OS=Bos taurus GN=NIPA2 PE=2 SV=1//2.7318e-80
Unigene11205_All	100.885	510.553	-2.5973	4.47e-214	2.36e-211	sp|P45582|BGAL_ASPOF Beta-galactosidase OS=Asparagus officinalis PE=2 SV=1//0
Unigene11216_All	71.9545	169.822	-1.4968	2.36e-10	6.46e-09	-//-
Unigene11235_All	52.0233	21.7368	1.0011	5.63e-06	8.71e-05	sp|Q94B55|XB31_ARATH Putative E3 ubiquitin-protein ligase XBAT31 OS=Arabidopsis thaliana GN=XBAT31 PE=2 SV=1//0
Unigene11249_All	15.3041	50.3349	-1.9756	4.74e-05	0.00062034	sp|Q93VA3|CYC6_ARATH Cytochrome c6, chloroplastic OS=Arabidopsis thaliana GN=petJ PE=1 SV=1//1.63692e-55
Unigene11258_All	648.049	2014.89	-1.8945	5.51e-306	4.21e-303	sp|P93431|RCA_ORYSJ Ribulose bisphosphate carboxylase/oxygenase activase, chloroplastic OS=Oryza sativa subsp. japonica GN=RCA PE=1 SV=2//0
Unigene11259_All	312.634	1660.23	-2.6668	0	0	sp|Q7X999|RCA2_LARTR Ribulose bisphosphate carboxylase/oxygenase activase 2, chloroplastic OS=Larrea tridentata GN=RCA2 PE=2 SV=1//0
Unigene11284_All	37.7341	96.8679	-1.6181	1.28e-16	5.3e-15	sp|Q0JCU7|ZEP_ORYSJ Zeaxanthin epoxidase, chloroplastic OS=Oryza sativa subsp. japonica GN=ZEP PE=2 SV=1//0
Unigene11309_All	18.8946	44.4895	-1.4934	7.23e-06	0.00010955	sp|O23310|NFYB3_ARATH Nuclear transcription factor Y subunit B-3 OS=Arabidopsis thaliana GN=NFYB3 PE=2 SV=1//4.1016e-52
Unigene11322_All	12.2305	38.4986	-1.9123	4.08e-07	7.5e-06	sp|Q9C7Z9|SCP18_ARATH Serine carboxypeptidase-like 18 OS=Arabidopsis thaliana GN=SCPL18 PE=2 SV=2//6.42568e-156
Unigene11336_All	122.747	31.1866	1.7187	1.34e-16	5.5e-15	sp|Q52QH4|NAC68_ORYSJ NAC domain-containing protein 68 OS=Oryza sativa subsp. japonica GN=NAC68 PE=2 SV=1//2.28983e-111
Unigene11396_All	26.0814	5.48952	1.9903	0.00037313	0.0040398	-//-
Unigene11413_All	19.2459	50.8637	-1.66	8.31e-07	1.48e-05	-//-
Unigene11474_All	42.094	14.0177	1.3284	2.19e-08	4.73e-07	sp|Q9M3B0|PME34_ARATH Probable pectinesterase/pectinesterase inhibitor 34 OS=Arabidopsis thaliana GN=PME34 PE=2 SV=1//0
Unigene11480_All	89.9816	275.694	-1.8733	9.73e-62	1.52e-59	sp|Q9LI74|CHUP1_ARATH Protein CHUP1, chloroplastic OS=Arabidopsis thaliana GN=CHUP1 PE=1 SV=1//0
Unigene11499_All	7.22908	35.166	-2.5402	5.68e-05	0.00073589	-//-
Unigene11528_All	2.8742	10.0483	-2.0637	0.00020899	0.0024287	sp|Q10580|SWAP_CAEEL Protein SWAP OS=Caenorhabditis elegans GN=swp-1 PE=2 SV=1//4.11273e-13
Unigene11553_All	32.7802	58.4181	-1.0915	0.00015506	0.0018524	-//-
Unigene11556_All	37.8114	8.7299	1.8568	3.91e-10	1.03e-08	-//-
Unigene11581_All	47.3688	16.4374	1.269	2.14e-05	0.00029976	sp|Q3I409|G3O23_WHEAT Gibberellin 3-beta-dioxygenase 2-3 OS=Triticum aestivum GN=GA3ox2-3 PE=2 SV=1//7.70345e-85
Unigene1160_All	154.243	4.56496	4.8205	1.09e-12	3.55e-11	sp|P53416|BBS_PHASS Bibenzyl synthase OS=Phalaenopsis sp. GN=BIBSY212 PE=2 SV=1//1.18795e-61
Unigene11625_All	57.3324	13.3137	1.8485	1.15e-06	2.01e-05	-//-
Unigene11649_All	467.028	167.874	1.2182	2.17e-18	9.81e-17	sp|Q42971|ENO_ORYSJ Enolase OS=Oryza sativa subsp. japonica GN=ENO1 PE=1 SV=2//1.25471e-31
Unigene11665_All	432.058	102.277	1.8208	7.82e-68	1.42e-65	sp|Q9SB81|PER42_ARATH Peroxidase 42 OS=Arabidopsis thaliana GN=PER42 PE=1 SV=2//0
Unigene11667_All	15.0209	1.85973	2.7559	0.00047393	0.0049556	-//-
Unigene11680_All	41.5411	85.0623	-1.2919	7.17e-08	1.46e-06	sp|Q9SX20|PTR18_ARATH Probable nitrite transporter At1g68570 OS=Arabidopsis thaliana GN=At1g68570 PE=2 SV=1//0
Unigene11692_All	21.541	56.5673	-1.6508	2.15e-06	3.56e-05	sp|Q9LYA9|CP41A_ARATH Chloroplast stem-loop binding protein of 41 kDa a, chloroplastic OS=Arabidopsis thaliana GN=CSP41A PE=1 SV=1//5.27404e-175
Unigene11750_All	165.065	36.2388	1.9295	2.91e-24	1.8e-22	sp|P33629|TBA_PRUDU Tubulin alpha chain OS=Prunus dulcis GN=TUBA PE=2 SV=1//0
Unigene1176_All	61.6612	155.16	-1.5893	0.00017804	0.0021014	-//-
Unigene11780_All	87.2239	35.8195	1.026	1.37e-16	5.61e-15	sp|Q8L7V3|PMTQ_ARATH Probable methyltransferase PMT26 OS=Arabidopsis thaliana GN=At5g64030 PE=1 SV=1//0
Unigene1179_All	80.8224	19.6227	1.7843	2.79e-06	4.54e-05	sp|P68428|H32_WHEAT Histone H3.2 OS=Triticum aestivum PE=1 SV=2//7.72454e-49
Unigene11811_All	42.8313	13.2348	1.4364	4.58e-12	1.41e-10	sp|Q9FLG1|BXL4_ARATH Beta-D-xylosidase 4 OS=Arabidopsis thaliana GN=BXL4 PE=1 SV=1//0
Unigene11844_All	235.926	96.8358	1.0268	7.71e-30	5.89e-28	sp|P37830|G6PD_SOLTU Glucose-6-phosphate 1-dehydrogenase, cytoplasmic isoform OS=Solanum tuberosum GN=G6PDH PE=2 SV=1//0
Unigene11849_All	15.9003	286.874	-4.4312	1.5e-130	5.27e-128	sp|P45582|BGAL_ASPOF Beta-galactosidase OS=Asparagus officinalis PE=2 SV=1//0
Unigene11861_All	18.3795	7.35486	1.0634	5.03e-08	1.04e-06	sp|Q8LK56|DME_ARATH Transcriptional activator DEMETER OS=Arabidopsis thaliana GN=DME PE=1 SV=2//2.06694e-44
Unigene11883_All	187.141	327.097	-1.0635	3.81e-29	2.79e-27	sp|Q7F9I1|CLPC1_ORYSJ Chaperone protein ClpC1, chloroplastic OS=Oryza sativa subsp. japonica GN=CLPC1 PE=2 SV=2//0
Unigene11898_All	24.7437	10.2077	1.0195	1.76e-06	2.96e-05	sp|Q5N749|MOR1_ORYSJ Protein MOR1 OS=Oryza sativa subsp. japonica GN=MOR1 PE=2 SV=1//0
Unigene11901_All	53.1881	20.1632	1.1414	1.88e-08	4.09e-07	sp|Q948T9|RBOHB_SOLTU Respiratory burst oxidase homolog protein B OS=Solanum tuberosum GN=RBOHB PE=1 SV=1//0
Unigene11907_All	108.427	195.835	-1.1109	4.27e-09	1e-07	sp|O80934|Y2766_ARATH Uncharacterized protein At2g37660, chloroplastic OS=Arabidopsis thaliana GN=At2g37660 PE=1 SV=2//6.11327e-148
Unigene11908_All	152.246	293.581	-1.2053	1.68e-21	9.15e-20	sp|Q8S7E1|CAO_ORYSJ Chlorophyllide a oxygenase, chloroplastic OS=Oryza sativa subsp. japonica GN=CAO PE=2 SV=1//0
Unigene11910_All	40.8224	78.2399	-1.1965	7.35e-07	1.31e-05	sp|Q43793|G6PDC_TOBAC Glucose-6-phosphate 1-dehydrogenase, chloroplastic OS=Nicotiana tabacum PE=2 SV=1//0
Unigene11919_All	68.5572	23.3721	1.2946	1.28e-09	3.2e-08	sp|Q766C3|NEP1_NEPGR Aspartic proteinase nepenthesin-1 OS=Nepenthes gracilis GN=nep1 PE=1 SV=1//4.31162e-31
Unigene11923_All	145	247.705	-1.0305	8.15e-09	1.84e-07	sp|Q9LQ73|PX11C_ARATH Peroxisomal membrane protein 11C OS=Arabidopsis thaliana GN=PEX11C PE=1 SV=1//8.68492e-118
Unigene11943_All	45.5584	90.841	-1.2536	5.03e-11	1.47e-09	sp|Q9SZ67|WRK19_ARATH Probable WRKY transcription factor 19 OS=Arabidopsis thaliana GN=WRKY19 PE=2 SV=1//5.9319e-49
Unigene11944_All	50.2736	0	5.0648	8.75e-06	0.0001314	-//-
Unigene11965_All	358.106	81.803	1.8722	2.41e-20	1.25e-18	sp|Q76MV0|H32_TOBAC Histone H3.2 OS=Nicotiana tabacum GN=B34 PE=1 SV=1//1.41735e-80
Unigene1200_All	33.7045	0	6.285	1.46e-11	4.38e-10	sp|A0PYP3|GPMI_CLONN 2,3-bisphosphoglycerate-independent phosphoglycerate mutase OS=Clostridium novyi (strain NT) GN=gpmI PE=3 SV=1//3.05037e-116
Unigene12036_All	53.2167	21.0127	1.0827	4.91e-09	1.14e-07	sp|Q9FNU2|AB25B_ORYSJ ABC transporter B family member 25 OS=Oryza sativa subsp. japonica GN=OsABCB25 PE=2 SV=1//0
Unigene12041_All	22.9442	4.1919	2.1945	2.65e-05	0.00036298	sp|Q6NW58|SPAST_DANRE Spastin OS=Danio rerio GN=spast PE=2 SV=2//2.11866e-65
Unigene12105_All	4.36198	27.1956	-2.8983	2.49e-06	4.08e-05	-//-
Unigene12197_All	309.715	35.5931	2.8633	5.75e-58	8.07e-56	sp|Q40477|ERF4_TOBAC Ethylene-responsive transcription factor 4 OS=Nicotiana tabacum GN=ERF4 PE=1 SV=1//3.37253e-23
Unigene12272_All	138.587	5.52436	4.3909	7.57e-17	3.16e-15	sp|Q9FYB5|DNJ11_ARATH Chaperone protein dnaJ 11, chloroplastic OS=Arabidopsis thaliana GN=ATJ11 PE=1 SV=2//1.04233e-17
Unigene12276_All	32.4957	7.71128	1.8173	0.00020931	0.0024287	sp|Q53RB0|LOX4_ORYSJ Probable linoleate 9S-lipoxygenase 4 OS=Oryza sativa subsp. japonica GN=Os03g0700700 PE=2 SV=1//1.18361e-67
Unigene12336_All	6.42806	1.90604	1.4959	2.05e-05	0.0002888	sp|Q8GY23|UPL1_ARATH E3 ubiquitin-protein ligase UPL1 OS=Arabidopsis thaliana GN=UPL1 PE=1 SV=3//0
Unigene12353_All	8.91079	2.31093	1.6891	0.00011663	0.0014344	sp|Q0P5W1|VPS8_MOUSE Vacuolar protein sorting-associated protein 8 homolog OS=Mus musculus GN=Vps8 PE=2 SV=1//2.04049e-45
Unigene12354_All	19.6771	1.58132	3.3794	0.00038166	0.0041225	-//-
Unigene12375_All	246.456	554.399	-1.4275	3.4e-21	1.83e-19	sp|P93209|14333_SOLLC 14-3-3 protein 3 OS=Solanum lycopersicum GN=TFT3 PE=2 SV=1//1.01285e-63
Unigene12388_All	86.7756	18.0405	2.0081	2.31e-08	4.95e-07	-//-
Unigene12505_All	132.189	274.059	-1.3098	0.00012399	0.0015101	-//-
Unigene12558_All	154.628	358.61	-1.4716	4.4e-23	2.57e-21	-//-
Unigene12574_All	21.3349	8.11294	1.137	7.46e-08	1.52e-06	-//-
Unigene1261_All	545.507	0	8.3321	1.29e-36	1.16e-34	sp|Q9VXX8|RL371_DROME Probable 60S ribosomal protein L37-A OS=Drosophila melanogaster GN=RpL37a PE=3 SV=1//2.85942e-39
Unigene12689_All	26.7652	9.3702	1.2563	6.3e-08	1.29e-06	-//-
Unigene12718_All	144.59	20.9705	2.5276	1.07e-07	2.15e-06	sp|P06353|H33_HORVU Histone H3.3 (Fragment) OS=Hordeum vulgare PE=3 SV=1//1.45513e-08
Unigene12755_All	377.607	1720.64	-2.4459	1.28e-71	2.55e-69	sp|P10896|RCA_ARATH Ribulose bisphosphate carboxylase/oxygenase activase, chloroplastic OS=Arabidopsis thaliana GN=RCA PE=1 SV=2//1.41594e-13
Unigene12777_All	485.015	172.861	1.2305	3.8e-24	2.33e-22	sp|P0CG89|H4_SOYBN Histone H4 OS=Glycine max PE=3 SV=1//3.74764e-49
Unigene12778_All	396.189	10.0738	5.0396	5.48e-134	1.98e-131	sp|Q17QR8|HARB1_BOVIN Putative nuclease HARBI1 OS=Bos taurus GN=HARBI1 PE=2 SV=1//6.23559e-20
Unigene12786_All	37.5558	65.7795	-1.0665	3.66e-05	0.00049007	sp|Q54GH3|TOM1_DICDI Target of Myb protein 1 OS=Dictyostelium discoideum GN=tom1 PE=1 SV=1//2.7663e-29
Unigene12798_All	236.961	66.1508	1.5829	7.71e-74	1.66e-71	sp|Q69V23|CESA3_ORYSJ Probable cellulose synthase A catalytic subunit 3 [UDP-forming] OS=Oryza sativa subsp. japonica GN=CESA3 PE=2 SV=1//0
Unigene12815_All	45.3571	97.3714	-1.3601	3.63e-17	1.56e-15	sp|P21528|MDHP_PEA Malate dehydrogenase [NADP], chloroplastic OS=Pisum sativum PE=1 SV=2//0
Unigene12864_All	38.7425	15.3362	1.079	4e-08	8.41e-07	sp|Q8VHC8|MA2B1_CAVPO Lysosomal alpha-mannosidase OS=Cavia porcellus GN=MAN2B1 PE=1 SV=1//0
Unigene12870_All	74.6389	132.077	-1.0813	3.52e-05	0.00047279	sp|Q98BB4|APAG_RHILO Protein ApaG OS=Rhizobium loti (strain MAFF303099) GN=apaG PE=3 SV=1//9.9851e-30
Unigene12875_All	32.8603	110.346	-2.0056	6.41e-10	1.65e-08	sp|Q1XDF7|YCF33_PORYE Uncharacterized protein ycf33 OS=Porphyra yezoensis GN=ycf33 PE=3 SV=1//7.90906e-07
Unigene12884_All	22.9394	0.496379	5.2723	4.4e-06	6.91e-05	-//-
Unigene12885_All	50.2736	118.765	-1.4982	1.04e-10	2.96e-09	sp|Q9ZQ96|U73C3_ARATH UDP-glycosyltransferase 73C3 OS=Arabidopsis thaliana GN=UGT73C3 PE=2 SV=1//5.24669e-87
Unigene12893_All	166.885	313.891	-1.1694	7.87e-10	2e-08	sp|P42732|RR13_ARATH 30S ribosomal protein S13, chloroplastic OS=Arabidopsis thaliana GN=RPS13 PE=2 SV=1//6.27248e-65
Unigene12915_All	19.421	84.6793	-2.3823	3.44e-17	1.48e-15	sp|Q43839|G6PDC_SOLTU Glucose-6-phosphate 1-dehydrogenase, chloroplastic OS=Solanum tuberosum PE=1 SV=1//0
Unigene12919_All	285.138	83.3141	1.5171	9.47e-40	9.37e-38	-//-
Unigene12928_All	11.1876	0	4.8434	4.12e-05	0.00054647	sp|Q498F0|WDR44_XENLA WD repeat-containing protein 44 OS=Xenopus laevis GN=wdr44 PE=2 SV=1//4.70076e-38
Unigene12931_All	19.9771	5.12899	1.7037	1.96e-05	0.00027739	sp|Q9C8M9|SRF6_ARATH Protein STRUBBELIG-RECEPTOR FAMILY 6 OS=Arabidopsis thaliana GN=SRF6 PE=1 SV=1//0
Unigene12932_All	25.7991	53.9016	-1.321	0.00029835	0.0033218	sp|P0C1H9|PPIB1_RHIO9 Peptidyl-prolyl cis-trans isomerase B1 OS=Rhizopus delemar (strain RA 99-880 / ATCC MYA-4621 / FGSC 9543 / NRRL 43880) GN=cyp8 PE=3 SV=1//5.2271e-19
Unigene12960_All	143.163	350.037	-1.5478	3.46e-27	2.37e-25	sp|Q9ZNU2|NAC18_ARATH NAC domain-containing protein 18 OS=Arabidopsis thaliana GN=NAC018 PE=2 SV=1//1.35274e-38
Unigene12966_All	62.7989	117.066	-1.1565	0.00018365	0.0021601	sp|Q8VCE1|DJC28_MOUSE DnaJ homolog subfamily C member 28 OS=Mus musculus GN=Dnajc28 PE=2 SV=2//2.54838e-15
Unigene12968_All	67.7988	27.2733	1.0558	2.48e-06	4.08e-05	sp|Q94BT2|AIR12_ARATH Auxin-induced in root cultures protein 12 OS=Arabidopsis thaliana GN=AIR12 PE=1 SV=3//1.09165e-14
Unigene13008_All	61.5233	161.28	-1.6483	5.01e-09	1.16e-07	sp|P23326|RK35_SPIOL 50S ribosomal protein L35, chloroplastic OS=Spinacia oleracea GN=RPL35 PE=1 SV=1//6.0826e-30
Unigene13011_All	77.6974	166.137	-1.3544	1.34e-06	2.31e-05	sp|O80439|RR31_ARATH 30S ribosomal protein S31, chloroplastic OS=Arabidopsis thaliana GN=RPS31 PE=1 SV=1//5.22812e-20
Unigene13016_All	108.234	215.29	-1.2501	4.23e-07	7.74e-06	-//-
Unigene13020_All	21.1973	68.3065	-1.9461	1.59e-05	0.00022914	-//-
Unigene13052_All	83.9153	172.854	-1.3005	1.74e-06	2.94e-05	-//-
Unigene13062_All	45.0756	124.601	-1.7248	2.68e-08	5.71e-07	-//-
Unigene13085_All	3.81122	30.6713	-3.2665	1.19e-07	2.36e-06	sp|Q9FXB6|LIP4_ARATH GDSL esterase/lipase LIP-4 OS=Arabidopsis thaliana GN=LIP4 PE=2 SV=1//7.54499e-142
Unigene13111_All	190.644	655.769	-2.0403	1.89e-68	3.52e-66	sp|Q96502|COL2_ARATH Zinc finger protein CONSTANS-LIKE 2 OS=Arabidopsis thaliana GN=COL2 PE=1 SV=1//1.32925e-60
Unigene13148_All	113.695	202.535	-1.0909	2.35e-07	4.45e-06	sp|Q9ZNU2|NAC18_ARATH NAC domain-containing protein 18 OS=Arabidopsis thaliana GN=NAC018 PE=2 SV=1//6.67224e-55
Unigene13153_All	25.553	59.2157	-1.4704	1.03e-10	2.94e-09	sp|Q9LZA6|SDP1_ARATH Triacylglycerol lipase SDP1 OS=Arabidopsis thaliana GN=SDP1 PE=1 SV=1//0
Unigene13160_All	51.9765	93.0828	-1.0986	0.00035008	0.0038204	sp|Q754F0|SYM1_ASHGO Protein SYM1 OS=Ashbya gossypii (strain ATCC 10895 / CBS 109.51 / FGSC 9923 / NRRL Y-1056) GN=SYM1 PE=3 SV=1//8.19716e-18
Unigene13172_All	17.9748	47.3843	-1.6564	5.33e-05	0.00069359	sp|Q9SCY3|FK162_ARATH Peptidyl-prolyl cis-trans isomerase FKBP16-2, chloroplastic OS=Arabidopsis thaliana GN=FKBP16-2 PE=1 SV=1//1.42057e-62
Unigene13187_All	49.8691	94.9043	-1.1863	3.36e-05	0.00045269	-//-
Unigene131_All	7.59088	31.3459	-2.3039	0.00028608	0.0032032	sp|O61967|LAP1_CAEEL Protein lap1 OS=Caenorhabditis elegans GN=let-413 PE=1 SV=3//5.4964e-12
Unigene13219_All	32.4303	0.12229	7.7929	2.33e-09	5.64e-08	sp|Q7YXD4|P80_DICDI Protein P80 OS=Dictyostelium discoideum GN=p80 PE=2 SV=1//4.18019e-31
Unigene13243_All	21.9274	51.7559	-1.4969	0.0004355	0.0046277	sp|Q3T0G5|PROSC_BOVIN Proline synthase co-transcribed bacterial homolog protein OS=Bos taurus GN=PROSC PE=2 SV=1//1.14699e-66
Unigene13245_All	44.2023	11.6187	1.6697	1.84e-07	3.53e-06	-//-
Unigene13261_All	10.5425	0	4.7307	8.41e-05	0.0010586	sp|Q9MAH1|TTL1_ARATH TPR repeat-containing thioredoxin TTL1 OS=Arabidopsis thaliana GN=TTL1 PE=1 SV=1//1.30909e-99
Unigene13266_All	264.585	8.02588	4.785	9.19e-58	1.28e-55	-//-
Unigene13276_All	15.6526	0	5.2977	1.35e-06	2.32e-05	sp|Q9FM65|FLA1_ARATH Fasciclin-like arabinogalactan protein 1 OS=Arabidopsis thaliana GN=FLA1 PE=1 SV=1//5.98257e-89
Unigene13338_All	1066.28	2383.95	-1.4187	1.21e-114	3.54e-112	sp|P06183|PSBR_SOLTU Photosystem II 10 kDa polypeptide, chloroplastic OS=Solanum tuberosum GN=PSBR PE=2 SV=1//1.22319e-37
Unigene13423_All	23.5097	110.23	-2.4871	1.09e-14	4e-13	-//-
Unigene1342_All	53.941	17.8474	1.3377	2.34e-06	3.86e-05	-//-
Unigene13435_All	55.6292	1346.62	-4.8553	1.03e-167	4.06e-165	sp|Q40256|MT3_MUSAC Metallothionein-like protein type 3 OS=Musa acuminata PE=3 SV=1//2.01527e-26
Unigene13454_All	27.4515	10.4777	1.1316	8.09e-05	0.0010229	sp|Q6ZXC9|SIA8D_BOVIN CMP-N-acetylneuraminate-poly-alpha-2,8-sialyltransferase OS=Bos taurus GN=ST8SIA4 PE=2 SV=1//1.17391e-11
Unigene13461_All	213.008	61.0881	1.544	3.48e-14	1.26e-12	sp|O82337|AGP16_ARATH Arabinogalactan peptide 16 OS=Arabidopsis thaliana GN=AGP16 PE=1 SV=1//1.29649e-14
Unigene13488_All	48.9118	87.1864	-1.0919	4.47e-07	8.15e-06	sp|Q8GYH8|SUT42_ARATH Probable sulfate transporter 4.2 OS=Arabidopsis thaliana GN=SULTR4;2 PE=2 SV=2//0
Unigene13502_All	268.951	0	8.8953	7.13e-50	8.68e-48	-//-
Unigene13523_All	8.24559	2.24487	1.619	6.41e-05	0.00082352	sp|Q3V530|NDHK_ACOCL NAD(P)H-quinone oxidoreductase subunit K, chloroplastic OS=Acorus calamus GN=ndhK PE=3 SV=2//1.23262e-130
Unigene13527_All	163.992	384.584	-1.4876	7.75e-11	2.24e-09	-//-
Unigene13535_All	114.45	35.7703	1.4199	3.91e-17	1.67e-15	sp|Q8SQK7|NUF2_ENCCU Probable kinetochore protein NUF2 OS=Encephalitozoon cuniculi (strain GB-M1) GN=NUF2 PE=3 SV=1//5.25689e-21
Unigene13539_All	7.57076	0	4.8453	4.07e-05	0.00054074	-//-
Unigene13563_All	23.785	54.5733	-1.4561	2.57e-07	4.84e-06	-//-
Unigene1356_All	19.3458	6.503	1.3149	8.27e-07	1.47e-05	sp|Q69ZF3|GBA2_MOUSE Non-lysosomal glucosylceramidase OS=Mus musculus GN=Gba2 PE=2 SV=2//5.97301e-145
Unigene13573_All	96.6336	3.14647	4.6828	2.98e-20	1.53e-18	sp|Q9AV71|CESA7_ORYSJ Cellulose synthase A catalytic subunit 7 [UDP-forming] OS=Oryza sativa subsp. japonica GN=CESA7 PE=2 SV=1//1.24927e-157
Unigene13608_All	1302.72	4398.16	-2.0133	0	0	sp|Q40677|ALFC_ORYSJ Fructose-bisphosphate aldolase, chloroplastic OS=Oryza sativa subsp. japonica GN=Os11g0171300 PE=1 SV=2//0
Unigene13621_All	20.3882	56.2417	-1.7219	0.00034762	0.0038025	-//-
Unigene13645_All	33.5468	9.9146	1.5006	0.00016188	0.0019272	sp|Q2HXL0|RBOHC_SOLTU Respiratory burst oxidase homolog protein C OS=Solanum tuberosum GN=RBOHC PE=1 SV=2//2.836e-125
Unigene13648_All	90.0599	12.4195	2.6003	1.25e-26	8.28e-25	sp|Q6VBB2|HFA2B_ORYSJ Heat stress transcription factor A-2b OS=Oryza sativa subsp. japonica GN=HSFA2B PE=2 SV=1//1.17687e-84
Unigene13670_All	88.8036	30.6321	1.2776	4.47e-12	1.38e-10	sp|Q9SSE7|AROD2_ARATH Arogenate dehydratase/prephenate dehydratase 2, chloroplastic OS=Arabidopsis thaliana GN=ADT2 PE=1 SV=1//2.51645e-50
Unigene13761_All	350.302	0	9.1763	4.29e-58	6.09e-56	sp|O57592|RL7A_TAKRU 60S ribosomal protein L7a OS=Takifugu rubripes GN=rpl7a PE=3 SV=3//8.49694e-98
Unigene13790_All	26.4758	7.59267	1.544	3.71e-05	0.00049686	sp|O48786|C734A_ARATH Cytochrome P450 734A1 OS=Arabidopsis thaliana GN=CYP734A1 PE=2 SV=1//2.98355e-90
Unigene13828_All	61.4112	126.273	-1.2979	2.09e-06	3.48e-05	-//-
Unigene13841_All	39.0355	9.59662	1.7662	1.1e-05	0.00016211	-//-
Unigene13936_All	5.418	14.2749	-1.6556	0.00016438	0.0019544	sp|Q3USH5|SFSWA_MOUSE Splicing factor, suppressor of white-apricot homolog OS=Mus musculus GN=Sfswap PE=1 SV=2//3.76728e-12
Unigene13938_All	9.65544	0	5.4492	3.48e-07	6.44e-06	sp|Q9LFN6|RH56_ARATH DEAD-box ATP-dependent RNA helicase 56 OS=Arabidopsis thaliana GN=RH56 PE=2 SV=2//4.01525e-109
Unigene13946_All	9.98567	2.91915	1.5164	0.00032907	0.003618	sp|Q07970|ATK1_ARATH Kinesin-1 OS=Arabidopsis thaliana GN=ATK1 PE=2 SV=1//0
Unigene13947_All	15.703	3.9234	1.7429	1.51e-06	2.57e-05	sp|Q07970|ATK1_ARATH Kinesin-1 OS=Arabidopsis thaliana GN=ATK1 PE=2 SV=1//0
Unigene13967_All	30.5096	209.237	-3.0357	3.5e-70	6.78e-68	-//-
Unigene13979_All	36.965	9.18889	1.7503	6.29e-12	1.92e-10	sp|Q8RWU5|FBL3_ARATH F-box/LRR-repeat protein 3 OS=Arabidopsis thaliana GN=FBL3 PE=2 SV=1//2.77046e-07
Unigene13980_All	174.635	50.6966	1.5264	7.1e-41	7.18e-39	sp|Q8RWU5|FBL3_ARATH F-box/LRR-repeat protein 3 OS=Arabidopsis thaliana GN=FBL3 PE=2 SV=1//5.71266e-134
Unigene139_All	86.806	36.2442	1.0021	8.02e-06	0.00012087	sp|Q9LK88|NQR_ARATH NADPH:quinone oxidoreductase OS=Arabidopsis thaliana GN=NQR PE=1 SV=1//3.08692e-93
Unigene13_All	30.783	7.71478	1.7385	0.00022092	0.0025484	-//-
Unigene14012_All	152.48	326.569	-1.3567	1.51e-12	4.86e-11	-//-
Unigene14014_All	60.7409	181.811	-1.8396	4.26e-15	1.61e-13	-//-
Unigene14039_All	37.8912	79.6374	-1.3295	3.51e-06	5.62e-05	sp|Q9S7C9|ESCA_ARATH Putative DNA-binding protein ESCAROLA OS=Arabidopsis thaliana GN=ESC PE=2 SV=1//8.00365e-12
Unigene14049_All	13.7204	1.48739	2.9475	1.99e-20	1.04e-18	sp|O23372|ATXR3_ARATH Probable histone-lysine N-methyltransferase ATXR3 OS=Arabidopsis thaliana GN=ATXR3 PE=1 SV=2//0
Unigene14055_All	14.6396	1.75957	2.7986	8.32e-05	0.001049	-//-
Unigene14068_All	25.9605	2.41189	3.1701	5.97e-09	1.36e-07	sp|Q60DX8|BGL22_ORYSJ Beta-glucosidase 22 OS=Oryza sativa subsp. japonica GN=BGLU22 PE=2 SV=1//8.38787e-152
Unigene1406_All	40.1548	94.8281	-1.4977	9.01e-11	2.58e-09	sp|Q9SK50|TIC55_ARATH Protein TIC 55, chloroplastic OS=Arabidopsis thaliana GN=TIC55 PE=2 SV=1//0
Unigene14074_All	191.182	505.697	-1.6613	2.21e-23	1.31e-21	sp|Q9RFD5|BCHH_RHOS4 Magnesium-chelatase subunit H OS=Rhodobacter sphaeroides (strain ATCC 17023 / 2.4.1 / NCIB 8253 / DSM 158) GN=bchH PE=3 SV=1//2.33179e-27
Unigene14106_All	88.3688	217.977	-1.5605	2.19e-32	1.77e-30	sp|Q43125|CRY1_ARATH Cryptochrome-1 OS=Arabidopsis thaliana GN=CRY1 PE=1 SV=2//0
Unigene14108_All	100.511	33.4088	1.3311	6.14e-18	2.71e-16	sp|Q9S7Y1|BH030_ARATH Transcription factor bHLH30 OS=Arabidopsis thaliana GN=BHLH30 PE=1 SV=1//2.59577e-32
Unigene14131_All	222.931	531.697	-1.512	2.39e-119	7.45e-117	sp|O50314|BCHH_CHLP8 Magnesium-chelatase subunit H OS=Chlorobaculum parvum (strain NCIB 8327) GN=bchH PE=3 SV=2//1.45884e-173
Unigene1413_All	113.735	25.3387	1.9083	1.12e-12	3.64e-11	-//-
Unigene14173_All	27.2489	3.11432	2.8713	2.18e-08	4.71e-07	sp|P13240|DR206_PEA Disease resistance response protein 206 OS=Pisum sativum GN=PI206 PE=2 SV=2//7.68407e-11
Unigene14225_All	33.0375	55.266	-1.0002	0.00013245	0.0016008	sp|Q0DVX2|RH50_ORYSJ DEAD-box ATP-dependent RNA helicase 50 OS=Oryza sativa subsp. japonica GN=Os03g0108600 PE=2 SV=2//0
Unigene14233_All	8.07278	41.5321	-2.621	0.00014761	0.0017726	-//-
Unigene14237_All	3.70201	15.9511	-2.3652	0.00029488	0.0032911	sp|Q10LR9|DCUP2_ORYSJ Uroporphyrinogen decarboxylase 2, chloroplastic OS=Oryza sativa subsp. japonica GN=Os03g0337600 PE=3 SV=1//0
Unigene1424_All	58.1122	15.839	1.6174	9.38e-12	2.85e-10	sp|Q3UDW8|HGNAT_MOUSE Heparan-alpha-glucosaminide N-acetyltransferase OS=Mus musculus GN=Hgsnat PE=1 SV=2//5.35463e-29
Unigene14252_All	61.5494	20.7661	1.3096	1.73e-07	3.35e-06	sp|P42738|CHMU_ARATH Chorismate mutase, chloroplastic OS=Arabidopsis thaliana GN=CM1 PE=2 SV=3//2.01024e-123
Unigene14314_All	911.946	83.6796	3.1881	1.22e-306	9.87e-304	sp|O59952|LIP_THELA Lipase OS=Thermomyces lanuginosus GN=LIP PE=1 SV=1//4.26183e-10
Unigene14339_All	54.1207	19.3663	1.2247	0.00012088	0.0014796	-//-
Unigene14354_All	169.934	14.6914	3.274	1.13e-33	9.52e-32	sp|Q337C0|U496D_ORYSJ UPF0496 protein 4 OS=Oryza sativa subsp. japonica GN=Os10g0513300 PE=2 SV=1//1.58065e-08
Unigene14362_All	42.8273	75.7947	-1.0815	2.64e-05	0.0003617	sp|A4VQH7|RUTD_PSEU5 Putative aminoacrylate hydrolase RutD OS=Pseudomonas stutzeri (strain A1501) GN=rutD PE=3 SV=1//4.47202e-06
Unigene14385_All	85.6274	32.4859	1.1403	2.93e-10	7.94e-09	sp|Q0WUQ1|BAG1_ARATH BAG family molecular chaperone regulator 1 OS=Arabidopsis thaliana GN=BAG1 PE=1 SV=1//2.57154e-57
Unigene1438_All	18.1139	1.62846	3.2176	8.57e-07	1.52e-05	-//-
Unigene143_All	98.8282	9.86585	3.0665	2.94e-22	1.66e-20	sp|Q6Z8L2|LAC9_ORYSJ Putative laccase-9 OS=Oryza sativa subsp. japonica GN=LAC9 PE=3 SV=1//2.18921e-129
Unigene14415_All	59.4543	116.216	-1.2249	1.79e-10	4.98e-09	-//-
Unigene14417_All	21.8732	43.4773	-1.249	5.36e-05	0.00069701	sp|Q9MB58|F26_ARATH 6-phosphofructo-2-kinase/fructose-2,6-bisphosphatase OS=Arabidopsis thaliana GN=FKFBP PE=1 SV=1//1.15573e-62
Unigene1441_All	61.2958	267.99	-2.3863	1.02e-46	1.17e-44	sp|Q2V9B0|MY1R1_SOLTU Transcription factor MYB1R1 OS=Solanum tuberosum PE=2 SV=1//8.30865e-25
Unigene14421_All	103.812	29.1039	1.5767	9.82e-06	0.00014659	-//-
Unigene1444_All	12.1051	33.5317	-1.7279	1.11e-05	0.00016409	sp|Q9LRR7|NCED3_ARATH 9-cis-epoxycarotenoid dioxygenase NCED3, chloroplastic OS=Arabidopsis thaliana GN=NCED3 PE=2 SV=1//0
Unigene14458_All	62.5606	19.3317	1.4363	4.89e-26	3.16e-24	sp|O24367|TUR2_SPIPO Pleiotropic drug resistance protein TUR2 OS=Spirodela polyrrhiza GN=TUR2 PE=1 SV=1//0
Unigene14465_All	9.71496	2.37932	1.7717	0.0004313	0.0045972	sp|Q75K78|CKX9_ORYSJ Cytokinin dehydrogenase 9 OS=Oryza sativa subsp. japonica GN=CKX9 PE=2 SV=1//0
Unigene14502_All	15.4623	4.02611	1.6833	3.79e-05	0.00050549	sp|O65351|SUBL_ARATH Subtilisin-like protease OS=Arabidopsis thaliana GN=ARA12 PE=1 SV=1//1.07621e-149
Unigene14516_All	30.0215	8.70953	1.5274	0.00027967	0.0031378	-//-
Unigene1451_All	27.673	5.57447	2.0536	1.67e-06	2.83e-05	-//-
Unigene14536_All	177.146	0	8.5823	5.03e-42	5.23e-40	sp|P49376|ATPB_KLULA ATP synthase subunit beta, mitochondrial OS=Kluyveromyces lactis (strain ATCC 8585 / CBS 2359 / DSM 70799 / NBRC 1267 / NRRL Y-1140 / WM37) GN=ATP2 PE=3 SV=2//0
Unigene14539_All	37.6992	4.27197	2.8836	2.33e-09	5.64e-08	sp|Q9SJL9|XTH32_ARATH Probable xyloglucan endotransglucosylase/hydrolase protein 32 OS=Arabidopsis thaliana GN=XTH32 PE=2 SV=1//1.70271e-39
Unigene14546_All	158.786	18.7661	2.8229	1.57e-36	1.41e-34	-//-
Unigene14568_All	132.916	438.592	-1.9803	1.74e-46	1.96e-44	sp|Q7X8R5|TRXM2_ORYSJ Thioredoxin M2, chloroplastic OS=Oryza sativa subsp. japonica GN=Os04g0530600 PE=2 SV=2//4.29907e-55
Unigene14569_All	76.121	19.0874	1.7377	1.1e-11	3.32e-10	sp|Q9M2E2|SDR1_ARATH (+)-neomenthol dehydrogenase OS=Arabidopsis thaliana GN=SDR1 PE=1 SV=1//2.85704e-77
Unigene14574_All	30.2156	5.08659	2.3126	7.09e-05	0.0009029	sp|Q9SU40|SKU5_ARATH Monocopper oxidase-like protein SKU5 OS=Arabidopsis thaliana GN=SKU5 PE=1 SV=1//3.69175e-127
Unigene14607_All	44.5858	5.72287	2.7038	0.00039869	0.0042862	sp|P83241|IP23_CAPAN Proteinase inhibitor PSI-1.2 OS=Capsicum annuum PE=1 SV=1//5.42911e-07
Unigene14673_All	89.7955	23.7213	1.6625	9.75e-07	1.72e-05	sp|P83886|ASAL_ALLSA Mannose-specific lectin OS=Allium sativum GN=LECASAL PE=1 SV=3//1.52922e-11
Unigene14693_All	63.7551	14.6791	1.8608	4.24e-05	0.00056119	sp|Q9LSJ6|AB17B_ARATH ABC transporter B family member 17 OS=Arabidopsis thaliana GN=ABCB17 PE=3 SV=1//3.41971e-19
Unigene14709_All	86.5395	189.749	-1.3906	4.01e-09	9.46e-08	sp|Q8GW61|STP14_ARATH Sugar transport protein 14 OS=Arabidopsis thaliana GN=STP14 PE=2 SV=2//2.44666e-96
Unigene14714_All	95.6923	240.413	-1.587	2.2e-21	1.19e-19	sp|Q09893|YAI5_SCHPO Uncharacterized protein C24B11.05 OS=Schizosaccharomyces pombe (strain 972 / ATCC 24843) GN=SPAC24B11.05 PE=2 SV=1//1.22407e-13
Unigene14720_All	166.523	280.384	-1.0096	1.45e-07	2.83e-06	sp|Q6H7E4|TRXM1_ORYSJ Thioredoxin M1, chloroplastic OS=Oryza sativa subsp. japonica GN=Os02g0639900 PE=2 SV=1//1.55593e-55
Unigene14736_All	394.28	0	8.9939	1.27e-52	1.67e-50	sp|Q9P720|RL16_NEUCR 60S ribosomal protein L16 OS=Neurospora crassa (strain ATCC 24698 / 74-OR23-1A / CBS 708.71 / DSM 1257 / FGSC 987) GN=rpl-16 PE=3 SV=1//6.94409e-92
Unigene14770_All	249.362	42.4526	2.2964	2.69e-30	2.1e-28	sp|P32289|GLNA_VIGAC Glutamine synthetase nodule isozyme OS=Vigna aconitifolia PE=2 SV=1//0
Unigene14780_All	1017.37	72.9593	3.5437	4.62e-74	1.01e-71	sp|P0CH27|RL402_TRYCR Ubiquitin-60S ribosomal protein L40 OS=Trypanosoma cruzi PE=2 SV=1//6.00407e-41
Unigene14789_All	5.23911	14.9308	-1.7688	1.12e-05	0.00016556	sp|O95714|HERC2_HUMAN E3 ubiquitin-protein ligase HERC2 OS=Homo sapiens GN=HERC2 PE=1 SV=2//2.29136e-16
Unigene1479_All	21.5875	1.9921	3.1799	2.92e-07	5.48e-06	sp|Q8W3M4|Y4744_ARATH Uncharacterized protein At4g06744 OS=Arabidopsis thaliana GN=At4g06744 PE=2 SV=1//1.70608e-96
Unigene14805_All	22.8538	3.21788	2.5703	4.85e-06	7.57e-05	-//-
Unigene14812_All	50.4757	89.8331	-1.0896	1.73e-12	5.54e-11	sp|Q46888|YGBJ_ECOLI Uncharacterized oxidoreductase ygbJ OS=Escherichia coli (strain K12) GN=ygbJ PE=3 SV=1//5.78487e-22
Unigene14813_All	265.403	107.461	1.0464	2.34e-25	1.48e-23	sp|Q9LZG0|ADK2_ARATH Adenosine kinase 2 OS=Arabidopsis thaliana GN=ADK2 PE=1 SV=1//0
Unigene14835_All	88.7641	26.1375	1.5059	2.08e-16	8.45e-15	sp|Q94B38|GPT2_ARATH Glucose-6-phosphate/phosphate translocator 2, chloroplastic OS=Arabidopsis thaliana GN=GPT2 PE=2 SV=2//0
Unigene14840_All	29.3865	9.97177	1.3013	1.59e-05	0.00022914	sp|Q9P6Q3|BCS1_SCHPO Probable mitochondrial chaperone bcs1 OS=Schizosaccharomyces pombe (strain 972 / ATCC 24843) GN=SPAC644.07 PE=2 SV=1//5.17631e-33
Unigene14851_All	110.318	228.484	-1.3084	1.05e-17	4.61e-16	sp|Q9LJU7|PPA18_ARATH Purple acid phosphatase 18 OS=Arabidopsis thaliana GN=PAP18 PE=2 SV=1//0
Unigene14858_All	10.031	0.615267	3.7692	8.07e-06	0.00012159	sp|P81898|PNAA_PRUDU Peptide-N4-(N-acetyl-beta-glucosaminyl)asparagine amidase A OS=Prunus dulcis PE=1 SV=2//2.1958e-76
Unigene14931_All	8.14063	1.93625	1.8139	0.0002681	0.0030266	sp|Q00IB6|CPL4_ARATH RNA polymerase II C-terminal domain phosphatase-like 4 OS=Arabidopsis thaliana GN=CPL4 PE=1 SV=1//1.3168e-114
Unigene14957_All	336.929	827.305	-1.5539	2.25e-147	8.61e-145	sp|Q98TX3|PDCD4_CHICK Programmed cell death protein 4 OS=Gallus gallus GN=PDCD4 PE=2 SV=1//1.30161e-28
Unigene14982_All	28.9366	3.53575	2.7749	8.98e-19	4.23e-17	sp|Q9LHP4|RCH2_ARATH Receptor-like protein kinase 2 OS=Arabidopsis thaliana GN=RCH2 PE=1 SV=1//0
Unigene14994_All	65.675	0	5.8938	2.99e-09	7.14e-08	sp|Q54NS9|AIFA_DICDI Apoptosis-inducing factor homolog A OS=Dictyostelium discoideum GN=aifA PE=3 SV=1//2.28981e-14
Unigene14999_All	15.685	0.647317	4.3408	0.00017564	0.0020765	sp|Q84WP6|NAC43_ARATH NAC domain-containing protein 43 OS=Arabidopsis thaliana GN=NAC043 PE=2 SV=2//4.99834e-33
Unigene15000_All	18.9289	4.59444	1.7847	2.61e-06	4.28e-05	sp|Q39204|RAP1_ARATH Transcription factor MYC2 OS=Arabidopsis thaliana GN=RAP1 PE=1 SV=2//5.51599e-126
Unigene15022_All	50.3082	0	5.3717	7.08e-07	1.27e-05	-//-
Unigene15034_All	9.01501	34.4644	-2.1927	0.00021983	0.0025421	-//-
Unigene15037_All	105.543	417.84	-2.2431	4.48e-19	2.15e-17	-//-
Unigene15068_All	441.191	154.953	1.2516	2.13e-38	2.03e-36	sp|Q9XF59|PIP12_MAIZE Aquaporin PIP1-2 OS=Zea mays GN=PIP1-2 PE=1 SV=1//1.82149e-177
Unigene15093_All	49.7015	0	5.6146	6.83e-08	1.39e-06	sp|Q2L4X1|BZW2_MUSMM Basic leucine zipper and W2 domain-containing protein 2 OS=Mus musculus molossinus GN=Bzw2 PE=2 SV=1//8.44122e-28
Unigene15100_All	19.562	45.3972	-1.4725	4.28e-07	7.82e-06	sp|Q9LS25|PP420_ARATH Pentatricopeptide repeat-containing protein At5g46580, chloroplastic OS=Arabidopsis thaliana GN=At5g46580 PE=2 SV=1//0
Unigene15103_All	3361.16	6364.94	-1.1791	0	0	sp|P59326|YTHD1_MOUSE YTH domain family protein 1 OS=Mus musculus GN=Ythdf1 PE=2 SV=1//1.08563e-56
Unigene15109_All	257.485	0	8.1303	9.53e-33	7.8e-31	sp|Q8ISP0|RS18_BRABE 40S ribosomal protein S18 OS=Branchiostoma belcheri GN=RPS18 PE=2 SV=1//1.34822e-74
Unigene15129_All	36.334	5.15535	2.5592	1.97e-07	3.76e-06	sp|Q69SG5|GUN24_ORYSJ Endoglucanase 24 OS=Oryza sativa subsp. japonica GN=Os09g0533900 PE=2 SV=1//2.2579e-91
Unigene15166_All	186.926	58.3185	1.4225	1.27e-18	5.89e-17	sp|Q40478|ERF5_TOBAC Ethylene-responsive transcription factor 5 OS=Nicotiana tabacum GN=ERF5 PE=2 SV=1//3.95001e-28
Unigene15179_All	530.005	209.972	1.0779	1.13e-11	3.4e-10	sp|Q41607|SUS2_TULGE Sucrose synthase 2 OS=Tulipa gesneriana PE=2 SV=1//1.27568e-64
Unigene15188_All	1470.8	5259.92	-2.0964	0	0	sp|O24045|RBS_MUSAC Ribulose bisphosphate carboxylase small chain, chloroplastic OS=Musa acuminata GN=RBCS1 PE=2 SV=1//3.11382e-91
Unigene15210_All	5.97773	16.9876	-1.7648	0.00032917	0.003618	sp|P10978|POLX_TOBAC Retrovirus-related Pol polyprotein from transposon TNT 1-94 OS=Nicotiana tabacum PE=2 SV=1//3.08389e-27
Unigene15255_All	108.441	5.72705	3.985	1.96e-11	5.85e-10	-//-
Unigene15275_All	3.936	13.938	-2.0822	0.00019909	0.0023238	sp|Q8RZQ8|SWT1A_ORYSJ Bidirectional sugar transporter SWEET1a OS=Oryza sativa subsp. japonica GN=SWEET1A PE=2 SV=1//2.15931e-98
Unigene15432_All	357.386	0	9.1842	2.41e-58	3.45e-56	-//-
Unigene15505_All	3.89449	14.6176	-2.1661	3.94e-08	8.32e-07	sp|P93025|PHOT2_ARATH Phototropin-2 OS=Arabidopsis thaliana GN=PHOT2 PE=1 SV=2//0
Unigene1552_All	61.6759	13.6339	1.9196	6.15e-08	1.26e-06	sp|P17407|21KD_DAUCA 21 kDa protein OS=Daucus carota PE=2 SV=1//2.00345e-32
Unigene15531_All	99.7202	0	6.0647	3.38e-10	9.06e-09	sp|P28707|SBA1_YEAST Co-chaperone protein SBA1 OS=Saccharomyces cerevisiae (strain ATCC 204508 / S288c) GN=SBA1 PE=1 SV=3//7.09978e-06
Unigene15616_All	75.0874	30.2918	1.0517	2.02e-09	5e-08	sp|Q8H0B2|ARAE3_ORYSJ Probable UDP-arabinose 4-epimerase 3 OS=Oryza sativa subsp. japonica GN=UEL-3 PE=2 SV=1//0
Unigene1561_All	41.5567	91.9683	-1.404	2.72e-05	0.00037192	-//-
Unigene15689_All	1017.96	3615.82	-2.0866	3.05e-299	2.1e-296	sp|P16972|FER2_ARATH Ferredoxin-2, chloroplastic OS=Arabidopsis thaliana GN=FD2 PE=1 SV=1//2.44203e-51
Unigene1569_All	31.1498	79.3081	-1.6062	3.12e-09	7.43e-08	sp|Q9ZQ96|U73C3_ARATH UDP-glycosyltransferase 73C3 OS=Arabidopsis thaliana GN=UGT73C3 PE=2 SV=1//1.03896e-128
Unigene1570_All	22.667	111.487	-2.5562	4.67e-24	2.84e-22	sp|Q9C7T4|BH096_ARATH Transcription factor bHLH96 OS=Arabidopsis thaliana GN=BHLH96 PE=2 SV=1//8.73213e-76
Unigene1576_All	73.4426	30.115	1.0282	8.33e-08	1.68e-06	sp|P83291|NCB5R_ARATH NADH-cytochrome b5 reductase-like protein OS=Arabidopsis thaliana GN=At5g20080 PE=1 SV=2//1.27683e-142
Unigene15779_All	20.6281	3.89549	2.1468	0.0002382	0.0027225	sp|O65351|SUBL_ARATH Subtilisin-like protease OS=Arabidopsis thaliana GN=ARA12 PE=1 SV=1//2.22193e-91
Unigene1582_All	48.999	10.9203	1.9078	7.16e-06	0.00010867	sp|Q9SZN7|HIP26_ARATH Heavy metal-associated isoprenylated plant protein 26 OS=Arabidopsis thaliana GN=HIPP26 PE=1 SV=1//2.7444e-07
Unigene15837_All	40.8573	9.54222	1.8403	4.29e-07	7.84e-06	sp|Q84TG3|PUB23_ARATH E3 ubiquitin-protein ligase PUB23 OS=Arabidopsis thaliana GN=PUB23 PE=1 SV=1//1.51352e-118
Unigene15861_All	59.4728	128.737	-1.3721	6.7e-06	0.00010236	sp|Q0ADS7|PHS_NITEC Putative pterin-4-alpha-carbinolamine dehydratase OS=Nitrosomonas eutropha (strain C91) GN=Neut_2288 PE=3 SV=1//9.13173e-15
Unigene15862_All	41.7466	111.154	-1.6708	3.83e-07	7.06e-06	sp|Q0DI31|CYC_ORYSJ Cytochrome c OS=Oryza sativa subsp. japonica GN=CC-1 PE=1 SV=1//5.53081e-62
Unigene15864_All	29.2452	69.9866	-1.5168	0.00022503	0.002587	-//-
Unigene15881_All	96.1506	187.541	-1.2218	5.99e-07	1.08e-05	sp|P82024|RR21_SPIOL 30S ribosomal protein S21, chloroplastic (Fragment) OS=Spinacia oleracea GN=rps21 PE=1 SV=1//2.40556e-07
Unigene15882_All	40.5126	82.8837	-1.2907	4.77e-06	7.46e-05	-//-
Unigene15888_All	26.3912	0	5.4649	3e-07	5.61e-06	-//-
Unigene15892_All	231.847	43.9789	2.1403	9.03e-51	1.11e-48	sp|Q9SD62|Y3471_ARATH Putative receptor-like protein kinase At3g47110 OS=Arabidopsis thaliana GN=At3g47110 PE=3 SV=1//1.10068e-23
Unigene1589_All	56.4259	14.4491	1.7074	1.77e-08	3.86e-07	sp|Q9SJL7|RAX2_ARATH Transcription factor RAX2 OS=Arabidopsis thaliana GN=RAX2 PE=1 SV=1//2.57779e-68
Unigene158_All	22.6224	3.83202	2.3036	0.00022086	0.0025484	-//-
Unigene15924_All	70.7718	4.7794	3.6303	5.82e-15	2.18e-13	sp|Q9LZW3|PUB16_ARATH U-box domain-containing protein 16 OS=Arabidopsis thaliana GN=PUB16 PE=2 SV=1//4.30341e-86
Unigene15946_All	195.747	339.094	-1.0506	3.3e-10	8.88e-09	sp|P0A901|BLC_ECOLI Outer membrane lipoprotein blc OS=Escherichia coli (strain K12) GN=blc PE=1 SV=1//7.83976e-18
Unigene15973_All	110.734	226.733	-1.2918	4.68e-09	1.09e-07	sp|Q58821|Y1426_METJA Uncharacterized protein MJ1426 OS=Methanocaldococcus jannaschii (strain ATCC 43067 / DSM 2661 / JAL-1 / JCM 10045 / NBRC 100440) GN=MJ1426 PE=4 SV=1//1.23505e-10
Unigene15976_All	32.7983	82.6442	-1.5912	6.17e-05	0.0007934	-//-
Unigene15977_All	72.5747	140.147	-1.2073	2.55e-09	6.14e-08	sp|Q9M401|BCAT3_ARATH Branched-chain-amino-acid aminotransferase 3, chloroplastic OS=Arabidopsis thaliana GN=BCAT3 PE=1 SV=1//5.5651e-164
Unigene159_All	173.359	21.6608	2.7427	3.85e-36	3.44e-34	-//-
Unigene16008_All	71.1505	167.215	-1.4907	4.09e-08	8.6e-07	-//-
Unigene1600_All	65.559	25.0898	1.1277	0.00012682	0.0015364	sp|P35493|PMGI_RICCO 2,3-bisphosphoglycerate-independent phosphoglycerate mutase OS=Ricinus communis PE=1 SV=2//7.44824e-129
Unigene16027_All	1402.09	550.019	1.0921	4.14e-128	1.39e-125	-//-
Unigene16037_All	45.3941	105.006	-1.4678	3.24e-06	5.2e-05	sp|Q9SR70|FK164_ARATH Peptidyl-prolyl cis-trans isomerase FKBP16-4, chloroplastic OS=Arabidopsis thaliana GN=FKBP16-4 PE=1 SV=1//2.50494e-86
Unigene16040_All	132.907	38.562	1.5272	4.95e-11	1.45e-09	-//-
Unigene16046_All	74.2405	163.871	-1.4002	7.39e-16	2.92e-14	sp|P46280|EFTU2_SOYBN Elongation factor Tu, chloroplastic OS=Glycine max GN=TUFB1 PE=3 SV=1//0
Unigene16047_All	73.8762	126.811	-1.0374	1.15e-05	0.00016981	sp|A2Z9A6|U496D_ORYSI UPF0496 protein 4 OS=Oryza sativa subsp. indica GN=OsI_033149 PE=3 SV=2//5.95402e-09
Unigene16065_All	18.0768	61.5365	-2.0253	0.00014609	0.0017559	-//-
Unigene16066_All	31.3497	11.6959	1.1645	0.00037499	0.0040567	sp|Q940D0|ARR1_ARATH Two-component response regulator ARR1 OS=Arabidopsis thaliana GN=ARR1 PE=1 SV=2//4.8132e-20
Unigene16105_All	206.246	638.536	-1.8883	1.8e-81	4.18e-79	sp|P46285|S17P_WHEAT Sedoheptulose-1,7-bisphosphatase, chloroplastic OS=Triticum aestivum PE=2 SV=1//0
Unigene16107_All	180.432	49.3508	1.6124	1.78e-29	1.32e-27	sp|P27608|AROF_TOBAC Phospho-2-dehydro-3-deoxyheptonate aldolase 1, chloroplastic OS=Nicotiana tabacum GN=DHAPS-1 PE=2 SV=1//0
Unigene16108_All	97.9146	189.476	-1.2104	2.47e-08	5.27e-07	sp|Q9LEV3|CBSX3_ARATH CBS domain-containing protein CBSX3, mitochondrial OS=Arabidopsis thaliana GN=CBSX3 PE=1 SV=1//3.38574e-105
Unigene16161_All	11.3831	39.4546	-2.0512	6.18e-06	9.49e-05	sp|Q4JL84|MYB59_ARATH Transcription factor MYB59 OS=Arabidopsis thaliana GN=MYB59 PE=2 SV=2//2.2375e-50
Unigene16166_All	109.655	0	7.9547	1.06e-29	7.96e-28	-//-
Unigene16171_All	208.384	61.8331	1.4948	4.44e-25	2.8e-23	sp|Q9FZ62|PPSP2_ARATH Inorganic pyrophosphatase 2 OS=Arabidopsis thaliana GN=At1g17710 PE=2 SV=1//2.81755e-102
Unigene16202_All	15.6516	72.4082	-2.4678	1.96e-13	6.8e-12	sp|Q75KK8|MPK14_ORYSJ Mitogen-activated protein kinase 14 OS=Oryza sativa subsp. japonica GN=MPK14 PE=2 SV=1//7.83606e-155
Unigene16237_All	45.375	17.3928	1.1255	1.9e-05	0.00026997	sp|Q9LV48|PERK1_ARATH Proline-rich receptor-like protein kinase PERK1 OS=Arabidopsis thaliana GN=PERK1 PE=1 SV=1//1.65461e-89
Unigene16239_All	18.5754	3.33467	2.2198	9.42e-06	0.00014079	sp|Q949Y3|PPA26_ARATH Bifunctional purple acid phosphatase 26 OS=Arabidopsis thaliana GN=PAP26 PE=1 SV=1//0
Unigene16245_All	113.939	211.698	-1.1517	3.45e-11	1.02e-09	sp|Q8R1R3|STAR7_MOUSE StAR-related lipid transfer protein 7, mitochondrial OS=Mus musculus GN=Stard7 PE=2 SV=2//6.84323e-07
Unigene16252_All	21.1096	1.83657	3.2649	1.71e-05	0.00024386	sp|A8MRX0|GSOX5_ARATH Flavin-containing monooxygenase FMO GS-OX5 OS=Arabidopsis thaliana GN=FMOGS-OX5 PE=2 SV=2//3.03581e-83
Unigene16254_All	146.143	339.451	-1.4738	1.93e-20	1.01e-18	sp|Q9XFR9|G2OX2_ARATH Gibberellin 2-beta-dioxygenase 2 OS=Arabidopsis thaliana GN=GA2OX2 PE=2 SV=1//2.2626e-15
Unigene1625_All	59.8097	100.119	-1.0012	2.06e-06	3.43e-05	sp|Q9FFE6|AAE5_ARATH Probable acyl-activating enzyme 5, peroxisomal OS=Arabidopsis thaliana GN=AAE5 PE=2 SV=1//0
Unigene16288_All	272.135	500.059	-1.1357	2.28e-16	9.2e-15	sp|Q6AYL5|SF3B4_RAT Splicing factor 3B subunit 4 OS=Rattus norvegicus GN=Sf3b4 PE=2 SV=1//7.73123e-16
Unigene16292_All	296.977	520.421	-1.0673	6.28e-23	3.61e-21	sp|Q8RWD0|COL16_ARATH Zinc finger protein CONSTANS-LIKE 16 OS=Arabidopsis thaliana GN=COL16 PE=2 SV=2//1.15116e-50
Unigene16293_All	92.2408	174.198	-1.1752	2.47e-11	7.32e-10	sp|Q4FE45|XB33_ARATH E3 ubiquitin-protein ligase XBAT33 OS=Arabidopsis thaliana GN=XBAT33 PE=2 SV=1//7.46119e-96
Unigene16305_All	941.803	0	11.628	2.05e-210	1.01e-207	sp|O94489|EF3_SCHPO Elongation factor 3 OS=Schizosaccharomyces pombe (strain 972 / ATCC 24843) GN=tef3 PE=1 SV=1//0
Unigene16320_All	42.0402	5.85561	2.5859	9.4e-09	2.1e-07	sp|Q9LHD1|AB15B_ARATH ABC transporter B family member 15 OS=Arabidopsis thaliana GN=ABCB15 PE=1 SV=1//9.01197e-19
Unigene1634_All	29.3494	119.724	-2.2863	5.1e-20	2.56e-18	sp|A9ZPJ7|AGCT2_HORVU Agmatine coumaroyltransferase-2 OS=Hordeum vulgare GN=ACT-2 PE=1 SV=1//1.93251e-107
Unigene1637_All	300.265	74.1088	1.7606	3.15e-43	3.38e-41	sp|Q9SEE4|PIRL_SOLLC Pirin-like protein OS=Solanum lycopersicum PE=2 SV=1//4.72245e-131
Unigene16412_All	95.3811	216.813	-1.4426	8.06e-19	3.82e-17	sp|P54260|GCST_SOLTU Aminomethyltransferase, mitochondrial OS=Solanum tuberosum GN=GDCST PE=2 SV=1//0
Unigene16435_All	51.7202	4.20799	3.3616	2.29e-09	5.57e-08	-//-
Unigene16437_All	82.2581	16.7583	2.0373	5e-20	2.52e-18	sp|Q7GCL7|NAC74_ORYSJ NAC domain-containing protein 74 OS=Oryza sativa subsp. japonica GN=NAC74 PE=2 SV=1//2.53555e-88
Unigene16439_All	32.0499	188.853	-2.8168	9e-70	1.72e-67	-//-
Unigene1643_All	124.183	214.069	-1.0435	2.94e-07	5.5e-06	sp|Q21773|DHP1_CAEEL Dihydropyrimidinase 1 OS=Caenorhabditis elegans GN=dhp-1 PE=1 SV=2//2.56434e-51
Unigene16445_All	115.085	0	7.2497	5.33e-20	2.67e-18	-//-
Unigene16447_All	73.5166	19.7919	1.6352	3.02e-18	1.35e-16	sp|Q96PB1|CASD1_HUMAN CAS1 domain-containing protein 1 OS=Homo sapiens GN=CASD1 PE=2 SV=1//2.80189e-64
Unigene16497_All	10.0205	2.22918	1.9104	2.38e-05	0.00032947	sp|Q54U63|LVSC_DICDI BEACH domain-containing protein lvsC OS=Dictyostelium discoideum GN=lvsC PE=4 SV=2//4.27056e-71
Unigene16543_All	78.4059	8.41048	2.9628	3.26e-23	1.92e-21	sp|Q6PDY2|AEDO_MOUSE 2-aminoethanethiol dioxygenase OS=Mus musculus GN=Ado PE=1 SV=2//3.57504e-21
Unigene16567_All	27.1831	3.90371	2.5418	1.09e-05	0.00016211	sp|Q9LHJ9|P2C38_ARATH Probable protein phosphatase 2C 38 OS=Arabidopsis thaliana GN=At3g12620 PE=2 SV=1//3.02672e-134
Unigene16573_All	29.7442	6.98021	1.8333	1.94e-08	4.21e-07	sp|Q6AU53|CSLC9_ORYSJ Probable xyloglucan glycosyltransferase 9 OS=Oryza sativa subsp. japonica GN=CSLC9 PE=2 SV=2//0
Unigene1657_All	328.007	131.288	1.063	3.9e-41	4.03e-39	sp|P50249|SAHH_PHASS Adenosylhomocysteinase OS=Phalaenopsis sp. GN=SAHH PE=2 SV=1//0
Unigene16601_All	107.629	26.7196	1.7522	2.59e-08	5.53e-07	sp|P27608|AROF_TOBAC Phospho-2-dehydro-3-deoxyheptonate aldolase 1, chloroplastic OS=Nicotiana tabacum GN=DHAPS-1 PE=2 SV=1//1.02807e-48
Unigene16625_All	88.1082	34.089	1.112	5.41e-05	0.00070217	sp|Q9SUT9|RTNLB_ARATH Reticulon-like protein B2 OS=Arabidopsis thaliana GN=RTNLB2 PE=1 SV=1//1.8586e-48
Unigene16628_All	34.3238	3.35006	3.099	2.8e-06	4.54e-05	sp|Q8BQS5|ADR2_MOUSE Adiponectin receptor protein 2 OS=Mus musculus GN=Adipor2 PE=2 SV=2//3.70132e-34
Unigene16643_All	165.429	39.6893	1.8014	3.17e-20	1.63e-18	sp|Q43054|TCMO_POPKI Trans-cinnamate 4-monooxygenase OS=Populus kitakamiensis GN=CYP73A16 PE=2 SV=1//0
Unigene16672_All	17.8144	52.0967	-1.8061	4.26e-08	8.93e-07	sp|Q8SKU2|TIC62_PEA Protein TIC 62, chloroplastic OS=Pisum sativum GN=TIC62 PE=1 SV=2//1.70161e-131
Unigene16677_All	3.71454	22.0203	-2.8255	7.15e-10	1.82e-08	-//-
Unigene16683_All	112.931	26.4634	1.8354	1.16e-09	2.9e-08	sp|P0CG89|H4_SOYBN Histone H4 OS=Glycine max PE=3 SV=1//2.8938e-49
Unigene16709_All	0	10.1205	-5.8866	5.92e-08	1.22e-06	-//-
Unigene16731_All	260.144	20.0291	3.4412	4.44e-30	3.45e-28	sp|Q10LX4|CML27_ORYSJ Probable calcium-binding protein CML27 OS=Oryza sativa subsp. japonica GN=CML27 PE=2 SV=1//3.24297e-35
Unigene16745_All	84.678	209.614	-1.5656	8.74e-13	2.85e-11	-//-
Unigene1733_All	10.2765	27.3217	-1.6686	0.00018023	0.0021236	sp|Q9FYE2|PKS4_ARATH Protein PHYTOCHROME KINASE SUBSTRATE 4 OS=Arabidopsis thaliana GN=PKS4 PE=1 SV=1//3.42174e-20
Unigene1745_All	48.7067	16.9432	1.2655	1.59e-05	0.00022914	sp|Q9SPK4|PPCK1_ARATH Phosphoenolpyruvate carboxylase kinase 1 OS=Arabidopsis thaliana GN=PPCK1 PE=1 SV=1//4.92334e-88
Unigene1749_All	7.19126	38.3088	-2.6713	7.78e-07	1.39e-05	sp|Q08935|ROC1_NICSY 29 kDa ribonucleoprotein A, chloroplastic OS=Nicotiana sylvestris PE=2 SV=1//9.95275e-09
Unigene1783_All	110.617	40.7573	1.1825	1.37e-10	3.86e-09	sp|Q8RZQ8|SWT1A_ORYSJ Bidirectional sugar transporter SWEET1a OS=Oryza sativa subsp. japonica GN=SWEET1A PE=2 SV=1//4.51996e-101
Unigene1784_All	12.0652	38.2952	-1.9243	3.14e-05	0.00042479	sp|Q9ZRF1|MTDH_FRAAN Probable mannitol dehydrogenase OS=Fragaria ananassa GN=CAD PE=2 SV=1//3.70897e-121
Unigene1790_All	811.457	1471.98	-1.1171	1.44e-52	1.87e-50	sp|O49347|PSBY_ARATH Photosystem II core complex proteins psbY, chloroplastic OS=Arabidopsis thaliana GN=PSBY PE=2 SV=1//3.77947e-24
Unigene1815_All	263.952	60.8461	1.8591	3.22e-29	2.37e-27	-//-
Unigene1835_All	52.3002	92.0358	-1.0733	7.37e-06	0.0001115	sp|Q68CP4|HGNAT_HUMAN Heparan-alpha-glucosaminide N-acetyltransferase OS=Homo sapiens GN=HGSNAT PE=1 SV=2//6.63824e-31
Unigene1836_All	64.4231	2.51902	4.4187	3.89e-51	4.81e-49	sp|P53416|BBS_PHASS Bibenzyl synthase OS=Phalaenopsis sp. GN=BIBSY212 PE=2 SV=1//0
Unigene1838_All	40.44	12.8016	1.4015	1.41e-05	0.00020421	-//-
Unigene1857_All	44.8045	82.286	-1.1349	2.18e-06	3.61e-05	sp|Q93ZL5|DOF52_ARATH Dof zinc finger protein DOF5.2 OS=Arabidopsis thaliana GN=DOF5.2 PE=1 SV=2//9.98899e-71
Unigene1883_All	117.925	240.988	-1.289	4.37e-06	6.87e-05	sp|P29463|TPT_SOLTU Triose phosphate/phosphate translocator, chloroplastic OS=Solanum tuberosum GN=TPT PE=2 SV=1//9.45047e-31
Unigene1896_All	89.6208	2.23783	5.0657	3.3e-12	1.03e-10	-//-
Unigene1952_All	36.3699	5.68793	2.4188	2.66e-06	4.35e-05	sp|O49743|GATA4_ARATH GATA transcription factor 4 OS=Arabidopsis thaliana GN=GATA4 PE=2 SV=1//1.94115e-13
Unigene2009_All	12.9905	0.869291	3.6435	3.15e-07	5.86e-06	sp|O15118|NPC1_HUMAN Niemann-Pick C1 protein OS=Homo sapiens GN=NPC1 PE=1 SV=2//1.03924e-123
Unigene2033_All	19.3277	107.622	-2.7352	1.49e-21	8.14e-20	sp|Q9SH30|HMA5_ARATH Putative copper-transporting ATPase HMA5 OS=Arabidopsis thaliana GN=HMA5 PE=2 SV=2//1.84555e-169
Unigene2041_All	177.318	0	7.0759	3.97e-18	1.76e-16	-//-
Unigene2097_All	1100.73	314.748	1.5482	4.65e-145	1.73e-142	sp|P14675|ADH3_SOLTU Alcohol dehydrogenase 3 OS=Solanum tuberosum GN=ADH3 PE=2 SV=1//0
Unigene209_All	114.645	14.0144	2.7742	1.06e-11	3.19e-10	sp|Q93ZS9|C3H47_ARATH Zinc finger CCCH domain-containing protein 47 OS=Arabidopsis thaliana GN=At3g55980 PE=2 SV=1//7.16357e-11
Unigene210_All	48.6388	135.956	-1.7409	8.87e-19	4.19e-17	-//-
Unigene2120_All	51.1679	12.9265	1.727	2.3e-07	4.37e-06	sp|P0C884|SCL34_ARATH Scarecrow-like protein 34 OS=Arabidopsis thaliana GN=SCL34 PE=3 SV=1//6.25849e-23
Unigene2135_All	115.924	40.8687	1.2462	1.15e-06	2e-05	-//-
Unigene2136_All	39.414	75.1148	-1.1883	5.58e-07	1.01e-05	sp|Q75IV7|6PGL1_ORYSJ Probable 6-phosphogluconolactonase 1 OS=Oryza sativa subsp. japonica GN=Os03g0416500 PE=2 SV=1//1.942e-122
Unigene2142_All	15.1499	0	6.0341	5.07e-10	1.33e-08	sp|O65685|BLH6_ARATH BEL1-like homeodomain protein 6 OS=Arabidopsis thaliana GN=BLH6 PE=2 SV=1//2.06562e-101
Unigene2154_All	18.0035	3.9722	1.9223	6.38e-06	9.78e-05	sp|Q6L538|CSLC7_ORYSJ Probable xyloglucan glycosyltransferase 7 OS=Oryza sativa subsp. japonica GN=CSLC7 PE=2 SV=1//0
Unigene2165_All	27.3347	6.88545	1.7312	9.04e-10	2.28e-08	sp|C0LGS3|Y4372_ARATH Probable LRR receptor-like serine/threonine-protein kinase At4g37250 OS=Arabidopsis thaliana GN=At4g37250 PE=2 SV=1//1.65525e-179
Unigene2166_All	240.835	13.5916	3.8893	7.92e-50	9.56e-48	sp|Q9MBG5|CML30_ARATH Probable calcium-binding protein CML30 OS=Arabidopsis thaliana GN=CML30 PE=2 SV=1//1.62925e-25
Unigene2228_All	5.34993	45.4151	-3.3435	9.73e-07	1.72e-05	-//-
Unigene2248_All	214.841	0	7.9607	8.43e-30	6.4e-28	-//-
Unigene225_All	26.9584	6.83867	1.721	5.78e-08	1.19e-06	sp|Q9SFB5|SCP27_ARATH Serine carboxypeptidase-like 27 OS=Arabidopsis thaliana GN=SCPL27 PE=2 SV=1//0
Unigene2352_All	4.45894	20.4262	-2.4536	8.97e-06	0.00013437	sp|Q681X4|ZAT5_ARATH Zinc finger protein ZAT5 OS=Arabidopsis thaliana GN=ZAT5 PE=2 SV=1//7.18444e-18
Unigene2363_All	21.9609	5.61976	1.7084	1.05e-15	4.12e-14	sp|Q7XUF4|CDKG2_ORYSJ Cyclin-dependent kinase G-2 OS=Oryza sativa subsp. japonica GN=CDKG-2 PE=2 SV=2//0
Unigene2364_All	6.718	1.69923	1.7252	0.00027364	0.0030786	-//-
Unigene2387_All	17.1737	5.25501	1.4505	2.6e-05	0.00035728	-//-
Unigene2485_All	14.5348	1.54247	2.9783	1.78e-06	2.99e-05	sp|Q42059|GUN6_ARATH Endoglucanase 6 OS=Arabidopsis thaliana GN=At1g64390 PE=2 SV=2//0
Unigene248_All	65.0062	22.7667	1.2557	1.37e-06	2.35e-05	sp|Q9SPK4|PPCK1_ARATH Phosphoenolpyruvate carboxylase kinase 1 OS=Arabidopsis thaliana GN=PPCK1 PE=1 SV=1//1.03038e-87
Unigene2509_All	562.349	2764.76	-2.5556	0	0	sp|Q7X9A0|RCA1_LARTR Ribulose bisphosphate carboxylase/oxygenase activase 1, chloroplastic OS=Larrea tridentata GN=RCA1 PE=1 SV=1//0
Unigene2510_All	237.414	2225.82	-3.4868	0	0	sp|Q7X999|RCA2_LARTR Ribulose bisphosphate carboxylase/oxygenase activase 2, chloroplastic OS=Larrea tridentata GN=RCA2 PE=2 SV=1//0
Unigene2520_All	44.9106	13.2031	1.5082	8.46e-13	2.76e-11	sp|Q9M1Q9|AB21B_ARATH ABC transporter B family member 21 OS=Arabidopsis thaliana GN=ABCB21 PE=1 SV=2//1.94911e-88
Unigene2571_All	23.4984	43.056	-1.1316	1.63e-05	0.00023341	sp|Q9FJD6|RBOHH_ARATH Putative respiratory burst oxidase homolog protein H OS=Arabidopsis thaliana GN=RBOHH PE=3 SV=1//0
Unigene2573_All	17.6396	40.7321	-1.4653	0.00024397	0.0027816	-//-
Unigene2590_All	13.2463	35.1137	-1.6644	0.00019058	0.0022321	sp|Q2N2K3|PHYK_WHEAT Probable phytol kinase, chloroplastic OS=Triticum aestivum PE=2 SV=1//3.0683e-103
Unigene2613_All	11.7972	37.4156	-1.9231	4.14e-07	7.58e-06	sp|Q9LR47|IP5P3_ARATH Type I inositol 1,4,5-trisphosphate 5-phosphatase CVP2 OS=Arabidopsis thaliana GN=CVP2 PE=1 SV=2//6.77518e-25
Unigene2628_All	20.8785	4.054	2.1066	2.93e-06	4.72e-05	sp|Q93Z38|TAR4_ARATH Tryptophan aminotransferase-related protein 4 OS=Arabidopsis thaliana GN=TAR4 PE=2 SV=2//3.04409e-145
Unigene2665_All	56.794	5.91118	3.0063	2.48e-13	8.53e-12	sp|Q0WUQ1|BAG1_ARATH BAG family molecular chaperone regulator 1 OS=Arabidopsis thaliana GN=BAG1 PE=1 SV=1//7.12591e-59
Unigene2671_All	65.7977	123.26	-1.1635	8.82e-05	0.0011054	sp|P00248|FER_MASLA Ferredoxin OS=Mastigocladus laminosus GN=petF PE=1 SV=2//6.31586e-21
Unigene2714_All	13.021	3.34034	1.7048	0.00046377	0.0048715	sp|Q9SU40|SKU5_ARATH Monocopper oxidase-like protein SKU5 OS=Arabidopsis thaliana GN=SKU5 PE=1 SV=1//0
Unigene2727_All	37.7581	450.526	-3.8347	2.39e-118	7.14e-116	sp|P16016|CAHC_SPIOL Carbonic anhydrase, chloroplastic OS=Spinacia oleracea PE=1 SV=2//4.59458e-90
Unigene2739_All	399.635	149.172	1.1638	5.04e-26	3.23e-24	sp|Q42662|METE_SOLSC 5-methyltetrahydropteroyltriglutamate--homocysteine methyltransferase OS=Solenostemon scutellarioides GN=MET PE=1 SV=2//3.67576e-111
Unigene2740_All	158.97	44.229	1.5877	3.2e-43	3.41e-41	sp|Q42699|METE_CATRO 5-methyltetrahydropteroyltriglutamate--homocysteine methyltransferase OS=Catharanthus roseus GN=METE PE=2 SV=1//0
Unigene2742_All	281.766	475.756	-1.0137	1.03e-29	7.79e-28	-//-
Unigene2787_All	7.11853	0.911089	2.708	1.25e-08	2.75e-07	sp|P93306|NDUS2_ARATH NADH dehydrogenase [ubiquinone] iron-sulfur protein 2 OS=Arabidopsis thaliana GN=NAD7 PE=1 SV=2//3.02323e-33
Unigene27_All	10.9817	21.9665	-1.2582	0.00010548	0.0013077	sp|Q8SKU2|TIC62_PEA Protein TIC 62, chloroplastic OS=Pisum sativum GN=TIC62 PE=1 SV=2//4.60228e-11
Unigene2800_All	55.0798	218.224	-2.2442	2.85e-59	4.21e-57	sp|P48279|YCF39_CYAPA Uncharacterized protein ycf39 OS=Cyanophora paradoxa GN=ycf39 PE=3 SV=1//1.63138e-06
Unigene281_All	20.6782	83.956	-2.2795	1.84e-20	9.63e-19	sp|C0LGT6|EFR_ARATH LRR receptor-like serine/threonine-protein kinase EFR OS=Arabidopsis thaliana GN=EFR PE=1 SV=1//2.50461e-15
Unigene2825_All	217.992	34.7803	2.39	6.02e-68	1.1e-65	sp|Q9SBQ9|F3PH_PETHY Flavonoid 3&apos;-monooxygenase OS=Petunia hybrida GN=CYP75B2 PE=2 SV=1//0
Unigene2837_All	37.8935	68.3411	-1.1087	3.89e-05	0.00051816	sp|O33513|CBBY_RHOCA Protein CbbY OS=Rhodobacter capsulatus GN=cbbY PE=3 SV=1//2.2641e-15
Unigene2847_All	88.0304	19.5177	1.9153	9.19e-15	3.42e-13	sp|A7NY33|PER4_VITVI Peroxidase 4 OS=Vitis vinifera GN=GSVIVT00023967001 PE=1 SV=1//6.22701e-148
Unigene2848_All	53.6569	6.35951	2.8188	3.66e-15	1.39e-13	sp|Q9FLC0|PER52_ARATH Peroxidase 52 OS=Arabidopsis thaliana GN=PER52 PE=2 SV=1//2.44694e-15
Unigene2862_All	157.867	47.9008	1.4626	5.09e-14	1.82e-12	sp|Q6RYA0|SABP2_TOBAC Salicylic acid-binding protein 2 OS=Nicotiana tabacum GN=SABP2 PE=1 SV=1//6.36245e-71
Unigene2869_All	22.2393	3.36788	2.4652	5.6e-06	8.68e-05	-//-
Unigene2945_All	76.0565	8.34781	2.9297	1.95e-28	1.38e-26	sp|Q9SRT2|BH062_ARATH Transcription factor bHLH62 OS=Arabidopsis thaliana GN=BHLH62 PE=2 SV=1//6.72324e-58
Unigene2947_All	51.1225	11.3146	1.9178	4.59e-09	1.08e-07	sp|Q9SAK5|APL_ARATH Myb family transcription factor APL OS=Arabidopsis thaliana GN=APL PE=2 SV=2//1.49464e-47
Unigene2954_All	138.797	38.0592	1.6087	4.48e-08	9.34e-07	sp|Q94B40|SAP6_ARATH Zinc finger A20 and AN1 domain-containing stress-associated protein 6 OS=Arabidopsis thaliana GN=SAP6 PE=2 SV=2//7.87263e-27
Unigene3014_All	184.978	63.854	1.2766	2.19e-13	7.56e-12	-//-
Unigene3027_All	22.9087	8.29583	1.2075	1.89e-07	3.63e-06	sp|O95239|KIF4A_HUMAN Chromosome-associated kinesin KIF4A OS=Homo sapiens GN=KIF4A PE=1 SV=3//6.55146e-158
Unigene3073_All	182.329	14.5558	3.3889	4.2e-82	1.01e-79	sp|Q9C5L3|GLPT1_ARATH Putative glycerol-3-phosphate transporter 1 OS=Arabidopsis thaliana GN=At3g47420 PE=2 SV=1//0
Unigene3081_All	97.6044	185.919	-1.1876	2.91e-06	4.69e-05	sp|Q9SX68|RK18_ARATH 50S ribosomal protein L18, chloroplastic OS=Arabidopsis thaliana GN=RPL18 PE=1 SV=1//3.51172e-66
Unigene3083_All	74.2916	0	5.8312	6.31e-09	1.44e-07	-//-
Unigene3124_All	84.6941	12.852	2.4623	2.42e-18	1.09e-16	sp|Q6AT26|CESA1_ORYSJ Probable cellulose synthase A catalytic subunit 1 [UDP-forming] OS=Oryza sativa subsp. japonica GN=CESA1 PE=2 SV=1//0
Unigene3127_All	11.5506	0.650808	3.8916	5.6e-06	8.68e-05	sp|P29162|ASOL_TOBAC L-ascorbate oxidase homolog OS=Nicotiana tabacum PE=2 SV=1//0
Unigene3143_All	74.6363	21.5446	1.5346	2.35e-14	8.61e-13	sp|Q9C6W5|AB14G_ARATH ABC transporter G family member 14 OS=Arabidopsis thaliana GN=ABCG14 PE=2 SV=1//2.08514e-180
Unigene3161_All	1.38996	13.7291	-3.5621	3.41e-05	0.00045954	sp|Q12010|YO092_YEAST Uncharacterized membrane protein YOL092W OS=Saccharomyces cerevisiae (strain ATCC 204508 / S288c) GN=YOL092W PE=1 SV=1//1.70828e-09
Unigene3183_All	37.9212	13.9286	1.187	3.73e-05	0.00049901	-//-
Unigene3198_All	13.5649	29.4545	-1.3766	0.00032264	0.0035602	sp|Q8BXQ2|PIGT_MOUSE GPI transamidase component PIG-T OS=Mus musculus GN=Pigt PE=1 SV=2//6.99828e-47
Unigene3217_All	6.58948	27.4947	-2.3189	3.09e-10	8.35e-09	sp|B2ZFP3|SMAL1_DANRE SWI/SNF-related matrix-associated actin-dependent regulator of chromatin subfamily A-like protein 1 OS=Danio rerio GN=smarcal1 PE=2 SV=1//3.08769e-27
Unigene322_All	58.4313	0	6.9122	1.6e-16	6.55e-15	-//-
Unigene3231_All	117.039	0	6.6495	3.13e-14	1.14e-12	sp|P26197|ACT2_ABSGL Actin-2 OS=Absidia glauca GN=ACT2 PE=3 SV=1//5.55366e-60
Unigene3232_All	136.306	318.598	-1.4828	5.69e-09	1.31e-07	-//-
Unigene3283_All	342.448	1012.85	-1.8224	5.97e-237	3.42e-234	sp|Q98TX3|PDCD4_CHICK Programmed cell death protein 4 OS=Gallus gallus GN=PDCD4 PE=2 SV=1//1.28716e-28
Unigene3358_All	40.3859	129.025	-1.9337	1.1e-08	2.44e-07	sp|Q9SCP6|U73D1_ARATH UDP-glycosyltransferase 73D1 OS=Arabidopsis thaliana GN=UGT73D1 PE=3 SV=1//2.06507e-12
Unigene3367_All	19.8377	55.4575	-1.7411	1.65e-10	4.59e-09	sp|Q6Z7L3|TRL31_ORYSJ Thioredoxin-like 3-1, chloroplastic OS=Oryza sativa subsp. japonica GN=Os02g0774100 PE=2 SV=2//1.1424e-55
Unigene3400_All	31.2649	8.40281	1.6377	2.1e-07	3.99e-06	sp|O81916|YC22_ARATH Uncharacterized calcium-binding protein At1g02270 OS=Arabidopsis thaliana GN=At1g02270 PE=2 SV=2//2.38696e-178
Unigene3420_All	22.6779	66.8663	-1.8179	1.19e-13	4.18e-12	sp|P15719|MDHP_MAIZE Malate dehydrogenase [NADP], chloroplastic OS=Zea mays PE=1 SV=1//0
Unigene3450_All	165.434	48.2749	1.519	3.03e-17	1.31e-15	sp|Q00451|PRF1_SOLLC 36.4 kDa proline-rich protein OS=Solanum lycopersicum GN=TPRP-F1 PE=2 SV=1//8.72917e-22
Unigene3500_All	31.0234	0	4.6743	0.00011802	0.0014476	sp|Q10208|KPYK_SCHPO Pyruvate kinase OS=Schizosaccharomyces pombe (strain 972 / ATCC 24843) GN=pyk1 PE=1 SV=1//3.23285e-52
Unigene3530_All	58.3113	10.7478	2.1818	4.38e-08	9.15e-07	-//-
Unigene3594_All	51.1342	8.68609	2.2996	2.03e-09	5.01e-08	-//-
Unigene3627_All	67.2915	13.9787	2.0092	5.06e-05	0.00066053	-//-
Unigene3639_All	41.8408	124.907	-1.8358	1.21e-26	8.03e-25	sp|P15719|MDHP_MAIZE Malate dehydrogenase [NADP], chloroplastic OS=Zea mays PE=1 SV=1//0
Unigene3649_All	66.7781	23.6102	1.242	1.82e-23	1.09e-21	sp|Q9M1Q9|AB21B_ARATH ABC transporter B family member 21 OS=Arabidopsis thaliana GN=ABCB21 PE=1 SV=2//0
Unigene3668_All	32.8608	67.4667	-1.2958	3.9e-13	1.31e-11	sp|P92979|APR1_ARATH 5&apos;-adenylylsulfate reductase 1, chloroplastic OS=Arabidopsis thaliana GN=APR1 PE=1 SV=2//0
Unigene3704_All	47.3717	1.23475	5.0038	1.47e-06	2.51e-05	-//-
Unigene3779_All	538.844	0	9.269	4.45e-61	6.87e-59	sp|Q9UUC1|RL21A_SCHPO 60S ribosomal protein L21-A OS=Schizosaccharomyces pombe (strain 972 / ATCC 24843) GN=rpl21a PE=2 SV=1//9.14693e-80
Unigene3819_All	39.289	14.4341	1.1867	2.75e-07	5.16e-06	sp|Q6YRM6|Y8219_ORYSJ UPF0392 protein Os08g0121900 OS=Oryza sativa subsp. japonica GN=Os08g0121900 PE=2 SV=1//0
Unigene3909_All	2083.33	130.697	3.7366	6.43e-186	2.85e-183	-//-
Unigene3968_All	27.5802	60.4523	-1.3901	1.78e-05	0.00025406	-//-
Unigene3970_All	8.01892	80.5594	-3.5865	3.59e-08	7.59e-07	-//-
Unigene3997_All	16.3192	5.3904	1.3402	1.67e-05	0.00023879	sp|Q5Z9S8|PDR12_ORYSJ Pleiotropic drug resistance protein 12 OS=Oryza sativa subsp. japonica GN=PDR12 PE=2 SV=1//1.12543e-32
Unigene4002_All	20.9397	38.5199	-1.1373	2.39e-05	0.00033119	sp|B8B4H5|SYAP_ORYSI Probable alanine--tRNA ligase, chloroplastic OS=Oryza sativa subsp. indica GN=OsI_22356 PE=3 SV=1//0
Unigene4031_All	9.62303	0.503961	3.9972	1.66e-08	3.64e-07	sp|Q5Z9S8|PDR12_ORYSJ Pleiotropic drug resistance protein 12 OS=Oryza sativa subsp. japonica GN=PDR12 PE=2 SV=1//1.21293e-32
Unigene4045_All	69.2017	3.35962	4.1065	6.11e-06	9.42e-05	-//-
Unigene4060_All	708.236	0	10.688	1.11e-129	3.83e-127	sp|P38093|FLBA_EMENI Developmental regulator flbA OS=Emericella nidulans (strain FGSC A4 / ATCC 38163 / CBS 112.46 / NRRL 194 / M139) GN=flbA PE=2 SV=1//2.86498e-18
Unigene4081_All	228.588	82.2274	1.2171	1.59e-08	3.48e-07	-//-
Unigene4117_All	11.5076	3.43031	1.4882	5.16e-05	0.00067282	sp|C0LGD7|Y1684_ARATH Probable LRR receptor-like serine/threonine-protein kinase At1g06840 OS=Arabidopsis thaliana GN=At1g06840 PE=1 SV=2//0
Unigene4167_All	16.3699	1.8213	2.9101	1.1e-05	0.00016311	-//-
Unigene4183_All	68.8992	9.45008	2.6081	3.84e-24	2.35e-22	sp|Q6ZA27|BURPC_ORYSJ BURP domain-containing protein 12 OS=Oryza sativa subsp. japonica GN=BURP12 PE=2 SV=1//0
Unigene4200_All	21.1418	8.75559	1.0139	0.00022692	0.0026066	-//-
Unigene4203_All	3.38394	24.1506	-3.0932	0.00018928	0.0022226	-//-
Unigene4212_All	22.6304	3.82073	2.3084	0.00023292	0.0026689	sp|Q9LSL1|BH093_ARATH Transcription factor bHLH93 OS=Arabidopsis thaliana GN=BHLH93 PE=1 SV=1//4.87957e-73
Unigene4216_All	211.258	54.7067	1.6913	5.21e-22	2.9e-20	sp|Q93ZY7|NUD12_ARATH Nudix hydrolase 12, mitochondrial OS=Arabidopsis thaliana GN=NUDT12 PE=2 SV=1//5.03961e-63
Unigene4220_All	57.7184	19.4831	1.3089	6.44e-09	1.46e-07	sp|Q949Y3|PPA26_ARATH Bifunctional purple acid phosphatase 26 OS=Arabidopsis thaliana GN=PAP26 PE=1 SV=1//0
Unigene4221_All	62.8142	149.16	-1.5056	1.39e-08	3.05e-07	-//-
Unigene4222_All	47.2741	8.40711	2.2334	1.96e-07	3.75e-06	sp|P50162|TRN1_DATST Tropinone reductase 1 OS=Datura stramonium GN=TR1 PE=1 SV=1//4.26302e-103
Unigene4248_All	29.1722	5.01377	2.2827	4.55e-05	0.00059809	sp|Q9ASX2|TRNH1_ARATH Tropinone reductase homolog At1g07440 OS=Arabidopsis thaliana GN=At1g07440 PE=1 SV=1//3.01561e-88
Unigene4254_All	5137.83	9291.27	-1.1127	0	0	sp|O49169|EF1A_MANES Elongation factor 1-alpha OS=Manihot esculenta GN=EF1 PE=3 SV=1//0
Unigene4271_All	127.279	303.288	-1.5106	3.79e-16	1.52e-14	sp|Q682S0|RPT2_ARATH Root phototropism protein 2 OS=Arabidopsis thaliana GN=RPT2 PE=1 SV=2//2.14077e-62
Unigene4275_All	41.5713	6.92412	2.3279	1.42e-07	2.79e-06	sp|O64640|CXE8_ARATH Probable carboxylesterase 8 OS=Arabidopsis thaliana GN=CXE8 PE=2 SV=1//9.32762e-74
Unigene4289_All	23.6002	5.19453	1.9258	4.89e-05	0.00063936	sp|Q0WSY2|FPP4_ARATH Filament-like plant protein 4 OS=Arabidopsis thaliana GN=FPP4 PE=2 SV=1//1.79502e-124
Unigene4304_All	315.117	56.67	2.2173	1.21e-67	2.17e-65	sp|Q6K5Q0|GL21_ORYSJ Putative germin-like protein 2-1 OS=Oryza sativa subsp. japonica GN=Os02g0491600 PE=3 SV=1//1.1645e-93
Unigene4312_All	31.6514	6.7916	1.9625	1.29e-07	2.56e-06	sp|C0LGU5|Y5457_ARATH Probable LRR receptor-like serine/threonine-protein kinase At5g45780 OS=Arabidopsis thaliana GN=At5g45780 PE=2 SV=1//0
Unigene4355_All	4.77609	65.6602	-4.0391	3.77e-12	1.17e-10	-//-
Unigene4387_All	51.276	89.738	-1.0654	4.42e-05	0.0005832	sp|O64511|TLOV1_ARATH Protein TWIN LOV 1 OS=Arabidopsis thaliana GN=TLP1 PE=1 SV=2//1.62327e-126
Unigene4388_All	91.894	6.50458	3.5625	1.67e-19	8.18e-18	sp|Q38910|XTH23_ARATH Probable xyloglucan endotransglucosylase/hydrolase protein 23 OS=Arabidopsis thaliana GN=XTH23 PE=2 SV=1//2.31821e-120
Unigene4412_All	57.4299	111.654	-1.2171	6.11e-09	1.39e-07	sp|Q7XU38|C87A3_ORYSJ Cytochrome P450 87A3 OS=Oryza sativa subsp. japonica GN=CYP87A3 PE=2 SV=3//0
Unigene4420_All	27.1705	64.2074	-1.4986	9.2e-08	1.85e-06	sp|Q6LA42|APRR5_ARATH Two-component response regulator-like APRR5 OS=Arabidopsis thaliana GN=APRR5 PE=1 SV=2//6.76521e-54
Unigene4429_All	182.289	26.0316	2.5499	1.83e-37	1.69e-35	sp|Q0IQU1|LAC22_ORYSJ Laccase-22 OS=Oryza sativa subsp. japonica GN=LAC22 PE=2 SV=2//3.90276e-18
Unigene442_All	52.1045	21.4958	1.0194	1.94e-07	3.71e-06	sp|Q9SKX5|PAO2_ARATH Probable polyamine oxidase 2 OS=Arabidopsis thaliana GN=PAO2 PE=2 SV=1//0
Unigene4436_All	6064.41	18748.3	-1.8863	0	0	sp|P07369|CB2G_SOLLC Chlorophyll a-b binding protein 3C, chloroplastic OS=Solanum lycopersicum GN=CAB3C PE=3 SV=1//1.64634e-164
Unigene4445_All	213.874	714.27	-1.9977	1.43e-81	3.38e-79	sp|Q02060|PSBS_SPIOL Photosystem II 22 kDa protein, chloroplastic OS=Spinacia oleracea GN=PSBS PE=1 SV=1//7.30726e-90
Unigene4447_All	15.1526	2.14985	2.5593	2.43e-05	0.00033485	sp|Q9SND9|Y3028_ARATH Uncharacterized acetyltransferase At3g50280 OS=Arabidopsis thaliana GN=At3g50280 PE=1 SV=1//5.15201e-73
Unigene4448_All	172.841	54.7334	1.401	1.38e-18	6.41e-17	sp|Q9LIG0|Y3136_ARATH Clavaminate synthase-like protein At3g21360 OS=Arabidopsis thaliana GN=At3g21360 PE=1 SV=1//1.50154e-55
Unigene444_All	345.593	888.643	-1.6205	1.03e-118	3.14e-116	sp|P50433|GLYM_SOLTU Serine hydroxymethyltransferase, mitochondrial OS=Solanum tuberosum PE=2 SV=1//0
Unigene4488_All	175.933	350.554	-1.2526	3.06e-21	1.65e-19	sp|Q43843|RPE_SOLTU Ribulose-phosphate 3-epimerase, chloroplastic (Fragment) OS=Solanum tuberosum PE=1 SV=1//6.83258e-152
Unigene4492_All	204.904	42.8251	2.0005	5.92e-32	4.76e-30	sp|B8B4D0|SPX1_ORYSI SPX domain-containing protein 1 OS=Oryza sativa subsp. indica GN=SPX1 PE=3 SV=1//7.98147e-114
Unigene4511_All	36.6314	9.67281	1.6631	3.23e-05	0.00043731	sp|Q9SUP6|WRK53_ARATH Probable WRKY transcription factor 53 OS=Arabidopsis thaliana GN=WRKY53 PE=1 SV=1//1.62076e-13
Unigene4555_All	54.5543	101.269	-1.1504	0.00026432	0.0029899	sp|P73627|Y1770_SYNY3 Uncharacterized protein sll1770 OS=Synechocystis sp. (strain PCC 6803 / Kazusa) GN=sll1770 PE=3 SV=1//6.50295e-26
Unigene4579_All	66.7045	124.845	-1.1622	3.45e-05	0.00046389	-//-
Unigene4597_All	96.5151	257.055	-1.6712	1.47e-26	9.66e-25	sp|P14766|F16P2_SPIOL Fructose-1,6-bisphosphatase, cytosolic OS=Spinacia oleracea PE=1 SV=2//0
Unigene4601_All	299.488	0	9.4535	1.84e-67	3.2e-65	sp|P87090|CPC1_CRYPA Cross-pathway control protein 1 OS=Cryphonectria parasitica GN=CPC-1 PE=3 SV=1//9.00422e-07
Unigene4603_All	39.7109	13.0757	1.3447	2.58e-05	0.00035518	sp|Q75HV0|CCP31_ORYSJ Cyclin-P3-1 OS=Oryza sativa subsp. japonica GN=CYCP3-1 PE=3 SV=1//2.37956e-66
Unigene4610_All	311.734	1629.35	-2.6439	0	0	sp|Q56YA5|SGAT_ARATH Serine--glyoxylate aminotransferase OS=Arabidopsis thaliana GN=AGT1 PE=1 SV=2//0
Unigene461_All	22.0276	0	4.419	0.00047766	0.0049908	sp|P24918|NDUS1_NEUCR NADH-ubiquinone oxidoreductase 78 kDa subunit, mitochondrial OS=Neurospora crassa (strain ATCC 24698 / 74-OR23-1A / CBS 708.71 / DSM 1257 / FGSC 987) GN=nuo-78 PE=1 SV=2//2.59426e-56
Unigene4624_All	50.1233	141.202	-1.7521	1.15e-35	1.01e-33	sp|Q9LJR3|SPA3_ARATH Protein SPA1-RELATED 3 OS=Arabidopsis thaliana GN=SPA3 PE=1 SV=1//0
Unigene4629_All	22.0041	3.97572	2.2105	0.00023015	0.0026394	-//-
Unigene462_All	108.326	17.0967	2.4056	7.93e-07	1.41e-05	sp|Q5JN63|CESA4_ORYSJ Cellulose synthase A catalytic subunit 4 [UDP-forming] OS=Oryza sativa subsp. japonica GN=CESA4 PE=2 SV=1//1.86179e-53
Unigene4636_All	64.92	25.9437	1.0653	3.71e-10	9.86e-09	sp|Q7XA40|RGA3_SOLBU Putative disease resistance protein RGA3 OS=Solanum bulbocastanum GN=RGA3 PE=2 SV=2//2.86622e-146
Unigene465_All	200.956	26.2897	2.6764	3.96e-17	1.69e-15	sp|Q4PB04|H32_USTMA Histone H3.2 OS=Ustilago maydis (strain 521 / FGSC 9021) GN=HHT2 PE=3 SV=3//1.86626e-69
Unigene4692_All	61.8221	2.37981	4.4413	4.87e-09	1.14e-07	sp|Q9LQU5|NUD18_ARATH Nudix hydrolase 18, mitochondrial OS=Arabidopsis thaliana GN=NUDT18 PE=2 SV=1//2.80534e-06
Unigene4731_All	207.053	435.814	-1.3317	4.21e-37	3.83e-35	sp|Q42961|PGKH_TOBAC Phosphoglycerate kinase, chloroplastic OS=Nicotiana tabacum PE=2 SV=1//0
Unigene4746_All	215.083	1.6693	6.7516	1.64e-62	2.63e-60	sp|P53416|BBS_PHASS Bibenzyl synthase OS=Phalaenopsis sp. GN=BIBSY212 PE=2 SV=1//0
Unigene4757_All	120.975	0	7.9428	1.67e-29	1.24e-27	sp|Q5ZJ37|RABEK_CHICK Rab9 effector protein with kelch motifs OS=Gallus gallus GN=RABEPK PE=2 SV=1//1.05608e-09
Unigene4815_All	119.251	18.932	2.3972	1.82e-22	1.04e-20	sp|Q69V23|CESA3_ORYSJ Probable cellulose synthase A catalytic subunit 3 [UDP-forming] OS=Oryza sativa subsp. japonica GN=CESA3 PE=2 SV=1//7.84664e-147
Unigene4836_All	787.481	201.045	1.7118	1.46e-80	3.36e-78	sp|Q8LDS2|XTH27_ARATH Probable xyloglucan endotransglucosylase/hydrolase protein 27 OS=Arabidopsis thaliana GN=XTH27 PE=2 SV=2//4.07568e-26
Unigene4859_All	281.744	543.928	-1.207	3.98e-19	1.93e-17	-//-
Unigene4861_All	248.004	8.94538	4.5351	8.02e-26	5.1e-24	-//-
Unigene4877_All	25.9672	58.9015	-1.4396	0.00037953	0.0041027	-//-
Unigene4887_All	24.9512	1.80831	3.5284	0.00014775	0.0017728	sp|Q9SMZ3|FBX13_ARATH F-box only protein 13 OS=Arabidopsis thaliana GN=FBX13 PE=2 SV=2//4.06689e-35
Unigene489_All	52.4354	21.6943	1.0153	3.11e-08	6.59e-07	sp|O80933|SCL9_ARATH Scarecrow-like protein 9 OS=Arabidopsis thaliana GN=SCL9 PE=2 SV=1//7.66213e-140
Unigene4903_All	88.3266	22.7645	1.6981	2.67e-12	8.4e-11	sp|Q9FJZ9|PER72_ARATH Peroxidase 72 OS=Arabidopsis thaliana GN=PER72 PE=1 SV=1//2.66364e-160
Unigene4925_All	234.307	69.8607	1.4879	5.81e-29	4.21e-27	-//-
Unigene4932_All	36.7344	3.9569	2.9567	1.79e-06	3e-05	-//-
Unigene4946_All	11.881	75.5861	-2.9274	4.32e-16	1.72e-14	sp|Q9CAG8|FBK28_ARATH F-box/kelch-repeat protein At1g67480 OS=Arabidopsis thaliana GN=At1g67480 PE=2 SV=1//1.12196e-82
Unigene4965_All	29.9717	77.0815	-1.6207	0.00019192	0.0022458	-//-
Unigene4980_All	206.467	48.1273	1.843	1.19e-40	1.19e-38	sp|Q6VBB2|HFA2B_ORYSJ Heat stress transcription factor A-2b OS=Oryza sativa subsp. japonica GN=HSFA2B PE=2 SV=1//6.79901e-106
Unigene5007_All	298.822	12.258	4.3495	1.46e-53	1.95e-51	sp|Q652P9|GL93_ORYSJ Germin-like protein 9-3 OS=Oryza sativa subsp. japonica GN=Os09g0568700 PE=2 SV=1//1.49787e-50
Unigene5021_All	41.3676	74.6816	-1.1102	1.24e-05	0.00018237	sp|A2AJL3|FGGY_MOUSE FGGY carbohydrate kinase domain-containing protein OS=Mus musculus GN=Fggy PE=2 SV=1//1.95204e-177
Unigene5026_All	30.1949	8.22047	1.6191	7.49e-10	1.91e-08	sp|Q8VYY5|NCRK_ARATH Receptor-like serine/threonine-protein kinase NCRK OS=Arabidopsis thaliana GN=NCRK PE=1 SV=1//7.69935e-139
Unigene5034_All	74.9538	5.62553	3.478	1.47e-29	1.1e-27	sp|P24465|C71A1_PERAE Cytochrome P450 71A1 OS=Persea americana GN=CYP71A1 PE=1 SV=2//1.52899e-108
Unigene5046_All	26.7297	55.888	-1.322	0.00025944	0.0029409	sp|Q9FLJ2|NC100_ARATH NAC domain-containing protein 100 OS=Arabidopsis thaliana GN=NAC100 PE=2 SV=1//3.18168e-95
Unigene5077_All	39.2079	6.35028	2.3683	4.15e-05	0.00055034	-//-
Unigene5088_All	233.131	953.989	-2.2908	7.01e-187	3.21e-184	sp|P26302|KPPR_WHEAT Phosphoribulokinase, chloroplastic OS=Triticum aestivum PE=2 SV=1//0
Unigene5089_All	8.49644	32.277	-2.1835	5.97e-05	0.00077115	sp|Q9LFF1|PP281_ARATH Pentatricopeptide repeat-containing protein At3g53700, chloroplastic OS=Arabidopsis thaliana GN=MEE40 PE=2 SV=1//8.69729e-15
Unigene5095_All	123.051	333.83	-1.6978	4.86e-21	2.6e-19	-//-
Unigene5171_All	873.741	196.202	1.8969	3.25e-105	9.12e-103	-//-
Unigene5188_All	26.2144	10.7065	1.0339	3.05e-06	4.92e-05	sp|Q6ZI17|OML2_ORYSJ Protein MEI2-like 2 OS=Oryza sativa subsp. japonica GN=ML2 PE=2 SV=1//0
Unigene5189_All	14.673	51.036	-2.0563	1.12e-06	1.95e-05	sp|Q9LNG5|PPP7L_ARATH Serine/threonine-protein phosphatase 7 long form homolog OS=Arabidopsis thaliana GN=At1g48120 PE=2 SV=1//2.41033e-07
Unigene5210_All	228.691	45.5481	2.07	8.06e-36	7.11e-34	sp|Q9LMA8|TI10A_ARATH Protein TIFY 10A OS=Arabidopsis thaliana GN=TIFY10A PE=1 SV=1//1.99273e-31
Unigene5221_All	100.853	32.2613	1.3864	1.33e-07	2.61e-06	sp|P93147|C81E1_GLYEC Isoflavone 2&apos;-hydroxylase OS=Glycyrrhiza echinata GN=CYP81E1 PE=1 SV=2//4.50177e-40
Unigene5226_All	27.5455	7.24806	1.6682	2.84e-06	4.59e-05	sp|P51567|AFC2_ARATH Serine/threonine-protein kinase AFC2 OS=Arabidopsis thaliana GN=AFC2 PE=1 SV=1//0
Unigene5259_All	45.3499	107.673	-1.5054	5.22e-05	0.00068014	sp|O78424|YCF19_GUITH Uncharacterized protein ycf19 OS=Guillardia theta GN=ycf19 PE=3 SV=1//1.0479e-12
Unigene5266_All	13.7227	3.31951	1.7896	1.95e-05	0.00027645	sp|Q8LGE9|CSTR1_ARATH CMP-sialic acid transporter 1 OS=Arabidopsis thaliana GN=At5g41760 PE=2 SV=1//0
Unigene5292_All	3312.32	6089.26	-1.1364	1.43e-211	7.3e-209	sp|P49310|GRP1_SINAL Glycine-rich RNA-binding protein GRP1A OS=Sinapis alba PE=2 SV=1//1.29125e-37
Unigene5296_All	11.2439	0	5.6695	3.84e-08	8.11e-07	sp|Q9LFN6|RH56_ARATH DEAD-box ATP-dependent RNA helicase 56 OS=Arabidopsis thaliana GN=RH56 PE=2 SV=2//4.01525e-109
Unigene5298_All	17.2156	28.9515	-1.0079	1.66e-05	0.00023781	sp|Q60974|NCOR1_MOUSE Nuclear receptor corepressor 1 OS=Mus musculus GN=Ncor1 PE=1 SV=1//4.19392e-15
Unigene5316_All	31.363	2.81302	3.2209	3.17e-18	1.41e-16	sp|Q9LV03|GLUT1_ARATH Glutamate synthase 1 [NADH], chloroplastic OS=Arabidopsis thaliana GN=GLT1 PE=1 SV=2//0
Unigene5327_All	69.4194	121.842	-1.0695	3.28e-10	8.81e-09	sp|O78328|DXS_CAPAN Probable 1-deoxy-D-xylulose-5-phosphate synthase, chloroplastic OS=Capsicum annuum GN=TKT2 PE=2 SV=1//0
Unigene5330_All	176.687	72.7147	1.0229	4.84e-26	3.14e-24	sp|Q42609|PALY_BROFI Phenylalanine ammonia-lyase OS=Bromheadia finlaysoniana GN=PAL PE=2 SV=1//0
Unigene5334_All	195.314	68.1581	1.2609	7.37e-33	6.07e-31	sp|Q5PQX0|UXS1_RAT UDP-glucuronic acid decarboxylase 1 OS=Rattus norvegicus GN=Uxs1 PE=1 SV=1//2.7979e-31
Unigene5340_All	46.6935	139.101	-1.8328	2.76e-13	9.42e-12	sp|P82658|TL19_ARATH Thylakoid lumenal 19 kDa protein, chloroplastic OS=Arabidopsis thaliana GN=At3g63540 PE=1 SV=2//8.57763e-68
Unigene5349_All	39.6744	9.02216	1.8787	1.05e-05	0.00015627	-//-
Unigene5354_All	8.06497	43.4777	-2.6885	1.08e-06	1.9e-05	sp|Q9ZUU4|ROC1_ARATH Ribonucleoprotein At2g37220, chloroplastic OS=Arabidopsis thaliana GN=At2g37220 PE=1 SV=1//9.01191e-16
Unigene5360_All	57.5176	154.16	-1.6803	4.67e-13	1.56e-11	sp|O93308|SMC1A_XENLA Structural maintenance of chromosomes protein 1A OS=Xenopus laevis GN=smc1a PE=1 SV=1//2.78394e-17
Unigene5371_All	15.8859	4.73561	1.4882	0.00041788	0.004468	sp|Q9UR07|RTF23_SCHPO Retrotransposable element Tf2 155 kDa protein type 3 OS=Schizosaccharomyces pombe (strain 972 / ATCC 24843) GN=Tf2-11 PE=4 SV=1//1.15812e-22
Unigene5393_All	82.3665	26.9266	1.3551	1.78e-05	0.00025352	-//-
Unigene5396_All	8.42315	18.5748	-1.3989	8.65e-05	0.0010854	sp|Q9M3G7|ATM_ARATH Serine/threonine-protein kinase ATM OS=Arabidopsis thaliana GN=ATM PE=2 SV=1//5.73075e-06
Unigene5411_All	97.4198	24.723	1.7204	7.65e-11	2.21e-09	sp|Q03666|GSTX4_TOBAC Probable glutathione S-transferase OS=Nicotiana tabacum PE=2 SV=1//8.72889e-90
Unigene5445_All	147.762	275.724	-1.1579	1.48e-15	5.75e-14	sp|Q38799|ODPB_ARATH Pyruvate dehydrogenase E1 component subunit beta, mitochondrial OS=Arabidopsis thaliana GN=PDH2 PE=1 SV=2//2.1679e-146
Unigene5454_All	25.8782	65.2555	-1.5923	2.03e-10	5.64e-09	-//-
Unigene5456_All	0.00723126	8.00159	-10.37	0.00018989	0.0022278	-//-
Unigene5463_All	1.78864	10.6355	-2.8299	0.00010656	0.00132	sp|O49432|QRT3_ARATH Polygalacturonase QRT3 OS=Arabidopsis thaliana GN=QRT3 PE=2 SV=1//2.52688e-167
Unigene5508_All	75.626	5.30786	3.5747	5.74e-12	1.76e-10	sp|Q2HU65|H2A2_MEDTR Probable histone H2A.2 OS=Medicago truncatula GN=MtrDRAFT_AC149210g4v1 PE=3 SV=1//1.5029e-46
Unigene5509_All	367.982	93.3004	1.7217	1.29e-27	9e-26	sp|Q2HU65|H2A2_MEDTR Probable histone H2A.2 OS=Medicago truncatula GN=MtrDRAFT_AC149210g4v1 PE=3 SV=1//2.09879e-47
Unigene5516_All	10.2775	1.70038	2.3376	3.1e-05	0.00042004	sp|O65351|SUBL_ARATH Subtilisin-like protease OS=Arabidopsis thaliana GN=ARA12 PE=1 SV=1//2.78482e-163
Unigene5518_All	75.4032	25.1382	1.3268	1.35e-07	2.65e-06	-//-
Unigene5519_All	36.9334	93.8845	-1.6039	9.91e-09	2.21e-07	sp|Q96DG6|CMBL_HUMAN Carboxymethylenebutenolidase homolog OS=Homo sapiens GN=CMBL PE=1 SV=1//8.36619e-22
Unigene5535_All	356.474	921.028	-1.6274	3.19e-67	5.41e-65	sp|O49078|UCRIA_FRIAG Cytochrome b6-f complex iron-sulfur subunit, chloroplastic OS=Fritillaria agrestis GN=petC PE=2 SV=1//2.96231e-117
Unigene5645_All	232.264	819.366	-2.0767	1.54e-67	2.72e-65	sp|A3C6G9|GCSH_ORYSJ Glycine cleavage system H protein, mitochondrial OS=Oryza sativa subsp. japonica GN=GDCSH PE=1 SV=1//1.80261e-86
Unigene5652_All	307.286	87.2565	1.5583	2.73e-73	5.69e-71	sp|Q42609|PALY_BROFI Phenylalanine ammonia-lyase OS=Bromheadia finlaysoniana GN=PAL PE=2 SV=1//0
Unigene5656_All	11.1533	24.6202	-1.4003	0.00019007	0.0022281	-//-
Unigene5667_All	8.95993	2.04826	1.8711	0.00036067	0.0039204	sp|Q5ZCI1|MPK10_ORYSJ Mitogen-activated protein kinase 10 OS=Oryza sativa subsp. japonica GN=MPK10 PE=2 SV=2//0
Unigene5681_All	25.0529	74.3994	-1.8283	1.39e-13	4.86e-12	sp|Q66GP0|Y5738_ARATH BTB/POZ domain-containing protein At5g67385 OS=Arabidopsis thaliana GN=At5g67385 PE=2 SV=2//0
Unigene5701_All	22.4081	8.50331	1.14	1.86e-06	3.12e-05	sp|Q91ZW3|SMCA5_MOUSE SWI/SNF-related matrix-associated actin-dependent regulator of chromatin subfamily A member 5 OS=Mus musculus GN=Smarca5 PE=1 SV=1//8.46189e-20
Unigene5702_All	138.745	56.2554	1.0444	9.63e-15	3.57e-13	sp|Q42404|RU17_ARATH U1 small nuclear ribonucleoprotein 70 kDa OS=Arabidopsis thaliana GN=RNU1 PE=1 SV=1//6.64924e-70
Unigene5716_All	0	3.9856	-5.2681	1.46e-05	0.00021146	-//-
Unigene5723_All	210.449	2.43025	6.1783	9.41e-19	4.4e-17	-//-
Unigene5734_All	33.7122	11.0952	1.3454	2.32e-08	4.98e-07	sp|Q93ZS4|NIK3_ARATH Protein NSP-INTERACTING KINASE 3 OS=Arabidopsis thaliana GN=NIK3 PE=1 SV=1//0
Unigene5759_All	84.0778	29.5156	1.2523	3.88e-13	1.3e-11	-//-
Unigene5765_All	11.8332	0.125577	6.3002	0.00017225	0.0020383	-//-
Unigene5849_All	15.8615	2.76718	2.2611	6.61e-05	0.00084635	sp|A6YIH8|C7D55_HYOMU Premnaspirodiene oxygenase OS=Hyoscyamus muticus GN=CYP71D55 PE=1 SV=1//0
Unigene584_All	121.146	0	6.4983	4.67e-13	1.56e-11	sp|Q4P0I7|SAR1_USTMA Small COPII coat GTPase SAR1 OS=Ustilago maydis (strain 521 / FGSC 9021) GN=SAR1 PE=3 SV=1//9.71588e-63
Unigene5852_All	580.101	0.744861	9.3472	2.25e-27	1.56e-25	sp|P14865|EF1A3_MUCCL Elongation factor 1-alpha OS=Mucor circinelloides f. lusitanicus GN=TEF-3 PE=3 SV=1//5.28366e-43
Unigene5871_All	117.483	35.037	1.4876	4.1e-17	1.75e-15	sp|Q5PQX0|UXS1_RAT UDP-glucuronic acid decarboxylase 1 OS=Rattus norvegicus GN=Uxs1 PE=1 SV=1//6.60848e-140
Unigene5899_All	122.065	48.4829	1.0742	1.2e-06	2.08e-05	-//-
Unigene5908_All	1223.06	392.889	1.3804	4.69e-64	7.59e-62	sp|Q944U4|METK_DENCR S-adenosylmethionine synthase OS=Dendrobium crumenatum GN=SAMS PE=2 SV=1//9.94789e-135
Unigene5912_All	587.351	216.921	1.1791	3.9e-43	4.13e-41	sp|P50160|TS2_MAIZE Sex determination protein tasselseed-2 OS=Zea mays GN=TS2 PE=2 SV=1//1.53667e-64
Unigene5917_All	8.7869	36.7114	-2.3207	1.01e-11	3.07e-10	sp|F4JP36|HAP2_ARATH Protein HAPLESS 2 OS=Arabidopsis thaliana GN=HAP2 PE=2 SV=1//3.51067e-87
Unigene5921_All	79.265	16.234	2.0297	8.94e-17	3.72e-15	sp|Q9LHD1|AB15B_ARATH ABC transporter B family member 15 OS=Arabidopsis thaliana GN=ABCB15 PE=1 SV=1//1.7244e-100
Unigene5923_All	6611.83	1647.45	1.7469	0	0	-//-
Unigene5925_All	101.612	34.2117	1.3126	3.6e-06	5.75e-05	-//-
Unigene5941_All	375.077	0	8.4675	1.87e-39	1.82e-37	sp|Q8ISP0|RS18_BRABE 40S ribosomal protein S18 OS=Branchiostoma belcheri GN=RPS18 PE=2 SV=1//5.09667e-75
Unigene5946_All	235.732	78.7225	1.3244	4.61e-35	3.96e-33	sp|Q9LHE3|ASPG2_ARATH Protein ASPARTIC PROTEASE IN GUARD CELL 2 OS=Arabidopsis thaliana GN=ASPG2 PE=2 SV=1//2.65085e-75
Unigene5954_All	68.1461	176.763	-1.6331	1.23e-15	4.8e-14	sp|Q5ZJX4|RBM38_CHICK RNA-binding protein 38 OS=Gallus gallus GN=RBM38 PE=2 SV=1//5.12229e-30
Unigene595_All	92.8462	22.7459	1.7713	2.97e-05	0.00040433	sp|P0CG89|H4_SOYBN Histone H4 OS=Glycine max PE=3 SV=1//5.76353e-22
Unigene5967_All	57.3638	6.78831	2.8211	3.08e-13	1.05e-11	sp|Q43872|PER64_ARATH Peroxidase 64 OS=Arabidopsis thaliana GN=PER64 PE=1 SV=1//4.85858e-148
Unigene5971_All	114.056	15.0264	2.6662	4.2e-10	1.1e-08	sp|Q6VAF9|TBA4_GOSHI Tubulin alpha-4 chain OS=Gossypium hirsutum PE=2 SV=1//4.23148e-80
Unigene5994_All	25.171	107.235	-2.3489	1.82e-10	5.05e-09	-//-
Unigene6035_All	11.9631	67.1995	-2.7478	2.34e-05	0.00032463	-//-
Unigene6081_All	7.14252	0.0576725	6.6945	2.01e-05	0.00028314	sp|Q9M0G7|PXL2_ARATH Leucine-rich repeat receptor-like protein kinase PXL2 OS=Arabidopsis thaliana GN=PXL2 PE=2 SV=1//1.29209e-07
Unigene6086_All	75.3314	13.4113	2.2319	3.38e-22	1.9e-20	sp|Q96303|PHT14_ARATH Inorganic phosphate transporter 1-4 OS=Arabidopsis thaliana GN=PHT1-4 PE=1 SV=1//0
Unigene6108_All	16.0223	1.56453	3.0983	2.28e-10	6.26e-09	sp|Q6DIH3|MCM2_XENTR DNA replication licensing factor mcm2 OS=Xenopus tropicalis GN=mcm2 PE=2 SV=1//0
Unigene610_All	3.39483	21.2558	-2.9044	2.3e-06	3.79e-05	-//-
Unigene6113_All	193.19	43.1733	1.9039	4.18e-60	6.32e-58	sp|Q6AT26|CESA1_ORYSJ Probable cellulose synthase A catalytic subunit 1 [UDP-forming] OS=Oryza sativa subsp. japonica GN=CESA1 PE=2 SV=1//0
Unigene6124_All	25.6451	4.15119	2.3691	7.27e-08	1.48e-06	sp|Q8H6H2|PHT14_ORYSJ Probable inorganic phosphate transporter 1-4 OS=Oryza sativa subsp. japonica GN=PHT1-4 PE=2 SV=1//0
Unigene6159_All	146.563	251.64	-1.0378	4.69e-06	7.34e-05	-//-
Unigene6183_All	26.7256	90.4923	-2.0175	2.35e-05	0.00032534	-//-
Unigene6192_All	146.618	548.952	-2.1626	9.34e-19	4.38e-17	-//-
Unigene6207_All	588.805	148.846	1.726	1.07e-26	7.14e-25	-//-
Unigene6209_All	65.0544	185.11	-1.7666	3.48e-39	3.37e-37	sp|Q3KTM0|FRO7_ARATH Ferric reduction oxidase 7, chloroplastic OS=Arabidopsis thaliana GN=FRO7 PE=2 SV=1//0
Unigene6227_All	31.1497	55.992	-1.1039	0.00045127	0.004763	sp|P46248|AAT5_ARATH Aspartate aminotransferase, chloroplastic OS=Arabidopsis thaliana GN=ASP5 PE=1 SV=2//0
Unigene6274_All	23.0698	38.6506	-1.0024	0.00044535	0.0047115	-//-
Unigene627_All	172.336	17.8579	3.0126	3.67e-13	1.24e-11	sp|O22259|ERF71_ARATH Ethylene-responsive transcription factor ERF071 OS=Arabidopsis thaliana GN=ERF071 PE=2 SV=1//1.21606e-12
Unigene6280_All	63.2151	20.3376	1.3782	3.51e-11	1.03e-09	sp|Q9ZUY3|AROD3_ARATH Arogenate dehydratase 3, chloroplastic OS=Arabidopsis thaliana GN=ADT3 PE=1 SV=1//0
Unigene6290_All	20.3149	7.74825	1.1326	1.98e-05	0.00028008	sp|Q9SGP2|HSL1_ARATH Receptor-like protein kinase HSL1 OS=Arabidopsis thaliana GN=HSL1 PE=2 SV=1//0
Unigene630_All	412.059	0	8.1618	2.53e-33	2.11e-31	sp|Q9UWE4|RL44_COPCI 60S ribosomal protein L44 OS=Coprinopsis cinerea GN=RPL44 PE=3 SV=3//2.26532e-70
Unigene6317_All	65.8911	1.71256	5.0079	6.68e-17	2.81e-15	-//-
Unigene6347_All	36.7529	15.1804	1.0177	2.09e-06	3.48e-05	sp|Q54BC9|DYRK2_DICDI Probable serine/threonine-protein kinase dyrk2 OS=Dictyostelium discoideum GN=dyrk2 PE=3 SV=1//2.12871e-61
Unigene6375_All	173.748	6.10983	4.5718	2.36e-16	9.5e-15	-//-
Unigene6390_All	157.815	330.735	-1.3254	1.87e-09	4.62e-08	sp|Q9FLN4|RK27_ARATH 50S ribosomal protein L27, chloroplastic OS=Arabidopsis thaliana GN=RPL27 PE=2 SV=1//5.15848e-62
Unigene6402_All	341.127	44.0354	2.6956	3.62e-55	4.88e-53	sp|Q40477|ERF4_TOBAC Ethylene-responsive transcription factor 4 OS=Nicotiana tabacum GN=ERF4 PE=1 SV=1//3.02509e-22
Unigene640_All	109.601	17.711	2.3716	7.27e-07	1.3e-05	sp|P68428|H32_WHEAT Histone H3.2 OS=Triticum aestivum PE=1 SV=2//9.28972e-49
Unigene6418_All	65.4936	4.77145	3.5209	2.55e-15	9.75e-14	sp|Q9LZW3|PUB16_ARATH U-box domain-containing protein 16 OS=Arabidopsis thaliana GN=PUB16 PE=2 SV=1//1.04426e-39
Unigene6420_All	0	5.44443	-4.7211	0.00044419	0.0047063	sp|Q9FKG6|PUB52_ARATH U-box domain-containing protein 52 OS=Arabidopsis thaliana GN=PUB52 PE=2 SV=1//2.60635e-131
Unigene6421_All	21.6075	44.0878	-1.2868	2.98e-05	0.00040474	sp|Q94AR8|LEUC_ARATH 3-isopropylmalate dehydratase OS=Arabidopsis thaliana GN=IIL1 PE=2 SV=1//0
Unigene6445_All	90.8683	1.3706	5.7929	2.17e-10	5.98e-09	sp|Q948Z4|SNAK1_SOLTU Snakin-1 OS=Solanum tuberosum GN=SN1 PE=1 SV=1//2.84646e-32
Unigene6491_All	71.9369	1.7695	5.0874	2.88e-08	6.11e-07	sp|Q7XSN6|GL41_ORYSJ Germin-like protein 4-1 OS=Oryza sativa subsp. japonica GN=Os04g0617900 PE=2 SV=2//1.89898e-36
Unigene6504_All	242.053	98.3492	1.0414	1.83e-39	1.79e-37	sp|Q9LVL5|WNK4_ARATH Probable serine/threonine-protein kinase WNK4 OS=Arabidopsis thaliana GN=WNK4 PE=1 SV=1//9.52531e-180
Unigene6526_All	10.2618	2.13933	2.0041	5.9e-05	0.00076373	sp|Q76E23|IF4G1_ARATH Eukaryotic translation initiation factor 4G OS=Arabidopsis thaliana GN=EIF4G PE=1 SV=2//2.42057e-51
Unigene6547_All	515.196	148.438	1.5373	5.21e-46	5.77e-44	sp|Q84MM2|METK_LITCN S-adenosylmethionine synthase OS=Litchi chinensis GN=SAMS PE=2 SV=1//1.49381e-101
Unigene6582_All	42.4475	4.78549	2.891	0.00014904	0.0017836	-//-
Unigene6671_All	9.14047	1.88398	2.0205	4.3e-06	6.78e-05	-//-
Unigene6674_All	105.331	4.59188	4.2617	9.67e-20	4.77e-18	sp|Q9FZ36|M3K2_ARATH Mitogen-activated protein kinase kinase kinase 2 OS=Arabidopsis thaliana GN=ANP2 PE=2 SV=1//2.24333e-35
Unigene6680_All	60.7217	135.583	-1.4168	4.74e-07	8.61e-06	-//-
Unigene6787_All	67.6358	11.3048	2.3229	3.86e-09	9.13e-08	-//-
Unigene6793_All	52.9955	3.36077	3.7211	4.03e-06	6.4e-05	sp|Q9LZW3|PUB16_ARATH U-box domain-containing protein 16 OS=Arabidopsis thaliana GN=PUB16 PE=2 SV=1//5.0158e-18
Unigene6825_All	149.385	253.553	-1.0212	3.31e-11	9.79e-10	sp|Q9M1Y1|SKI20_ARATH F-box/kelch-repeat protein SKIP20 OS=Arabidopsis thaliana GN=SKIP20 PE=1 SV=1//2.32801e-62
Unigene6862_All	212.561	0	7.8268	1.18e-27	8.25e-26	sp|Q4P9Y9|NACB_USTMA Nascent polypeptide-associated complex subunit beta OS=Ustilago maydis (strain 521 / FGSC 9021) GN=EGD1 PE=3 SV=1//2.10133e-41
Unigene6871_All	1248.32	2243.47	-1.1037	1.29e-59	1.93e-57	sp|P27524|CB4A_SOLLC Chlorophyll a-b binding protein CP24 10A, chloroplastic OS=Solanum lycopersicum GN=CAP10A PE=3 SV=1//3.95025e-141
Unigene68_All	59.9004	6.97295	2.8448	2.54e-23	1.5e-21	sp|P55233|GLGL1_BETVU Glucose-1-phosphate adenylyltransferase large subunit, chloroplastic/amyloplastic OS=Beta vulgaris GN=AGPS1 PE=2 SV=1//0
Unigene6958_All	25.3793	9.92499	1.0966	1.65e-06	2.8e-05	sp|Q03194|PMA4_NICPL Plasma membrane ATPase 4 OS=Nicotiana plumbaginifolia GN=PMA4 PE=2 SV=1//0
Unigene6967_All	116.129	29.932	1.698	7.13e-19	3.39e-17	sp|O64989|C90B1_ARATH Cytochrome P450 90B1 OS=Arabidopsis thaliana GN=CYP90B1 PE=1 SV=2//5.1763e-145
Unigene7045_All	6.12424	0	5.3344	9.86e-07	1.74e-05	sp|O67124|RAD50_AQUAE Probable DNA double-strand break repair Rad50 ATPase OS=Aquifex aeolicus (strain VF5) GN=rad50 PE=3 SV=1//4.16537e-10
Unigene7050_All	112.471	207.902	-1.1443	6.96e-24	4.2e-22	-//-
Unigene7055_All	26.1053	9.04191	1.2717	1.8e-08	3.93e-07	sp|P08799|MYS2_DICDI Myosin-2 heavy chain OS=Dictyostelium discoideum GN=mhcA PE=1 SV=3//1.94098e-180
Unigene7096_All	18.8929	51.0772	-1.6928	0.00035474	0.003862	-//-
Unigene7108_All	70.5682	1022.55	-4.115	1.46e-174	6.1e-172	-//-
Unigene7142_All	25.5642	6.61265	1.6929	3.22e-07	5.98e-06	-//-
Unigene7148_All	10.7745	99.9902	-3.4721	2.99e-18	1.34e-16	sp|Q9XJ66|MAD22_ORYSJ MADS-box transcription factor 22 OS=Oryza sativa subsp. japonica GN=MADS22 PE=2 SV=1//8.99346e-06
Unigene7150_All	11.4271	38.5997	-2.0141	0.000218	0.0025253	sp|Q6Z5I0|CPS2_ORYSJ Ent-copalyl diphosphate synthase 2 OS=Oryza sativa subsp. japonica GN=CPS2 PE=2 SV=1//2.90911e-29
Unigene7160_All	490.048	0	9.9335	3.56e-87	9.07e-85	sp|Q7SBD5|RL7_NEUCR 60S ribosomal protein L7 OS=Neurospora crassa (strain ATCC 24698 / 74-OR23-1A / CBS 708.71 / DSM 1257 / FGSC 987) GN=rpl-7 PE=3 SV=2//1.87933e-106
Unigene7163_All	366.466	22.5831	3.7624	9.26e-86	2.32e-83	sp|Q9C615|SYP24_ARATH Putative syntaxin-24 OS=Arabidopsis thaliana GN=SYP24 PE=3 SV=1//4.8201e-11
Unigene7165_All	7.17928	29.0263	-2.2734	7.47e-06	0.00011287	sp|Q0WUI9|TPS8_ARATH Probable alpha,alpha-trehalose-phosphate synthase [UDP-forming] 8 OS=Arabidopsis thaliana GN=TPS8 PE=2 SV=1//7.90315e-164
Unigene7193_All	92.9558	2.69141	4.8522	1.6e-28	1.14e-26	sp|A2A1A0|NCS1_COPJA S-norcoclaurine synthase 1 OS=Coptis japonica GN=NCS1 PE=1 SV=1//1.22465e-108
Unigene7206_All	106.916	37.4234	1.2565	3.63e-14	1.32e-12	-//-
Unigene7209_All	54.1279	15.3547	1.5597	5.72e-10	1.48e-08	-//-
Unigene720_All	472.594	155.986	1.3412	4.06e-36	3.6e-34	sp|Q9LQ48|GSTUF_ARATH Glutathione S-transferase U15 OS=Arabidopsis thaliana GN=GSTU15 PE=2 SV=1//6.66449e-75
Unigene7225_All	13.5812	50.0777	-2.1405	3.68e-05	0.00049233	sp|C0LGT6|EFR_ARATH LRR receptor-like serine/threonine-protein kinase EFR OS=Arabidopsis thaliana GN=EFR PE=1 SV=1//1.85343e-10
Unigene7244_All	104.651	0.879566	6.6366	1.13e-24	7.02e-23	sp|Q7XEY9|SPX3_ORYSJ SPX domain-containing protein 3 OS=Oryza sativa subsp. japonica GN=SPX3 PE=2 SV=1//6.02329e-92
Unigene7256_All	168.677	69.5115	1.021	7.92e-17	3.3e-15	sp|Q9FE20|PBS1_ARATH Serine/threonine-protein kinase PBS1 OS=Arabidopsis thaliana GN=PBS1 PE=1 SV=1//6.3233e-91
Unigene7324_All	45.6275	82.9728	-1.1207	0.00032627	0.0035947	-//-
Unigene7325_All	12.698	1.50533	2.8185	0.00015823	0.0018853	-//-
Unigene7335_All	787.363	282.58	1.2204	5.59e-61	8.54e-59	-//-
Unigene7361_All	28.3054	93.6716	-1.9845	2.14e-12	6.78e-11	-//-
Unigene7377_All	1221.9	3220.98	-1.6563	0	0	sp|P13869|CB12_PETHY Chlorophyll a-b binding protein, chloroplastic OS=Petunia hybrida PE=2 SV=1//2.11439e-144
Unigene7379_All	13.7237	2.44675	2.2298	2.41e-05	0.00033248	sp|Q00624|ASOL_BRANA L-ascorbate oxidase homolog OS=Brassica napus GN=Bp10 PE=2 SV=1//0
Unigene7386_All	66.119	139.579	-1.3359	7.55e-08	1.53e-06	-//-
Unigene7392_All	69.9433	14.3177	2.0304	1.89e-13	6.56e-12	sp|Q2RNG2|GLND_RHORT [Protein-PII] uridylyltransferase OS=Rhodospirillum rubrum (strain ATCC 11170 / NCIB 8255) GN=glnD PE=3 SV=1//1.03683e-10
Unigene7403_All	185.638	41.195	1.914	2.01e-53	2.65e-51	sp|C0LGQ4|MRH1_ARATH Probable LRR receptor-like serine/threonine-protein kinase MRH1 OS=Arabidopsis thaliana GN=MRH1 PE=2 SV=1//2.83687e-122
Unigene7407_All	20.5165	78.7737	-2.1989	5.49e-11	1.6e-09	sp|Q651Z5|HOX6_ORYSJ Homeobox-leucine zipper protein HOX6 OS=Oryza sativa subsp. japonica GN=HOX6 PE=2 SV=1//7.13481e-39
Unigene7409_All	105.812	282.169	-1.673	7.47e-24	4.49e-22	sp|Q9SGS4|CDSP_ARATH Thioredoxin-like protein CDSP32, chloroplastic OS=Arabidopsis thaliana GN=CDSP32 PE=1 SV=1//1.28995e-126
Unigene7417_All	100.878	170.46	-1.0148	2.68e-06	4.38e-05	sp|P21727|TPT_PEA Triose phosphate/phosphate translocator, chloroplastic OS=Pisum sativum PE=1 SV=1//8.92911e-140
Unigene7433_All	63.9867	14.617	1.8722	8.95e-11	2.56e-09	sp|Q8RXG3|M2K5_ARATH Mitogen-activated protein kinase kinase 5 OS=Arabidopsis thaliana GN=MKK5 PE=1 SV=2//1.05242e-82
Unigene7446_All	35.4556	80.6606	-1.4438	0.00032288	0.0035602	sp|O82660|P2SAF_ARATH Photosystem II stability/assembly factor HCF136, chloroplastic OS=Arabidopsis thaliana GN=HCF136 PE=1 SV=1//1.98367e-86
Unigene7469_All	76.4441	29.696	1.1062	8.18e-08	1.65e-06	sp|A7QEU4|PER5_VITVI Peroxidase 5 OS=Vitis vinifera GN=GSVIVT00037159001 PE=1 SV=2//1.26329e-100
Unigene7488_All	128.458	31.2137	1.7831	5.53e-16	2.19e-14	sp|Q41001|BCP_PEA Blue copper protein OS=Pisum sativum PE=2 SV=1//2.29957e-31
Unigene7492_All	12.4128	2.88594	1.8468	0.00035946	0.0039103	sp|Q8RWW0|ALE2_ARATH Receptor-like serine/threonine-protein kinase ALE2 OS=Arabidopsis thaliana GN=ALE2 PE=1 SV=1//3.03745e-124
Unigene7499_All	13.5476	0.751041	3.9151	0.00040703	0.0043622	-//-
Unigene7532_All	177.998	11.081	3.7478	1.1e-51	1.38e-49	sp|Q02979|GDE1_YEAST Glycerophosphodiester phosphodiesterase GDE1 OS=Saccharomyces cerevisiae (strain ATCC 204508 / S288c) GN=GDE1 PE=1 SV=1//8.42648e-34
Unigene7577_All	32.2774	74.5903	-1.4664	5.42e-09	1.25e-07	-//-
Unigene7590_All	1099.04	326.727	1.4921	4.04e-218	2.22e-215	sp|O82627|SSG1_ANTMA Granule-bound starch synthase 1, chloroplastic/amyloplastic OS=Antirrhinum majus GN=WAXY PE=2 SV=1//0
Unigene7598_All	24.0182	7.5775	1.4064	1.32e-05	0.00019263	sp|Q9LFA2|KIPK_ARATH Serine/threonine-protein kinase KIPK OS=Arabidopsis thaliana GN=KIPK PE=1 SV=1//0
Unigene7623_All	47.5213	9.36911	2.0846	5.79e-09	1.32e-07	sp|P24465|C71A1_PERAE Cytochrome P450 71A1 OS=Persea americana GN=CYP71A1 PE=1 SV=2//4.86112e-85
Unigene7627_All	121.038	1.216	6.3792	1.27e-14	4.68e-13	sp|Q38857|XTH22_ARATH Xyloglucan endotransglucosylase/hydrolase protein 22 OS=Arabidopsis thaliana GN=XTH22 PE=1 SV=1//3.87778e-49
Unigene7646_All	16.1642	55.6942	-2.0427	3.67e-10	9.78e-09	sp|Q94A68|Y1669_ARATH Uncharacterized oxidoreductase At1g06690, chloroplastic OS=Arabidopsis thaliana GN=At1g06690 PE=1 SV=1//3.76391e-178
Unigene7683_All	89.1166	29.5143	1.3363	4.71e-15	1.78e-13	sp|Q96558|UGDH_SOYBN UDP-glucose 6-dehydrogenase OS=Glycine max PE=2 SV=1//0
Unigene76_All	293.742	661.883	-1.43	1.01e-73	2.15e-71	sp|Q9SV13|SUT31_ARATH Sulfate transporter 3.1 OS=Arabidopsis thaliana GN=SULTR3;1 PE=2 SV=1//0
Unigene7739_All	51.9945	20.4416	1.0889	1.29e-06	2.23e-05	sp|Q8LGA5|ATL31_ARATH E3 ubiquitin-protein ligase ATL31 OS=Arabidopsis thaliana GN=ATL31 PE=1 SV=2//2.3876e-53
Unigene7741_All	414.505	0	8.543	3.96e-41	4.07e-39	sp|P62250|RS16_RAT 40S ribosomal protein S16 OS=Rattus norvegicus GN=Rps16 PE=1 SV=2//2.02562e-73
Unigene7750_All	485.111	54.4505	2.8973	4.25e-187	2.02e-184	sp|Q5Z9Z0|BGL24_ORYSJ Beta-glucosidase 24 OS=Oryza sativa subsp. japonica GN=BGLU24 PE=2 SV=1//0
Unigene7753_All	168.499	2.76887	5.6694	3.83e-18	1.7e-16	-//-
Unigene7757_All	93.1995	0	7.1549	5.89e-19	2.81e-17	sp|Q04013|YHM2_YEAST Mitochondrial DNA replication protein YHM2 OS=Saccharomyces cerevisiae (strain ATCC 204508 / S288c) GN=YHM2 PE=1 SV=1//1.57857e-81
Unigene7763_All	25.8526	48.6844	-1.1711	0.00010759	0.0013316	sp|D9R4W7|HFLX_CLOSW GTPase HflX OS=Clostridium saccharolyticum (strain ATCC 35040 / DSM 2544 / NRCC 2533 / WM1) GN=hflX PE=3 SV=1//1.15776e-97
Unigene7786_All	68.8512	122.789	-1.0926	8.23e-06	0.00012379	sp|O80361|RK4_TOBAC 50S ribosomal protein L4, chloroplastic OS=Nicotiana tabacum GN=RPL4 PE=2 SV=1//6.72422e-97
Unigene7796_All	521.391	199.673	1.1268	2.13e-67	3.66e-65	sp|P55228|GLGS_ARATH Glucose-1-phosphate adenylyltransferase small subunit, chloroplastic OS=Arabidopsis thaliana GN=APS1 PE=2 SV=2//0
Unigene7824_All	19.7578	67.8156	-2.0371	1.26e-10	3.57e-09	sp|O33341|Y2859_MYCTU Putative glutamine amidotransferase Rv2859c OS=Mycobacterium tuberculosis GN=Rv2859c PE=1 SV=1//1.36598e-17
Unigene7827_All	86.1541	21.537	1.7422	7.59e-10	1.93e-08	sp|O80337|EF100_ARATH Ethylene-responsive transcription factor 1A OS=Arabidopsis thaliana GN=ERF1A PE=1 SV=2//4.90897e-36
Unigene7836_All	92.5161	16.6881	2.2129	1.79e-11	5.36e-10	sp|Q68Y49|CIPKJ_ORYSJ CBL-interacting protein kinase 19 OS=Oryza sativa subsp. japonica GN=CIPK19 PE=1 SV=1//9.19555e-79
Unigene7870_All	10.8319	1.14951	2.9783	0.0003049	0.0033837	sp|O65351|SUBL_ARATH Subtilisin-like protease OS=Arabidopsis thaliana GN=ARA12 PE=1 SV=1//1.37708e-143
Unigene7878_All	7.1061	37.6968	-2.6653	5.94e-10	1.54e-08	sp|O64511|TLOV1_ARATH Protein TWIN LOV 1 OS=Arabidopsis thaliana GN=TLP1 PE=1 SV=2//7.63573e-113
Unigene7888_All	66.8991	130.32	-1.2199	0.00012645	0.0015346	sp|Q9FGS5|NRT31_ARATH High-affinity nitrate transporter 3.1 OS=Arabidopsis thaliana GN=NRT3.1 PE=1 SV=1//3.09135e-41
Unigene7893_All	592.378	229.687	1.1089	9.19e-97	2.48e-94	sp|Q42699|METE_CATRO 5-methyltetrahydropteroyltriglutamate--homocysteine methyltransferase OS=Catharanthus roseus GN=METE PE=2 SV=1//0
Unigene7901_All	16.2886	0.902991	3.9151	0.00040703	0.0043622	sp|Q8LDF9|HMGB7_ARATH High mobility group B protein 7 OS=Arabidopsis thaliana GN=HMGB7 PE=1 SV=1//6.21067e-37
Unigene7922_All	28.9301	11.1984	1.1113	0.0001976	0.0023084	sp|Q4R1I9|ANGLT_ROSHC Anthocyanidin 5,3-O-glucosyltransferase OS=Rosa hybrid cultivar GN=RhGT1 PE=2 SV=1//4.45814e-123
Unigene7925_All	185.468	62.9718	1.3004	8.75e-20	4.33e-18	sp|Q852F6|ZIP2_ORYSJ Zinc transporter 2 OS=Oryza sativa subsp. japonica GN=ZIP2 PE=2 SV=1//2.80104e-143
Unigene7931_All	108.547	246.053	-1.4386	9.47e-11	2.7e-09	sp|Q9ASV6|RR20_ARATH 30S ribosomal protein S20, chloroplastic OS=Arabidopsis thaliana GN=RPS20 PE=1 SV=1//3.46151e-55
Unigene7933_All	18.1185	36.87	-1.2829	0.00014864	0.0017804	sp|Q3AYC6|SYT_SYNS9 Threonine--tRNA ligase OS=Synechococcus sp. (strain CC9902) GN=thrS PE=3 SV=1//0
Unigene7938_All	122.105	0	7.186	2.72e-19	1.32e-17	-//-
Unigene7951_All	7.35464	31.4415	-2.3539	1.75e-06	2.96e-05	sp|Q49XT0|RS1_STAS1 30S ribosomal protein S1 OS=Staphylococcus saprophyticus subsp. saprophyticus (strain ATCC 15305 / DSM 20229) GN=rpsA PE=3 SV=1//4.20062e-09
Unigene7952_All	218.657	0	7.5011	4.82e-23	2.78e-21	sp|Q9UWE4|RL44_COPCI 60S ribosomal protein L44 OS=Coprinopsis cinerea GN=RPL44 PE=3 SV=3//3.42872e-69
Unigene8002_All	12.6593	29.4051	-1.4738	0.00046465	0.0048771	sp|Q2QY53|CIPKW_ORYSJ CBL-interacting protein kinase 32 OS=Oryza sativa subsp. japonica GN=CIPK32 PE=2 SV=2//0
Unigene8011_All	19.8391	3.70252	2.1638	3.42e-06	5.47e-05	sp|P81898|PNAA_PRUDU Peptide-N4-(N-acetyl-beta-glucosaminyl)asparagine amidase A OS=Prunus dulcis PE=1 SV=2//1.12533e-76
Unigene8023_All	62.2444	15.0495	1.7903	1.42e-15	5.54e-14	sp|Q9FR44|PEAM1_ARATH Phosphoethanolamine N-methyltransferase 1 OS=Arabidopsis thaliana GN=NMT1 PE=2 SV=1//0
Unigene8069_All	17.1853	4.25218	1.757	2.35e-07	4.45e-06	sp|Q0E2P1|2ABB_ORYSJ Serine/threonine protein phosphatase 2A 55 kDa regulatory subunit B beta isoform OS=Oryza sativa subsp. japonica GN=Os02g0224200 PE=2 SV=1//4.77279e-15
Unigene8077_All	0	4.40282	-4.8114	0.00027269	0.0030708	sp|Q66K14|TBC9B_HUMAN TBC1 domain family member 9B OS=Homo sapiens GN=TBC1D9B PE=1 SV=3//1.48698e-36
Unigene8105_All	34.6361	8.44613	1.778	1.57e-07	3.06e-06	-//-
Unigene8127_All	300.341	553.613	-1.1402	8.09e-40	8.06e-38	sp|Q28HE5|S38A6_XENTR Probable sodium-coupled neutral amino acid transporter 6 OS=Xenopus tropicalis GN=slc38a6 PE=2 SV=1//2.36605e-24
Unigene8150_All	11.4037	22.0008	-1.206	0.00016445	0.0019544	sp|P93025|PHOT2_ARATH Phototropin-2 OS=Arabidopsis thaliana GN=PHOT2 PE=1 SV=2//1.10249e-20
Unigene8151_All	7.01437	26.8161	-2.1927	1.66e-12	5.32e-11	sp|P93025|PHOT2_ARATH Phototropin-2 OS=Arabidopsis thaliana GN=PHOT2 PE=1 SV=2//0
Unigene8152_All	5.74861	19.0207	-1.9842	3.07e-05	0.00041607	sp|P93025|PHOT2_ARATH Phototropin-2 OS=Arabidopsis thaliana GN=PHOT2 PE=1 SV=2//8.15446e-20
Unigene8153_All	121.077	359.982	-1.8299	2.15e-37	1.97e-35	sp|Q84VQ1|KINB1_ARATH SNF1-related protein kinase regulatory subunit beta-1 OS=Arabidopsis thaliana GN=KINB1 PE=1 SV=1//3.18965e-73
Unigene8169_All	40.7706	13.9714	1.2871	6.98e-10	1.79e-08	-//-
Unigene8176_All	12.3327	2.60611	1.9846	2.12e-06	3.53e-05	sp|Q8I7P9|POL5_DROME Retrovirus-related Pol polyprotein from transposon opus OS=Drosophila melanogaster GN=pol PE=4 SV=1//2.38524e-49
Unigene8221_All	26.6134	5.90758	1.9136	5.05e-09	1.17e-07	sp|Q6Z746|MP702_ORYSJ Microtubule-associated protein 70-2 OS=Oryza sativa subsp. japonica GN=MAP70.2 PE=2 SV=1//0
Unigene8225_All	32.0568	7.90265	1.7623	2.16e-10	5.97e-09	sp|Q7LHG5|YI31B_YEAST Transposon Ty3-I Gag-Pol polyprotein OS=Saccharomyces cerevisiae (strain ATCC 204508 / S288c) GN=TY3B-I PE=3 SV=2//2.9359e-142
Unigene8240_All	48.69	16.3014	1.3207	1.1e-05	0.00016312	sp|Q9M2E2|SDR1_ARATH (+)-neomenthol dehydrogenase OS=Arabidopsis thaliana GN=SDR1 PE=1 SV=1//9.01505e-41
Unigene8250_All	90.7133	476.879	-2.6522	5.94e-66	9.95e-64	sp|P86626|LEC3_CROVR Mannose-specific lectin 3 OS=Crocus vernus PE=1 SV=3//5.96721e-08
Unigene8255_All	121.723	38.7669	1.3928	2.63e-21	1.42e-19	sp|Q8RX37|P2C02_ARATH Probable protein phosphatase 2C 2 OS=Arabidopsis thaliana GN=At1g07160 PE=2 SV=1//1.13556e-122
Unigene8267_All	29.4835	11.8051	1.0626	3.48e-05	0.00046756	sp|Q9SXV6|CAS1_GLYGL Cycloartenol synthase OS=Glycyrrhiza glabra GN=GgCAS1 PE=1 SV=1//0
Unigene8281_All	3.72018	14.047	-2.1748	0.00027383	0.0030786	sp|O81283|TC159_ARATH Translocase of chloroplast 159, chloroplastic OS=Arabidopsis thaliana GN=TOC159 PE=1 SV=1//2.32013e-23
Unigene8307_All	148.603	49.7365	1.3211	3.27e-10	8.81e-09	-//-
Unigene8315_All	65.5414	23.5258	1.2202	3.81e-06	6.07e-05	sp|P50165|TRNH_DATST Tropinone reductase homolog OS=Datura stramonium PE=2 SV=1//1.71435e-63
Unigene8334_All	76.42	132.995	-1.0573	8.23e-07	1.47e-05	sp|Q9SJM7|URH1_ARATH Uridine nucleosidase 1 OS=Arabidopsis thaliana GN=URH1 PE=1 SV=2//1.43158e-165
Unigene8341_All	198.71	450.769	-1.4397	2.57e-64	4.21e-62	sp|Q0DM51|RH3_ORYSJ DEAD-box ATP-dependent RNA helicase 3, chloroplastic OS=Oryza sativa subsp. japonica GN=Os03g0827700 PE=2 SV=2//0
Unigene8360_All	47.3397	125.014	-1.6589	1.62e-52	2.08e-50	sp|O15818|K0664_DICDI Protein KIAA0664 homolog OS=Dictyostelium discoideum GN=cluA PE=1 SV=2//1.76222e-60
Unigene8366_All	7.02568	64.2155	-3.4502	1.16e-28	8.36e-27	sp|P05314|NIR_SPIOL Ferredoxin--nitrite reductase, chloroplastic OS=Spinacia oleracea GN=NIR PE=1 SV=1//0
Unigene8368_All	21.4167	3.27549	2.451	2.51e-05	0.000345	sp|Q8LPG9|IQD14_ARATH Protein IQ-DOMAIN 14 OS=Arabidopsis thaliana GN=IQD14 PE=1 SV=1//1.1557e-17
Unigene8388_All	87.8824	168.374	-1.196	9.61e-09	2.14e-07	-//-
Unigene8402_All	398.971	143.413	1.2182	2.3e-30	1.81e-28	sp|A4W916|WRBA_ENT38 Flavoprotein WrbA OS=Enterobacter sp. (strain 638) GN=wrbA PE=3 SV=1//3.24661e-50
Unigene8411_All	60.0532	119.535	-1.2511	2.05e-09	5.05e-08	-//-
Unigene8419_All	45.9467	6.69556	2.5207	7.66e-22	4.23e-20	-//-
Unigene8427_All	197.468	38.2502	2.1101	6.48e-46	7.13e-44	sp|Q9M0B6|GAE1_ARATH UDP-glucuronate 4-epimerase 1 OS=Arabidopsis thaliana GN=GAE1 PE=1 SV=1//0
Unigene8449_All	55.3368	212.318	-2.1979	1.41e-20	7.47e-19	sp|Q9SL05|PGR5_ARATH Protein PROTON GRADIENT REGULATION 5, chloroplastic OS=Arabidopsis thaliana GN=PGR5 PE=1 SV=1//9.97837e-45
Unigene8450_All	528.368	0.161643	11.417	3.13e-59	4.58e-57	sp|Q75AP7|RL2_ASHGO 60S ribosomal protein L2 OS=Ashbya gossypii (strain ATCC 10895 / CBS 109.51 / FGSC 9923 / NRRL Y-1056) GN=RPL2 PE=4 SV=1//2.10209e-128
Unigene8474_All	784.139	2000.56	-1.6092	4.55e-181	1.96e-178	sp|P46486|PSAF_FLATR Photosystem I reaction center subunit III, chloroplastic OS=Flaveria trinervia GN=PSAF PE=2 SV=1//8.16853e-89
Unigene8477_All	34.4592	83.4873	-1.5346	1.2e-06	2.08e-05	-//-
Unigene8479_All	18.0161	50.5495	-1.7464	0.00031746	0.0035061	-//-
Unigene8490_All	24.8522	56.1777	-1.4346	0.00046777	0.0048986	-//-
Unigene8499_All	102.04	15.0449	2.5038	2.54e-12	8.01e-11	sp|O80339|ERF82_ARATH Ethylene-responsive transcription factor 3 OS=Arabidopsis thaliana GN=ERF3 PE=1 SV=1//1.04136e-16
Unigene8506_All	21.8662	3.69229	2.3082	4.04e-09	9.5e-08	sp|Q63862|MYH11_RAT Myosin-11 (Fragments) OS=Rattus norvegicus GN=Myh11 PE=2 SV=3//9.07733e-09
Unigene8539_All	30.3996	8.75901	1.5373	1.84e-08	4e-07	-//-
Unigene8547_All	13.3734	4.94228	1.1782	7.52e-08	1.53e-06	sp|P08548|LIN1_NYCCO LINE-1 reverse transcriptase homolog OS=Nycticebus coucang PE=1 SV=1//4.2921e-39
Unigene8550_All	83.8657	145.125	-1.0491	2.22e-11	6.63e-10	sp|Q09809|YAB9_SCHPO Uncharacterized membrane protein C2G11.09 OS=Schizosaccharomyces pombe (strain 972 / ATCC 24843) GN=SPAC2G11.09 PE=2 SV=2//4.04112e-39
Unigene8564_All	88.9617	152.371	-1.0343	1.51e-10	4.22e-09	sp|Q9LV26|FBL45_ARATH Putative F-box/LRR-repeat protein At3g18150 OS=Arabidopsis thaliana GN=At3g18150 PE=4 SV=2//1.47948e-34
Unigene8566_All	53.1049	113.186	-1.3497	2.03e-13	7.05e-12	sp|Q689G6|PRR95_ORYSJ Two-component response regulator-like PRR95 OS=Oryza sativa subsp. japonica GN=PRR95 PE=2 SV=1//1.25311e-116
Unigene8575_All	1691.82	544.891	1.3766	2.46e-305	1.78e-302	sp|Q43191|LOX15_SOLTU Probable linoleate 9S-lipoxygenase 5 OS=Solanum tuberosum GN=LOX1.5 PE=2 SV=1//0
Unigene8577_All	12.7472	25.1359	-1.2375	0.0003912	0.0042155	sp|Q0E2P1|2ABB_ORYSJ Serine/threonine protein phosphatase 2A 55 kDa regulatory subunit B beta isoform OS=Oryza sativa subsp. japonica GN=Os02g0224200 PE=2 SV=1//3.46935e-15
Unigene8595_All	18.4976	7.35588	1.0724	1.12e-06	1.95e-05	sp|Q6EVK6|BRM_ARATH ATP-dependent helicase BRM OS=Arabidopsis thaliana GN=BRM PE=1 SV=1//0
Unigene8602_All	24.7814	7.74243	1.4204	3.42e-07	6.34e-06	sp|Q0WSY2|FPP4_ARATH Filament-like plant protein 4 OS=Arabidopsis thaliana GN=FPP4 PE=2 SV=1//1.71299e-95
Unigene8637_All	12.9511	39.4246	-1.864	1.68e-07	3.25e-06	sp|Q9XI84|RBCMT_ARATH Probable ribulose-1,5 bisphosphate carboxylase/oxygenase large subunit N-methyltransferase, chloroplastic OS=Arabidopsis thaliana GN=RBCMT PE=2 SV=1//3.65183e-157
Unigene8639_All	14.3747	49.6926	-2.0474	1.21e-10	3.42e-09	sp|Q9SH30|HMA5_ARATH Putative copper-transporting ATPase HMA5 OS=Arabidopsis thaliana GN=HMA5 PE=2 SV=2//0
Unigene8647_All	368.752	77.4151	1.994	6.2e-66	1.03e-63	sp|Q9SB81|PER42_ARATH Peroxidase 42 OS=Arabidopsis thaliana GN=PER42 PE=1 SV=2//0
Unigene8664_All	59.9415	7.86661	2.6718	1.67e-19	8.18e-18	sp|Q7GCL7|NAC74_ORYSJ NAC domain-containing protein 74 OS=Oryza sativa subsp. japonica GN=NAC74 PE=2 SV=1//1.0405e-91
Unigene8667_All	76.8698	176.38	-1.4561	1.57e-13	5.48e-12	sp|Q39635|Y38K_CORSE Uncharacterized 38.1 kDa protein OS=Corydalis sempervirens PE=2 SV=1//6.4612e-110
Unigene8668_All	6.69156	23.0024	-2.0393	0.00022082	0.0025484	sp|Q39635|Y38K_CORSE Uncharacterized 38.1 kDa protein OS=Corydalis sempervirens PE=2 SV=1//1.20923e-26
Unigene8678_All	17.652	3.64247	2.0189	8.56e-05	0.0010753	sp|Q9FF18|C7351_ARATH Cytokinin hydroxylase OS=Arabidopsis thaliana GN=CYP735A1 PE=1 SV=1//0
Unigene8695_All	34.1267	104.708	-1.8753	1.11e-09	2.79e-08	sp|Q9SZN7|HIP26_ARATH Heavy metal-associated isoprenylated plant protein 26 OS=Arabidopsis thaliana GN=HIPP26 PE=1 SV=1//8.54469e-07
Unigene8699_All	11.8624	2.81456	1.8175	6.86e-05	0.00087643	sp|F4JJP1|Y4759_ARATH WEB family protein At4g27595, chloroplastic OS=Arabidopsis thaliana GN=At4g27595 PE=2 SV=1//1.3883e-15
Unigene8710_All	523.949	1432.02	-1.7085	3.27e-23	1.92e-21	-//-
Unigene873_All	25.1689	102.419	-2.2827	6.98e-11	2.03e-09	-//-
Unigene8775_All	65.571	124.584	-1.1839	4.69e-07	8.54e-06	sp|Q5JKN1|P2C05_ORYSJ Probable protein phosphatase 2C 5 OS=Oryza sativa subsp. japonica GN=Os01g0552300 PE=2 SV=1//2.35811e-149
Unigene8788_All	18.7418	186.668	-3.5741	2.74e-38	2.58e-36	sp|Q9M153|GDL61_ARATH GDSL esterase/lipase At4g01130 OS=Arabidopsis thaliana GN=At4g01130 PE=2 SV=1//7.55439e-133
Unigene8830_All	1454.97	496.948	1.2919	3.77e-73	7.74e-71	sp|Q944U4|METK_DENCR S-adenosylmethionine synthase OS=Dendrobium crumenatum GN=SAMS PE=2 SV=1//8.97806e-63
Unigene8838_All	24.6887	6.76622	1.6095	5.03e-05	0.00065735	sp|Q9SZN7|HIP26_ARATH Heavy metal-associated isoprenylated plant protein 26 OS=Arabidopsis thaliana GN=HIPP26 PE=1 SV=1//3.04447e-06
Unigene8853_All	44.7583	102.219	-1.4494	8.4e-13	2.75e-11	sp|Q9FFE6|AAE5_ARATH Probable acyl-activating enzyme 5, peroxisomal OS=Arabidopsis thaliana GN=AAE5 PE=2 SV=1//0
Unigene8857_All	63.0306	24.5909	1.1	9.95e-05	0.0012415	-//-
Unigene8896_All	33.3482	6.45867	2.1104	2.18e-15	8.36e-14	-//-
Unigene8899_All	6.93587	31.1392	-2.4245	0.00022898	0.0026281	sp|Q55911|YC52L_SYNY3 Uncharacterized N-acetyltransferase ycf52-like OS=Synechocystis sp. (strain PCC 6803 / Kazusa) GN=sll0286 PE=3 SV=1//1.48427e-28
Unigene8926_All	17.1792	6.20522	1.2112	0.00033444	0.003673	sp|Q93W95|PMTD_ARATH Probable methyltransferase PMT13 OS=Arabidopsis thaliana GN=At4g00740 PE=1 SV=1//0
Unigene8928_All	38.5248	77.9428	-1.2746	2.36e-08	5.04e-07	sp|Q6LA43|APRR2_ARATH Two-component response regulator-like APRR2 OS=Arabidopsis thaliana GN=APRR2 PE=2 SV=2//9.18137e-107
Unigene8929_All	140.717	413.496	-1.813	4.85e-41	4.94e-39	sp|Q96502|COL2_ARATH Zinc finger protein CONSTANS-LIKE 2 OS=Arabidopsis thaliana GN=COL2 PE=1 SV=1//2.19965e-08
Unigene893_All	3.37783	23.651	-3.0657	2.4e-11	7.15e-10	sp|Q9ZUW3|PP172_ARATH Pentatricopeptide repeat-containing protein At2g27610 OS=Arabidopsis thaliana GN=PCMP-H60 PE=2 SV=1//7.64456e-10
Unigene8976_All	26.8917	99.003	-2.1383	2.38e-10	6.5e-09	sp|Q9LVG4|APRR3_ARATH Two-component response regulator-like APRR3 OS=Arabidopsis thaliana GN=APRR3 PE=1 SV=1//6.72981e-16
Unigene8_All	16.9401	83.3236	-2.5562	4.79e-27	3.26e-25	sp|Q8SKU2|TIC62_PEA Protein TIC 62, chloroplastic OS=Pisum sativum GN=TIC62 PE=1 SV=2//2.31386e-11
Unigene9055_All	94.5961	32.4008	1.2878	0.00017025	0.0020163	sp|O65857|GSTF1_ORYSJ Probable glutathione S-transferase GSTF1 OS=Oryza sativa subsp. japonica GN=GSTF1 PE=1 SV=2//1.30905e-37
Unigene9077_All	56.1022	11.2011	2.0665	2.76e-05	0.00037679	-//-
Unigene9080_All	146.176	351.466	-1.5236	5.96e-56	8.19e-54	sp|Q0WQ57|AUXI2_ARATH Auxilin-related protein 2 OS=Arabidopsis thaliana GN=At4g12770 PE=1 SV=1//1.94977e-33
Unigene9132_All	42.5796	0	4.9862	1.55e-05	0.00022429	-//-
Unigene9182_All	123.872	5.95384	4.1209	5.67e-10	1.47e-08	-//-
Unigene9258_All	58.5906	0	6.0423	4.56e-10	1.19e-08	sp|P40531|GVP36_YEAST Protein GVP36 OS=Saccharomyces cerevisiae (strain ATCC 204508 / S288c) GN=GVP36 PE=1 SV=1//2.00389e-12
Unigene9267_All	63.011	0	5.8486	5.14e-09	1.19e-07	sp|P40046|VTC1_YEAST Vacuolar transporter chaperone 1 OS=Saccharomyces cerevisiae (strain ATCC 204508 / S288c) GN=VTC1 PE=1 SV=3//5.13949e-46
Unigene9282_All	537.958	146.503	1.6186	2.02e-23	1.2e-21	sp|P93711|CAMT_POPKI Caffeoyl-CoA O-methyltransferase OS=Populus kitakamiensis PE=2 SV=1//5.20333e-15
Unigene9364_All	61.539	134.858	-1.3898	1.48e-07	2.89e-06	sp|Q8LCA1|TMP14_ARATH Thylakoid membrane phosphoprotein 14 kDa, chloroplastic OS=Arabidopsis thaliana GN=TMP14 PE=1 SV=2//8.55622e-48
Unigene9422_All	77.2522	0	6.8224	1.06e-15	4.17e-14	sp|P36627|BYR3_SCHPO Cellular nucleic acid-binding protein homolog OS=Schizosaccharomyces pombe (strain 972 / ATCC 24843) GN=byr3 PE=2 SV=1//2.79118e-06
Unigene9428_All	12.9795	65.8117	-2.6001	3.59e-12	1.12e-10	sp|P10978|POLX_TOBAC Retrovirus-related Pol polyprotein from transposon TNT 1-94 OS=Nicotiana tabacum PE=2 SV=1//1.82936e-44
Unigene9463_All	140.634	0	6.4074	2.13e-12	6.77e-11	sp|P33295|PEPC_ASPNG Subtilisin-like serine protease pepC OS=Aspergillus niger GN=pepC PE=3 SV=1//6.23864e-17
Unigene9472_All	99.4564	25.3356	1.7149	2.47e-49	2.95e-47	sp|Q03460|GLSN_MEDSA Glutamate synthase [NADH], amyloplastic OS=Medicago sativa PE=1 SV=1//0
Unigene948_All	85.6211	204.661	-1.5151	1.41e-18	6.5e-17	sp|P48620|FAD3C_SESIN Omega-3 fatty acid desaturase, chloroplastic OS=Sesamum indicum GN=FAD7 PE=2 SV=1//0
Unigene9513_All	251.502	29.211	2.848	4.28e-18	1.89e-16	sp|O65857|GSTF1_ORYSJ Probable glutathione S-transferase GSTF1 OS=Oryza sativa subsp. japonica GN=GSTF1 PE=1 SV=2//1.1837e-28
Unigene954_All	57.987	97.1741	-1.0028	1.36e-10	3.84e-09	-//-
Unigene9623_All	8.99495	2.68459	1.4865	4.8e-09	1.12e-07	sp|Q3BAP0|PSAA_PHAAO Photosystem I P700 chlorophyll a apoprotein A1 OS=Phalaenopsis aphrodite subsp. formosana GN=psaA PE=3 SV=1//0
Unigene9636_All	189.118	7.47436	4.4032	8.29e-18	3.64e-16	-//-
Unigene9751_All	61.1138	113.065	-1.1455	0.00044427	0.0047063	sp|A3BKF2|LTD_ORYSJ Protein LHCP TRANSLOCATION DEFECT OS=Oryza sativa subsp. japonica GN=LTD PE=2 SV=1//1.23223e-61
Unigene9761_All	46.0423	84.5575	-1.1349	3e-14	1.09e-12	sp|Q9LZJ5|AB14C_ARATH ABC transporter C family member 14 OS=Arabidopsis thaliana GN=ABCC14 PE=1 SV=1//0
Unigene9818_All	64.93	5.68767	3.255	2.92e-09	6.99e-08	sp|Q67UL3|PIN1C_ORYSJ Probable auxin efflux carrier component 1c OS=Oryza sativa subsp. japonica GN=PIN1C PE=2 SV=1//4.9234e-63
Unigene9864_All	180.029	6.41882	4.5518	1.8e-12	5.73e-11	-//-
Unigene9867_All	23.0548	6.76442	1.5111	7.66e-08	1.55e-06	sp|Q8GXZ3|Y5102_ARATH Serine/threonine-protein kinase At5g01020 OS=Arabidopsis thaliana GN=At5g01020 PE=1 SV=1//0
Unigene9871_All	414.318	1391.42	-2.0057	0	0	sp|O49954|GCSP_SOLTU Glycine dehydrogenase [decarboxylating], mitochondrial OS=Solanum tuberosum GN=GDCSP PE=2 SV=1//0
Unigene989_All	25.0371	9.90892	1.0793	5.07e-06	7.89e-05	-//-
Unigene9918_All	156.223	0	6.8827	3.01e-16	1.21e-14	-//-
Unigene9925_All	20.6512	46.3278	-1.4236	6.93e-07	1.25e-05	-//-
Unigene9936_All	70.5745	24.7224	1.2554	1.52e-06	2.59e-05	sp|Q6ZLP5|CIPKN_ORYSJ CBL-interacting protein kinase 23 OS=Oryza sativa subsp. japonica GN=CIPK23 PE=2 SV=1//1.40654e-130
Unigene9950_All	445.57	0	8.808	1.48e-47	1.73e-45	sp|O74884|RL24B_SCHPO 60S ribosomal protein L24-B OS=Schizosaccharomyces pombe (strain 972 / ATCC 24843) GN=rpl24b PE=1 SV=1//1.00049e-43
Unigene9978_All	29.7632	75.3681	-1.5984	1.57e-12	5.05e-11	sp|Q9SIM9|ORE9_ARATH F-box protein ORE9 OS=Arabidopsis thaliana GN=ORE9 PE=1 SV=2//0
Unigene9992_All	76.6517	145.347	-1.1811	9.21e-09	2.07e-07	sp|Q55909|Y305_SYNY3 TVP38/TMEM64 family membrane protein slr0305 OS=Synechocystis sp. (strain PCC 6803 / Kazusa) GN=slr0305 PE=3 SV=1//3.35028e-27
