# Supplementary material for: Deep sequencing–based comparative transcriptional profiles of Cymbidium hybridum roots in response to mycorrhizal and non-mycorrhizal beneficial fungi
Source: BMC Genomics. 2014 Aug 31;15(1):747. doi: 10.1186/1471-2164-15-747 (PMC4162972; doi:10.1186/1471-2164-15-747)
Supplement: Supplementary file 10 — Additional file 10: Table S7-S9: Lists of differentially expressed genes in different C. hybridum- beneficial fungi interactions. (ZIP 486 KB) [file 12864_2014_6428_MOESM10_ESM.zip › Additional file10/Table S9.xlsx]

## Sheet: Table S8
Table S9 Lists of differentially expressed genes in C. hybridum- ML01+ZH3A-3 interaction
Gene_id	RPKM_CyEX23	RPKM_CyEX20	log2.Fold_change.	p.value	q.value.Storey.et.al..2003.	Gene Name
Unigene7723_All	6686.86	1.17031	12.233	0	0	-//-
Unigene10325_All	706.359	0.29136	10.996	1.76e-93	1.86e-91	sp|P27061|PPA1_SOLLC Acid phosphatase 1 OS=Solanum lycopersicum GN=APS1 PE=2 SV=1//1.68888e-64
Unigene10817_All	2607.25	1.15298	10.895	0	0	sp|Q39547|CUCM1_CUCME Cucumisin OS=Cucumis melo PE=1 SV=1//0
Unigene16257_All	203.88	0.0904156	10.891	3.3e-45	1.74e-43	sp|Q9HDX2|YKN3_SCHPO Uncharacterized lactate 2-monooxygenase PB1A11.03 OS=Schizosaccharomyces pombe (strain 972 / ATCC 24843) GN=SPAPB1A11.03 PE=2 SV=1//2.2251e-63
Unigene5906_All	199.701	0.088755	10.888	3.9e-45	2.04e-43	sp|P25297|PHO84_YEAST Inorganic phosphate transporter PHO84 OS=Saccharomyces cerevisiae (strain ATCC 204508 / S288c) GN=PHO84 PE=1 SV=2//2.78273e-138
Unigene13345_All	228.93	0.102146	10.883	5.25e-45	2.73e-43	sp|P42894|ENO_NEOFR Enolase OS=Neocallimastix frontalis PE=3 SV=1//0
Unigene4318_All	411.223	0.201646	10.746	5.22e-42	2.52e-40	sp|P30617|LEC_GALNI Mannose-specific lectin OS=Galanthus nivalis PE=1 SV=1//8.75157e-28
Unigene15958_All	1115.14	0	10.654	4.54e-127	6.93e-125	sp|O04138|CHI4_ORYSJ Chitinase 4 OS=Oryza sativa subsp. japonica GN=Cht4 PE=2 SV=2//1.96152e-90
Unigene10711_All	1272.74	0.684744	10.613	4.12e-114	5.41e-112	sp|Q9FUS8|GSTUH_ARATH Glutathione S-transferase U17 OS=Arabidopsis thaliana GN=GSTU17 PE=2 SV=1//3.38617e-53
Unigene4706_All	462.958	0.271597	10.488	7.66e-37	3.42e-35	sp|Q67Y83|SCP51_ARATH Serine carboxypeptidase-like 51 OS=Arabidopsis thaliana GN=SCPL51 PE=2 SV=2//9.41692e-63
Unigene4398_All	256.507	0.200206	10.076	7.14e-30	2.56e-28	sp|Q6BJ25|EF2_DEBHA Elongation factor 2 OS=Debaryomyces hansenii (strain ATCC 36239 / CBS 767 / JCM 1990 / NBRC 0083 / IGC 2968) GN=EFT1 PE=3 SV=1//1.94928e-85
Unigene15724_All	792.374	0	10.06	5.13e-93	5.27e-91	sp|Q9ZP41|EGC_CITJA EG45-like domain containing protein OS=Citrus jambhiri GN=CjBAp12 PE=1 SV=1//7.37911e-14
Unigene16547_All	678.274	0.546016	10.031	4.4e-84	3.94e-82	sp|Q39547|CUCM1_CUCME Cucumisin OS=Cucumis melo PE=1 SV=1//5.78125e-83
Unigene11353_All	135.285	0.113477	9.9718	2.49e-28	8.39e-27	sp|Q9LVI6|RLK90_ARATH Probable inactive receptor kinase RLK902 OS=Arabidopsis thaliana GN=RLK902 PE=1 SV=1//5.82387e-47
Unigene4048_All	516.129	0.453541	9.9047	2.24e-27	7.35e-26	sp|Q8RYJ9|CML23_ORYSJ Putative calcium-binding protein CML23 OS=Oryza sativa subsp. japonica GN=CML23 PE=3 SV=1//5.61854e-30
Unigene7254_All	329.071	0.309028	9.8089	1.98e-50	1.14e-48	sp|O64495|SDD1_ARATH Subtilisin-like protease SDD1 OS=Arabidopsis thaliana GN=SDD1 PE=2 SV=1//3.09236e-47
Unigene8450_All	171.388	0.161643	9.8027	5.52e-26	1.71e-24	sp|Q75AP7|RL2_ASHGO 60S ribosomal protein L2 OS=Ashbya gossypii (strain ATCC 10895 / CBS 109.51 / FGSC 9923 / NRRL Y-1056) GN=RPL2 PE=4 SV=1//2.10209e-128
Unigene5835_All	187.617	0.192355	9.6823	1.43e-25	4.26e-24	sp|Q7PC80|PDR1_ORYSJ Probable pleiotropic drug resistance protein 1 OS=Oryza sativa subsp. japonica GN=PDR1 PE=3 SV=1//5.96272e-110
Unigene9257_All	159.055	0.183916	9.5087	2.35e-22	5.92e-21	sp|Q12335|PST2_YEAST Protoplast secreted protein 2 OS=Saccharomyces cerevisiae (strain ATCC 204508 / S288c) GN=PST2 PE=1 SV=1//2.34377e-54
Unigene8905_All	735.349	0	9.4799	2.93e-68	2.25e-66	sp|P51614|CHIT3_VITVI Acidic endochitinase OS=Vitis vinifera GN=CHIT3 PE=2 SV=1//4.87066e-69
Unigene12130_All	1157.08	0	9.431	1.72e-66	1.3e-64	-//-
Unigene13791_All	264.513	0	9.215	3.52e-59	2.43e-57	sp|Q9SH76|PMA6_ARATH ATPase 6, plasma membrane-type OS=Arabidopsis thaliana GN=AHA6 PE=2 SV=1//2.75355e-53
Unigene4918_All	283.986	0	9.1997	1.09e-58	7.4e-57	sp|Q8H157|PTR19_ARATH Nitrate transporter 1.2 OS=Arabidopsis thaliana GN=NRT1.2 PE=1 SV=1//9.741e-81
Unigene5852_All	436.44	0.744861	8.9471	4.38e-22	1.1e-20	sp|P14865|EF1A3_MUCCL Elongation factor 1-alpha OS=Mucor circinelloides f. lusitanicus GN=TEF-3 PE=3 SV=1//5.28366e-43
Unigene7576_All	96.1922	0.212985	8.5715	7.82e-14	1.19e-12	sp|Q05736|PR1_ASPOF Pathogenesis-related protein 1 OS=Asparagus officinalis GN=PR1 PE=2 SV=1//6.59634e-16
Unigene12951_All	233.225	0	8.559	2.19e-41	1.05e-39	sp|Q84UV8|NEC3_NICLS Bifunctional monodehydroascorbate reductase and carbonic anhydrase nectarin-3 OS=Nicotiana langsdorffii x Nicotiana sanderae GN=NEC3 PE=1 SV=1//5.01232e-64
Unigene8412_All	243.6	0.732436	8.1301	1.63e-59	1.14e-57	sp|Q9FG72|OPT1_ARATH Oligopeptide transporter 1 OS=Arabidopsis thaliana GN=OPT1 PE=2 SV=1//8.79567e-166
Unigene15372_All	563.26	1.70908	8.1169	3.19e-39	1.5e-37	sp|P55786|PSA_HUMAN Puromycin-sensitive aminopeptidase OS=Homo sapiens GN=NPEPPS PE=1 SV=2//6.10772e-28
Unigene7627_All	363.824	1.216	7.9774	2.85e-36	1.25e-34	sp|Q38857|XTH22_ARATH Xyloglucan endotransglucosylase/hydrolase protein 22 OS=Arabidopsis thaliana GN=XTH22 PE=1 SV=1//3.87778e-49
Unigene9048_All	262.434	0	7.8829	1.85e-28	6.27e-27	sp|O80327|TLP1_PYRPY Thaumatin-like protein 1 OS=Pyrus pyrifolia GN=TL1 PE=1 SV=1//9.00995e-40
Unigene11440_All	35.0551	0.135014	7.7728	3.26e-09	3.38e-08	sp|P26990|ARF6_CHICK ADP-ribosylation factor 6 OS=Gallus gallus GN=ARF6 PE=2 SV=3//6.01726e-100
Unigene12600_All	356.604	1.38414	7.7616	4.05e-32	1.61e-30	sp|Q67Y83|SCP51_ARATH Serine carboxypeptidase-like 51 OS=Arabidopsis thaliana GN=SCPL51 PE=2 SV=2//1.66885e-37
Unigene8829_All	971.864	3.8551	7.7303	2.9e-128	4.55e-126	-//-
Unigene16486_All	72.457	0.303671	7.6509	7.03e-16	1.27e-14	sp|Q06915|EA6_ARATH Probable glucan endo-1,3-beta-glucosidase A6 OS=Arabidopsis thaliana GN=A6 PE=2 SV=1//9.45319e-81
Unigene15285_All	43.1994	0.184643	7.6226	1.53e-08	1.46e-07	-//-
Unigene13426_All	60.8178	0.261463	7.6142	1.66e-08	1.58e-07	-//-
Unigene10410_All	78.6508	0	7.5698	6.98e-24	1.91e-22	sp|Q8H6G8|PHT18_ORYSJ Probable inorganic phosphate transporter 1-8 OS=Oryza sativa subsp. japonica GN=PHT1-8 PE=2 SV=1//3.66006e-84
Unigene11713_All	261.509	0	7.5224	2.96e-23	7.91e-22	-//-
Unigene2253_All	107.083	0	7.4636	1.69e-22	4.28e-21	sp|P42769|GSTF1_ARATH Glutathione S-transferase PM239X14 OS=Arabidopsis thaliana PE=2 SV=1//1.73439e-63
Unigene15818_All	82.6568	0	7.3603	3.15e-21	7.57e-20	sp|Q9STK7|C71AQ_ARATH Cytochrome P450 71A26 OS=Arabidopsis thaliana GN=CYP71A26 PE=3 SV=1//1.3706e-98
Unigene5723_All	465.93	2.43025	7.3353	5.55e-37	2.5e-35	-//-
Unigene9032_All	65.8122	0.391464	7.1458	9.89e-07	7.62e-06	-//-
Unigene11398_All	102.845	0.63847	7.0841	7.79e-22	1.93e-20	-//-
Unigene4045_All	514.256	3.35962	7.0105	2.13e-35	9.14e-34	-//-
Unigene1153_All	61.2739	0.407396	6.9852	3.22e-06	2.31e-05	sp|Q9LW86|SUT34_ARATH Probable sulfate transporter 3.4 OS=Arabidopsis thaliana GN=SULTR3;4 PE=2 SV=1//1.18021e-54
Unigene7741_All	139.104	0	6.973	4.73e-17	9.28e-16	sp|P62250|RS16_RAT 40S ribosomal protein S16 OS=Rattus norvegicus GN=Rps16 PE=1 SV=2//2.02562e-73
Unigene12438_All	289.77	0	6.9284	1.26e-16	2.39e-15	-//-
Unigene7213_All	54.1255	0	6.9237	1.4e-16	2.63e-15	sp|Q02817|MUC2_HUMAN Mucin-2 OS=Homo sapiens GN=MUC2 PE=1 SV=2//5.26125e-06
Unigene5765_All	16.7887	0.125577	6.8152	1.01e-05	6.71e-05	-//-
Unigene9914_All	12.7205	0.0978661	6.7746	1.31e-05	8.55e-05	sp|Q01588|RFA1_XENLA Replication protein A 70 kDa DNA-binding subunit OS=Xenopus laevis GN=rpa1 PE=1 SV=1//2.28347e-63
Unigene10699_All	310.857	2.66836	6.6166	1.34e-51	8.04e-50	sp|B0CY45|RS3A_LACBS 40S ribosomal protein S1 OS=Laccaria bicolor (strain S238N-H82 / ATCC MYA-4686) GN=RPS1 PE=3 SV=2//3.05716e-118
Unigene9182_All	681.746	5.95384	6.5917	9.63e-50	5.47e-48	-//-
Unigene16469_All	22.4792	0.205189	6.5279	5.59e-05	0.0003307	sp|P41820|BFR1_SCHPO Brefeldin A resistance protein OS=Schizosaccharomyces pombe (strain 972 / ATCC 24843) GN=bfr1 PE=1 SV=1//2.61698e-33
Unigene8426_All	52.4898	0.479126	6.5279	1.21e-08	1.17e-07	sp|Q8LGD5|MKS1_ARATH Protein MKS1 OS=Arabidopsis thaliana GN=MKS1 PE=1 SV=2//1.56152e-16
Unigene529_All	233.161	2.18596	6.4894	7.37e-33	2.98e-31	sp|P30617|LEC_GALNI Mannose-specific lectin OS=Galanthus nivalis PE=1 SV=1//1.34386e-31
Unigene4229_All	48.8994	0	6.3519	5.63e-12	7.51e-11	-//-
Unigene3048_All	19.5346	0	6.3488	5.92e-12	7.87e-11	-//-
Unigene2212_All	69.1689	0	6.3308	7.83e-12	1.03e-10	sp|Q7XPY2|PMA1_ORYSJ Plasma membrane ATPase OS=Oryza sativa subsp. japonica GN=Os04g0656100 PE=2 SV=1//1.20637e-20
Unigene13219_All	11.1265	0.12229	6.26	0.00022031	0.0011636	sp|Q7YXD4|P80_DICDI Protein P80 OS=Dictyostelium discoideum GN=p80 PE=2 SV=1//4.18019e-31
Unigene111_All	256.773	2.88532	6.2281	1.34e-42	6.66e-41	sp|Q9URY4|YI01_SCHPO Putative amidase C869.01 OS=Schizosaccharomyces pombe (strain 972 / ATCC 24843) GN=SPAC869.01 PE=2 SV=1//3.27369e-19
Unigene7753_All	245.167	2.76887	6.2208	2.32e-25	6.87e-24	-//-
Unigene12916_All	315.55	3.6085	6.2028	5.76e-125	8.57e-123	sp|Q9LMF0|U85A5_ARATH UDP-glycosyltransferase 85A5 OS=Arabidopsis thaliana GN=UGT85A5 PE=2 SV=1//0
Unigene6081_All	5.03315	0.0576725	6.1999	0.00029184	0.0015007	sp|Q9M0G7|PXL2_ARATH Leucine-rich repeat receptor-like protein kinase PXL2 OS=Arabidopsis thaliana GN=PXL2 PE=2 SV=1//1.29209e-07
Unigene6445_All	117.706	1.3706	6.1767	6.49e-13	9.18e-12	sp|Q948Z4|SNAK1_SOLTU Snakin-1 OS=Solanum tuberosum GN=SN1 PE=1 SV=1//2.84646e-32
Unigene4757_All	34.8682	0	6.1532	1.08e-10	1.29e-09	sp|Q5ZJ37|RABEK_CHICK Rab9 effector protein with kelch motifs OS=Gallus gallus GN=RABEPK PE=2 SV=1//1.05608e-09
Unigene10733_All	54.2141	0	6.1528	1.09e-10	1.3e-09	-//-
Unigene15350_All	53.3425	0	6.1435	1.24e-10	1.47e-09	sp|Q08DQ2|GFPT2_BOVIN Glucosamine--fructose-6-phosphate aminotransferase [isomerizing] 2 OS=Bos taurus GN=GFPT2 PE=1 SV=1//2.10198e-104
Unigene7244_All	73.4917	0.879566	6.1371	3.57e-18	7.39e-17	sp|Q7XEY9|SPX3_ORYSJ SPX domain-containing protein 3 OS=Oryza sativa subsp. japonica GN=SPX3 PE=2 SV=1//6.02329e-92
Unigene351_All	15.7249	0	6.1316	1.46e-10	1.73e-09	sp|Q9LUB9|Y5813_ARATH BTB/POZ domain-containing protein At5g48130 OS=Arabidopsis thaliana GN=At5g48130 PE=2 SV=1//3.9818e-165
Unigene2073_All	221.716	2.72512	6.0987	6.99e-46	3.73e-44	sp|P08093|RL2_SCHPO 60S ribosomal protein L2 OS=Schizosaccharomyces pombe (strain 972 / ATCC 24843) GN=rpl2a PE=2 SV=2//2.53233e-132
Unigene10344_All	13.9211	0.171325	6.0968	0.00046272	0.0022749	sp|O34918|YOAJ_BACSU Expansin-yoaJ OS=Bacillus subtilis (strain 168) GN=yoaJ PE=1 SV=1//5.59082e-06
Unigene838_All	92.3572	0	6.0942	2.44e-10	2.83e-09	-//-
Unigene10463_All	72.5383	0	6.0939	2.45e-10	2.83e-09	-//-
Unigene16544_All	24.9213	0.312125	6.0716	0.00051609	0.0025132	sp|Q9ZPR6|UPS3_ARATH Ureide permease 3 OS=Arabidopsis thaliana GN=UPS3 PE=2 SV=2//1.45696e-19
Unigene9582_All	41.4432	0.519053	6.0716	0.00051609	0.0025132	-//-
Unigene11817_All	44.417	0	6.0541	4.18e-10	4.77e-09	sp|Q9BGI2|PRDX4_BOVIN Peroxiredoxin-4 OS=Bos taurus GN=PRDX4 PE=2 SV=1//6.54797e-77
Unigene4746_All	128.207	1.6693	6.0155	3.36e-39	1.57e-37	sp|P53416|BBS_PHASS Bibenzyl synthase OS=Phalaenopsis sp. GN=BIBSY212 PE=2 SV=1//0
Unigene6317_All	129.858	1.71256	5.9971	8.51e-32	3.28e-30	-//-
Unigene6491_All	133.398	1.7695	5.9887	4.25e-14	6.61e-13	sp|Q7XSN6|GL41_ORYSJ Germin-like protein 4-1 OS=Oryza sativa subsp. japonica GN=Os04g0617900 PE=2 SV=2//1.89898e-36
Unigene5392_All	89.519	1.20186	5.9713	3.79e-15	6.5e-14	-//-
Unigene16445_All	45.7103	0	5.9227	2.24e-09	2.36e-08	-//-
Unigene16629_All	44.4082	0	5.9048	2.8e-09	2.92e-08	sp|Q7Y1Z0|CHI5_ORYSJ Chitinase 5 OS=Oryza sativa subsp. japonica GN=Cht5 PE=2 SV=1//1.11192e-65
Unigene12464_All	69.8028	0	5.8998	2.97e-09	3.09e-08	-//-
Unigene9243_All	79.5244	0	5.8997	2.97e-09	3.09e-08	sp|Q3SZ44|NUA4L_BOVIN NADH dehydrogenase [ubiquinone] 1 alpha subcomplex subunit 4-like 2 OS=Bos taurus GN=NDUFA4L2 PE=3 SV=1//7.13849e-13
Unigene12126_All	101.272	0	5.8625	4.65e-09	4.71e-08	sp|P34935|GRP78_PIG 78 kDa glucose-regulated protein (Fragment) OS=Sus scrofa GN=HSPA5 PE=2 SV=2//7.05184e-53
Unigene6116_All	22.8631	0	5.8538	5.16e-09	5.17e-08	-//-
Unigene13279_All	305.535	4.46523	5.8489	5.48e-154	1.11e-151	sp|Q23892|GLUA_DICDI Lysosomal beta glucosidase OS=Dictyostelium discoideum GN=gluA PE=1 SV=2//3.84678e-64
Unigene1774_All	208.963	3.09223	5.8309	1.85e-64	1.38e-62	sp|Q0JL46|NCASE_ORYSJ Neutral ceramidase OS=Oryza sativa subsp. japonica GN=Os01g0624000 PE=1 SV=1//0
Unigene7499_All	50.2041	0.751041	5.8152	1.04e-12	1.44e-11	-//-
Unigene7904_All	111.866	1.693	5.7985	4.07e-24	1.12e-22	sp|Q96C23|GALM_HUMAN Aldose 1-epimerase OS=Homo sapiens GN=GALM PE=1 SV=1//4.5683e-40
Unigene15806_All	124.653	1.96006	5.7433	4.98e-10	5.61e-09	sp|Q5F641|BIOH_NEIG1 Pimelyl-[acyl-carrier protein] methyl ester esterase OS=Neisseria gonorrhoeae (strain ATCC 700825 / FA 1090) GN=bioH PE=3 SV=1//7.33908e-06
Unigene3675_All	41.7342	0.661058	5.7328	1.17e-05	7.71e-05	sp|Q9FMW4|GEML8_ARATH Putative GEM-like protein 8 OS=Arabidopsis thaliana GN=At5g23370 PE=3 SV=1//4.49234e-08
Unigene1591_All	35.1566	0	5.6755	3.82e-08	3.51e-07	sp|Q9XH44|CET1_TOBAC CEN-like protein 1 OS=Nicotiana tabacum GN=CET1 PE=2 SV=1//1.69965e-08
Unigene16710_All	44.5535	0	5.6617	4.43e-08	4.03e-07	-//-
Unigene6756_All	25.9434	0	5.648	5.12e-08	4.61e-07	-//-
Unigene7938_All	41.8635	0	5.6468	5.18e-08	4.66e-07	-//-
Unigene547_All	67.539	1.14872	5.6301	2.23e-11	2.82e-10	sp|Q9LSC2|Y3589_ARATH PTI1-like tyrosine-protein kinase At3g15890 OS=Arabidopsis thaliana GN=At3g15890 PE=1 SV=1//9.27009e-75
Unigene3644_All	27.6545	0.488307	5.576	3.28e-05	0.00020077	-//-
Unigene11542_All	24.7239	0	5.5634	1.22e-07	1.05e-06	sp|Q8GXG1|ASPGB_ARATH Probable isoaspartyl peptidase/L-asparaginase 2 OS=Arabidopsis thaliana GN=At3g16150 PE=2 SV=2//2.62694e-160
Unigene6793_All	188.46	3.36077	5.5618	2.44e-20	5.61e-19	sp|Q9LZW3|PUB16_ARATH U-box domain-containing protein 16 OS=Arabidopsis thaliana GN=PUB16 PE=2 SV=1//5.0158e-18
Unigene12778_All	564.519	10.0738	5.5608	2.5e-191	6.27e-189	sp|Q17QR8|HARB1_BOVIN Putative nuclease HARBI1 OS=Bos taurus GN=HARBI1 PE=2 SV=1//6.23559e-20
Unigene8875_All	65.0629	0	5.5341	1.63e-07	1.39e-06	-//-
Unigene7901_All	49.6305	0.902991	5.5328	9.85e-11	1.18e-09	sp|Q8LDF9|HMGB7_ARATH High mobility group B protein 7 OS=Arabidopsis thaliana GN=HMGB7 PE=1 SV=1//6.21067e-37
Unigene16679_All	29.894	0.548964	5.5195	3.28e-05	0.00020077	sp|O48682|FH4_ARATH Formin-like protein 4 OS=Arabidopsis thaliana GN=FH4 PE=1 SV=2//7.46464e-53
Unigene11916_All	10.9962	0	5.4772	2.82e-07	2.33e-06	sp|Q6ZT07|TBCD9_HUMAN TBC1 domain family member 9 OS=Homo sapiens GN=TBC1D9 PE=1 SV=2//1.00554e-37
Unigene6375_All	322.622	6.10983	5.475	8.06e-30	2.88e-28	-//-
Unigene2166_All	705.187	13.5916	5.4497	1.17e-156	2.4e-154	sp|Q9MBG5|CML30_ARATH Probable calcium-binding protein CML30 OS=Arabidopsis thaliana GN=CML30 PE=2 SV=1//1.62925e-25
Unigene9371_All	27.797	0	5.442	3.93e-07	3.19e-06	sp|Q68DY1|ZN626_HUMAN Zinc finger protein 626 OS=Homo sapiens GN=ZNF626 PE=2 SV=2//6.35412e-13
Unigene2041_All	56.9242	0	5.4419	3.93e-07	3.19e-06	-//-
Unigene10327_All	27.6489	0.544038	5.4198	4.98e-10	5.61e-09	sp|Q8LF99|XTH6_ARATH Probable xyloglucan endotransglucosylase/hydrolase protein 6 OS=Arabidopsis thaliana GN=XTH6 PE=2 SV=2//6.1647e-139
Unigene322_All	20.5548	0	5.4101	5.27e-07	4.21e-06	-//-
Unigene1896_All	112.193	2.23783	5.4002	5.56e-15	9.4e-14	-//-
Unigene8506_All	184.605	3.69229	5.3962	9.29e-108	1.17e-105	sp|Q63862|MYH11_RAT Myosin-11 (Fragments) OS=Rattus norvegicus GN=Myh11 PE=2 SV=3//9.07733e-09
Unigene10673_All	30.0823	0.605375	5.3874	1.62e-11	2.07e-10	sp|P78827|ILV5_SCHPO Probable ketol-acid reductoisomerase, mitochondrial OS=Schizosaccharomyces pombe (strain 972 / ATCC 24843) GN=ilv5 PE=1 SV=2//1.87554e-58
Unigene12884_All	24.5785	0.496379	5.3823	1.99e-06	1.47e-05	-//-
Unigene5394_All	500.445	10.1724	5.3729	2.47e-78	2.11e-76	-//-
Unigene15924_All	234.746	4.7794	5.3706	2.51e-52	1.53e-50	sp|Q9LZW3|PUB16_ARATH U-box domain-containing protein 16 OS=Arabidopsis thaliana GN=PUB16 PE=2 SV=1//4.30341e-86
Unigene4584_All	22.065	0	5.3543	8.7e-07	6.75e-06	-//-
Unigene7544_All	167.033	3.56531	5.3024	3.5e-42	1.7e-40	sp|Q9SGS5|Y1607_ARATH Uncharacterized protein At1g76070 OS=Arabidopsis thaliana GN=At1g76070 PE=1 SV=1//1.70607e-08
Unigene2916_All	60.6605	1.32569	5.2684	5.77e-23	1.51e-21	sp|P20735|GGT1_PIG Gamma-glutamyltranspeptidase 1 OS=Sus scrofa GN=GGT1 PE=2 SV=1//6.59368e-83
Unigene16702_All	146.236	3.33299	5.2078	2.82e-32	1.12e-30	sp|Q9LHF1|LRX4_ARATH Leucine-rich repeat extensin-like protein 4 OS=Arabidopsis thaliana GN=LRX4 PE=1 SV=1//1.69629e-06
Unigene4692_All	104.08	2.37981	5.2032	1.08e-14	1.79e-13	sp|Q9LQU5|NUD18_ARATH Nudix hydrolase 18, mitochondrial OS=Arabidopsis thaliana GN=NUDT18 PE=2 SV=1//2.80534e-06
Unigene8846_All	17.1537	0.393111	5.1999	0.00027297	0.0014108	sp|Q8L7W8|FUCO2_ARATH Alpha-L-fucosidase 2 OS=Arabidopsis thaliana GN=At4g34260 PE=2 SV=1//9.79833e-53
Unigene3392_All	22.2779	0.510544	5.1999	0.00027297	0.0014108	-//-
Unigene8122_All	21.0401	0	5.1958	3.31e-06	2.37e-05	-//-
Unigene7126_All	451.951	10.6462	5.1602	1.87e-164	4.22e-162	sp|Q7XSK0|BGL18_ORYSJ Beta-glucosidase 18 OS=Oryza sativa subsp. japonica GN=BGLU18 PE=2 SV=2//0
Unigene282_All	20.9164	0.496965	5.1478	1.21e-05	7.94e-05	sp|Q5F416|TIPIN_CHICK TIMELESS-interacting protein OS=Gallus gallus GN=TIPIN PE=2 SV=1//2.60045e-09
Unigene5395_All	191.629	4.58199	5.1386	1.32e-29	4.64e-28	-//-
Unigene16319_All	49.5932	1.20038	5.121	5.62e-07	4.46e-06	-//-
Unigene1322_All	172.365	4.22849	5.1016	4.91e-11	6.04e-10	-//-
Unigene4764_All	120.099	2.96459	5.0927	2.14e-16	3.98e-15	-//-
Unigene16045_All	26.4899	0.67135	5.0547	1.03e-06	7.93e-06	sp|P15792|KPK1_PHAVU Protein kinase PVPK-1 OS=Phaseolus vulgaris PE=2 SV=1//4.62329e-82
Unigene10586_All	118.896	3.02035	5.0513	4.88e-08	4.41e-07	sp|P93788|REMO_SOLTU Remorin OS=Solanum tuberosum PE=1 SV=1//8.06142e-11
Unigene13276_All	13.0851	0	5.0445	1.06e-05	7.03e-05	sp|Q9FM65|FLA1_ARATH Fasciclin-like arabinogalactan protein 1 OS=Arabidopsis thaliana GN=FLA1 PE=1 SV=1//5.98257e-89
Unigene6418_All	186.78	4.77145	5.0432	5.8e-47	3.17e-45	sp|Q9LZW3|PUB16_ARATH U-box domain-containing protein 16 OS=Arabidopsis thaliana GN=PUB16 PE=2 SV=1//1.04426e-39
Unigene859_All	16.14	0	5.042	1.08e-05	7.15e-05	sp|P80387|AAKB1_PIG 5&apos;-AMP-activated protein kinase subunit beta-1 (Fragment) OS=Sus scrofa GN=PRKAB1 PE=1 SV=1//1.35566e-07
Unigene16738_All	19.8611	0	5.0232	1.24e-05	8.12e-05	sp|Q99070|GRP2_SORBI Glycine-rich RNA-binding protein 2 OS=Sorghum bicolor GN=GRP2 PE=2 SV=1//4.414e-20
Unigene12412_All	28.1694	0	5.0096	1.37e-05	8.9e-05	sp|Q9ZQ89|UPS2_ARATH Ureide permease 2 OS=Arabidopsis thaliana GN=UPS2 PE=2 SV=2//4.0461e-49
Unigene11811_All	494.487	13.2348	4.976	0	0	sp|Q9FLG1|BXL4_ARATH Beta-D-xylosidase 4 OS=Arabidopsis thaliana GN=BXL4 PE=1 SV=1//0
Unigene380_All	379.395	10.2997	4.9555	2.59e-116	3.52e-114	sp|P93147|C81E1_GLYEC Isoflavone 2&apos;-hydroxylase OS=Glycyrrhiza echinata GN=CYP81E1 PE=1 SV=2//1.23627e-93
Unigene4388_All	238.136	6.50458	4.9466	1.01e-54	6.25e-53	sp|Q38910|XTH23_ARATH Probable xyloglucan endotransglucosylase/hydrolase protein 23 OS=Arabidopsis thaliana GN=XTH23 PE=2 SV=1//2.31821e-120
Unigene15722_All	29.6968	0.813216	4.943	4.85e-05	0.00029061	-//-
Unigene1072_All	27.8987	0.774277	4.9237	0.00098902	0.004535	-//-
Unigene13266_All	286.752	8.02588	4.9115	9.43e-63	6.79e-61	-//-
Unigene12722_All	38.7569	0	4.9113	2.72e-05	0.00016932	sp|Q5ZMH1|SEPT2_CHICK Septin-2 OS=Gallus gallus GN=SEPT2 PE=2 SV=1//3.12826e-43
Unigene11888_All	11.9913	0	4.8845	3.26e-05	0.00020022	sp|Q02817|MUC2_HUMAN Mucin-2 OS=Homo sapiens GN=MUC2 PE=1 SV=2//6.31984e-06
Unigene15169_All	18.9119	0	4.8676	3.65e-05	0.00022223	-//-
Unigene10392_All	37.5099	1.084	4.8653	2.72e-15	4.7e-14	sp|Q9AV71|CESA7_ORYSJ Cellulose synthase A catalytic subunit 7 [UDP-forming] OS=Oryza sativa subsp. japonica GN=CESA7 PE=2 SV=1//0
Unigene5393_All	930.456	26.9266	4.8633	4.28e-137	7.12e-135	-//-
Unigene9864_All	221.588	6.41882	4.8619	3.11e-15	5.35e-14	-//-
Unigene10648_All	55.3994	1.64231	4.8285	3.62e-08	3.33e-07	sp|Q9STT5|AB7A_ARATH ABC transporter A family member 7 OS=Arabidopsis thaliana GN=ABCA7 PE=1 SV=2//3.86737e-75
Unigene5023_All	23.5722	0.700721	4.8246	0.00020173	0.001077	-//-
Unigene10330_All	212.796	6.46616	4.7929	2.02e-54	1.25e-52	sp|Q8VYI1|SBH1_ARATH Sphingoid base hydroxylase 1 OS=Arabidopsis thaliana GN=SBH1 PE=2 SV=1//7.23489e-138
Unigene10768_All	17.8201	0.556749	4.7528	1.56e-08	1.49e-07	sp|A7XDQ9|B3GTK_ARATH Probable beta-1,3-galactosyltransferase 20 OS=Arabidopsis thaliana GN=B3GALT20 PE=2 SV=1//1.50458e-177
Unigene5508_All	168.885	5.30786	4.7442	5.83e-28	1.95e-26	sp|Q2HU65|H2A2_MEDTR Probable histone H2A.2 OS=Medicago truncatula GN=MtrDRAFT_AC149210g4v1 PE=3 SV=1//1.5029e-46
Unigene10059_All	133.345	4.219	4.7346	4.27e-49	2.4e-47	sp|Q0JDC6|INV3_ORYSJ Beta-fructofuranosidase, insoluble isoenzyme 3 OS=Oryza sativa subsp. japonica GN=CIN3 PE=2 SV=1//0
Unigene3589_All	41.3153	1.32838	4.7114	1.67e-05	0.00010705	sp|Q9FG72|OPT1_ARATH Oligopeptide transporter 1 OS=Arabidopsis thaliana GN=OPT1 PE=2 SV=1//7.08934e-28
Unigene11995_All	39.2518	0	4.6889	0.00011214	0.0006281	sp|Q9SVG4|RETOL_ARATH Reticuline oxidase-like protein OS=Arabidopsis thaliana GN=At4g20830 PE=1 SV=2//5.87197e-08
Unigene15436_All	24.4934	0	4.6669	0.00012776	0.00070577	-//-
Unigene6087_All	5.41557	0	4.6439	0.00014605	0.00080135	sp|Q9LUB9|Y5813_ARATH BTB/POZ domain-containing protein At5g48130 OS=Arabidopsis thaliana GN=At5g48130 PE=2 SV=1//2.55986e-146
Unigene7132_All	151.468	5.16014	4.6279	2.92e-25	8.57e-24	sp|Q96C23|GALM_HUMAN Aldose 1-epimerase OS=Homo sapiens GN=GALM PE=1 SV=1//6.63229e-40
Unigene12463_All	22.2579	0	4.6155	0.00017188	0.00093088	sp|P49100|CYB5_ORYSJ Cytochrome b5 OS=Oryza sativa subsp. japonica GN=Os05g0108800 PE=2 SV=2//1.31321e-27
Unigene3704_All	35.5373	1.23475	4.5995	3.67e-05	0.00022304	-//-
Unigene15661_All	4.15263	0	4.5988	0.0001889	0.0010167	sp|Q8GXZ3|Y5102_ARATH Serine/threonine-protein kinase At5g01020 OS=Arabidopsis thaliana GN=At5g01020 PE=1 SV=1//0
Unigene16612_All	45.0389	1.57213	4.5928	5.14e-08	4.63e-07	sp|Q9LRB7|EL5_ORYSJ E3 ubiquitin-protein ligase EL5 OS=Oryza sativa subsp. japonica GN=EL5.1 PE=1 SV=1//5.33087e-12
Unigene4252_All	15.0098	0	4.5914	0.00019693	0.0010574	-//-
Unigene10766_All	7.72225	0	4.5857	0.00020334	0.0010836	sp|B9DFG5|PTI13_ARATH PTI1-like tyrosine-protein kinase 3 OS=Arabidopsis thaliana GN=PTI13 PE=1 SV=1//1.47806e-145
Unigene13333_All	13.196	0	4.5779	0.00021234	0.0011252	-//-
Unigene5007_All	347.533	12.258	4.5778	5.3e-63	3.84e-61	sp|Q652P9|GL93_ORYSJ Germin-like protein 9-3 OS=Oryza sativa subsp. japonica GN=Os09g0568700 PE=2 SV=1//1.49787e-50
Unigene14846_All	77.1415	2.77615	4.5488	7.1e-26	2.16e-24	sp|Q84TG3|PUB23_ARATH E3 ubiquitin-protein ligase PUB23 OS=Arabidopsis thaliana GN=PUB23 PE=1 SV=1//5.07647e-127
Unigene10826_All	86.5795	3.14342	4.5361	2.99e-12	4.06e-11	sp|P26792|INV1_DAUCA Beta-fructofuranosidase, insoluble isoenzyme 1 OS=Daucus carota GN=INV1 PE=1 SV=1//9.41942e-51
Unigene13268_All	48.9312	1.79672	4.5198	4.07e-12	5.46e-11	sp|Q9FM85|Y5564_ARATH Probable receptor-like protein kinase At5g56460 OS=Arabidopsis thaliana GN=At5g56460 PE=1 SV=1//7.28234e-37
Unigene13790_All	201.452	7.59267	4.4821	2.93e-72	2.35e-70	sp|O48786|C734A_ARATH Cytochrome P450 734A1 OS=Arabidopsis thaliana GN=CYP734A1 PE=2 SV=1//2.98355e-90
Unigene4861_All	235.617	8.94538	4.4716	1.76e-24	4.99e-23	-//-
Unigene14556_All	89.1392	3.42093	4.4561	1.02e-26	3.25e-25	sp|Q9VCY8|ADRL_DROME ADIPOR-like receptor CG5315 OS=Drosophila melanogaster GN=CG5315 PE=2 SV=2//3.82774e-51
Unigene1805_All	255.47	9.8608	4.4478	5.33e-87	5.07e-85	sp|Q3UDW8|HGNAT_MOUSE Heparan-alpha-glucosaminide N-acetyltransferase OS=Mus musculus GN=Hgsnat PE=1 SV=2//7.33887e-31
Unigene5077_All	164.267	6.35028	4.4455	1.1e-25	3.31e-24	-//-
Unigene13573_All	79.9311	3.14647	4.4194	1.01e-16	1.93e-15	sp|Q9AV71|CESA7_ORYSJ Cellulose synthase A catalytic subunit 7 [UDP-forming] OS=Oryza sativa subsp. japonica GN=CESA7 PE=2 SV=1//1.24927e-157
Unigene6215_All	102.589	4.04262	4.4179	7.71e-09	7.59e-08	sp|Q9LMA1|FMO1_ARATH Probable flavin-containing monooxygenase 1 OS=Arabidopsis thaliana GN=FMO1 PE=2 SV=1//1.18697e-15
Unigene13453_All	37.175	1.48301	4.4002	2.83e-06	2.04e-05	sp|Q9XF63|ATL3_ARATH RING-H2 finger protein ATL3 OS=Arabidopsis thaliana GN=ATL3 PE=2 SV=1//4.75771e-36
Unigene6108_All	38.649	1.56453	4.3791	1.26e-27	4.17e-26	sp|Q6DIH3|MCM2_XENTR DNA replication licensing factor mcm2 OS=Xenopus tropicalis GN=mcm2 PE=2 SV=1//0
Unigene2386_All	98.8073	4.15362	4.3246	1.08e-30	3.99e-29	sp|Q9SUA4|OPT5_ARATH Oligopeptide transporter 5 OS=Arabidopsis thaliana GN=OPT5 PE=2 SV=1//7.73491e-115
Unigene15520_All	54.0178	2.27671	4.3209	2.69e-08	2.51e-07	-//-
Unigene2013_All	30.025	1.28187	4.3023	1.82e-07	1.55e-06	sp|A7PQW3|E13B_VITVI Glucan endo-1,3-beta-glucosidase OS=Vitis vinifera GN=VIT_06s0061g00120 PE=1 SV=2//1.58953e-90
Unigene15086_All	76.5406	3.2748	4.2992	2.67e-08	2.49e-07	sp|P62494|RB11A_RAT Ras-related protein Rab-11A OS=Rattus norvegicus GN=Rab11a PE=1 SV=3//1.7179e-81
Unigene3623_All	84.0345	3.60268	4.2963	6.45e-09	6.39e-08	-//-
Unigene16628_All	77.0652	3.35006	4.2763	1.1e-14	1.84e-13	sp|Q8BQS5|ADR2_MOUSE Adiponectin receptor protein 2 OS=Mus musculus GN=Adipor2 PE=2 SV=2//3.70132e-34
Unigene12850_All	62.1432	2.72967	4.2613	3.53e-05	0.00021516	-//-
Unigene7163_All	513.263	22.5831	4.2588	1.56e-126	2.35e-124	sp|Q9C615|SYP24_ARATH Putative syntaxin-24 OS=Arabidopsis thaliana GN=SYP24 PE=3 SV=1//4.8201e-11
Unigene16754_All	18.4557	0	4.256	0.0010785	0.0048956	-//-
Unigene6203_All	31.1646	0	4.256	0.0010785	0.0048956	sp|Q9SK39|SBP3_ARATH Probable steroid-binding protein 3 OS=Arabidopsis thaliana GN=MP3 PE=1 SV=1//1.35351e-14
Unigene1253_All	22.3316	1.00222	4.2303	1.18e-05	7.76e-05	-//-
Unigene14809_All	574.485	26.9959	4.1639	0	0	sp|Q653V7|AGLU_ORYSJ Probable alpha-glucosidase Os06g0675700 OS=Oryza sativa subsp. japonica GN=Os06g0675700 PE=1 SV=1//0
Unigene465_All	555.727	26.2897	4.1543	1.5e-59	1.06e-57	sp|Q4PB04|H32_USTMA Histone H3.2 OS=Ustilago maydis (strain 521 / FGSC 9021) GN=HHT2 PE=3 SV=3//1.86626e-69
Unigene4447_All	45.312	2.14985	4.15	4.56e-18	9.39e-17	sp|Q9SND9|Y3028_ARATH Uncharacterized acetyltransferase At3g50280 OS=Arabidopsis thaliana GN=At3g50280 PE=1 SV=1//5.15201e-73
Unigene1250_All	44.1096	2.13147	4.1236	0.00060898	0.0029191	-//-
Unigene8851_All	10.6881	0.519475	4.1153	6.58e-05	0.00038395	sp|F2D276|CSPL2_HORVD CASP-like protein 2 OS=Hordeum vulgare var. distichum PE=2 SV=1//4.259e-15
Unigene1479_All	39.9492	1.9921	4.0783	5.26e-14	8.1e-13	sp|Q8W3M4|Y4744_ARATH Uncharacterized protein At4g06744 OS=Arabidopsis thaliana GN=At4g06744 PE=2 SV=1//1.70608e-96
Unigene14999_All	12.9211	0.647317	4.0716	0.0007898	0.003694	sp|Q84WP6|NAC43_ARATH NAC domain-containing protein 43 OS=Arabidopsis thaliana GN=NAC043 PE=2 SV=2//4.99834e-33
Unigene11675_All	192.028	9.86257	4.0357	8.88e-21	2.09e-19	sp|Q9LEL6|6OMT_COPJA (RS)-norcoclaurine 6-O-methyltransferase OS=Coptis japonica PE=1 SV=1//5.63482e-33
Unigene10735_All	41.1924	2.13309	4.0238	1.94e-07	1.64e-06	-//-
Unigene3601_All	19.0182	0.999246	4.0029	0.0010991	0.004981	sp|Q8H1H9|AMO_ARATH Primary amine oxidase OS=Arabidopsis thaliana GN=At1g62810 PE=2 SV=1//9.53486e-81
Unigene14262_All	224.169	11.8132	3.9986	1.06e-47	5.85e-46	sp|B6TYV8|CNR2_MAIZE Cell number regulator 2 OS=Zea mays GN=CNR2 PE=2 SV=1//1.59747e-67
Unigene6463_All	33.4294	1.76504	3.9958	0.00027413	0.0014148	sp|Q9M069|E137_ARATH Glucan endo-1,3-beta-glucosidase 7 OS=Arabidopsis thaliana GN=At4g34480 PE=1 SV=2//1.55474e-35
Unigene159_All	406.37	21.6608	3.9821	3.18e-106	3.87e-104	-//-
Unigene10582_All	52.3278	2.79273	3.9803	8.2e-08	7.24e-07	sp|Q9FX94|CXE5_ARATH Probable carboxylesterase 5 OS=Arabidopsis thaliana GN=CXE5 PE=2 SV=1//2.66201e-43
Unigene12718_All	389.387	20.9705	3.9672	7.18e-25	2.08e-23	sp|P06353|H33_HORVU Histone H3.3 (Fragment) OS=Hordeum vulgare PE=3 SV=1//1.45513e-08
Unigene4345_All	56.3087	3.11986	3.9263	2.64e-15	4.56e-14	sp|Q8LG53|UN932_ARATH UNC93-like protein 2 OS=Arabidopsis thaliana GN=At1g18010 PE=2 SV=2//1.03351e-167
Unigene16201_All	40.5937	2.26039	3.9191	2.24e-11	2.83e-10	sp|Q551H3|MSRA_DICDI Peptide methionine sulfoxide reductase OS=Dictyostelium discoideum GN=msrA PE=3 SV=1//7.94863e-31
Unigene15377_All	29.3069	1.63275	3.9183	0.00011296	0.00063208	-//-
Unigene15004_All	54.6554	3.07526	3.904	4.55e-09	4.62e-08	sp|Q9M069|E137_ARATH Glucan endo-1,3-beta-glucosidase 7 OS=Arabidopsis thaliana GN=At4g34480 PE=1 SV=2//1.47291e-75
Unigene14354_All	260.754	14.6914	3.9021	2.53e-56	1.65e-54	sp|Q337C0|U496D_ORYSJ UPF0496 protein 4 OS=Oryza sativa subsp. japonica GN=Os10g0513300 PE=2 SV=1//1.58065e-08
Unigene7959_All	23.6568	1.3333	3.9016	2.65e-06	1.93e-05	-//-
Unigene7532_All	196.095	11.081	3.8979	7.41e-58	5.02e-56	sp|Q02979|GDE1_YEAST Glycerophosphodiester phosphodiesterase GDE1 OS=Saccharomyces cerevisiae (strain ATCC 204508 / S288c) GN=GDE1 PE=1 SV=1//8.42648e-34
Unigene6332_All	94.8159	5.36723	3.8953	3.5e-11	4.34e-10	sp|P27164|CALM3_PETHY Calmodulin-related protein OS=Petunia hybrida GN=CAM53 PE=2 SV=2//1.96267e-12
Unigene3383_All	27.3236	1.57662	3.8677	3.65e-06	2.6e-05	sp|Q9S7I6|RPK2_ARATH LRR receptor-like serine/threonine-protein kinase RPK2 OS=Arabidopsis thaliana GN=RPK2 PE=1 SV=1//1.21497e-11
Unigene1160_All	78.2285	4.56496	3.8515	1.25e-06	9.52e-06	sp|P53416|BBS_PHASS Bibenzyl synthase OS=Phalaenopsis sp. GN=BIBSY212 PE=2 SV=1//1.18795e-61
Unigene7193_All	46.0463	2.69141	3.8491	9.35e-14	1.41e-12	sp|A2A1A0|NCS1_COPJA S-norcoclaurine synthase 1 OS=Coptis japonica GN=NCS1 PE=1 SV=1//1.22465e-108
Unigene14805_All	54.3237	3.21788	3.8299	2.8e-16	5.17e-15	-//-
Unigene3127_All	10.9406	0.650808	3.8238	1.11e-05	7.32e-05	sp|P29162|ASOL_TOBAC L-ascorbate oxidase homolog OS=Nicotiana tabacum PE=2 SV=1//0
Unigene14492_All	68.7641	4.11477	3.8152	4.79e-10	5.43e-09	-//-
Unigene5612_All	28.7502	1.72921	3.8078	1.66e-12	2.27e-11	sp|Q9SVG4|RETOL_ARATH Reticuline oxidase-like protein OS=Arabidopsis thaliana GN=At4g20830 PE=1 SV=2//7.13873e-118
Unigene10103_All	48.4279	2.92625	3.8012	1.2e-11	1.55e-10	sp|Q8VZU2|SY132_ARATH Syntaxin-132 OS=Arabidopsis thaliana GN=SYP132 PE=1 SV=1//9.66514e-100
Unigene1977_All	24.0597	1.46116	3.7939	5.03e-05	0.00030025	-//-
Unigene9636_All	122.93	7.47436	3.7922	2.26e-11	2.85e-10	-//-
Unigene6275_All	42.5676	2.59526	3.7883	0.00025517	0.0013309	sp|Q940M4|OCT7_ARATH Organic cation/carnitine transporter 7 OS=Arabidopsis thaliana GN=OCT7 PE=2 SV=1//1.08678e-07
Unigene6944_All	78.6394	4.87681	3.7637	1.19e-10	1.42e-09	sp|Q9C8M3|GSTUS_ARATH Glutathione S-transferase U28 OS=Arabidopsis thaliana GN=GSTU28 PE=3 SV=1//5.7883e-46
Unigene6674_All	74.0089	4.59188	3.763	1.52e-13	2.25e-12	sp|Q9FZ36|M3K2_ARATH Mitogen-activated protein kinase kinase kinase 2 OS=Arabidopsis thaliana GN=ANP2 PE=2 SV=1//2.24333e-35
Unigene1836_All	39.7278	2.51902	3.7317	8.31e-30	2.96e-28	sp|P53416|BBS_PHASS Bibenzyl synthase OS=Phalaenopsis sp. GN=BIBSY212 PE=2 SV=1//0
Unigene1869_All	49.9228	3.1851	3.7227	2.51e-17	4.98e-16	sp|Q9LQQ8|RLCK7_ARATH Probable serine/threonine-protein kinase RLCKVII OS=Arabidopsis thaliana GN=At1g07870 PE=2 SV=1//4.64396e-59
Unigene13078_All	94.9363	6.16212	3.6979	1.88e-17	3.78e-16	sp|O22850|GPX3_ARATH Probable glutathione peroxidase 3, mitochondrial OS=Arabidopsis thaliana GN=GPX3 PE=1 SV=1//1.02514e-73
Unigene13495_All	148.429	9.65022	3.6955	2.08e-14	3.35e-13	-//-
Unigene10786_All	175.318	11.4317	3.6913	4.75e-38	2.18e-36	sp|O54698|S29A1_RAT Equilibrative nucleoside transporter 1 OS=Rattus norvegicus GN=Slc29a1 PE=2 SV=3//1.65565e-10
Unigene13639_All	384.353	25.0837	3.6901	9.12e-99	1.05e-96	sp|Q9LY32|PMA7_ARATH ATPase 7, plasma membrane-type OS=Arabidopsis thaliana GN=AHA7 PE=2 SV=1//1.13344e-130
Unigene9086_All	163.429	10.6948	3.6861	1.61e-12	2.21e-11	sp|P0CM16|ARF_CRYNJ ADP-ribosylation factor OS=Cryptococcus neoformans var. neoformans serotype D (strain JEC21 / ATCC MYA-565) GN=ARF PE=1 SV=1//1.86522e-46
Unigene3622_All	112.496	7.36394	3.6857	3.1e-13	4.5e-12	sp|P0CM16|ARF_CRYNJ ADP-ribosylation factor OS=Cryptococcus neoformans var. neoformans serotype D (strain JEC21 / ATCC MYA-565) GN=ARF PE=1 SV=1//2.57684e-67
Unigene15255_All	87.3004	5.72705	3.6826	3.96e-09	4.05e-08	-//-
Unigene7060_All	2639.96	173.382	3.6809	1.66e-220	4.7e-218	sp|O22319|MT2_MUSAC Metallothionein-like protein type 2 OS=Musa acuminata PE=3 SV=2//2.86067e-08
Unigene10355_All	14.3462	0.948463	3.6714	7.18e-05	0.00041571	sp|Q8GT75|NIP1_ARATH NEP1-interacting protein 1 OS=Arabidopsis thaliana GN=NIP1 PE=1 SV=2//1.46177e-72
Unigene14129_All	12.6643	0.83835	3.6695	7.05e-12	9.29e-11	sp|Q9M3G7|ATM_ARATH Serine/threonine-protein kinase ATM OS=Arabidopsis thaliana GN=ATM PE=2 SV=1//5.68853e-06
Unigene12862_All	17.6831	1.17571	3.6632	7.57e-06	5.12e-05	sp|Q54NP8|KIF4_DICDI Kinesin-related protein 4 OS=Dictyostelium discoideum GN=kif4 PE=2 SV=1//9.45501e-104
Unigene11708_All	29.6937	2.03238	3.6214	0.00023681	0.001242	sp|O35723|DNJB3_MOUSE DnaJ homolog subfamily B member 3 OS=Mus musculus GN=Dnajb3 PE=2 SV=1//4.03401e-18
Unigene5849_All	39.7796	2.76718	3.598	1.81e-14	2.93e-13	sp|A6YIH8|C7D55_HYOMU Premnaspirodiene oxygenase OS=Hyoscyamus muticus GN=CYP71D55 PE=1 SV=1//0
Unigene16550_All	27.0211	1.89812	3.5839	0.00080507	0.0037602	sp|Q43704|MCM31_MAIZE DNA replication licensing factor MCM3 homolog 1 OS=Zea mays GN=ROA1 PE=2 SV=2//2.33958e-27
Unigene1740_All	43.5076	3.09467	3.5659	6.84e-13	9.64e-12	sp|O48788|Y2267_ARATH Probable inactive receptor kinase At2g26730 OS=Arabidopsis thaliana GN=At2g26730 PE=1 SV=1//1.70558e-64
Unigene11054_All	246.948	17.6131	3.5619	1.15e-86	1.07e-84	sp|Q9P6N5|DS1PP_SCHPO Dihydrosphingosine 1-phosphate phosphatase C823.11 OS=Schizosaccharomyces pombe (strain 972 / ATCC 24843) GN=SPAC823.11 PE=2 SV=1//2.87129e-30
Unigene7572_All	42.4809	3.03878	3.5577	2.78e-10	3.2e-09	sp|Q9LZV8|ATL74_ARATH RING-H2 finger protein ATL74 OS=Arabidopsis thaliana GN=ATL74 PE=2 SV=1//1.73598e-15
Unigene9055_All	452.233	32.4008	3.5554	1.43e-42	7.11e-41	sp|O65857|GSTF1_ORYSJ Probable glutathione S-transferase GSTF1 OS=Oryza sativa subsp. japonica GN=GSTF1 PE=1 SV=2//1.30905e-37
Unigene9415_All	22.4762	1.61394	3.5522	0.00094942	0.0043681	-//-
Unigene6230_All	52.219	3.74968	3.5522	0.00013541	0.00074478	-//-
Unigene15299_All	52.9661	3.86947	3.5273	1.35e-07	1.17e-06	sp|Q9C7A2|Y3236_ARATH Ankyrin repeat-containing protein At3g12360 OS=Arabidopsis thaliana GN=At3g12360 PE=2 SV=1//2.69319e-46
Unigene11039_All	40.3203	2.95437	3.523	2.39e-13	3.49e-12	sp|Q67UL3|PIN1C_ORYSJ Probable auxin efflux carrier component 1c OS=Oryza sativa subsp. japonica GN=PIN1C PE=2 SV=1//5.12983e-167
Unigene14314_All	1135.1	83.6796	3.5143	0	0	sp|O59952|LIP_THELA Lipase OS=Thermomyces lanuginosus GN=LIP PE=1 SV=1//4.26183e-10
Unigene4681_All	60.843	4.55014	3.4936	3.52e-07	2.88e-06	sp|Q6EP49|MAD27_ORYSJ MADS-box transcription factor 27 OS=Oryza sativa subsp. japonica GN=MADS27 PE=2 SV=2//1.67062e-15
Unigene3702_All	34.684	2.62224	3.4779	8.93e-05	0.00050936	sp|Q9SSC7|LOR5_ARATH Protein LURP-one-related 5 OS=Arabidopsis thaliana GN=At1g80120 PE=1 SV=1//4.65512e-16
Unigene9513_All	385.933	29.211	3.4762	5.94e-31	2.25e-29	sp|O65857|GSTF1_ORYSJ Probable glutathione S-transferase GSTF1 OS=Oryza sativa subsp. japonica GN=GSTF1 PE=1 SV=2//1.1837e-28
Unigene14858_All	8.12409	0.615267	3.4754	9.09e-05	0.00051822	sp|P81898|PNAA_PRUDU Peptide-N4-(N-acetyl-beta-glucosaminyl)asparagine amidase A OS=Prunus dulcis PE=1 SV=2//2.1958e-76
Unigene15072_All	194.855	14.77	3.4741	1.23e-14	2.03e-13	-//-
Unigene640_All	226.279	17.711	3.4278	1.05e-16	2.02e-15	sp|P68428|H32_WHEAT Histone H3.2 OS=Triticum aestivum PE=1 SV=2//9.28972e-49
Unigene3993_All	47.0599	3.68397	3.4276	3.92e-10	4.48e-09	sp|Q39103|G3OX1_ARATH Gibberellin 3-beta-dioxygenase 1 OS=Arabidopsis thaliana GN=GA4 PE=1 SV=2//4.40291e-50
Unigene4183_All	119.974	9.45008	3.4187	3.74e-50	2.15e-48	sp|Q6ZA27|BURPC_ORYSJ BURP domain-containing protein 12 OS=Oryza sativa subsp. japonica GN=BURP12 PE=2 SV=1//0
Unigene10369_All	98.2953	7.75388	3.4166	2.68e-30	9.81e-29	sp|Q9M6E2|DBAT_TAXCU 10-deacetylbaccatin III 10-O-acetyltransferase OS=Taxus cuspidata PE=1 SV=1//1.01004e-51
Unigene4887_All	22.6647	1.80831	3.4002	0.00035904	0.0018052	sp|Q9SMZ3|FBX13_ARATH F-box only protein 13 OS=Arabidopsis thaliana GN=FBX13 PE=2 SV=2//4.06689e-35
Unigene16731_All	248.068	20.0291	3.383	2.2e-28	7.43e-27	sp|Q10LX4|CML27_ORYSJ Probable calcium-binding protein CML27 OS=Oryza sativa subsp. japonica GN=CML27 PE=2 SV=1//3.24297e-35
Unigene12354_All	19.449	1.58132	3.3729	0.00042322	0.0020953	-//-
Unigene16435_All	51.5693	4.20799	3.3678	2.47e-09	2.6e-08	-//-
Unigene9818_All	69.6946	5.68767	3.3676	5.08e-10	5.7e-09	sp|Q67UL3|PIN1C_ORYSJ Probable auxin efflux carrier component 1c OS=Oryza sativa subsp. japonica GN=PIN1C PE=2 SV=1//4.9234e-63
Unigene8499_All	181.801	15.0449	3.3475	6.46e-26	1.98e-24	sp|O80339|ERF82_ARATH Ethylene-responsive transcription factor 3 OS=Arabidopsis thaliana GN=ERF3 PE=1 SV=1//1.04136e-16
Unigene5316_All	33.7332	2.81302	3.3364	6.74e-20	1.52e-18	sp|Q9LV03|GLUT1_ARATH Glutamate synthase 1 [NADH], chloroplastic OS=Arabidopsis thaliana GN=GLT1 PE=1 SV=2//0
Unigene7836_All	197.917	16.6881	3.3205	8.14e-32	3.16e-30	sp|Q68Y49|CIPKJ_ORYSJ CBL-interacting protein kinase 19 OS=Oryza sativa subsp. japonica GN=CIPK19 PE=1 SV=1//9.19555e-79
Unigene68_All	82.5659	6.97295	3.3182	3.06e-35	1.31e-33	sp|P55233|GLGL1_BETVU Glucose-1-phosphate adenylyltransferase large subunit, chloroplastic/amyloplastic OS=Beta vulgaris GN=AGPS1 PE=2 SV=1//0
Unigene11965_All	962.398	81.803	3.3089	7.37e-87	6.94e-85	sp|Q76MV0|H32_TOBAC Histone H3.2 OS=Nicotiana tabacum GN=B34 PE=1 SV=1//1.41735e-80
Unigene14607_All	66.6554	5.72287	3.2944	2.85e-06	2.05e-05	sp|P83241|IP23_CAPAN Proteinase inhibitor PSI-1.2 OS=Capsicum annuum PE=1 SV=1//5.42911e-07
Unigene14068_All	27.8866	2.41189	3.2838	1.06e-09	1.15e-08	sp|Q60DX8|BGL22_ORYSJ Beta-glucosidase 22 OS=Oryza sativa subsp. japonica GN=BGLU22 PE=2 SV=1//8.38787e-152
Unigene12841_All	28.1324	2.43494	3.2827	0.0003316	0.001684	sp|Q8VZ80|PLT5_ARATH Polyol transporter 5 OS=Arabidopsis thaliana GN=PLT5 PE=1 SV=2//9.09224e-73
Unigene10727_All	540.919	46.8921	3.2804	1.3e-135	2.13e-133	sp|Q688R3|C3H33_ORYSJ Zinc finger CCCH domain-containing protein 33 OS=Oryza sativa subsp. japonica GN=Os05g0128200 PE=2 SV=1//1.07218e-106
Unigene15316_All	44.243	3.84308	3.2776	3.79e-06	2.68e-05	sp|A2ZRY8|IAA4_ORYSJ Auxin-responsive protein IAA4 OS=Oryza sativa subsp. japonica GN=IAA4 PE=2 SV=1//1.43505e-32
Unigene3073_All	167.454	14.5558	3.2766	1.2e-73	9.87e-72	sp|Q9C5L3|GLPT1_ARATH Putative glycerol-3-phosphate transporter 1 OS=Arabidopsis thaliana GN=At3g47420 PE=2 SV=1//0
Unigene5005_All	44.5069	3.8869	3.2698	4.51e-07	3.64e-06	-//-
Unigene12622_All	34.0608	2.97531	3.2695	0.00070771	0.0033511	sp|Q6NKX1|PROD2_ARATH Proline dehydrogenase 2, mitochondrial OS=Arabidopsis thaliana GN=POX2 PE=2 SV=1//2.41597e-20
Unigene4851_All	18.0312	1.60165	3.2453	7.81e-05	0.0004502	sp|Q3UDW8|HGNAT_MOUSE Heparan-alpha-glucosaminide N-acetyltransferase OS=Mus musculus GN=Hgsnat PE=1 SV=2//1.04347e-21
Unigene13120_All	14.7303	1.30861	3.2451	0.0001617	0.00087825	sp|Q9SAH7|WRK40_ARATH Probable WRKY transcription factor 40 OS=Arabidopsis thaliana GN=WRKY40 PE=1 SV=1//8.79221e-27
Unigene16034_All	77.6477	6.94263	3.2358	1.61e-14	2.62e-13	sp|Q8RXX9|ATL6_ARATH E3 ubiquitin-protein ligase ATL6 OS=Arabidopsis thaliana GN=ATL6 PE=1 SV=2//2.82973e-46
Unigene13038_All	69.9331	6.34316	3.2152	5.34e-11	6.51e-10	-//-
Unigene4222_All	92.1001	8.40711	3.206	1.6e-17	3.23e-16	sp|P50162|TRN1_DATST Tropinone reductase 1 OS=Datura stramonium GN=TR1 PE=1 SV=1//4.26302e-103
Unigene4212_All	41.4316	3.82073	3.1913	9.72e-09	9.5e-08	sp|Q9LSL1|BH093_ARATH Transcription factor bHLH93 OS=Arabidopsis thaliana GN=BHLH93 PE=1 SV=1//4.87957e-73
Unigene2154_All	42.768	3.9722	3.181	1.25e-18	2.65e-17	sp|Q6L538|CSLC7_ORYSJ Probable xyloglucan glycosyltransferase 7 OS=Oryza sativa subsp. japonica GN=CSLC7 PE=2 SV=1//0
Unigene12864_All	164.135	15.3362	3.1723	2.77e-90	2.75e-88	sp|Q8VHC8|MA2B1_CAVPO Lysosomal alpha-mannosidase OS=Cavia porcellus GN=MAN2B1 PE=1 SV=1//0
Unigene10056_All	20.4329	1.91814	3.1656	5.79e-06	3.97e-05	sp|Q9M390|PTR1_ARATH Peptide transporter PTR1 OS=Arabidopsis thaliana GN=PTR1 PE=2 SV=1//3.64987e-120
Unigene12272_All	58.8475	5.52436	3.1656	7.79e-07	6.09e-06	sp|Q9FYB5|DNJ11_ARATH Chaperone protein dnaJ 11, chloroplastic OS=Arabidopsis thaliana GN=ATJ11 PE=1 SV=2//1.04233e-17
Unigene10042_All	582.136	54.6462	3.1656	1.69e-153	3.29e-151	sp|P51091|LDOX_MALDO Leucoanthocyanidin dioxygenase OS=Malus domestica GN=ANS PE=2 SV=1//7.24054e-49
Unigene3942_All	40.3797	3.79701	3.1631	0.0001733	0.00093811	-//-
Unigene5034_All	59.5525	5.62553	3.1566	2.71e-22	6.81e-21	sp|P24465|C71A1_PERAE Cytochrome P450 71A1 OS=Persea americana GN=CYP71A1 PE=1 SV=2//1.52899e-108
Unigene6086_All	141.859	13.4113	3.1554	2.99e-54	1.84e-52	sp|Q96303|PHT14_ARATH Inorganic phosphate transporter 1-4 OS=Arabidopsis thaliana GN=PHT1-4 PE=1 SV=1//0
Unigene16567_All	40.7581	3.90371	3.1366	4.07e-09	4.16e-08	sp|Q9LHJ9|P2C38_ARATH Probable protein phosphatase 2C 38 OS=Arabidopsis thaliana GN=At3g12620 PE=2 SV=1//3.02672e-134
Unigene4248_All	51.8652	5.01377	3.1233	4.22e-10	4.8e-09	sp|Q9ASX2|TRNH1_ARATH Tropinone reductase homolog At1g07440 OS=Arabidopsis thaliana GN=At1g07440 PE=1 SV=1//3.01561e-88
Unigene3014_All	658.969	63.854	3.1198	2.21e-108	2.81e-106	-//-
Unigene12197_All	366.924	35.5931	3.1183	7.41e-73	6.07e-71	sp|Q40477|ERF4_TOBAC Ethylene-responsive transcription factor 4 OS=Nicotiana tabacum GN=ERF4 PE=1 SV=1//3.37253e-23
Unigene11510_All	279.248	27.4793	3.0976	1.04e-212	2.88e-210	sp|Q03194|PMA4_NICPL Plasma membrane ATPase 4 OS=Nicotiana plumbaginifolia GN=PMA4 PE=2 SV=1//0
Unigene12028_All	31.8775	3.15324	3.0901	0.0010307	0.0047053	-//-
Unigene12295_All	605.51	60.2157	3.0824	1.7e-146	3.15e-144	sp|P51074|ANX4_FRAAN Annexin-like protein RJ4 OS=Fragaria ananassa PE=2 SV=2//1.62934e-116
Unigene3036_All	29.9832	2.99027	3.0783	2.52e-05	0.00015709	-//-
Unigene209_All	139.621	14.0144	3.069	5.7e-15	9.61e-14	sp|Q93ZS9|C3H47_ARATH Zinc finger CCCH domain-containing protein 47 OS=Arabidopsis thaliana GN=At3g55980 PE=2 SV=1//7.16357e-11
Unigene12878_All	69.5493	6.98167	3.0688	4.06e-12	5.46e-11	sp|Q8VYU8|ICR5_ARATH Interactor of constitutive active ROPs 5 OS=Arabidopsis thaliana GN=ICR5 PE=2 SV=2//7.25339e-11
Unigene16254_All	3348.17	339.451	3.0546	0	0	sp|Q9XFR9|G2OX2_ARATH Gibberellin 2-beta-dioxygenase 2 OS=Arabidopsis thaliana GN=GA2OX2 PE=2 SV=1//2.2626e-15
Unigene8018_All	156.463	15.8696	3.0539	1.29e-19	2.85e-18	sp|P42777|GBF4_ARATH G-box-binding factor 4 OS=Arabidopsis thaliana GN=GBF4 PE=1 SV=1//2.47137e-21
Unigene9435_All	89.2091	9.05275	3.0532	1.48e-14	2.41e-13	sp|O49561|G2OX8_ARATH Gibberellin 2-beta-dioxygenase 8 OS=Arabidopsis thaliana GN=GA2OX7 PE=1 SV=2//2.68457e-22
Unigene14780_All	713.65	72.9593	3.0425	4.03e-47	2.21e-45	sp|P0CH27|RL402_TRYCR Ubiquitin-60S ribosomal protein L40 OS=Trypanosoma cruzi PE=2 SV=1//6.00407e-41
Unigene16790_All	30.5618	3.14659	3.0323	0.00012424	0.00068735	sp|Q9SGA8|U83A1_ARATH UDP-glycosyltransferase 83A1 OS=Arabidopsis thaliana GN=UGT83A1 PE=2 SV=1//2.45252e-37
Unigene11625_All	129.032	13.3137	3.0292	1.95e-20	4.52e-19	-//-
Unigene11992_All	97.2622	10.0599	3.0257	1.11e-08	1.07e-07	sp|Q9SZN7|HIP26_ARATH Heavy metal-associated isoprenylated plant protein 26 OS=Arabidopsis thaliana GN=HIPP26 PE=1 SV=1//1.37245e-08
Unigene14154_All	21.4944	2.22451	3.0249	2.21e-05	0.00013973	sp|Q93Z25|PLY22_ARATH Probable pectate lyase 22 OS=Arabidopsis thaliana GN=At5g63180 PE=2 SV=1//0
Unigene8346_All	52.2219	5.41293	3.0226	1.82e-13	2.68e-12	sp|Q9SAH7|WRK40_ARATH Probable WRKY transcription factor 40 OS=Arabidopsis thaliana GN=WRKY40 PE=1 SV=1//1.14897e-60
Unigene10693_All	28.4975	2.98783	3.0061	9.17e-07	7.09e-06	sp|Q9SUQ2|CRF2_ARATH Ethylene-responsive transcription factor CRF2 OS=Arabidopsis thaliana GN=CRF2 PE=1 SV=1//1.46816e-27
Unigene16000_All	15.2593	1.61423	2.9932	0.00053132	0.0025763	sp|Q9XFH4|DDM1_ARATH ATP-dependent DNA helicase DDM1 OS=Arabidopsis thaliana GN=DDM1 PE=1 SV=1//1.66669e-159
Unigene16287_All	114.039	12.1308	2.9852	3.77e-29	1.3e-27	sp|F4I8B9|Y1501_ARATH Putative WEB family protein At1g65010, chloroplastic OS=Arabidopsis thaliana GN=At1g65010 PE=1 SV=1//8.62942e-19
Unigene15249_All	26.3822	2.84163	2.9672	1.31e-06	9.96e-06	-//-
Unigene14049_All	13.7813	1.48739	2.9643	1.54e-20	3.59e-19	sp|O23372|ATXR3_ARATH Probable histone-lysine N-methyltransferase ATXR3 OS=Arabidopsis thaliana GN=ATXR3 PE=1 SV=2//0
Unigene16543_All	77.419	8.41048	2.9549	7.94e-23	2.06e-21	sp|Q6PDY2|AEDO_MOUSE 2-aminoethanethiol dioxygenase OS=Mus musculus GN=Ado PE=1 SV=2//3.57504e-21
Unigene1438_All	14.954	1.62846	2.9514	1.58e-05	0.00010143	-//-
Unigene10020_All	28.181	3.1006	2.9366	1.08e-08	1.05e-07	sp|Q9ST02|NAATA_HORVU Nicotianamine aminotransferase A OS=Hordeum vulgare GN=naat-A PE=1 SV=2//1.07084e-103
Unigene14840_All	90.6228	9.97177	2.9364	1.71e-31	6.54e-30	sp|Q9P6Q3|BCS1_SCHPO Probable mitochondrial chaperone bcs1 OS=Schizosaccharomyces pombe (strain 972 / ATCC 24843) GN=SPAC644.07 PE=2 SV=1//5.17631e-33
Unigene4629_All	36.123	3.97572	2.9361	7.6e-08	6.74e-07	-//-
Unigene16507_All	110.704	12.2404	2.9294	4.01e-17	7.89e-16	sp|O49561|G2OX8_ARATH Gibberellin 2-beta-dioxygenase 8 OS=Arabidopsis thaliana GN=GA2OX7 PE=1 SV=2//1.04891e-13
Unigene14905_All	14.9578	1.65525	2.9282	8.85e-05	0.00050531	-//-
Unigene4444_All	90.1657	9.99152	2.9263	1.19e-18	2.53e-17	sp|Q9P6Q3|BCS1_SCHPO Probable mitochondrial chaperone bcs1 OS=Schizosaccharomyces pombe (strain 972 / ATCC 24843) GN=SPAC644.07 PE=2 SV=1//3.33273e-14
Unigene13468_All	93.3282	10.3703	2.9223	1.63e-25	4.86e-24	sp|Q9FZ95|PUP3_ARATH Purine permease 3 OS=Arabidopsis thaliana GN=PUP3 PE=2 SV=1//1.53807e-88
Unigene5171_All	1763.69	196.202	2.9206	0	0	-//-
Unigene10172_All	80.5458	9.22001	2.8794	4.22e-24	1.16e-22	sp|P37890|CBP1_ORYSJ Serine carboxypeptidase 1 OS=Oryza sativa subsp. japonica GN=CBP1 PE=2 SV=1//0
Unigene8664_All	68.6821	7.86661	2.8786	2.05e-23	5.52e-22	sp|Q7GCL7|NAC74_ORYSJ NAC domain-containing protein 74 OS=Oryza sativa subsp. japonica GN=NAC74 PE=2 SV=1//1.0405e-91
Unigene3620_All	33.2268	3.84644	2.8632	2.58e-06	1.88e-05	-//-
Unigene16252_All	15.7394	1.83657	2.8518	0.00044039	0.0021727	sp|A8MRX0|GSOX5_ARATH Flavin-containing monooxygenase FMO GS-OX5 OS=Arabidopsis thaliana GN=FMOGS-OX5 PE=2 SV=2//3.03581e-83
Unigene7142_All	56.5061	6.61265	2.8476	4.88e-23	1.29e-21	-//-
Unigene16112_All	61.4494	7.21441	2.8429	6.32e-12	8.4e-11	sp|Q940M4|OCT7_ARATH Organic cation/carnitine transporter 7 OS=Arabidopsis thaliana GN=OCT7 PE=2 SV=1//8.44459e-70
Unigene9955_All	33.6084	3.96472	2.836	3.51e-06	2.5e-05	sp|O23969|SF21_HELAN Pollen-specific protein SF21 OS=Helianthus annuus GN=SF21 PE=2 SV=1//1.85034e-81
Unigene8647_All	656.112	77.4151	2.8357	6.21e-162	1.32e-159	sp|Q9SB81|PER42_ARATH Peroxidase 42 OS=Arabidopsis thaliana GN=PER42 PE=1 SV=2//0
Unigene5509_All	789.25	93.3004	2.833	1.98e-93	2.07e-91	sp|Q2HU65|H2A2_MEDTR Probable histone H2A.2 OS=Medicago truncatula GN=MtrDRAFT_AC149210g4v1 PE=3 SV=1//2.09879e-47
Unigene11358_All	61.7328	7.31677	2.8292	1.75e-09	1.86e-08	sp|Q9LHS0|CAP10_ARATH Putative clathrin assembly protein At5g35200 OS=Arabidopsis thaliana GN=At5g35200 PE=1 SV=1//3.36825e-18
Unigene6402_All	368.458	44.0354	2.8172	1.69e-61	1.2e-59	sp|Q40477|ERF4_TOBAC Ethylene-responsive transcription factor 4 OS=Nicotiana tabacum GN=ERF4 PE=1 SV=1//3.02509e-22
Unigene2054_All	25.0931	3.00309	2.8152	0.00091355	0.0042214	sp|P33077|IAA4_ARATH Auxin-responsive protein IAA4 OS=Arabidopsis thaliana GN=IAA4 PE=1 SV=2//2.72618e-48
Unigene595_All	190.025	22.7459	2.815	4.84e-14	7.5e-13	sp|P0CG89|H4_SOYBN Histone H4 OS=Glycine max PE=3 SV=1//5.76353e-22
Unigene8004_All	22.414	2.69907	2.8063	0.00059051	0.0028402	sp|Q43070|GALE1_PEA UDP-glucose 4-epimerase OS=Pisum sativum GN=GALE PE=2 SV=1//2.85787e-111
Unigene14539_All	35.4752	4.27197	2.8063	1.08e-08	1.05e-07	sp|Q9SJL9|XTH32_ARATH Probable xyloglucan endotransglucosylase/hydrolase protein 32 OS=Arabidopsis thaliana GN=XTH32 PE=2 SV=1//1.70271e-39
Unigene8756_All	373.514	45.0156	2.8051	2.9e-42	1.42e-40	-//-
Unigene7346_All	45.2839	5.47494	2.8005	7.55e-17	1.47e-15	sp|Q9CZP5|BCS1_MOUSE Mitochondrial chaperone BCS1 OS=Mus musculus GN=Bcs1l PE=1 SV=1//7.26998e-33
Unigene16683_All	217.874	26.4634	2.7939	2.02e-25	6.01e-24	sp|P0CG89|H4_SOYBN Histone H4 OS=Glycine max PE=3 SV=1//2.8938e-49
Unigene1179_All	160.475	19.6227	2.7842	1.51e-16	2.85e-15	sp|P68428|H32_WHEAT Histone H3.2 OS=Triticum aestivum PE=1 SV=2//7.72454e-49
Unigene7848_All	38.1921	4.68304	2.7802	2.31e-05	0.00014539	-//-
Unigene5828_All	48.6158	5.9611	2.7802	1.86e-11	2.36e-10	sp|Q9P6Q3|BCS1_SCHPO Probable mitochondrial chaperone bcs1 OS=Schizosaccharomyces pombe (strain 972 / ATCC 24843) GN=SPAC644.07 PE=2 SV=1//8.3912e-25
Unigene10277_All	306.66	37.8314	2.7714	1.21e-88	1.17e-86	sp|P33629|TBA_PRUDU Tubulin alpha chain OS=Prunus dulcis GN=TUBA PE=2 SV=1//0
Unigene8427_All	309.592	38.2502	2.7693	2.17e-91	2.21e-89	sp|Q9M0B6|GAE1_ARATH UDP-glucuronate 4-epimerase 1 OS=Arabidopsis thaliana GN=GAE1 PE=1 SV=1//0
Unigene5476_All	16.0507	2.01968	2.7429	0.0010473	0.0047656	sp|Q9LPF6|PUP11_ARATH Probable purine permease 11 OS=Arabidopsis thaliana GN=PUP11 PE=1 SV=1//2.10866e-53
Unigene103_All	245.646	31.083	2.7348	6.01e-31	2.27e-29	sp|Q8RZX9|Y1934_ORYSJ AP2/ERF and B3 domain-containing protein Os01g0693400 OS=Oryza sativa subsp. japonica GN=Os01g0693400 PE=2 SV=1//7.92045e-58
Unigene888_All	45.7506	5.80665	2.7305	2.42e-08	2.27e-07	sp|Q0JKX1|HOX3_ORYSJ Homeobox-leucine zipper protein HOX3 OS=Oryza sativa subsp. japonica GN=HOX3 PE=1 SV=1//1.22114e-78
Unigene10491_All	37.9566	4.83783	2.7244	2.78e-06	2.01e-05	sp|Q8S3M3|NOIL_ELAOL NOI-like protein OS=Elaeis oleifera PE=2 SV=1//5.39232e-12
Unigene3909_All	1015.83	130.697	2.7108	2.21e-72	1.78e-70	-//-
Unigene7750_All	418.15	54.4505	2.6935	2.94e-151	5.63e-149	sp|Q5Z9Z0|BGL24_ORYSJ Beta-glucosidase 24 OS=Oryza sativa subsp. japonica GN=BGLU24 PE=2 SV=1//0
Unigene3685_All	90.4008	11.8004	2.69	5.78e-05	0.00034017	sp|P17928|CALM_MEDSA Calmodulin OS=Medicago sativa GN=CAL1 PE=2 SV=2//1.70853e-21
Unigene14982_All	26.8581	3.53575	2.6777	5.55e-17	1.08e-15	sp|Q9LHP4|RCH2_ARATH Receptor-like protein kinase 2 OS=Arabidopsis thaliana GN=RCH2 PE=1 SV=1//0
Unigene14067_All	21.787	2.87405	2.6748	0.00040401	0.0020065	sp|Q93ZI4|BGL10_ARATH Beta-glucosidase 10 OS=Arabidopsis thaliana GN=BGLU10 PE=2 SV=1//1.44125e-25
Unigene4052_All	51.7901	6.8633	2.6682	7.58e-07	5.93e-06	sp|Q8LIF2|C7345_ORYSJ Cytochrome P450 734A5 OS=Oryza sativa subsp. japonica GN=CYP734A5 PE=2 SV=1//9.27177e-16
Unigene8956_All	213.478	28.5453	2.6552	1.59e-95	1.72e-93	sp|Q9SZ11|GLPQ2_ARATH Probable glycerophosphoryl diester phosphodiesterase 2 OS=Arabidopsis thaliana GN=GPDL2 PE=1 SV=3//0
Unigene11540_All	22.5226	3.04544	2.6391	0.00019862	0.0010634	sp|Q43111|PME3_PHAVU Pectinesterase 3 OS=Phaseolus vulgaris GN=MPE3 PE=2 SV=1//7.14649e-111
Unigene352_All	7.36595	0.998157	2.636	0.00022153	0.0011679	sp|Q9LUB9|Y5813_ARATH BTB/POZ domain-containing protein At5g48130 OS=Arabidopsis thaliana GN=At5g48130 PE=2 SV=1//3.79907e-26
Unigene11521_All	35.3845	4.80486	2.633	6.46e-15	1.08e-13	sp|Q5H7P5|EBM_LILLO Mannosylglycoprotein endo-beta-mannosidase OS=Lilium longiflorum GN=EBM PE=1 SV=4//0
Unigene13350_All	19.0032	2.61409	2.6143	0.00024747	0.0012937	-//-
Unigene175_All	17.378	2.39973	2.6088	0.00011719	0.00065312	-//-
Unigene13648_All	89.3544	12.4195	2.5994	2.52e-26	7.88e-25	sp|Q6VBB2|HFA2B_ORYSJ Heat stress transcription factor A-2b OS=Oryza sativa subsp. japonica GN=HSFA2B PE=2 SV=1//1.17687e-84
Unigene3933_All	174.784	24.3057	2.5987	2.33e-18	4.84e-17	-//-
Unigene4089_All	53.5214	7.45448	2.5964	2.77e-06	2.01e-05	-//-
Unigene74_All	66.7075	9.31111	2.5933	4.51e-14	7.01e-13	sp|P46573|APK1B_ARATH Protein kinase APK1B, chloroplastic OS=Arabidopsis thaliana GN=APK1B PE=2 SV=2//5.7296e-96
Unigene15913_All	15.5635	2.17974	2.5884	6.73e-07	5.3e-06	sp|F4I6M4|SP2L_ARATH Microtubule-associated protein SPIRAL2-like OS=Arabidopsis thaliana GN=SP2L PE=2 SV=1//1.14074e-26
Unigene6482_All	29.2041	4.0918	2.5878	1.44e-06	1.09e-05	sp|Q9FHZ1|SCL23_ARATH Scarecrow-like protein 23 OS=Arabidopsis thaliana GN=SCL23 PE=1 SV=1//1.35095e-83
Unigene6124_All	29.6021	4.15119	2.5866	1.75e-09	1.86e-08	sp|Q8H6H2|PHT14_ORYSJ Probable inorganic phosphate transporter 1-4 OS=Oryza sativa subsp. japonica GN=PHT1-4 PE=2 SV=1//0
Unigene2881_All	17.3385	2.44916	2.5761	0.00015231	0.00083123	sp|O22784|CRR11_ARATH Cysteine-rich repeat secretory protein 11 OS=Arabidopsis thaliana GN=CRRSP11 PE=2 SV=2//2.68194e-72
Unigene7392_All	101.222	14.3177	2.5741	2.58e-23	6.91e-22	sp|Q2RNG2|GLND_RHORT [Protein-PII] uridylyltransferase OS=Rhodospirillum rubrum (strain ATCC 11170 / NCIB 8255) GN=glnD PE=3 SV=1//1.03683e-10
Unigene7980_All	54.5324	7.72854	2.5713	3.73e-06	2.65e-05	sp|Q8BUV8|GP107_MOUSE Protein GPR107 OS=Mus musculus GN=Gpr107 PE=2 SV=2//5.71205e-16
Unigene16330_All	23.2777	3.30409	2.5691	4.49e-10	5.1e-09	sp|Q9FG33|LRKS5_ARATH Probable L-type lectin-domain containing receptor kinase S.5 OS=Arabidopsis thaliana GN=LECRKS5 PE=2 SV=1//2.31489e-116
Unigene14628_All	27.2271	3.91017	2.5522	2.93e-08	2.72e-07	sp|Q652J4|HAK13_ORYSJ Probable potassium transporter 13 OS=Oryza sativa subsp. japonica GN=HAK13 PE=2 SV=1//0
Unigene2945_All	57.993	8.34781	2.5489	1.24e-19	2.75e-18	sp|Q9SRT2|BH062_ARATH Transcription factor bHLH62 OS=Arabidopsis thaliana GN=BHLH62 PE=2 SV=1//6.72324e-58
Unigene11615_All	40.0651	5.76813	2.5486	1.45e-05	9.4e-05	-//-
Unigene7262_All	18.7383	2.70055	2.5471	0.00027871	0.001436	-//-
Unigene7624_All	7.35554	1.0628	2.5434	9.5e-05	0.00053922	sp|P60621|COX1_RAPSA Cytochrome c oxidase subunit 1 OS=Raphanus sativus GN=COX1 PE=3 SV=1//0
Unigene2954_All	263.156	38.0592	2.5421	8.6e-22	2.13e-20	sp|Q94B40|SAP6_ARATH Zinc finger A20 and AN1 domain-containing stress-associated protein 6 OS=Arabidopsis thaliana GN=SAP6 PE=2 SV=2//7.87263e-27
Unigene2376_All	37.4902	5.43033	2.5399	2.11e-09	2.23e-08	sp|Q9FNL7|PTR3_ARATH Peptide transporter PTR3-A OS=Arabidopsis thaliana GN=PTR3-A PE=2 SV=1//1.14613e-165
Unigene10758_All	64.3913	9.38411	2.531	5.73e-13	8.14e-12	-//-
Unigene341_All	17.6852	2.58518	2.5267	0.00032446	0.001653	-//-
Unigene3450_All	329.428	48.2749	2.5231	3.83e-55	2.4e-53	sp|Q00451|PRF1_SOLLC 36.4 kDa proline-rich protein OS=Solanum lycopersicum GN=TPRP-F1 PE=2 SV=1//8.72917e-22
Unigene8419_All	45.6103	6.69556	2.5205	1.31e-21	3.21e-20	-//-
Unigene5576_All	93.7479	13.7891	2.5177	3.21e-24	8.94e-23	sp|O23522|PLA14_ARATH Phospholipase A1-Ibeta2, chloroplastic OS=Arabidopsis thaliana GN=At4g16820 PE=1 SV=2//2.63114e-153
Unigene16451_All	16.5861	2.44645	2.5137	1.36e-05	8.85e-05	sp|Q9SU39|TPPF_ARATH Probable trehalose-phosphate phosphatase F OS=Arabidopsis thaliana GN=TPPF PE=2 SV=1//4.93702e-158
Unigene10198_All	97.8051	14.4353	2.5128	1.32e-25	3.95e-24	sp|Q9NFZ6|TBB2_ECHMU Tubulin beta-2 chain OS=Echinococcus multilocularis GN=TUB-2 PE=3 SV=1//0
Unigene5256_All	11.4244	1.69136	2.5083	0.00037642	0.0018842	sp|Q7ZWM3|CEL3B_XENLA CUGBP Elav-like family member 3-B OS=Xenopus laevis GN=tnrc4-b PE=2 SV=1//3.14739e-34
Unigene3628_All	129.071	19.1568	2.5047	5.35e-09	5.33e-08	sp|Q9ZQ98|U73C2_ARATH UDP-glycosyltransferase 73C2 OS=Arabidopsis thaliana GN=UGT73C2 PE=2 SV=1//1.37319e-08
Unigene2485_All	10.3653	1.54247	2.5009	0.00019325	0.0010387	sp|Q42059|GUN6_ARATH Endoglucanase 6 OS=Arabidopsis thaliana GN=At1g64390 PE=2 SV=2//0
Unigene5667_All	13.7229	2.04826	2.4966	3.15e-07	2.59e-06	sp|Q5ZCI1|MPK10_ORYSJ Mitogen-activated protein kinase 10 OS=Oryza sativa subsp. japonica GN=MPK10 PE=2 SV=2//0
Unigene12904_All	31.5327	4.71722	2.4933	1.88e-09	1.99e-08	sp|Q9SCP2|PLY12_ARATH Probable pectate lyase 12 OS=Arabidopsis thaliana GN=At3g53190 PE=2 SV=2//0
Unigene4932_All	26.3996	3.9569	2.4905	0.00018063	0.00097496	-//-
Unigene7281_All	60.0626	9.00413	2.4903	6.95e-11	8.43e-10	sp|Q8VZU2|SY132_ARATH Syntaxin-132 OS=Arabidopsis thaliana GN=SYP132 PE=1 SV=1//2.07311e-99
Unigene2732_All	77.0792	11.655	2.4778	4.55e-07	3.67e-06	sp|Q9LRR4|R13L1_ARATH Putative disease resistance RPP13-like protein 1 OS=Arabidopsis thaliana GN=RPPL1 PE=2 SV=1//1.16091e-14
Unigene16437_All	110.743	16.7583	2.4767	1.07e-31	4.13e-30	sp|Q7GCL7|NAC74_ORYSJ NAC domain-containing protein 74 OS=Oryza sativa subsp. japonica GN=NAC74 PE=2 SV=1//2.53555e-88
Unigene7458_All	93.2697	14.2385	2.4641	1.16e-16	2.2e-15	sp|Q9FN67|Y5133_ARATH BTB/POZ domain-containing protein At5g41330 OS=Arabidopsis thaliana GN=At5g41330 PE=2 SV=1//5.36718e-87
Unigene8628_All	42.7338	6.54879	2.4585	2.56e-06	1.86e-05	sp|Q9MB73|LGT_CITUN Limonoid UDP-glucosyltransferase OS=Citrus unshiu PE=2 SV=1//1.02528e-47
Unigene10064_All	27.6203	4.24367	2.4548	3.14e-06	2.25e-05	sp|Q09893|YAI5_SCHPO Uncharacterized protein C24B11.05 OS=Schizosaccharomyces pombe (strain 972 / ATCC 24843) GN=SPAC24B11.05 PE=2 SV=1//1.72676e-18
Unigene9472_All	163.369	25.3356	2.4414	7.46e-115	9.92e-113	sp|Q03460|GLSN_MEDSA Glutamate synthase [NADH], amyloplastic OS=Medicago sativa PE=1 SV=1//0
Unigene10896_All	49.3275	7.75348	2.4219	8.27e-07	6.43e-06	-//-
Unigene3530_All	68.2357	10.7478	2.4189	4.89e-10	5.54e-09	-//-
Unigene14781_All	22.8287	3.60954	2.4134	0.00019912	0.0010651	sp|Q9ZQ94|U73C5_ARATH UDP-glycosyltransferase 73C5 OS=Arabidopsis thaliana GN=UGT73C5 PE=2 SV=1//1.37623e-61
Unigene14569_All	120.577	19.0874	2.4117	3.23e-24	8.97e-23	sp|Q9M2E2|SDR1_ARATH (+)-neomenthol dehydrogenase OS=Arabidopsis thaliana GN=SDR1 PE=1 SV=1//2.85704e-77
Unigene10196_All	72.4084	11.5007	2.4069	1.83e-13	2.69e-12	sp|Q9M2Z5|FBL53_ARATH F-box/LRR-repeat protein At3g48880 OS=Arabidopsis thaliana GN=At3g48880 PE=2 SV=1//9.97409e-20
Unigene5600_All	223.345	35.5224	2.4049	7.15e-30	2.56e-28	sp|P55747|CBP21_HORVU Serine carboxypeptidase II-1 (Fragment) OS=Hordeum vulgare GN=CXP;2-1 PE=1 SV=1//3.63341e-101
Unigene6787_All	70.9704	11.3048	2.4027	9.3e-10	1.01e-08	-//-
Unigene14379_All	54.4339	8.6852	2.4003	5.31e-10	5.95e-09	-//-
Unigene13137_All	27.97	4.46319	2.4002	1.11e-06	8.55e-06	sp|Q9SH30|HMA5_ARATH Putative copper-transporting ATPase HMA5 OS=Arabidopsis thaliana GN=HMA5 PE=2 SV=2//4.01396e-160
Unigene627_All	111.791	17.8579	2.3986	1.32e-07	1.14e-06	sp|O22259|ERF71_ARATH Ethylene-responsive transcription factor ERF071 OS=Arabidopsis thaliana GN=ERF071 PE=2 SV=1//1.21606e-12
Unigene15750_All	122.459	19.579	2.3974	2.14e-06	1.58e-05	sp|Q38857|XTH22_ARATH Xyloglucan endotransglucosylase/hydrolase protein 22 OS=Arabidopsis thaliana GN=XTH22 PE=1 SV=1//8.75702e-13
Unigene6943_All	36.5228	5.86298	2.3915	1.98e-05	0.00012582	sp|Q9FGZ4|WRK48_ARATH Probable WRKY transcription factor 48 OS=Arabidopsis thaliana GN=WRKY48 PE=2 SV=1//1.27583e-42
Unigene12388_All	111.933	18.0405	2.3858	4.58e-12	6.13e-11	-//-
Unigene8368_All	20.2011	3.27549	2.3771	5.74e-05	0.00033813	sp|Q8LPG9|IQD14_ARATH Protein IQ-DOMAIN 14 OS=Arabidopsis thaliana GN=IQD14 PE=1 SV=1//1.1557e-17
Unigene1952_All	34.9118	5.68793	2.3702	5.51e-06	3.79e-05	sp|O49743|GATA4_ARATH GATA transcription factor 4 OS=Arabidopsis thaliana GN=GATA4 PE=2 SV=1//1.94115e-13
Unigene8699_All	17.1512	2.81456	2.3598	4.18e-08	3.81e-07	sp|F4JJP1|Y4759_ARATH WEB family protein At4g27595, chloroplastic OS=Arabidopsis thaliana GN=At4g27595 PE=2 SV=1//1.3883e-15
Unigene7240_All	25.9864	4.27624	2.3558	0.00042476	0.0021011	sp|Q9CAA9|BH049_ARATH Transcription factor bHLH49 OS=Arabidopsis thaliana GN=BHLH49 PE=2 SV=1//7.1309e-06
Unigene13239_All	114.77	18.9796	2.3487	4.84e-19	1.04e-17	sp|P47927|AP2_ARATH Floral homeotic protein APETALA 2 OS=Arabidopsis thaliana GN=AP2 PE=1 SV=1//9.47907e-06
Unigene8960_All	130.028	21.7311	2.3334	5.19e-30	1.89e-28	sp|Q39688|EP1G_DAUCA Epidermis-specific secreted glycoprotein EP1 OS=Daucus carota GN=EP1 PE=1 SV=1//3.55398e-83
Unigene2720_All	219.22	36.7782	2.3279	6.47e-44	3.32e-42	sp|Q5Z8T3|MIOX_ORYSJ Probable inositol oxygenase OS=Oryza sativa subsp. japonica GN=Os06g0561000 PE=2 SV=1//6.03585e-179
Unigene11336_All	185.64	31.1866	2.326	7.42e-33	2.99e-31	sp|Q52QH4|NAC68_ORYSJ NAC domain-containing protein 68 OS=Oryza sativa subsp. japonica GN=NAC68 PE=2 SV=1//2.28983e-111
Unigene4136_All	57.3522	9.68101	2.3191	0.00074334	0.0035007	-//-
Unigene2787_All	5.39015	0.911089	2.3171	4.4e-06	3.09e-05	sp|P93306|NDUS2_ARATH NADH dehydrogenase [ubiquinone] iron-sulfur protein 2 OS=Arabidopsis thaliana GN=NAD7 PE=1 SV=2//3.02323e-33
Unigene7985_All	42.3851	7.16647	2.3167	0.00013369	0.00073604	sp|Q9ZQ99|U73C1_ARATH UDP-glycosyltransferase 73C1 OS=Arabidopsis thaliana GN=UGT73C1 PE=2 SV=1//6.59598e-35
Unigene533_All	32.6984	5.54157	2.3133	5.52e-05	0.00032648	sp|Q9ZQ94|U73C5_ARATH UDP-glycosyltransferase 73C5 OS=Arabidopsis thaliana GN=UGT73C5 PE=2 SV=1//9.17843e-32
Unigene13022_All	46.3656	7.87626	2.3099	3.22e-12	4.35e-11	sp|C0LGH2|Y1561_ARATH Probable LRR receptor-like serine/threonine-protein kinase At1g56130 OS=Arabidopsis thaliana GN=At1g56130 PE=1 SV=2//1.10047e-92
Unigene2665_All	34.7576	5.91118	2.3083	4.01e-07	3.25e-06	sp|Q0WUQ1|BAG1_ARATH BAG family molecular chaperone regulator 1 OS=Arabidopsis thaliana GN=BAG1 PE=1 SV=1//7.12591e-59
Unigene7897_All	1593.95	271.074	2.3083	0	0	sp|Q40401|CALR_NICPL Calreticulin OS=Nicotiana plumbaginifolia GN=CAL1 PE=2 SV=1//0
Unigene5591_All	39.0567	6.65144	2.3063	1.65e-06	1.24e-05	sp|Q6NKZ9|Y4345_ARATH Probable receptor-like serine/threonine-protein kinase At4g34500 OS=Arabidopsis thaliana GN=At4g34500 PE=2 SV=1//7.66566e-73
Unigene4196_All	50.2955	8.58026	2.3038	1.87e-07	1.59e-06	-//-
Unigene13728_All	649.032	111.548	2.2931	4.91e-76	4.17e-74	sp|Q9LUV2|POP3_ARATH Probable protein Pop3 OS=Arabidopsis thaliana GN=At3g17210 PE=1 SV=1//3.12055e-47
Unigene4304_All	329.434	56.67	2.2918	1.26e-72	1.02e-70	sp|Q6K5Q0|GL21_ORYSJ Putative germin-like protein 2-1 OS=Oryza sativa subsp. japonica GN=Os02g0491600 PE=3 SV=1//1.1645e-93
Unigene16059_All	84.6885	14.5949	2.2892	1.13e-11	1.46e-10	-//-
Unigene13039_All	27.1547	4.69753	2.2837	3.36e-05	0.00020528	sp|C6TBN2|AKR1_SOYBN Probable aldo-keto reductase 1 OS=Glycine max GN=AKR1 PE=2 SV=1//6.52934e-56
Unigene15302_All	43.0338	7.46606	2.2795	6.14e-07	4.86e-06	sp|O04130|SERA_ARATH D-3-phosphoglycerate dehydrogenase, chloroplastic OS=Arabidopsis thaliana GN=At1g17745 PE=1 SV=2//2.0718e-85
Unigene10264_All	45.4294	7.89227	2.2776	1.79e-09	1.91e-08	sp|Q9LHE3|ASPG2_ARATH Protein ASPARTIC PROTEASE IN GUARD CELL 2 OS=Arabidopsis thaliana GN=ASPG2 PE=2 SV=1//9.1742e-27
Unigene16526_All	18.4859	3.21642	2.2754	0.00099978	0.0045769	-//-
Unigene14694_All	182.908	32.1458	2.2609	1.29e-39	6.14e-38	sp|P56501|UCP3_MOUSE Mitochondrial uncoupling protein 3 OS=Mus musculus GN=Ucp3 PE=2 SV=1//1.16815e-15
Unigene13164_All	130.421	22.9405	2.2597	9.67e-23	2.5e-21	sp|Q0PGJ6|AKRC9_ARATH Aldo-keto reductase family 4 member C9 OS=Arabidopsis thaliana GN=AKR4C9 PE=1 SV=1//5.44128e-135
Unigene143_All	55.2638	9.86585	2.2383	3.55e-10	4.05e-09	sp|Q6Z8L2|LAC9_ORYSJ Putative laccase-9 OS=Oryza sativa subsp. japonica GN=LAC9 PE=3 SV=1//2.18921e-129
Unigene15000_All	25.7349	4.59444	2.2382	6.65e-10	7.34e-09	sp|Q39204|RAP1_ARATH Transcription factor MYC2 OS=Arabidopsis thaliana GN=RAP1 PE=1 SV=2//5.51599e-126
Unigene4504_All	22.1882	3.96869	2.2355	7.18e-05	0.00041571	sp|Q9S9N9|CCR1_ARATH Cinnamoyl-CoA reductase 1 OS=Arabidopsis thaliana GN=CCR1 PE=1 SV=1//2.71352e-79
Unigene5971_All	83.8015	15.0264	2.2319	9.44e-07	7.3e-06	sp|Q6VAF9|TBA4_GOSHI Tubulin alpha-4 chain OS=Gossypium hirsutum PE=2 SV=1//4.23148e-80
Unigene12777_All	961.962	172.861	2.2288	4.37e-89	4.26e-87	sp|P0CG89|H4_SOYBN Histone H4 OS=Glycine max PE=3 SV=1//3.74764e-49
Unigene16765_All	52.395	9.42535	2.2273	4.88e-08	4.41e-07	-//-
Unigene11474_All	77.8947	14.0177	2.2267	2.47e-24	6.94e-23	sp|Q9M3B0|PME34_ARATH Probable pectinesterase/pectinesterase inhibitor 34 OS=Arabidopsis thaliana GN=PME34 PE=2 SV=1//0
Unigene16557_All	9.36484	1.68626	2.2259	0.00079674	0.0037243	sp|Q9C9A2|PP112_ARATH Pentatricopeptide repeat-containing protein At1g71060, mitochondrial OS=Arabidopsis thaliana GN=At1g71060 PE=2 SV=1//0
Unigene174_All	85.2519	15.5138	2.2106	5.17e-09	5.17e-08	sp|Q06548|APK1A_ARATH Protein kinase APK1A, chloroplastic OS=Arabidopsis thaliana GN=APK1A PE=2 SV=1//7.37523e-53
Unigene6636_All	21.7387	3.95985	2.2092	0.00091575	0.0042281	-//-
Unigene14471_All	30.9586	5.65155	2.2061	8.62e-10	9.43e-09	-//-
Unigene4511_All	52.7567	9.67281	2.1998	6.65e-09	6.58e-08	sp|Q9SUP6|WRK53_ARATH Probable WRKY transcription factor 53 OS=Arabidopsis thaliana GN=WRKY53 PE=1 SV=1//1.62076e-13
Unigene14574_All	27.6933	5.08659	2.1972	0.00021837	0.001155	sp|Q9SU40|SKU5_ARATH Monocopper oxidase-like protein SKU5 OS=Arabidopsis thaliana GN=SKU5 PE=1 SV=1//3.69175e-127
Unigene367_All	18.9799	3.49688	2.1928	1.9e-05	0.00012132	sp|Q766C3|NEP1_NEPGR Aspartic proteinase nepenthesin-1 OS=Nepenthes gracilis GN=nep1 PE=1 SV=1//9.9972e-35
Unigene4867_All	41.7561	7.70023	2.1915	0.00062422	0.0029871	sp|Q9FG72|OPT1_ARATH Oligopeptide transporter 1 OS=Arabidopsis thaliana GN=OPT1 PE=2 SV=1//9.21793e-48
Unigene8251_All	22.4918	4.16195	2.1865	1.9e-05	0.00012128	sp|O48780|KCS11_ARATH 3-ketoacyl-CoA synthase 11 OS=Arabidopsis thaliana GN=KCS11 PE=1 SV=1//4.84461e-141
Unigene16171_All	330.989	61.8331	2.1728	7.47e-58	5.03e-56	sp|Q9FZ62|PPSP2_ARATH Inorganic pyrophosphatase 2 OS=Arabidopsis thaliana GN=At1g17710 PE=2 SV=1//2.81755e-102
Unigene410_All	15.6976	2.93263	2.1727	0.0001013	0.00057163	sp|Q93Z04|PLY13_ARATH Probable pectate lyase 13 OS=Arabidopsis thaliana GN=PMR6 PE=1 SV=1//0
Unigene4276_All	320.742	60.9164	2.149	2.19e-127	3.39e-125	sp|Q10NX8|BGAL6_ORYSJ Beta-galactosidase 6 OS=Oryza sativa subsp. japonica GN=Os03g0255100 PE=1 SV=2//0
Unigene8864_All	87.2335	16.6137	2.145	1.44e-05	9.36e-05	-//-
Unigene6526_All	11.0992	2.13933	2.1277	1.7e-05	0.00010942	sp|Q76E23|IF4G1_ARATH Eukaryotic translation initiation factor 4G OS=Arabidopsis thaliana GN=EIF4G PE=1 SV=2//2.42057e-51
Unigene1830_All	83.1142	16.0529	2.1247	1.52e-19	3.34e-18	sp|Q9FLF4|PUB27_ARATH U-box domain-containing protein 27 OS=Arabidopsis thaliana GN=PUB27 PE=2 SV=1//2.35204e-29
Unigene15632_All	50.0216	9.68599	2.121	0.00020489	0.0010898	sp|Q9ZQX6|ETOL1_ARATH ETO1-like protein 1 OS=Arabidopsis thaliana GN=EOL1 PE=1 SV=1//5.00245e-16
Unigene13434_All	80.6131	15.7307	2.1099	2.86e-07	2.36e-06	-//-
Unigene3049_All	49.0611	9.57987	2.109	2.88e-07	2.38e-06	sp|Q9FL54|DNAJ6_ARATH Chaperone protein dnaJ 6 OS=Arabidopsis thaliana GN=ATJ6 PE=1 SV=1//5.66943e-106
Unigene7379_All	12.4938	2.44675	2.1047	9.62e-05	0.0005458	sp|Q00624|ASOL_BRANA L-ascorbate oxidase homolog OS=Brassica napus GN=Bp10 PE=2 SV=1//0
Unigene14770_All	216.685	42.4526	2.1041	2.82e-24	7.88e-23	sp|P32289|GLNA_VIGAC Glutamine synthetase nodule isozyme OS=Vigna aconitifolia PE=2 SV=1//0
Unigene5802_All	591.028	115.836	2.1036	3.33e-98	3.81e-96	sp|P55218|METZ_PSEAE O-succinylhomoserine sulfhydrylase OS=Pseudomonas aeruginosa (strain ATCC 15692 / PAO1 / 1C / PRS 101 / LMG 12228) GN=metZ PE=1 SV=1//7.2987e-43
Unigene10202_All	29.4459	5.80174	2.096	1.44e-05	9.35e-05	sp|P33079|A10A5_SOYBN Auxin-induced protein 10A5 OS=Glycine max PE=2 SV=1//2.24588e-12
Unigene16040_All	195.537	38.562	2.0946	2.19e-21	5.3e-20	-//-
Unigene5266_All	16.8046	3.31951	2.0923	2.86e-07	2.36e-06	sp|Q8LGE9|CSTR1_ARATH CMP-sialic acid transporter 1 OS=Arabidopsis thaliana GN=At5g41760 PE=2 SV=1//0
Unigene9077_All	56.5916	11.2011	2.0894	2.41e-05	0.0001509	-//-
Unigene13380_All	88.7806	17.5862	2.0883	5.93e-15	1e-13	sp|Q9T0K5|LRX3_ARATH Leucine-rich repeat extensin-like protein 3 OS=Arabidopsis thaliana GN=LRX3 PE=1 SV=1//6.71512e-16
Unigene8944_All	21.0168	4.18189	2.0818	4.04e-05	0.00024432	sp|Q9SR79|PPA16_ARATH Probable inactive purple acid phosphatase 16 OS=Arabidopsis thaliana GN=PAP16 PE=2 SV=1//8.52356e-164
Unigene5026_All	41.2544	8.22047	2.0797	1.59e-16	2.98e-15	sp|Q8VYY5|NCRK_ARATH Receptor-like serine/threonine-protein kinase NCRK OS=Arabidopsis thaliana GN=NCRK PE=1 SV=1//7.69935e-139
Unigene1413_All	126.429	25.3387	2.0714	5.34e-15	9.04e-14	-//-
Unigene16172_All	66.6661	13.3857	2.0687	2.71e-13	3.95e-12	sp|Q0PGJ6|AKRC9_ARATH Aldo-keto reductase family 4 member C9 OS=Arabidopsis thaliana GN=AKR4C9 PE=1 SV=1//9.59495e-163
Unigene9971_All	124.028	25.043	2.0606	1.85e-24	5.25e-23	-//-
Unigene3313_All	127.293	25.7069	2.0604	7.73e-29	2.63e-27	sp|Q9FF86|DCR_ARATH BAHD acyltransferase DCR OS=Arabidopsis thaliana GN=DCR PE=2 SV=1//1.80306e-51
Unigene10764_All	27.3441	5.52232	2.0603	2.18e-05	0.0001381	sp|Q9SVM0|Y3078_ARATH BTB/POZ domain-containing protein At3g50780 OS=Arabidopsis thaliana GN=At3g50780 PE=2 SV=1//8.72673e-155
Unigene2645_All	130.58	26.6828	2.0434	7.14e-27	2.29e-25	sp|P0A5R8|PHLD_MYCTU Phospholipase C 4 OS=Mycobacterium tuberculosis GN=plcD PE=3 SV=1//1.9563e-24
Unigene5630_All	36.6418	7.49141	2.0426	6.1e-05	0.00035844	sp|O48927|C78A3_SOYBN Cytochrome P450 78A3 OS=Glycine max GN=CYP78A3 PE=2 SV=1//3.7074e-27
Unigene4980_All	235.149	48.1273	2.0411	5.39e-51	3.17e-49	sp|Q6VBB2|HFA2B_ORYSJ Heat stress transcription factor A-2b OS=Oryza sativa subsp. japonica GN=HSFA2B PE=2 SV=1//6.79901e-106
Unigene8599_All	4.0873	0.838559	2.0376	7.9e-05	0.00045414	sp|Q3BAK5|RPOA_PHAAO DNA-directed RNA polymerase subunit alpha OS=Phalaenopsis aphrodite subsp. formosana GN=rpoA PE=3 SV=1//0
Unigene54_All	23.2946	4.78702	2.0352	0.00078993	0.003694	-//-
Unigene5871_All	170.449	35.037	2.0348	1.58e-33	6.46e-32	sp|Q5PQX0|UXS1_RAT UDP-glucuronic acid decarboxylase 1 OS=Rattus norvegicus GN=Uxs1 PE=1 SV=1//6.60848e-140
Unigene2794_All	69.0859	14.3533	2.0195	5.76e-16	1.04e-14	sp|P0CH30|RING1_GOSHI E3 ubiquitin-protein ligase RING1 OS=Gossypium hirsutum GN=RING1 PE=2 SV=1//4.04396e-35
Unigene15955_All	65.2061	13.5615	2.0179	1.32e-15	2.33e-14	sp|Q8VZ80|PLT5_ARATH Polyol transporter 5 OS=Arabidopsis thaliana GN=PLT5 PE=1 SV=2//0
Unigene8575_All	2615.82	544.891	2.0157	0	0	sp|Q43191|LOX15_SOLTU Probable linoleate 9S-lipoxygenase 5 OS=Solanum tuberosum GN=LOX1.5 PE=2 SV=1//0
Unigene2591_All	18.1299	3.77685	2.0156	0.0004304	0.0021262	sp|Q9SZE4|VP322_ARATH Vacuolar protein sorting-associated protein 32 homolog 2 OS=Arabidopsis thaliana GN=VPS32.2 PE=1 SV=1//2.04255e-69
Unigene10331_All	106.922	22.4158	2.0064	1.11e-11	1.44e-10	-//-
Unigene10406_All	56.0109	11.7535	2.0051	1.77e-14	2.88e-13	sp|Q9FHK4|Y5519_ARATH Uncharacterized protein At5g05190 OS=Arabidopsis thaliana GN=Y-1 PE=1 SV=1//2.87755e-14
Unigene4187_All	47.1591	9.92786	2.0004	2.78e-06	2.01e-05	-//-
Unigene1719_All	706.16	149.314	1.9941	1.97e-106	2.43e-104	sp|A2Z3C4|6PGL4_ORYSI Probable 6-phosphogluconolactonase 4, chloroplastic OS=Oryza sativa subsp. indica GN=OsI_031067 PE=3 SV=2//2.75256e-107
Unigene14546_All	88.6397	18.7661	1.9923	2.17e-15	3.76e-14	-//-
Unigene12132_All	43.2451	9.20754	1.9841	6.36e-07	5.02e-06	sp|Q9SJE2|FATB_ARATH Palmitoyl-acyl carrier protein thioesterase, chloroplastic OS=Arabidopsis thaliana GN=FATB PE=1 SV=1//2.36968e-141
Unigene16262_All	42.5241	9.12001	1.9736	1.26e-08	1.21e-07	sp|Q9FX08|P2C12_ARATH Probable protein phosphatase 2C 12 OS=Arabidopsis thaliana GN=At1g47380 PE=2 SV=1//2.65454e-163
Unigene11687_All	271.251	58.2004	1.973	2.99e-64	2.2e-62	sp|Q43260|DHE3_MAIZE Glutamate dehydrogenase OS=Zea mays GN=GDH1 PE=1 SV=1//0
Unigene10584_All	113.08	24.2893	1.9714	6.48e-07	5.11e-06	sp|P40392|RIC1_ORYSJ Ras-related protein RIC1 OS=Oryza sativa subsp. japonica GN=RIC1 PE=2 SV=2//2.18844e-27
Unigene11665_All	475.287	102.277	1.9688	1.72e-80	1.51e-78	sp|Q9SB81|PER42_ARATH Peroxidase 42 OS=Arabidopsis thaliana GN=PER42 PE=1 SV=2//0
Unigene4930_All	12.5117	2.69496	1.9674	0.00060089	0.0028854	sp|Q93V43|TCP2_ARATH Transcription factor TCP2 OS=Arabidopsis thaliana GN=TCP2 PE=2 SV=1//3.7809e-35
Unigene566_All	88.1882	19.0215	1.9654	9.26e-05	0.00052695	-//-
Unigene16573_All	32.3012	6.98021	1.9627	1.36e-09	1.47e-08	sp|Q6AU53|CSLC9_ORYSJ Probable xyloglucan glycosyltransferase 9 OS=Oryza sativa subsp. japonica GN=CSLC9 PE=2 SV=2//0
Unigene16342_All	307.207	66.8596	1.9525	3.25e-27	1.06e-25	sp|O04438|SRP09_MAIZE Signal recognition particle 9 kDa protein OS=Zea mays GN=SRP9 PE=3 SV=1//3.7632e-55
Unigene16018_All	26.3224	5.74214	1.9491	0.00083095	0.0038714	-//-
Unigene8011_All	16.968	3.70252	1.9487	5.13e-05	0.00030522	sp|P81898|PNAA_PRUDU Peptide-N4-(N-acetyl-beta-glucosaminyl)asparagine amidase A OS=Prunus dulcis PE=1 SV=2//1.12533e-76
Unigene9981_All	38.4245	8.41202	1.944	3.12e-05	0.00019238	sp|Q9SK82|U85A1_ARATH UDP-glycosyltransferase 85A1 OS=Arabidopsis thaliana GN=UGT85A1 PE=1 SV=1//2.30503e-88
Unigene2714_All	15.2544	3.34034	1.9436	4.8e-05	0.00028729	sp|Q9SU40|SKU5_ARATH Monocopper oxidase-like protein SKU5 OS=Arabidopsis thaliana GN=SKU5 PE=1 SV=1//0
Unigene14751_All	129.962	28.5607	1.9384	1.61e-23	4.34e-22	sp|Q9LSC2|Y3589_ARATH PTI1-like tyrosine-protein kinase At3g15890 OS=Arabidopsis thaliana GN=At3g15890 PE=1 SV=1//1.39559e-100
Unigene6683_All	67.9158	15.0155	1.9298	0.00026731	0.0013885	sp|Q851L5|ILL3_ORYSJ IAA-amino acid hydrolase ILR1-like 3 OS=Oryza sativa subsp. japonica GN=ILL3 PE=2 SV=1//6.43126e-45
Unigene16297_All	26.3896	5.86529	1.9221	6.29e-05	0.00036806	sp|Q68Y49|CIPKJ_ORYSJ CBL-interacting protein kinase 19 OS=Oryza sativa subsp. japonica GN=CIPK19 PE=1 SV=1//3.7185e-176
Unigene100_All	37.9535	8.49041	1.9128	2.03e-07	1.71e-06	sp|Q5E9D6|HDHD3_BOVIN Haloacid dehalogenase-like hydrolase domain-containing protein 3 OS=Bos taurus GN=HDHD3 PE=2 SV=1//8.01479e-27
Unigene12888_All	87.4258	19.5569	1.9128	5.87e-12	7.82e-11	sp|Q9M015|Y5161_ARATH Uncharacterized protein At5g01610 OS=Arabidopsis thaliana GN=At5g01610 PE=1 SV=1//1.77413e-82
Unigene15949_All	253.804	56.9435	1.9086	5.57e-23	1.46e-21	sp|Q5W736|CIPKI_ORYSJ CBL-interacting protein kinase 18 OS=Oryza sativa subsp. japonica GN=CIPK18 PE=2 SV=1//1.14399e-53
Unigene15682_All	883.211	198.599	1.9054	5.61e-36	2.44e-34	-//-
Unigene14248_All	39.7186	8.94865	1.9025	4.5e-07	3.63e-06	sp|Q54P70|Y4757_DICDI OTU domain-containing protein DDB_G0284757 OS=Dictyostelium discoideum GN=DDB_G0284757 PE=4 SV=2//1.22639e-19
Unigene8173_All	126.965	28.6487	1.9003	6.48e-30	2.35e-28	sp|Q9JM99|PRG4_MOUSE Proteoglycan 4 OS=Mus musculus GN=Prg4 PE=1 SV=2//6.64684e-10
Unigene7313_All	60.474	13.6603	1.8988	1.25e-06	9.54e-06	-//-
Unigene6958_All	43.7614	9.92499	1.893	4.11e-18	8.49e-17	sp|Q03194|PMA4_NICPL Plasma membrane ATPase 4 OS=Nicotiana plumbaginifolia GN=PMA4 PE=2 SV=1//0
Unigene16239_All	14.6214	3.33467	1.8849	0.00032983	0.001677	sp|Q949Y3|PPA26_ARATH Bifunctional purple acid phosphatase 26 OS=Arabidopsis thaliana GN=PAP26 PE=1 SV=1//0
Unigene1443_All	27.5058	6.29812	1.8792	0.00027698	0.0014282	sp|Q9ZRT5|GSTT1_ARATH Glutathione S-transferase T1 OS=Arabidopsis thaliana GN=GSTT1 PE=2 SV=1//5.12273e-90
Unigene4312_All	29.4612	6.7916	1.8694	7.66e-07	5.99e-06	sp|C0LGU5|Y5457_ARATH Probable LRR receptor-like serine/threonine-protein kinase At5g45780 OS=Arabidopsis thaliana GN=At5g45780 PE=2 SV=1//0
Unigene9272_All	1100.52	255.687	1.8582	5.22e-97	5.78e-95	-//-
Unigene2351_All	69.1441	16.1027	1.8548	8.57e-06	5.77e-05	-//-
Unigene2037_All	66.8305	15.607	1.8508	0.00010274	0.00057918	-//-
Unigene7055_All	38.5084	9.04191	1.8429	2.28e-17	4.53e-16	sp|P08799|MYS2_DICDI Myosin-2 heavy chain OS=Dictyostelium discoideum GN=mhcA PE=1 SV=3//1.94098e-180
Unigene4523_All	34.9183	8.20866	1.8412	7.32e-09	7.21e-08	sp|P23548|GUN_PAEPO Endoglucanase OS=Paenibacillus polymyxa PE=3 SV=2//1.39871e-12
Unigene316_All	768.755	180.802	1.8406	5.71e-55	3.56e-53	-//-
Unigene10073_All	10.3566	2.43618	1.8403	0.00068082	0.0032333	sp|Q56YP2|PI5K1_ARATH Phosphatidylinositol 4-phosphate 5-kinase 1 OS=Arabidopsis thaliana GN=PIP5K1 PE=1 SV=1//0
Unigene4934_All	40.8545	9.61355	1.8398	0.00021933	0.001159	-//-
Unigene4636_All	110.034	25.9437	1.837	2.05e-29	7.17e-28	sp|Q7XA40|RGA3_SOLBU Putative disease resistance protein RGA3 OS=Solanum bulbocastanum GN=RGA3 PE=2 SV=2//2.86622e-146
Unigene13461_All	257.857	61.0881	1.8301	4.96e-20	1.12e-18	sp|O82337|AGP16_ARATH Arabinogalactan peptide 16 OS=Arabidopsis thaliana GN=AGP16 PE=1 SV=1//1.29649e-14
Unigene11245_All	50.4402	11.9707	1.8275	0.00046637	0.0022919	-//-
Unigene3509_All	137.279	32.7087	1.8218	5.37e-10	6e-09	-//-
Unigene8292_All	90.7946	21.6369	1.8216	1.66e-49	9.4e-48	sp|Q8GU88|PDR7_ORYSJ Putative pleiotropic drug resistance protein 7 OS=Oryza sativa subsp. japonica GN=PDR7 PE=3 SV=1//0
Unigene13282_All	105.587	25.1647	1.8214	8.16e-10	8.95e-09	-//-
Unigene8023_All	62.9446	15.0495	1.8168	7.16e-16	1.29e-14	sp|Q9FR44|PEAM1_ARATH Phosphoethanolamine N-methyltransferase 1 OS=Arabidopsis thaliana GN=NMT1 PE=2 SV=1//0
Unigene8123_All	74.8583	17.9304	1.8142	5.15e-09	5.16e-08	-//-
Unigene1996_All	54.5189	13.0768	1.8122	8.19e-05	0.00046964	sp|Q9SF85|ADK1_ARATH Adenosine kinase 1 OS=Arabidopsis thaliana GN=ADK1 PE=1 SV=1//5.42617e-77
Unigene6092_All	34.4032	8.25411	1.8118	1.57e-07	1.35e-06	sp|Q8VZJ9|Y4330_ARATH Probable leucine-rich repeat receptor-like protein kinase At4g00330 OS=Arabidopsis thaliana GN=At4g00330 PE=2 SV=1//1.02279e-118
Unigene16248_All	44.7699	10.7519	1.8104	5e-06	3.48e-05	-//-
Unigene4568_All	40.1342	9.66168	1.8069	1.1e-07	9.56e-07	sp|Q4E4I4|SLS11_TRYCC Phosphatidylinositol:ceramide inositolphosphotransferase OS=Trypanosoma cruzi (strain CL Brener) GN=Tc00.1047053506885.124 PE=3 SV=1//1.0464e-08
Unigene15129_All	21.4125	5.15535	1.8068	0.00088986	0.0041221	sp|Q69SG5|GUN24_ORYSJ Endoglucanase 24 OS=Oryza sativa subsp. japonica GN=Os09g0533900 PE=2 SV=1//2.2579e-91
Unigene13332_All	88.94	21.4123	1.8068	4.82e-15	8.21e-14	sp|Q8L493|BCAL3_ARATH Branched-chain-amino-acid aminotransferase-like protein 3, chloroplastic OS=Arabidopsis thaliana GN=At5g57850 PE=2 SV=1//7.65677e-121
Unigene13606_All	89.6282	21.6442	1.8024	2.23e-07	1.87e-06	-//-
Unigene12931_All	21.1989	5.12899	1.7997	6.14e-06	4.2e-05	sp|Q9C8M9|SRF6_ARATH Protein STRUBBELIG-RECEPTOR FAMILY 6 OS=Arabidopsis thaliana GN=SRF6 PE=1 SV=1//0
Unigene8722_All	34.6501	8.39112	1.7984	1.14e-05	7.52e-05	sp|Q9C4M5|GYAR_THELI Glyoxylate reductase OS=Thermococcus litoralis GN=gyaR PE=1 SV=1//2.57515e-51
Unigene8455_All	56.2648	13.63	1.7979	5.45e-06	3.76e-05	sp|Q5ZLH4|TM230_CHICK Transmembrane protein 230 OS=Gallus gallus GN=TMEM230 PE=2 SV=1//8.32158e-08
Unigene8402_All	590.491	143.413	1.7942	2.47e-68	1.91e-66	sp|A4W916|WRBA_ENT38 Flavoprotein WrbA OS=Enterobacter sp. (strain 638) GN=wrbA PE=3 SV=1//3.24661e-50
Unigene10730_All	201.283	48.9986	1.7909	9.29e-16	1.66e-14	sp|Q9LHJ8|SAP5_ARATH Zinc finger A20 and AN1 domain-containing stress-associated protein 5 OS=Arabidopsis thaliana GN=SAP5 PE=2 SV=1//1.97392e-50
Unigene7449_All	26.1325	6.37019	1.7889	0.00047673	0.0023387	sp|O48788|Y2267_ARATH Probable inactive receptor kinase At2g26730 OS=Arabidopsis thaliana GN=At2g26730 PE=1 SV=1//3.17871e-74
Unigene16322_All	153.717	37.5165	1.7871	4.81e-09	4.86e-08	sp|P48505|UCR11_SOLTU Ubiquinol-cytochrome c reductase complex 6.7 kDa protein OS=Solanum tuberosum PE=1 SV=2//7.18562e-19
Unigene4925_All	286.228	69.8607	1.7871	1.31e-42	6.54e-41	-//-
Unigene4623_All	46.4335	11.352	1.7847	7.6e-10	8.34e-09	sp|Q9SZ83|Y4967_ARATH Uncharacterized oxidoreductase At4g09670 OS=Arabidopsis thaliana GN=At4g09670 PE=1 SV=1//1.22847e-132
Unigene4130_All	67.0813	16.4252	1.7825	4.66e-13	6.67e-12	sp|P93051|ERDL7_ARATH Sugar transporter ERD6-like 7 OS=Arabidopsis thaliana GN=At2g48020 PE=2 SV=2//0
Unigene2520_All	53.8627	13.2031	1.7809	8.24e-18	1.69e-16	sp|Q9M1Q9|AB21B_ARATH ABC transporter B family member 21 OS=Arabidopsis thaliana GN=ABCB21 PE=1 SV=2//1.94911e-88
Unigene8418_All	71.8544	17.7056	1.7733	5.12e-05	0.0003049	sp|Q8RWC5|FLA16_ARATH Fasciclin-like arabinogalactan protein 16 OS=Arabidopsis thaliana GN=FLA16 PE=2 SV=1//3.33426e-46
Unigene14072_All	356.071	87.9121	1.7705	2e-35	8.59e-34	-//-
Unigene5925_All	138.166	34.2117	1.7663	1.41e-10	1.67e-09	-//-
Unigene4521_All	191.785	47.5303	1.765	1.33e-29	4.66e-28	sp|Q7X996|CIPK2_ORYSJ CBL-interacting protein kinase 2 OS=Oryza sativa subsp. japonica GN=CIPK2 PE=2 SV=1//1.9217e-155
Unigene13690_All	26.3401	6.53637	1.7631	2.43e-05	0.00015225	sp|Q9ZVM9|Y1461_ARATH Probable serine/threonine-protein kinase At1g54610 OS=Arabidopsis thaliana GN=At1g54610 PE=1 SV=1//1.04598e-103
Unigene1582_All	43.9341	10.9203	1.7608	5.12e-05	0.0003049	sp|Q9SZN7|HIP26_ARATH Heavy metal-associated isoprenylated plant protein 26 OS=Arabidopsis thaliana GN=HIPP26 PE=1 SV=1//2.7444e-07
Unigene7623_All	37.6147	9.36911	1.7578	2.59e-06	1.89e-05	sp|P24465|C71A1_PERAE Cytochrome P450 71A1 OS=Persea americana GN=CYP71A1 PE=1 SV=2//4.86112e-85
Unigene2569_All	48.6849	12.1424	1.7559	2.7e-09	2.82e-08	sp|Q9SZ67|WRK19_ARATH Probable WRKY transcription factor 19 OS=Arabidopsis thaliana GN=WRKY19 PE=2 SV=1//1.01146e-48
Unigene14130_All	157.249	39.2173	1.7559	9.79e-14	1.48e-12	sp|Q9CPU4|MGST3_MOUSE Microsomal glutathione S-transferase 3 OS=Mus musculus GN=Mgst3 PE=1 SV=1//5.46494e-26
Unigene1439_All	102.764	25.7941	1.7467	5.88e-10	6.53e-09	sp|Q0DI31|CYC_ORYSJ Cytochrome c OS=Oryza sativa subsp. japonica GN=CC-1 PE=1 SV=1//9.33064e-71
Unigene13104_All	50.0421	12.5647	1.7462	2.99e-05	0.00018465	sp|Q9XI60|LPP2_ARATH Lipid phosphate phosphatase 2 OS=Arabidopsis thaliana GN=LPP2 PE=2 SV=1//5.5131e-45
Unigene5967_All	27.0143	6.78831	1.7451	9.31e-05	0.00052958	sp|Q43872|PER64_ARATH Peroxidase 64 OS=Arabidopsis thaliana GN=PER64 PE=1 SV=1//4.85858e-148
Unigene462_All	67.8786	17.0967	1.7417	0.0010381	0.0047332	sp|Q5JN63|CESA4_ORYSJ Cellulose synthase A catalytic subunit 4 [UDP-forming] OS=Oryza sativa subsp. japonica GN=CESA4 PE=2 SV=1//1.86179e-53
Unigene11776_All	173.472	43.7202	1.7408	1.26e-17	2.55e-16	sp|P93788|REMO_SOLTU Remorin OS=Solanum tuberosum PE=1 SV=1//1.61947e-66
Unigene8182_All	160.422	40.4727	1.7393	1.6e-22	4.09e-21	-//-
Unigene13915_All	9.17847	2.31572	1.7392	0.0010402	0.0047404	-//-
Unigene6366_All	134.026	33.8828	1.7363	1.72e-35	7.42e-34	sp|Q59536|PTRB_MORLA Protease 2 OS=Moraxella lacunata GN=ptrB PE=3 SV=1//2.18476e-159
Unigene8991_All	58.4778	14.7861	1.7361	3.73e-16	6.85e-15	sp|Q8GZ17|COBL7_ARATH COBRA-like protein 7 OS=Arabidopsis thaliana GN=COBL7 PE=1 SV=2//0
Unigene10049_All	16.986	4.29946	1.7346	0.00042888	0.0021205	sp|A6H195|MURG_FLAPJ UDP-N-acetylglucosamine--N-acetylmuramyl-(pentapeptide) pyrophosphoryl-undecaprenol N-acetylglucosamine transferase OS=Flavobacterium psychrophilum (strain JIP02/86 / ATCC 49511) GN=murG PE=3 SV=1//3.61741e-76
Unigene11750_All	142.692	36.2388	1.7297	8.26e-19	1.76e-17	sp|P33629|TBA_PRUDU Tubulin alpha chain OS=Prunus dulcis GN=TUBA PE=2 SV=1//0
Unigene2825_All	136.77	34.7803	1.7279	6.37e-31	2.4e-29	sp|Q9SBQ9|F3PH_PETHY Flavonoid 3&apos;-monooxygenase OS=Petunia hybrida GN=CYP75B2 PE=2 SV=1//0
Unigene1476_All	67.7562	17.2309	1.7278	4.41e-12	5.91e-11	sp|Q9SIA4|MATE5_ARATH MATE efflux family protein 5 OS=Arabidopsis thaliana GN=DTXL1 PE=2 SV=1//9.9183e-112
Unigene8183_All	111.454	28.3643	1.7268	1.12e-17	2.26e-16	-//-
Unigene2357_All	18218.6	4641.34	1.7253	0	0	sp|O22319|MT2_MUSAC Metallothionein-like protein type 2 OS=Musa acuminata PE=3 SV=2//1.4053e-20
Unigene6253_All	70.0061	17.8989	1.7201	0.00048827	0.0023891	sp|Q9SNN0|SPE1_ORYSJ Arginine decarboxylase 1 OS=Oryza sativa subsp. japonica GN=ADC1 PE=1 SV=1//6.96528e-53
Unigene11649_All	656.347	167.874	1.7195	6.63e-37	2.97e-35	sp|Q42971|ENO_ORYSJ Enolase OS=Oryza sativa subsp. japonica GN=ENO1 PE=1 SV=2//1.25471e-31
Unigene13_All	30.142	7.71478	1.7185	0.00029691	0.0015233	-//-
Unigene3649_All	92.216	23.6102	1.7181	1.24e-45	6.58e-44	sp|Q9M1Q9|AB21B_ARATH ABC transporter B family member 21 OS=Arabidopsis thaliana GN=ABCB21 PE=1 SV=2//0
Unigene3124_All	50.1816	12.852	1.7176	3.09e-08	2.86e-07	sp|Q6AT26|CESA1_ORYSJ Probable cellulose synthase A catalytic subunit 1 [UDP-forming] OS=Oryza sativa subsp. japonica GN=CESA1 PE=2 SV=1//0
Unigene4429_All	101.344	26.0316	1.7134	1.23e-14	2.03e-13	sp|Q0IQU1|LAC22_ORYSJ Laccase-22 OS=Oryza sativa subsp. japonica GN=LAC22 PE=2 SV=2//3.90276e-18
Unigene15984_All	352.853	90.8732	1.7096	2.82e-26	8.78e-25	-//-
Unigene10761_All	5051.15	1301.18	1.7092	0	0	sp|P52578|IFRH_SOLTU Isoflavone reductase homolog OS=Solanum tuberosum PE=2 SV=1//7.36099e-133
Unigene4225_All	64.9299	16.759	1.7064	4.16e-13	5.98e-12	sp|Q498F0|WDR44_XENLA WD repeat-containing protein 44 OS=Xenopus laevis GN=wdr44 PE=2 SV=1//1.29182e-53
Unigene8735_All	63.3294	16.4028	1.7014	8.24e-15	1.38e-13	sp|Q9LI74|CHUP1_ARATH Protein CHUP1, chloroplastic OS=Arabidopsis thaliana GN=CHUP1 PE=1 SV=1//1.6035e-73
Unigene13081_All	97.3028	25.2431	1.699	7.97e-09	7.82e-08	-//-
Unigene8896_All	24.8889	6.45867	1.6986	1.39e-09	1.49e-08	-//-
Unigene4208_All	20.1089	5.22856	1.6958	0.00018136	0.00097848	sp|Q54I39|IST1L_DICDI IST1-like protein OS=Dictyostelium discoideum GN=DDB_G0289029 PE=3 SV=1//2.52895e-12
Unigene1552_All	52.3982	13.6339	1.6948	3.55e-06	2.53e-05	sp|P17407|21KD_DAUCA 21 kDa protein OS=Daucus carota PE=2 SV=1//2.00345e-32
Unigene10523_All	1348.67	351.077	1.6941	1.76e-116	2.43e-114	sp|Q943L2|H2B11_ORYSJ Histone H2B.11 OS=Oryza sativa subsp. japonica GN=H2B.11 PE=3 SV=1//7.1805e-47
Unigene1335_All	45.861	11.9603	1.6915	2.47e-07	2.06e-06	sp|Q5W736|CIPKI_ORYSJ CBL-interacting protein kinase 18 OS=Oryza sativa subsp. japonica GN=CIPK18 PE=2 SV=1//3.04084e-119
Unigene6096_All	23.0257	6.0179	1.6884	5.27e-05	0.00031265	sp|Q9LV16|B3GTJ_ARATH Probable beta-1,3-galactosyltransferase 19 OS=Arabidopsis thaliana GN=B3GALT19 PE=2 SV=2//2.2199e-173
Unigene454_All	200.591	52.576	1.6842	7.36e-47	4e-45	sp|Q05046|CH62_CUCMA Chaperonin CPN60-2, mitochondrial OS=Cucurbita maxima GN=CPN60-2 PE=1 SV=1//0
Unigene6280_All	77.4481	20.3376	1.6815	2.12e-16	3.96e-15	sp|Q9ZUY3|AROD3_ARATH Arogenate dehydratase 3, chloroplastic OS=Arabidopsis thaliana GN=ADT3 PE=1 SV=1//0
Unigene2120_All	49.0221	12.9265	1.6755	7.13e-07	5.6e-06	sp|P0C884|SCL34_ARATH Scarecrow-like protein 34 OS=Arabidopsis thaliana GN=SCL34 PE=3 SV=1//6.25849e-23
Unigene4687_All	84.8569	22.3989	1.6741	2.24e-05	0.00014149	sp|Q8VWZ8|SMO22_ARATH Methylsterol monooxygenase 2-2 OS=Arabidopsis thaliana GN=SMO2-2 PE=2 SV=1//4.91814e-65
Unigene50_All	116.178	30.6823	1.6733	3.55e-08	3.27e-07	-//-
Unigene3123_All	117.154	31.0452	1.6684	1.97e-26	6.21e-25	sp|O48780|KCS11_ARATH 3-ketoacyl-CoA synthase 11 OS=Arabidopsis thaliana GN=KCS11 PE=1 SV=1//0
Unigene3819_All	54.3331	14.4341	1.6648	1.61e-13	2.39e-12	sp|Q6YRM6|Y8219_ORYSJ UPF0392 protein Os08g0121900 OS=Oryza sativa subsp. japonica GN=Os08g0121900 PE=2 SV=1//0
Unigene1815_All	229.032	60.8461	1.6648	1.36e-22	3.48e-21	-//-
Unigene6932_All	58.1839	15.5186	1.6591	2.76e-20	6.32e-19	sp|D1FP53|LIN_MEDTR Putative E3 ubiquitin-protein ligase LIN OS=Medicago truncatula GN=LIN PE=2 SV=1//0
Unigene855_All	82.6523	22.144	1.6526	3.35e-05	0.00020506	sp|Q03685|BIP5_TOBAC Luminal-binding protein 5 OS=Nicotiana tabacum GN=BIP5 PE=2 SV=1//2.54633e-45
Unigene1642_All	47.3136	12.7404	1.6453	1.74e-06	1.3e-05	sp|Q9ULT0|TTC7A_HUMAN Tetratricopeptide repeat protein 7A OS=Homo sapiens GN=TTC7A PE=1 SV=3//5.41272e-11
Unigene12919_All	309.083	83.3141	1.6438	1.18e-46	6.34e-45	-//-
Unigene3072_All	38.7393	10.4493	1.6428	8.77e-06	5.89e-05	sp|Q9ZPX9|KIC_ARATH Calcium-binding protein KIC OS=Arabidopsis thaliana GN=KIC PE=1 SV=2//5.2088e-34
Unigene8369_All	39.0138	10.5617	1.6376	1.55e-11	1.99e-10	sp|P70698|PYRG1_MOUSE CTP synthase 1 OS=Mus musculus GN=Ctps1 PE=1 SV=2//0
Unigene11395_All	86.5104	23.4352	1.6367	2.82e-14	4.5e-13	sp|Q10137|SEC14_SCHPO Sec14 cytosolic factor OS=Schizosaccharomyces pombe (strain 972 / ATCC 24843) GN=sec14 PE=2 SV=1//1.16894e-56
Unigene2140_All	23.4924	6.37501	1.6342	4.04e-08	3.69e-07	sp|C0LGS3|Y4372_ARATH Probable LRR receptor-like serine/threonine-protein kinase At4g37250 OS=Arabidopsis thaliana GN=At4g37250 PE=2 SV=1//1.96529e-179
Unigene7209_All	56.3608	15.3547	1.6285	1.04e-10	1.25e-09	-//-
Unigene6401_All	230.38	62.9453	1.6243	6.11e-57	4.02e-55	sp|Q10137|SEC14_SCHPO Sec14 cytosolic factor OS=Schizosaccharomyces pombe (strain 972 / ATCC 24843) GN=sec14 PE=2 SV=1//1.19005e-54
Unigene11098_All	94.2863	25.7835	1.6231	4.01e-15	6.85e-14	-//-
Unigene11097_All	130.678	35.7425	1.6228	1.55e-18	3.27e-17	-//-
Unigene8042_All	52.8512	14.4727	1.6211	1.98e-07	1.67e-06	sp|Q6Z955|CKX11_ORYSJ Cytokinin dehydrogenase 11 OS=Oryza sativa subsp. japonica GN=CKX11 PE=2 SV=1//2.93976e-129
Unigene1724_All	34.3656	9.41873	1.6198	5.17e-09	5.17e-08	sp|Q9ZTP3|EIN4_ARATH Protein EIN4 OS=Arabidopsis thaliana GN=EIN4 PE=1 SV=1//0
Unigene5734_All	40.4028	11.0952	1.617	1.08e-11	1.4e-10	sp|Q93ZS4|NIK3_ARATH Protein NSP-INTERACTING KINASE 3 OS=Arabidopsis thaliana GN=NIK3 PE=1 SV=1//0
Unigene8171_All	6811.32	1872.45	1.6155	0	0	-//-
Unigene3400_All	30.5472	8.40281	1.6146	4.01e-07	3.25e-06	sp|O81916|YC22_ARATH Uncharacterized calcium-binding protein At1g02270 OS=Arabidopsis thaliana GN=At1g02270 PE=2 SV=2//2.38696e-178
Unigene11454_All	70.1715	19.4014	1.6072	5.14e-20	1.16e-18	sp|Q5ZCI1|MPK10_ORYSJ Mitogen-activated protein kinase 10 OS=Oryza sativa subsp. japonica GN=MPK10 PE=2 SV=2//0
Unigene2135_All	147.473	40.8687	1.6038	2.05e-10	2.39e-09	-//-
Unigene6413_All	66.0521	18.3243	1.6023	2.03e-21	4.95e-20	sp|O81635|ATK4_ARATH Kinesin-4 OS=Arabidopsis thaliana GN=ATK4 PE=1 SV=2//3.74557e-156
Unigene14908_All	160.348	44.5557	1.6	1.82e-12	2.48e-11	sp|P34106|ALA2_PANMI Alanine aminotransferase 2 OS=Panicum miliaceum PE=1 SV=1//3.32392e-65
Unigene5946_All	283.091	78.7225	1.5989	1.9e-51	1.12e-49	sp|Q9LHE3|ASPG2_ARATH Protein ASPARTIC PROTEASE IN GUARD CELL 2 OS=Arabidopsis thaliana GN=ASPG2 PE=2 SV=1//2.65085e-75
Unigene4453_All	36.5778	10.2247	1.5914	1.21e-06	9.28e-06	sp|O23210|SCL15_ARATH Scarecrow-like protein 15 OS=Arabidopsis thaliana GN=SCL15 PE=2 SV=3//1.06304e-09
Unigene9669_All	1765.45	494.155	1.5895	7.3e-51	4.25e-49	-//-
Unigene7739_All	73.0245	20.4416	1.5893	6.65e-13	9.39e-12	sp|Q8LGA5|ATL31_ARATH E3 ubiquitin-protein ligase ATL31 OS=Arabidopsis thaliana GN=ATL31 PE=1 SV=2//2.3876e-53
Unigene15698_All	206.977	58.0234	1.5872	2.09e-07	1.75e-06	sp|Q43116|PDI_RICCO Protein disulfide-isomerase OS=Ricinus communis PE=2 SV=1//4.79382e-40
Unigene9466_All	42.3811	11.8921	1.5859	2.83e-11	3.55e-10	sp|Q9XED8|ARFI_ARATH Auxin response factor 9 OS=Arabidopsis thaliana GN=ARF9 PE=2 SV=1//0
Unigene6383_All	126.085	35.4196	1.5842	8.36e-32	3.24e-30	sp|Q38873|CDPK7_ARATH Calcium-dependent protein kinase 7 OS=Arabidopsis thaliana GN=CPK7 PE=1 SV=1//0
Unigene9266_All	84.7496	23.8268	1.5831	2.19e-21	5.3e-20	-//-
Unigene8393_All	39.3742	11.0856	1.581	3.28e-05	0.00020077	sp|Q8GUG9|PUB11_ARATH U-box domain-containing protein 11 OS=Arabidopsis thaliana GN=PUB11 PE=2 SV=2//2.85983e-114
Unigene5411_All	87.7476	24.723	1.58	4.77e-09	4.82e-08	sp|Q03666|GSTX4_TOBAC Probable glutathione S-transferase OS=Nicotiana tabacum PE=2 SV=1//8.72889e-90
Unigene15528_All	292.597	82.6331	1.5766	1.74e-24	4.95e-23	-//-
Unigene6974_All	146.831	41.4952	1.5756	2.22e-06	1.63e-05	sp|Q06136|KDSR_HUMAN 3-ketodihydrosphingosine reductase OS=Homo sapiens GN=KDSR PE=1 SV=1//1.20915e-19
Unigene10061_All	64.5593	18.2855	1.5724	3.17e-14	5.04e-13	sp|P07788|COTA_BACSU Spore coat protein A OS=Bacillus subtilis (strain 168) GN=cotA PE=1 SV=4//4.838e-93
Unigene14496_All	37.7597	10.7008	1.5716	2.92e-08	2.71e-07	sp|Q8L736|SKI11_ARATH F-box/kelch-repeat protein SKIP11 OS=Arabidopsis thaliana GN=SKIP11 PE=1 SV=2//5.79511e-169
Unigene9735_All	84.0906	23.8993	1.5674	0.00037038	0.0018581	-//-
Unigene4563_All	67.6694	19.2587	1.5654	1.87e-10	2.19e-09	sp|Q9ZQG9|E1314_ARATH Glucan endo-1,3-beta-glucosidase 14 OS=Arabidopsis thaliana GN=At2g27500 PE=1 SV=2//2.07388e-140
Unigene15837_All	33.5154	9.54222	1.5649	3.25e-05	0.00019947	sp|Q84TG3|PUB23_ARATH E3 ubiquitin-protein ligase PUB23 OS=Arabidopsis thaliana GN=PUB23 PE=1 SV=1//1.51352e-118
Unigene3771_All	43.5382	12.4693	1.5564	4.66e-05	0.00027979	sp|O23406|U75D1_ARATH UDP-glycosyltransferase 75D1 OS=Arabidopsis thaliana GN=UGT75D1 PE=2 SV=2//6.79579e-38
Unigene6207_All	519.356	148.846	1.5554	4.6e-21	1.1e-19	-//-
Unigene10088_All	58.5131	16.7787	1.5546	6.06e-10	6.7e-09	sp|Q8W486|Y1491_ARATH DUF246 domain-containing protein At1g04910 OS=Arabidopsis thaliana GN=At1g04910 PE=1 SV=1//1.48653e-50
Unigene11536_All	1035.76	297.371	1.5528	2.35e-93	2.44e-91	sp|Q9SHH7|GSTUP_ARATH Glutathione S-transferase U25 OS=Arabidopsis thaliana GN=GSTU25 PE=2 SV=1//1.18666e-68
Unigene12036_All	73.0735	21.0127	1.5505	2.02e-17	4.03e-16	sp|Q9FNU2|AB25B_ORYSJ ABC transporter B family member 25 OS=Oryza sativa subsp. japonica GN=OsABCB25 PE=2 SV=1//0
Unigene5980_All	40.5214	11.6568	1.55	1.22e-05	7.98e-05	-//-
Unigene5220_All	89.4117	25.8327	1.5437	1.46e-13	2.17e-12	sp|P93147|C81E1_GLYEC Isoflavone 2&apos;-hydroxylase OS=Glycyrrhiza echinata GN=CYP81E1 PE=1 SV=2//3.63921e-102
Unigene1859_All	59.5553	17.2355	1.5413	7.35e-07	5.75e-06	sp|Q9P6Q3|BCS1_SCHPO Probable mitochondrial chaperone bcs1 OS=Schizosaccharomyces pombe (strain 972 / ATCC 24843) GN=SPAC644.07 PE=2 SV=1//5.32212e-22
Unigene12984_All	682.655	198.528	1.5343	2.76e-80	2.4e-78	sp|Q9LX07|ANXD7_ARATH Annexin D7 OS=Arabidopsis thaliana GN=ANNAT7 PE=2 SV=1//4.51432e-131
Unigene13979_All	31.5381	9.18889	1.5316	4.88e-09	4.91e-08	sp|Q8RWU5|FBL3_ARATH F-box/LRR-repeat protein 3 OS=Arabidopsis thaliana GN=FBL3 PE=2 SV=1//2.77046e-07
Unigene7479_All	27.3681	7.98368	1.5298	0.00033809	0.0017113	-//-
Unigene8838_All	23.1552	6.76622	1.5274	0.00014972	0.00081911	sp|Q9SZN7|HIP26_ARATH Heavy metal-associated isoprenylated plant protein 26 OS=Arabidopsis thaliana GN=HIPP26 PE=1 SV=1//3.04447e-06
Unigene10617_All	23.4559	6.86533	1.525	0.00012483	0.00068996	-//-
Unigene9230_All	46.8346	13.7173	1.524	5.22e-09	5.22e-08	sp|Q9M069|E137_ARATH Glucan endo-1,3-beta-glucosidase 7 OS=Arabidopsis thaliana GN=At4g34480 PE=1 SV=2//0
Unigene7513_All	159.037	46.5986	1.5235	5.82e-16	1.05e-14	sp|P47192|VA722_ARATH Vesicle-associated membrane protein 722 OS=Arabidopsis thaliana GN=VAMP722 PE=2 SV=2//4.08326e-104
Unigene14079_All	16.9021	4.95687	1.5222	0.0010439	0.004753	sp|Q9MA17|SMB_ARATH Protein SOMBRERO OS=Arabidopsis thaliana GN=SMB PE=1 SV=1//6.27811e-14
Unigene8934_All	15.1263	4.43804	1.5215	2.79e-08	2.6e-07	sp|O48653|DPOLA_ORYSJ DNA polymerase alpha catalytic subunit OS=Oryza sativa subsp. japonica GN=Os01g0868300 PE=2 SV=2//0
Unigene13085_All	104.414	30.6713	1.5198	1.11e-12	1.54e-11	sp|Q9FXB6|LIP4_ARATH GDSL esterase/lipase LIP-4 OS=Arabidopsis thaliana GN=LIP4 PE=2 SV=1//7.54499e-142
Unigene7925_All	214.046	62.9718	1.5176	1.19e-26	3.76e-25	sp|Q852F6|ZIP2_ORYSJ Zinc transporter 2 OS=Oryza sativa subsp. japonica GN=ZIP2 PE=2 SV=1//2.80104e-143
Unigene13630_All	87.0816	25.6306	1.517	8.66e-14	1.31e-12	sp|Q9SXS8|ERF3_TOBAC Ethylene-responsive transcription factor 3 OS=Nicotiana tabacum GN=ERF3 PE=2 SV=1//1.11532e-18
Unigene6288_All	195.111	57.5004	1.5151	2.06e-36	9.18e-35	sp|Q9FF55|PDI14_ARATH Protein disulfide isomerase-like 1-4 OS=Arabidopsis thaliana GN=PDIL1-4 PE=1 SV=1//0
Unigene6077_All	26.3356	7.79476	1.5089	0.00011999	0.00066709	sp|P69834|ISPD_ARATH 2-C-methyl-D-erythritol 4-phosphate cytidylyltransferase, chloroplastic OS=Arabidopsis thaliana GN=ISPD PE=1 SV=1//1.39165e-119
Unigene4169_All	33.1458	9.81442	1.5083	3.35e-07	2.74e-06	-//-
Unigene11701_All	57.6662	17.0939	1.5067	5.67e-07	4.5e-06	sp|Q8VYK7|ATG8F_ARATH Autophagy-related protein 8f OS=Arabidopsis thaliana GN=ATG8F PE=2 SV=1//7.53867e-48
Unigene1307_All	152.148	45.2078	1.5033	9.66e-05	0.00054727	-//-
Unigene11919_All	78.4126	23.3721	1.4988	1.68e-12	2.29e-11	sp|Q766C3|NEP1_NEPGR Aspartic proteinase nepenthesin-1 OS=Nepenthes gracilis GN=nep1 PE=1 SV=1//4.31162e-31
Unigene2615_All	160.419	47.8746	1.497	2.91e-12	3.96e-11	sp|P37707|B2_DAUCA B2 protein OS=Daucus carota PE=2 SV=1//2.68551e-92
Unigene14183_All	136.225	40.6663	1.4965	2.89e-24	8.06e-23	sp|Q8VZP6|GUX8_ARATH Putative glucuronosyltransferase PGSIP8 OS=Arabidopsis thaliana GN=PGSIP8 PE=2 SV=1//0
Unigene7208_All	288.559	86.2793	1.4942	8.27e-38	3.77e-36	sp|P34106|ALA2_PANMI Alanine aminotransferase 2 OS=Panicum miliaceum PE=1 SV=1//0
Unigene2676_All	30.5403	9.1483	1.4916	2.79e-05	0.00017328	-//-
Unigene16763_All	25.9752	7.78349	1.4911	1.93e-05	0.00012272	-//-
Unigene11633_All	168.813	50.5921	1.4909	5.32e-18	1.09e-16	sp|Q94AR4|CID2_ARATH Polyadenylate-binding protein-interacting protein 2 OS=Arabidopsis thaliana GN=CID2 PE=1 SV=1//2.30436e-17
Unigene720_All	519.489	155.986	1.4881	3.46e-44	1.78e-42	sp|Q9LQ48|GSTUF_ARATH Glutathione S-transferase U15 OS=Arabidopsis thaliana GN=GSTU15 PE=2 SV=1//6.66449e-75
Unigene8267_All	39.2637	11.8051	1.4862	5.29e-09	5.27e-08	sp|Q9SXV6|CAS1_GLYGL Cycloartenol synthase OS=Glycyrrhiza glabra GN=GgCAS1 PE=1 SV=1//0
Unigene3004_All	42.2121	12.6938	1.486	1.85e-05	0.00011851	sp|Q8S8P5|WRK33_ARATH Probable WRKY transcription factor 33 OS=Arabidopsis thaliana GN=WRKY33 PE=1 SV=2//2.20121e-15
Unigene8817_All	48.1375	14.4977	1.4838	0.00048266	0.0023655	sp|Q9XGY5|TIM13_ORYSJ Mitochondrial import inner membrane translocase subunit Tim13 OS=Oryza sativa subsp. japonica GN=TIM13 PE=3 SV=2//5.55806e-34
Unigene5923_All	5459.9	1647.45	1.4811	0	0	-//-
Unigene5626_All	90.1741	27.2155	1.4807	5.02e-09	5.04e-08	sp|Q9H773|DCTP1_HUMAN dCTP pyrophosphatase 1 OS=Homo sapiens GN=DCTPP1 PE=1 SV=1//4.75663e-24
Unigene11163_All	14.6941	4.46074	1.4723	5.63e-06	3.87e-05	sp|Q810W7|MAST1_RAT Microtubule-associated serine/threonine-protein kinase 1 OS=Rattus norvegicus GN=Mast1 PE=2 SV=1//1.57296e-84
Unigene14414_All	24.7073	7.50749	1.471	5.52e-06	3.79e-05	-//-
Unigene4492_All	140.844	42.8251	1.47	3.77e-16	6.91e-15	sp|B8B4D0|SPX1_ORYSI SPX domain-containing protein 1 OS=Oryza sativa subsp. indica GN=SPX1 PE=3 SV=1//7.98147e-114
Unigene7335_All	928.211	282.58	1.4682	2.69e-88	2.58e-86	-//-
Unigene4903_All	74.4128	22.7645	1.4612	4.84e-09	4.88e-08	sp|Q9FJZ9|PER72_ARATH Peroxidase 72 OS=Arabidopsis thaliana GN=PER72 PE=1 SV=1//2.66364e-160
Unigene7433_All	47.6526	14.617	1.4574	1.44e-06	1.09e-05	sp|Q8RXG3|M2K5_ARATH Mitogen-activated protein kinase kinase 5 OS=Arabidopsis thaliana GN=MKK5 PE=1 SV=2//1.05242e-82
Unigene8464_All	27.1739	8.3368	1.4571	3.2e-07	2.63e-06	sp|Q6PA26|BAG6B_XENLA Large proline-rich protein bag6-B OS=Xenopus laevis GN=Bag6-b PE=2 SV=1//5.4868e-14
Unigene9623_All	8.73715	2.68459	1.4549	1.42e-08	1.36e-07	sp|Q3BAP0|PSAA_PHAAO Photosystem I P700 chlorophyll a apoprotein A1 OS=Phalaenopsis aphrodite subsp. formosana GN=psaA PE=3 SV=1//0
Unigene11861_All	23.8702	7.35486	1.4509	7.56e-14	1.15e-12	sp|Q8LK56|DME_ARATH Transcriptional activator DEMETER OS=Arabidopsis thaliana GN=DME PE=1 SV=2//2.06694e-44
Unigene8933_All	71.4052	22.1347	1.4422	4.21e-14	6.56e-13	sp|Q06850|CDPK1_ARATH Calcium-dependent protein kinase 1 OS=Arabidopsis thaliana GN=CPK1 PE=1 SV=1//0
Unigene5701_All	27.4197	8.50331	1.4416	1.38e-09	1.48e-08	sp|Q91ZW3|SMCA5_MOUSE SWI/SNF-related matrix-associated actin-dependent regulator of chromatin subfamily A member 5 OS=Mus musculus GN=Smarca5 PE=1 SV=1//8.46189e-20
Unigene11047_All	40.544	12.5762	1.4413	7.37e-06	4.99e-05	sp|Q7XA42|RGA1_SOLBU Putative disease resistance protein RGA1 OS=Solanum bulbocastanum GN=RGA1 PE=2 SV=2//2.88991e-10
Unigene11236_All	347.703	107.851	1.4413	1.18e-55	7.46e-54	sp|Q9XF61|PDI_DATGL Protein disulfide-isomerase OS=Datisca glomerata GN=PDI PE=2 SV=1//0
Unigene2748_All	18.8749	5.86067	1.4398	9.5e-06	6.35e-05	sp|Q9LUN4|CHX19_ARATH Cation/H(+) antiporter 19 OS=Arabidopsis thaliana GN=CHX19 PE=2 SV=1//0
Unigene6573_All	187.148	58.1988	1.4376	1.9e-24	5.37e-23	sp|Q06136|KDSR_HUMAN 3-ketodihydrosphingosine reductase OS=Homo sapiens GN=KDSR PE=1 SV=1//7.7326e-40
Unigene1651_All	100.399	31.2224	1.4375	3.18e-14	5.05e-13	sp|Q8GU88|PDR7_ORYSJ Putative pleiotropic drug resistance protein 7 OS=Oryza sativa subsp. japonica GN=PDR7 PE=3 SV=1//3.62382e-14
Unigene4156_All	63.9947	19.9216	1.4361	8.86e-06	5.94e-05	sp|Q39827|SPE1_SOYBN Arginine decarboxylase OS=Glycine max PE=2 SV=1//3.89455e-91
Unigene4418_All	31.419	9.79208	1.4344	3.72e-06	2.64e-05	sp|Q8W486|Y1491_ARATH DUF246 domain-containing protein At1g04910 OS=Arabidopsis thaliana GN=At1g04910 PE=1 SV=1//1.49123e-72
Unigene9997_All	51.8926	16.173	1.4344	5.69e-05	0.0003354	sp|P48631|FD6E2_SOYBN Omega-6 fatty acid desaturase, endoplasmic reticulum isozyme 2 OS=Glycine max GN=FAD2-2 PE=2 SV=1//3.67932e-93
Unigene4626_All	255.028	79.4832	1.4344	8.74e-31	3.26e-29	sp|Q8L493|BCAL3_ARATH Branched-chain-amino-acid aminotransferase-like protein 3, chloroplastic OS=Arabidopsis thaliana GN=At5g57850 PE=2 SV=1//5.17013e-126
Unigene11271_All	26.6322	8.30265	1.434	2e-08	1.88e-07	sp|Q653H7|ARFR_ORYSJ Auxin response factor 18 OS=Oryza sativa subsp. japonica GN=ARF18 PE=2 SV=1//0
Unigene11854_All	39.8096	12.423	1.4326	5.48e-06	3.78e-05	sp|Q8L7Z0|CNG17_ARATH Probable cyclic nucleotide-gated ion channel 17 OS=Arabidopsis thaliana GN=CNGC17 PE=2 SV=1//3.10637e-96
Unigene4204_All	36.8213	11.4982	1.4316	0.00060384	0.0028957	sp|Q9LXD9|PME51_ARATH Probable pectinesterase/pectinesterase inhibitor 51 OS=Arabidopsis thaliana GN=PME51 PE=2 SV=1//7.3289e-22
Unigene8501_All	385.775	120.51	1.4311	1.86e-43	9.41e-42	sp|Q9KG32|Y283_BACHD Uncharacterized isomerase BH0283 OS=Bacillus halodurans (strain ATCC BAA-125 / DSM 18197 / FERM 7344 / JCM 9153 / C-125) GN=BH0283 PE=3 SV=1//2.94341e-57
Unigene1589_All	46.2428	14.4491	1.4307	4.73e-06	3.3e-05	sp|Q9SJL7|RAX2_ARATH Transcription factor RAX2 OS=Arabidopsis thaliana GN=RAX2 PE=1 SV=1//2.57779e-68
Unigene16662_All	42.114	13.1956	1.4267	7.43e-10	8.16e-09	sp|Q9ZPH9|PMTF_ARATH Probable methyltransferase PMT15 OS=Arabidopsis thaliana GN=At4g00750 PE=1 SV=1//0
Unigene14775_All	20.5299	6.44749	1.4234	0.00037293	0.0018701	sp|Q0V7R1|GATL3_ARATH Probable galacturonosyltransferase-like 3 OS=Arabidopsis thaliana GN=GATL3 PE=2 SV=1//4.15775e-152
Unigene16351_All	184.649	58.0023	1.4231	1.38e-15	2.43e-14	sp|Q9FT52|ATP5H_ARATH ATP synthase subunit d, mitochondrial OS=Arabidopsis thaliana GN=At3g52300 PE=1 SV=3//5.22195e-86
Unigene11655_All	24.0516	7.55681	1.4227	0.00017068	0.00092482	sp|Q920Q6|MSI2H_MOUSE RNA-binding protein Musashi homolog 2 OS=Mus musculus GN=Msi2 PE=1 SV=1//8.91223e-14
Unigene14516_All	27.6887	8.70953	1.4211	0.00087651	0.0040657	-//-
Unigene442_All	68.2935	21.4958	1.4201	3.59e-13	5.18e-12	sp|Q9SKX5|PAO2_ARATH Probable polyamine oxidase 2 OS=Arabidopsis thaliana GN=PAO2 PE=2 SV=1//0
Unigene4639_All	37.3564	11.786	1.4167	0.00016847	0.00091372	sp|A7XDQ9|B3GTK_ARATH Probable beta-1,3-galactosyltransferase 20 OS=Arabidopsis thaliana GN=B3GALT20 PE=2 SV=1//6.82887e-104
Unigene8961_All	72.0392	22.7341	1.4164	3.74e-21	8.93e-20	sp|Q9LX66|HERK_ARATH Receptor-like protein kinase HERK 1 OS=Arabidopsis thaliana GN=HERK1 PE=1 SV=1//0
Unigene3296_All	107.281	33.9134	1.4139	0.00012379	0.00068555	sp|P28188|RAD2A_ARATH Ras-related protein RABD2a OS=Arabidopsis thaliana GN=RABD2A PE=1 SV=3//3.30913e-26
Unigene9544_All	197.944	63.0512	1.4029	6.64e-51	3.89e-49	sp|Q9SNN0|SPE1_ORYSJ Arginine decarboxylase 1 OS=Oryza sativa subsp. japonica GN=ADC1 PE=1 SV=1//0
Unigene9282_All	458.913	146.503	1.3997	4.05e-17	7.97e-16	sp|P93711|CAMT_POPKI Caffeoyl-CoA O-methyltransferase OS=Populus kitakamiensis PE=2 SV=1//5.20333e-15
Unigene12958_All	53.4548	17.0815	1.3983	2.89e-05	0.00017915	sp|Q0DI31|CYC_ORYSJ Cytochrome c OS=Oryza sativa subsp. japonica GN=CC-1 PE=1 SV=1//1.40323e-62
Unigene8945_All	108.558	34.7731	1.3949	2.43e-14	3.89e-13	sp|Q681K7|GEX1_ARATH Protein GAMETE EXPRESSED 1 OS=Arabidopsis thaliana GN=GEX1 PE=1 SV=1//4.22894e-142
Unigene2733_All	63.5487	20.4264	1.3899	3.14e-05	0.00019351	sp|Q9LRR4|R13L1_ARATH Putative disease resistance RPP13-like protein 1 OS=Arabidopsis thaliana GN=RPPL1 PE=2 SV=1//3.30137e-28
Unigene11584_All	24.2109	7.79737	1.387	0.00077358	0.003628	-//-
Unigene8238_All	55.3731	17.8389	1.3866	1.84e-14	2.99e-13	sp|O65685|BLH6_ARATH BEL1-like homeodomain protein 6 OS=Arabidopsis thaliana GN=BLH6 PE=2 SV=1//3.78731e-101
Unigene16447_All	61.409	19.7919	1.386	6.75e-13	9.52e-12	sp|Q96PB1|CASD1_HUMAN CAS1 domain-containing protein 1 OS=Homo sapiens GN=CASD1 PE=2 SV=1//2.80189e-64
Unigene12983_All	239.79	77.8262	1.3759	1.18e-29	4.2e-28	sp|P17783|MDHM_CITLA Malate dehydrogenase, mitochondrial OS=Citrullus lanatus GN=MMDH PE=1 SV=1//1.54402e-167
Unigene15094_All	14.7763	4.79814	1.3752	0.00032948	0.001676	sp|Q6TEP1|F91A1_DANRE Protein FAM91A1 OS=Danio rerio GN=fam91a1 PE=2 SV=2//4.11692e-21
Unigene2917_All	38.3736	12.544	1.3656	9.61e-06	6.4e-05	sp|Q8LGU1|AB8C_ARATH ABC transporter C family member 8 OS=Arabidopsis thaliana GN=ABCC8 PE=2 SV=3//6.37411e-09
Unigene5210_All	139.225	45.5481	1.3644	2.16e-14	3.48e-13	sp|Q9LMA8|TI10A_ARATH Protein TIFY 10A OS=Arabidopsis thaliana GN=TIFY10A PE=1 SV=1//1.99273e-31
Unigene2838_All	163.037	53.3576	1.3639	6.96e-26	2.12e-24	sp|Q94B38|GPT2_ARATH Glucose-6-phosphate/phosphate translocator 2, chloroplastic OS=Arabidopsis thaliana GN=GPT2 PE=2 SV=2//1.0228e-173
Unigene7420_All	97.5372	31.9431	1.3629	3.77e-12	5.08e-11	sp|Q9XEA8|CYSK2_ORYSJ Cysteine synthase OS=Oryza sativa subsp. japonica GN=RCS3 PE=2 SV=1//9.88401e-142
Unigene10055_All	41.3961	13.5623	1.3623	0.00033704	0.0017068	sp|O32107|YUID_BACSU Uncharacterized membrane protein yuiD OS=Bacillus subtilis (strain 168) GN=yuiD PE=4 SV=1//1.34254e-08
Unigene7035_All	99.1942	32.5034	1.3621	1.36e-12	1.89e-11	sp|Q9ZQ95|U73C6_ARATH UDP-glycosyltransferase 73C6 OS=Arabidopsis thaliana GN=UGT73C6 PE=2 SV=1//3.5354e-106
Unigene4815_All	57.7049	18.932	1.3603	8.46e-07	6.57e-06	sp|Q69V23|CESA3_ORYSJ Probable cellulose synthase A catalytic subunit 3 [UDP-forming] OS=Oryza sativa subsp. japonica GN=CESA3 PE=2 SV=1//7.84664e-147
Unigene15919_All	23.4591	7.69747	1.3601	0.00018017	0.00097298	sp|Q6DJC8|TM53B_XENLA Transmembrane protein 53-B OS=Xenopus laevis GN=tmem53-b PE=2 SV=1//3.13533e-23
Unigene8255_All	118.135	38.7669	1.36	5.26e-20	1.19e-18	sp|Q8RX37|P2C02_ARATH Probable protein phosphatase 2C 2 OS=Arabidopsis thaliana GN=At1g07160 PE=2 SV=1//1.13556e-122
Unigene16224_All	146.776	48.1834	1.3595	3.88e-29	1.34e-27	sp|B3PGJ1|AGAL_CELJU Alpha-galactosidase A OS=Cellvibrio japonicus (strain Ueda107) GN=agaA PE=1 SV=1//6.05094e-19
Unigene15920_All	408.284	134.38	1.3557	9.61e-48	5.33e-46	sp|P48631|FD6E2_SOYBN Omega-6 fatty acid desaturase, endoplasmic reticulum isozyme 2 OS=Glycine max GN=FAD2-2 PE=2 SV=1//0
Unigene8602_All	23.5192	7.74243	1.3554	1.54e-06	1.16e-05	sp|Q0WSY2|FPP4_ARATH Filament-like plant protein 4 OS=Arabidopsis thaliana GN=FPP4 PE=2 SV=1//1.71299e-95
Unigene2853_All	120.297	39.7726	1.3492	1.37e-10	1.62e-09	-//-
Unigene5869_All	13.7455	4.55548	1.3457	0.0010551	0.0047969	sp|P59278|Y1745_ARATH Uncharacterized protein At1g51745 OS=Arabidopsis thaliana GN=At1g51745 PE=2 SV=2//3.58396e-38
Unigene1707_All	191.154	63.3629	1.3455	1.02e-25	3.09e-24	sp|P37707|B2_DAUCA B2 protein OS=Daucus carota PE=2 SV=1//5.3891e-91
Unigene4184_All	26.6053	8.82076	1.3452	1.15e-05	7.56e-05	sp|Q09809|YAB9_SCHPO Uncharacterized membrane protein C2G11.09 OS=Schizosaccharomyces pombe (strain 972 / ATCC 24843) GN=SPAC2G11.09 PE=2 SV=2//2.10408e-26
Unigene11934_All	30.1344	10.0154	1.3416	1.77e-05	0.00011351	-//-
Unigene6111_All	21.2916	7.07995	1.3409	0.0010184	0.0046566	sp|Q7XUJ2|YSL9_ORYSJ Probable metal-nicotianamine transporter YSL9 OS=Oryza sativa subsp. japonica GN=YSL9 PE=2 SV=2//0
Unigene13551_All	399.521	132.913	1.3402	1.02e-50	5.93e-49	sp|Q5R7W2|MPCP_PONAB Phosphate carrier protein, mitochondrial OS=Pongo abelii GN=SLC25A3 PE=2 SV=1//6.2551e-106
Unigene6113_All	129.684	43.1733	1.3392	1.74e-27	5.73e-26	sp|Q6AT26|CESA1_ORYSJ Probable cellulose synthase A catalytic subunit 1 [UDP-forming] OS=Oryza sativa subsp. japonica GN=CESA1 PE=2 SV=1//0
Unigene6006_All	33.1512	11.0771	1.3339	0.00018559	0.00099987	sp|Q9FM85|Y5564_ARATH Probable receptor-like protein kinase At5g56460 OS=Arabidopsis thaliana GN=At5g56460 PE=1 SV=1//0
Unigene8938_All	67.2802	22.5119	1.3319	2.21e-10	2.57e-09	sp|Q9Y2H1|ST38L_HUMAN Serine/threonine-protein kinase 38-like OS=Homo sapiens GN=STK38L PE=1 SV=3//5.43302e-127
Unigene1111_All	85.9901	28.792	1.331	8.89e-07	6.89e-06	-//-
Unigene15616_All	90.4174	30.2918	1.3301	3.88e-14	6.08e-13	sp|Q8H0B2|ARAE3_ORYSJ Probable UDP-arabinose 4-epimerase 3 OS=Oryza sativa subsp. japonica GN=UEL-3 PE=2 SV=1//0
Unigene8539_All	26.0642	8.75901	1.3257	2.09e-06	1.55e-05	-//-
Unigene8197_All	30.0938	10.1184	1.3249	1.89e-05	0.00012041	sp|Q9C7N2|CAD1_ARATH MACPF domain-containing protein CAD1 OS=Arabidopsis thaliana GN=CAD1 PE=2 SV=1//0
Unigene16686_All	36.2834	12.2077	1.324	3.39e-06	2.42e-05	sp|Q9FNL7|PTR3_ARATH Peptide transporter PTR3-A OS=Arabidopsis thaliana GN=PTR3-A PE=2 SV=1//0
Unigene13612_All	26.9038	9.07648	1.3201	7.9e-05	0.00045414	-//-
Unigene2273_All	34.2604	11.6148	1.313	6.9e-05	0.00040177	sp|Q4ULG1|ODP2_RICFE Dihydrolipoyllysine-residue acetyltransferase component of pyruvate dehydrogenase complex OS=Rickettsia felis (strain ATCC VR-1525 / URRWXCal2) GN=pdhC PE=3 SV=1//5.88421e-40
Unigene13450_All	22.1816	7.52165	1.3127	0.00011766	0.00065511	-//-
Unigene7398_All	65.6445	22.2683	1.3121	6.68e-12	8.85e-11	sp|Q96EX2|RNFT2_HUMAN RING finger and transmembrane domain-containing protein 2 OS=Homo sapiens GN=RNFT2 PE=2 SV=2//6.19021e-35
Unigene1637_All	218.338	74.1088	1.3113	8.46e-23	2.19e-21	sp|Q9SEE4|PIRL_SOLLC Pirin-like protein OS=Solanum lycopersicum PE=2 SV=1//4.72245e-131
Unigene16606_All	365.345	124.095	1.3103	2.65e-18	5.5e-17	sp|Q96539|CH10_BRANA 10 kDa chaperonin OS=Brassica napus PE=3 SV=1//5.69608e-45
Unigene11570_All	85.9279	29.2795	1.3057	1.17e-08	1.13e-07	sp|P52580|IFRH_MAIZE Isoflavone reductase homolog IRL OS=Zea mays GN=IRL PE=2 SV=1//4.27961e-115
Unigene13195_All	760.174	259.059	1.3055	1.23e-69	9.72e-68	sp|P42210|ASPR_HORVU Phytepsin OS=Hordeum vulgare PE=1 SV=1//2.82895e-177
Unigene13657_All	184.278	62.8407	1.3046	8.26e-11	9.98e-10	sp|P48504|QCR6_SOLTU Cytochrome b-c1 complex subunit 6 OS=Solanum tuberosum PE=1 SV=2//5.66974e-33
Unigene7475_All	111.722	38.1238	1.3036	1.13e-07	9.86e-07	sp|Q9SW27|MUB3_ARATH Membrane-anchored ubiquitin-fold protein 3 OS=Arabidopsis thaliana GN=MUB3 PE=1 SV=1//7.36998e-48
Unigene14835_All	76.5824	26.1375	1.3033	3.35e-12	4.53e-11	sp|Q94B38|GPT2_ARATH Glucose-6-phosphate/phosphate translocator 2, chloroplastic OS=Arabidopsis thaliana GN=GPT2 PE=2 SV=2//0
Unigene404_All	31.6833	10.8184	1.3027	7.01e-06	4.76e-05	sp|Q9FKS8|LHT1_ARATH Lysine histidine transporter 1 OS=Arabidopsis thaliana GN=LHT1 PE=1 SV=1//0
Unigene4490_All	38.427	13.1915	1.295	0.00010996	0.00061679	sp|Q0D598|WNK1_ORYSJ Probable serine/threonine-protein kinase WNK1 OS=Oryza sativa subsp. japonica GN=WNK1 PE=2 SV=1//3.79487e-179
Unigene14777_All	96.8874	33.3092	1.2928	2.7e-07	2.24e-06	sp|Q8GYN5|RIN4_ARATH RPM1-interacting protein 4 OS=Arabidopsis thaliana GN=RIN4 PE=1 SV=1//2.65346e-10
Unigene1545_All	91.6988	31.5509	1.2917	4.55e-06	3.19e-05	sp|Q9SSA8|RA212_ARATH Ethylene-responsive transcription factor RAP2-12 OS=Arabidopsis thaliana GN=RAP2-12 PE=2 SV=1//1.5255e-29
Unigene7309_All	53.9215	18.6024	1.2878	1.09e-07	9.51e-07	sp|Q8UIF1|GLND_AGRT5 [Protein-PII] uridylyltransferase OS=Agrobacterium tumefaciens (strain C58 / ATCC 33970) GN=glnD PE=3 SV=1//2.08994e-08
Unigene16103_All	28.6583	9.91611	1.2836	8.28e-05	0.00047444	sp|Q680K8|Y1576_ARATH BTB/POZ domain-containing protein At1g55760 OS=Arabidopsis thaliana GN=At1g55760 PE=2 SV=1//3.25621e-138
Unigene11188_All	33.739	11.6919	1.2814	2.96e-05	0.00018315	sp|Q3SWX0|NIPA2_BOVIN Magnesium transporter NIPA2 OS=Bos taurus GN=NIPA2 PE=2 SV=1//2.7318e-80
Unigene11025_All	19.5895	6.80279	1.2783	1.46e-05	9.43e-05	sp|Q7XPJ0|KCBP_ORYSJ Kinesin-like calmodulin-binding protein homolog OS=Oryza sativa subsp. japonica GN=Os04g0666900 PE=2 SV=1//0
Unigene8240_All	46.7926	16.3014	1.2737	2.75e-05	0.00017065	sp|Q9M2E2|SDR1_ARATH (+)-neomenthol dehydrogenase OS=Arabidopsis thaliana GN=SDR1 PE=1 SV=1//9.01505e-41
Unigene8810_All	333.893	116.452	1.2721	1.06e-16	2.03e-15	-//-
Unigene10489_All	71.295	24.9512	1.2671	0.00031609	0.0016151	sp|P51425|RL39_MAIZE 60S ribosomal protein L39 OS=Zea mays GN=RPL39 PE=3 SV=1//6.81703e-25
Unigene1576_All	86.0051	30.115	1.2664	5.3e-11	6.48e-10	sp|P83291|NCB5R_ARATH NADH-cytochrome b5 reductase-like protein OS=Arabidopsis thaliana GN=At5g20080 PE=1 SV=2//1.27683e-142
Unigene16237_All	49.5959	17.3928	1.2642	1.78e-06	1.33e-05	sp|Q9LV48|PERK1_ARATH Proline-rich receptor-like protein kinase PERK1 OS=Arabidopsis thaliana GN=PERK1 PE=1 SV=1//1.65461e-89
Unigene11294_All	40.8323	14.4031	1.2558	0.0001017	0.00057362	sp|Q9M4U5|HDT2_MAIZE Histone deacetylase HDT2 OS=Zea mays GN=HDT2 PE=1 SV=1//2.53492e-48
Unigene14249_All	68.9416	24.3589	1.2534	6.97e-08	6.22e-07	sp|Q4ULG1|ODP2_RICFE Dihydrolipoyllysine-residue acetyltransferase component of pyruvate dehydrogenase complex OS=Rickettsia felis (strain ATCC VR-1525 / URRWXCal2) GN=pdhC PE=3 SV=1//6.80086e-41
Unigene8333_All	210.972	74.6763	1.2508	9.7e-26	2.94e-24	sp|Q9S7L9|CX6B1_ARATH Cytochrome c oxidase subunit 6b-1 OS=Arabidopsis thaliana GN=COX6B-1 PE=2 SV=1//1.9579e-44
Unigene2097_All	888.964	314.748	1.2504	2.25e-90	2.25e-88	sp|P14675|ADH3_SOLTU Alcohol dehydrogenase 3 OS=Solanum tuberosum GN=ADH3 PE=2 SV=1//0
Unigene16238_All	126.545	44.8217	1.2498	8.07e-13	1.13e-11	sp|Q40193|RB11C_LOTJA Ras-related protein Rab11C OS=Lotus japonicus GN=RAB11C PE=2 SV=1//1.16811e-116
Unigene11901_All	56.9083	20.1632	1.2494	9.57e-10	1.04e-08	sp|Q948T9|RBOHB_SOLTU Respiratory burst oxidase homolog protein B OS=Solanum tuberosum GN=RBOHB PE=1 SV=1//0
Unigene8136_All	82.1128	29.0918	1.2494	0.00012191	0.00067679	sp|P38389|SC61B_ARATH Protein transport protein Sec61 subunit beta OS=Arabidopsis thaliana GN=At2g45070 PE=2 SV=1//1.60328e-14
Unigene15912_All	25.3613	9.01811	1.2442	0.00073421	0.0034635	sp|B7FA90|HPT1_ORYSJ Probable homogentisate phytyltransferase 1, chloroplastic OS=Oryza sativa subsp. japonica GN=HPT1 PE=2 SV=1//1.63153e-160
Unigene9169_All	83.5874	29.7276	1.2439	3.09e-11	3.86e-10	sp|Q8VD66|ABHD4_MOUSE Abhydrolase domain-containing protein 4 OS=Mus musculus GN=Abhd4 PE=2 SV=1//4.66132e-45
Unigene820_All	19.1685	6.82272	1.2428	0.00044616	0.0021983	sp|O81635|ATK4_ARATH Kinesin-4 OS=Arabidopsis thaliana GN=ATK4 PE=1 SV=2//3.21356e-146
Unigene7683_All	82.7867	29.5143	1.2404	7.11e-13	1e-11	sp|Q96558|UGDH_SOYBN UDP-glucose 6-dehydrogenase OS=Glycine max PE=2 SV=1//0
Unigene15630_All	135.296	48.2464	1.2401	7.12e-05	0.00041291	sp|Q9LPR8|SCL3_ARATH Scarecrow-like protein 3 OS=Arabidopsis thaliana GN=SCL3 PE=2 SV=1//1.57232e-37
Unigene11262_All	49.337	17.6594	1.2347	2.82e-06	2.03e-05	sp|P34669|YO13_CAEEL Uncharacterized protein ZK686.3 OS=Caenorhabditis elegans GN=ZK686.3 PE=2 SV=1//1.36261e-09
Unigene2490_All	1723.81	617.004	1.2347	1.18e-96	1.3e-94	sp|B3H4F1|SP1L1_ARATH Protein SPIRAL1-like 1 OS=Arabidopsis thaliana GN=SP1L1 PE=2 SV=1//3.76222e-21
Unigene8190_All	36.4766	13.0586	1.2344	4.91e-07	3.94e-06	sp|Q9ZSQ4|PGMC_POPTN Phosphoglucomutase, cytoplasmic OS=Populus tremula GN=PGM1 PE=2 SV=1//0
Unigene4216_All	152.455	54.7067	1.231	1.57e-11	2.01e-10	sp|Q93ZY7|NUD12_ARATH Nudix hydrolase 12, mitochondrial OS=Arabidopsis thaliana GN=NUDT12 PE=2 SV=1//5.03961e-63
Unigene9125_All	346.876	124.642	1.2291	1.91e-25	5.67e-24	sp|Q9ZS51|PMP22_ARATH Peroxisomal membrane protein PMP22 OS=Arabidopsis thaliana GN=PMP22 PE=1 SV=1//9.04846e-68
Unigene7233_All	211.165	75.9321	1.228	5.78e-14	8.87e-13	-//-
Unigene2947_All	31.4225	11.3146	1.2261	0.00044082	0.0021739	sp|Q9SAK5|APL_ARATH Myb family transcription factor APL OS=Arabidopsis thaliana GN=APL PE=2 SV=2//1.49464e-47
Unigene6051_All	104.684	37.7343	1.2245	4.65e-25	1.35e-23	sp|Q8L4H4|NORK_MEDTR Nodulation receptor kinase OS=Medicago truncatula GN=NORK PE=1 SV=2//0
Unigene13140_All	42.4306	15.3221	1.2219	0.00017467	0.0009446	sp|Q941F1|PLA15_ARATH Phospholipase A1-Igamma1, chloroplastic OS=Arabidopsis thaliana GN=At1g06800 PE=1 SV=2//4.28153e-135
Unigene10280_All	263.713	95.2602	1.2215	5.61e-15	9.47e-14	-//-
Unigene8696_All	33.7985	12.2105	1.2213	8.97e-07	6.94e-06	sp|Q7X8C5|WAKLB_ARATH Wall-associated receptor kinase-like 2 OS=Arabidopsis thaliana GN=WAKL2 PE=2 SV=1//1.87656e-45
Unigene13233_All	57.2863	20.7832	1.2152	0.00020181	0.001077	sp|Q8VYK7|ATG8F_ARATH Autophagy-related protein 8f OS=Arabidopsis thaliana GN=ATG8F PE=2 SV=1//1.02046e-66
Unigene1838_All	35.2409	12.8016	1.2134	0.00022128	0.0011671	-//-
Unigene11863_All	77.0554	27.9963	1.2131	1.92e-14	3.09e-13	sp|Q8BGC4|ZADH2_MOUSE Zinc-binding alcohol dehydrogenase domain-containing protein 2 OS=Mus musculus GN=Zadh2 PE=2 SV=1//7.94928e-85
Unigene1372_All	98.0242	35.6283	1.2126	8.17e-12	1.07e-10	-//-
Unigene13395_All	116.955	42.5157	1.2123	5.93e-05	0.00034843	-//-
Unigene4998_All	293.678	106.781	1.212	9.15e-18	1.87e-16	sp|P33050|PSC13_MAIZE Pollen-specific protein C13 OS=Zea mays GN=MGS1 PE=2 SV=1//1.25291e-32
Unigene1431_All	34.4468	12.5354	1.2108	6.39e-05	0.00037326	sp|Q54TC5|MAFL2_DICDI Maf-like protein DDB_G0281937 OS=Dictyostelium discoideum GN=DDB_G0281937 PE=3 SV=1//1.0607e-38
Unigene4773_All	65.3779	23.8452	1.2076	0.00094865	0.0043676	-//-
Unigene8315_All	64.4863	23.5258	1.2072	5.93e-06	4.06e-05	sp|P50165|TRNH_DATST Tropinone reductase homolog OS=Datura stramonium PE=2 SV=1//1.71435e-63
Unigene349_All	69.6571	25.4711	1.2039	1.13e-07	9.85e-07	sp|Q61166|MARE1_MOUSE Microtubule-associated protein RP/EB family member 1 OS=Mus musculus GN=Mapre1 PE=1 SV=3//3.71405e-46
Unigene1834_All	72.2212	26.4461	1.2018	2.62e-08	2.45e-07	sp|P24465|C71A1_PERAE Cytochrome P450 71A1 OS=Persea americana GN=CYP71A1 PE=1 SV=2//8.71309e-124
Unigene7964_All	99.0656	36.3045	1.2007	2.15e-16	4e-15	sp|Q8S8P5|WRK33_ARATH Probable WRKY transcription factor 33 OS=Arabidopsis thaliana GN=WRKY33 PE=1 SV=2//5.8849e-110
Unigene5118_All	41.4947	15.215	1.1999	0.00010953	0.00061469	sp|O15121|DEGS1_HUMAN Sphingolipid delta(4)-desaturase DES1 OS=Homo sapiens GN=DEGS1 PE=1 SV=1//7.97007e-114
Unigene4220_All	53.1153	19.4831	1.1994	1.52e-07	1.31e-06	sp|Q949Y3|PPA26_ARATH Bifunctional purple acid phosphatase 26 OS=Arabidopsis thaliana GN=PAP26 PE=1 SV=1//0
Unigene9671_All	95.082	34.9001	1.1984	9.46e-10	1.03e-08	sp|Q39218|SAT3_ARATH Serine acetyltransferase 3, mitochondrial OS=Arabidopsis thaliana GN=SAT3 PE=1 SV=3//3.75869e-89
Unigene11581_All	44.765	16.4374	1.1978	7.32e-05	0.00042292	sp|Q3I409|G3O23_WHEAT Gibberellin 3-beta-dioxygenase 2-3 OS=Triticum aestivum GN=GA3ox2-3 PE=2 SV=1//7.70345e-85
Unigene7995_All	147.188	54.0795	1.197	1.88e-07	1.59e-06	-//-
Unigene14141_All	44.0556	16.2272	1.1934	9.37e-05	0.00053258	sp|Q43191|LOX15_SOLTU Probable linoleate 9S-lipoxygenase 5 OS=Solanum tuberosum GN=LOX1.5 PE=2 SV=1//2.76172e-169
Unigene11026_All	19.8452	7.31053	1.1932	2.93e-05	0.0001811	sp|Q7XPJ0|KCBP_ORYSJ Kinesin-like calmodulin-binding protein homolog OS=Oryza sativa subsp. japonica GN=Os04g0666900 PE=2 SV=1//0
Unigene3199_All	25.5659	9.42408	1.1923	0.00027009	0.001401	sp|Q3MHH6|PYRD2_BOVIN Pyridine nucleotide-disulfide oxidoreductase domain-containing protein 2 OS=Bos taurus GN=PYROXD2 PE=2 SV=1//0
Unigene16234_All	83.0842	30.6315	1.192	2.84e-09	2.95e-08	sp|O29445|SERA_ARCFU D-3-phosphoglycerate dehydrogenase OS=Archaeoglobus fulgidus (strain ATCC 49558 / VC-16 / DSM 4304 / JCM 9628 / NBRC 100126) GN=serA PE=3 SV=1//2.5239e-32
Unigene10227_All	277.15	102.223	1.1914	3.93e-25	1.14e-23	sp|P25349|YCP4_YEAST Flavoprotein-like protein YCP4 OS=Saccharomyces cerevisiae (strain ATCC 204508 / S288c) GN=YCP4 PE=1 SV=1//3.65351e-52
Unigene7280_All	588.004	216.896	1.1913	3.36e-66	2.52e-64	sp|P19023|ATPBM_MAIZE ATP synthase subunit beta, mitochondrial OS=Zea mays GN=ATPB PE=2 SV=1//0
Unigene13023_All	71.8115	26.4945	1.191	5.29e-10	5.93e-09	sp|Q9CXF4|TBC15_MOUSE TBC1 domain family member 15 OS=Mus musculus GN=Tbc1d15 PE=1 SV=1//4.21928e-32
Unigene1970_All	192.759	71.5139	1.183	1.12e-07	9.76e-07	sp|P50249|SAHH_PHASS Adenosylhomocysteinase OS=Phalaenopsis sp. GN=SAHH PE=2 SV=1//7.1949e-69
Unigene4472_All	103.179	38.3102	1.1818	2.6e-09	2.72e-08	sp|Q8LPQ8|MSSP2_ARATH Monosaccharide-sensing protein 2 OS=Arabidopsis thaliana GN=MSSP2 PE=2 SV=2//6.55172e-134
Unigene3663_All	41.2378	15.3163	1.1814	0.00076645	0.0035976	sp|Q9SZN7|HIP26_ARATH Heavy metal-associated isoprenylated plant protein 26 OS=Arabidopsis thaliana GN=HIPP26 PE=1 SV=1//4.11408e-07
Unigene4797_All	217.441	80.7953	1.1807	1.74e-20	4.04e-19	sp|O04153|CALR3_ARATH Calreticulin-3 OS=Arabidopsis thaliana GN=CRT3 PE=2 SV=2//0
Unigene1825_All	172.117	64.1215	1.177	1.59e-19	3.49e-18	sp|Q8H107|ODO2B_ARATH Dihydrolipoyllysine-residue succinyltransferase component of 2-oxoglutarate dehydrogenase complex 2, mitochondrial OS=Arabidopsis thaliana GN=At4g26910 PE=1 SV=2//0
Unigene7598_All	20.3015	7.5775	1.1742	0.00035951	0.001806	sp|Q9LFA2|KIPK_ARATH Serine/threonine-protein kinase KIPK OS=Arabidopsis thaliana GN=KIPK PE=1 SV=1//0
Unigene2862_All	128.26	47.9008	1.1734	3.58e-09	3.68e-08	sp|Q6RYA0|SABP2_TOBAC Salicylic acid-binding protein 2 OS=Nicotiana tabacum GN=SABP2 PE=1 SV=1//6.36245e-71
Unigene5817_All	65.8486	24.5967	1.1731	9.67e-07	7.47e-06	sp|Q0D598|WNK1_ORYSJ Probable serine/threonine-protein kinase WNK1 OS=Oryza sativa subsp. japonica GN=WNK1 PE=2 SV=1//1.53915e-39
Unigene8544_All	304.238	114.015	1.1684	3.97e-08	3.63e-07	-//-
Unigene3603_All	58.2082	21.8537	1.1658	5.24e-11	6.42e-10	sp|C0LGQ4|MRH1_ARATH Probable LRR receptor-like serine/threonine-protein kinase MRH1 OS=Arabidopsis thaliana GN=MRH1 PE=2 SV=1//1.25232e-23
Unigene1706_All	30.1175	11.3096	1.1655	0.00054879	0.0026519	sp|Q84WV9|QPCT_ARATH Glutaminyl-peptide cyclotransferase OS=Arabidopsis thaliana GN=QCT PE=1 SV=1//2.06171e-108
Unigene7179_All	66.7662	25.0853	1.1647	2.18e-07	1.83e-06	sp|Q94F09|PDI52_ARATH Protein disulfide-isomerase 5-2 OS=Arabidopsis thaliana GN=PDIL5-2 PE=2 SV=1//4.21625e-174
Unigene7488_All	82.9817	31.2137	1.1631	5.23e-07	4.19e-06	sp|Q41001|BCP_PEA Blue copper protein OS=Pisum sativum PE=2 SV=1//2.29957e-31
Unigene225_All	18.1409	6.83867	1.1599	0.00047547	0.0023346	sp|Q9SFB5|SCP27_ARATH Serine carboxypeptidase-like 27 OS=Arabidopsis thaliana GN=SCPL27 PE=2 SV=1//0
Unigene8491_All	60.3926	22.8362	1.1555	1e-09	1.09e-08	sp|Q94AA4|K6PF3_ARATH 6-phosphofructokinase 3 OS=Arabidopsis thaliana GN=PFK3 PE=1 SV=1//0
Unigene2582_All	42.2952	16.018	1.1533	2.63e-06	1.91e-05	sp|Q9FE20|PBS1_ARATH Serine/threonine-protein kinase PBS1 OS=Arabidopsis thaliana GN=PBS1 PE=1 SV=1//0
Unigene11069_All	42.5257	16.1073	1.1531	0.0001851	0.00099768	-//-
Unigene15357_All	15.9765	6.05411	1.1524	2.99e-06	2.15e-05	sp|Q03460|GLSN_MEDSA Glutamate synthase [NADH], amyloplastic OS=Medicago sativa PE=1 SV=1//1.43626e-154
Unigene10538_All	82.6089	31.3144	1.1519	9.73e-12	1.27e-10	sp|Q6NQB7|B3GT7_ARATH Beta-1,3-galactosyltransferase 7 OS=Arabidopsis thaliana GN=B3GALT7 PE=2 SV=1//0
Unigene13245_All	30.5915	11.6187	1.1491	0.00056934	0.0027426	-//-
Unigene8888_All	65.8454	25.0171	1.1486	2.71e-06	1.96e-05	sp|P50699|TLPH_ARATH Thaumatin-like protein OS=Arabidopsis thaliana GN=At1g18250 PE=2 SV=2//1.79645e-116
Unigene5014_All	63.4391	24.1166	1.1478	1.17e-05	7.7e-05	-//-
Unigene6817_All	52.291	19.8803	1.1477	0.00034605	0.0017469	-//-
Unigene3142_All	46.9609	17.8669	1.1466	2.72e-06	1.97e-05	sp|O64759|CAAT5_ARATH Cationic amino acid transporter 5 OS=Arabidopsis thaliana GN=CAT5 PE=1 SV=1//0
Unigene4094_All	29.8774	11.3811	1.1449	2.88e-08	2.68e-07	sp|Q6ZPR6|IBTK_MOUSE Inhibitor of Bruton tyrosine kinase OS=Mus musculus GN=Ibtk PE=1 SV=3//1.43372e-35
Unigene7138_All	229.804	87.5677	1.1444	2.56e-24	7.18e-23	sp|A5PKH3|FAAA_BOVIN Fumarylacetoacetase OS=Bos taurus GN=FAH PE=2 SV=1//2.06625e-176
Unigene5991_All	32.339	12.3237	1.1443	0.00034094	0.001725	-//-
Unigene4728_All	71.6187	27.3175	1.143	5.76e-13	8.16e-12	sp|Q9SGP2|HSL1_ARATH Receptor-like protein kinase HSL1 OS=Arabidopsis thaliana GN=HSL1 PE=2 SV=1//0
Unigene5781_All	337.03	128.62	1.1422	5.05e-29	1.74e-27	sp|Q9LE73|NUDT4_ARATH Nudix hydrolase 4 OS=Arabidopsis thaliana GN=NUDT4 PE=1 SV=1//2.9511e-48
Unigene13535_All	93.7128	35.7703	1.1419	3.39e-11	4.22e-10	sp|Q8SQK7|NUF2_ENCCU Probable kinetochore protein NUF2 OS=Encephalitozoon cuniculi (strain GB-M1) GN=NUF2 PE=3 SV=1//5.25689e-21
Unigene1636_All	34.4404	13.1502	1.1415	0.00038513	0.001927	sp|Q9SUA4|OPT5_ARATH Oligopeptide transporter 5 OS=Arabidopsis thaliana GN=OPT5 PE=2 SV=1//9.43791e-92
Unigene7340_All	25.4672	9.74669	1.1381	0.0010138	0.004639	sp|O65583|UKL4_ARATH Uridine kinase-like protein 4 OS=Arabidopsis thaliana GN=UKL4 PE=1 SV=2//0
Unigene5518_All	65.6734	25.1382	1.1379	8.51e-06	5.73e-05	-//-
Unigene11780_All	93.4304	35.8195	1.1356	1.31e-19	2.91e-18	sp|Q8L7V3|PMTQ_ARATH Probable methyltransferase PMT26 OS=Arabidopsis thaliana GN=At5g64030 PE=1 SV=1//0
Unigene10121_All	57.1536	21.9848	1.1308	1.13e-08	1.09e-07	sp|Q4VYC8|NSP1_MEDTR Nodulation-signaling pathway 1 protein OS=Medicago truncatula GN=NSP1 PE=1 SV=1//2.09465e-52
Unigene2345_All	27.2447	10.4849	1.1301	0.00020516	0.0010907	sp|Q9SJE2|FATB_ARATH Palmitoyl-acyl carrier protein thioesterase, chloroplastic OS=Arabidopsis thaliana GN=FATB PE=1 SV=1//1.29895e-168
Unigene440_All	33.1639	12.7971	1.1262	4.48e-06	3.14e-05	sp|Q8H038|KATAM_ORYSJ Xyloglucan galactosyltransferase KATAMARI1 homolog OS=Oryza sativa subsp. japonica GN=Os03g0144800 PE=2 SV=1//0
Unigene1546_All	92.2621	35.6049	1.1261	0.0010916	0.0049509	sp|Q9FG71|EMC89_ARATH ER membrane protein complex subunit 8/9 homolog OS=Arabidopsis thaliana GN=EMB2731 PE=2 SV=1//4.32021e-15
Unigene2160_All	47.9929	18.5701	1.1223	3.54e-09	3.65e-08	sp|Q9S9Q9|Y1044_ARATH BTB/POZ domain-containing protein At1g30440 OS=Arabidopsis thaliana GN=At1g30440 PE=1 SV=2//0
Unigene2739_All	384.882	149.172	1.1199	9.06e-24	2.47e-22	sp|Q42662|METE_SOLSC 5-methyltetrahydropteroyltriglutamate--homocysteine methyltransferase OS=Solenostemon scutellarioides GN=MET PE=1 SV=2//3.67576e-111
Unigene13108_All	376.655	146.037	1.1194	6.08e-27	1.97e-25	sp|P23345|SODC4_MAIZE Superoxide dismutase [Cu-Zn] 4A OS=Zea mays GN=SODCC.3 PE=2 SV=2//3.19344e-90
Unigene5798_All	47.2869	18.3437	1.1186	1.26e-06	9.59e-06	sp|Q18600|YTV2_CAEEL Uncharacterized zinc metalloprotease C44B7.11 OS=Caenorhabditis elegans GN=C44B7.11 PE=1 SV=4//1.23339e-52
Unigene8725_All	447.881	173.746	1.1186	1.01e-15	1.81e-14	sp|P51425|RL39_MAIZE 60S ribosomal protein L39 OS=Zea mays GN=RPL39 PE=3 SV=1//5.94727e-26
Unigene8376_All	50.5765	19.6298	1.1179	6.79e-07	5.34e-06	sp|Q5XF09|PT311_ARATH Probable sugar phosphate/phosphate translocator At3g11320 OS=Arabidopsis thaliana GN=At3g11320 PE=2 SV=1//0
Unigene9936_All	63.6226	24.7224	1.1162	2.43e-05	0.00015215	sp|Q6ZLP5|CIPKN_ORYSJ CBL-interacting protein kinase 23 OS=Oryza sativa subsp. japonica GN=CIPK23 PE=2 SV=1//1.40654e-130
Unigene13031_All	207.508	80.637	1.1161	1.27e-10	1.5e-09	sp|Q9ZUX4|UMP2_ARATH Uncharacterized protein At2g27730, mitochondrial OS=Arabidopsis thaliana GN=At2g27730 PE=1 SV=1//3.22992e-13
Unigene4603_All	33.6176	13.0757	1.1148	0.00060342	0.0028949	sp|Q75HV0|CCP31_ORYSJ Cyclin-P3-1 OS=Oryza sativa subsp. japonica GN=CYCP3-1 PE=3 SV=1//2.37956e-66
Unigene1640_All	206.268	80.227	1.1148	1.37e-16	2.6e-15	sp|Q9SJA8|WRK17_ARATH Probable WRKY transcription factor 17 OS=Arabidopsis thaliana GN=WRKY17 PE=2 SV=2//2.94897e-84
Unigene10738_All	32.1337	12.5131	1.1131	0.00011807	0.00065674	sp|Q84QC0|ASCL3_ORYSJ ASC1-like protein 3 OS=Oryza sativa subsp. japonica GN=Os03g0264000 PE=2 SV=1//2.54054e-118
Unigene356_All	81.4356	31.7238	1.1125	1.96e-18	4.1e-17	sp|Q9SYM4|TPS1_ARATH Alpha,alpha-trehalose-phosphate synthase [UDP-forming] 1 OS=Arabidopsis thaliana GN=TPS1 PE=1 SV=1//0
Unigene16027_All	1410.05	550.019	1.1106	5.81e-130	9.26e-128	-//-
Unigene8441_All	208.061	81.1707	1.1104	2.23e-19	4.84e-18	sp|Q94AR8|LEUC_ARATH 3-isopropylmalate dehydratase OS=Arabidopsis thaliana GN=IIL1 PE=2 SV=1//1.80553e-10
Unigene10212_All	56.6529	22.128	1.1087	2.72e-05	0.0001691	-//-
Unigene1657_All	335.929	131.288	1.1079	1.06e-43	5.41e-42	sp|P50249|SAHH_PHASS Adenosylhomocysteinase OS=Phalaenopsis sp. GN=SAHH PE=2 SV=1//0
Unigene5588_All	262.91	102.756	1.1078	1.23e-14	2.03e-13	-//-
Unigene7255_All	30.1982	11.8278	1.1047	0.00010706	0.00060203	sp|Q9Y6D5|BIG2_HUMAN Brefeldin A-inhibited guanine nucleotide-exchange protein 2 OS=Homo sapiens GN=ARFGEF2 PE=1 SV=3//1.61481e-31
Unigene10016_All	92.2232	36.1262	1.1045	4.85e-09	4.89e-08	sp|A8FK82|SURE_CAMJ8 5&apos;-nucleotidase SurE OS=Campylobacter jejuni subsp. jejuni serotype O:6 (strain 81116 / NCTC 11828) GN=surE PE=3 SV=1//1.0707e-31
Unigene11637_All	62.8937	24.6669	1.1028	3.19e-07	2.61e-06	sp|C6TBN2|AKR1_SOYBN Probable aldo-keto reductase 1 OS=Glycine max GN=AKR1 PE=2 SV=1//2.65376e-142
Unigene13312_All	79.784	31.3369	1.1007	1.74e-06	1.3e-05	sp|Q9LPR8|SCL3_ARATH Scarecrow-like protein 3 OS=Arabidopsis thaliana GN=SCL3 PE=2 SV=1//3.44308e-61
Unigene10810_All	231.087	90.813	1.0999	5.3e-11	6.48e-10	-//-
Unigene5537_All	53.4904	21.0421	1.0985	3.65e-05	0.00022223	sp|Q9LH50|RAA4D_ARATH Ras-related protein RABA4d OS=Arabidopsis thaliana GN=RABA4D PE=1 SV=1//4.60286e-120
Unigene5311_All	61.6225	24.2509	1.0979	1.77e-11	2.26e-10	sp|O65717|CNGC1_ARATH Cyclic nucleotide-gated ion channel 1 OS=Arabidopsis thaliana GN=CNGC1 PE=1 SV=1//0
Unigene3159_All	68.7969	27.0906	1.097	3.66e-14	5.77e-13	sp|Q9C7G1|PUB45_ARATH U-box domain-containing protein 45 OS=Arabidopsis thaliana GN=PUB45 PE=1 SV=1//0
Unigene16756_All	72.4013	28.5577	1.0946	0.00075206	0.0035359	sp|Q1ECE0|VAP41_ARATH Vesicle-associated protein 4-1 OS=Arabidopsis thaliana GN=PVA41 PE=2 SV=1//2.37867e-49
Unigene12929_All	31.2665	12.3405	1.0937	0.00024462	0.00128	sp|Q9LF80|GT3_ARATH Putative glycosyltransferase 3 OS=Arabidopsis thaliana GN=GT3 PE=2 SV=1//0
Unigene7441_All	119.062	46.9969	1.0935	1.62e-11	2.07e-10	sp|Q6TUG0|DJB11_RAT DnaJ homolog subfamily B member 11 OS=Rattus norvegicus GN=Dnajb11 PE=2 SV=1//1.36179e-97
Unigene7469_All	75.0724	29.696	1.0905	1.64e-07	1.41e-06	sp|A7QEU4|PER5_VITVI Peroxidase 5 OS=Vitis vinifera GN=GSVIVT00037159001 PE=1 SV=2//1.26329e-100
Unigene130_All	67.8143	26.8456	1.0894	7.18e-07	5.63e-06	sp|Q69NG5|6PGL4_ORYSJ Probable 6-phosphogluconolactonase 4, chloroplastic OS=Oryza sativa subsp. japonica GN=Os09g0529100 PE=2 SV=2//1.06055e-117
Unigene14264_All	242.38	96.0383	1.088	2.17e-27	7.13e-26	sp|Q9SR86|AGT23_ARATH Alanine--glyoxylate aminotransferase 2 homolog 3, mitochondrial OS=Arabidopsis thaliana GN=At3g08860 PE=2 SV=1//0
Unigene268_All	104.059	41.259	1.0871	1.56e-05	0.00010068	sp|Q9FHD7|Y5126_ARATH Probable serine/threonine-protein kinase At5g41260 OS=Arabidopsis thaliana GN=At5g41260 PE=1 SV=1//2.56817e-34
Unigene11068_All	49.3956	19.5963	1.0863	5.58e-07	4.44e-06	sp|Q9ZQR4|Y2452_ARATH DUF21 domain-containing protein At2g14520 OS=Arabidopsis thaliana GN=CBSDUF3 PE=2 SV=2//2.65552e-133
Unigene5746_All	136.321	54.0836	1.0862	1.04e-18	2.21e-17	sp|Q9LMX4|PPA1_ARATH Probable inactive purple acid phosphatase 1 OS=Arabidopsis thaliana GN=PAP1 PE=1 SV=1//0
Unigene10085_All	141.099	55.9804	1.0862	7.06e-08	6.29e-07	sp|Q9XED8|ARFI_ARATH Auxin response factor 9 OS=Arabidopsis thaliana GN=ARF9 PE=2 SV=1//1.02235e-42
Unigene11115_All	44.3658	17.6331	1.0836	5.42e-07	4.33e-06	sp|Q7XPJ0|KCBP_ORYSJ Kinesin-like calmodulin-binding protein homolog OS=Oryza sativa subsp. japonica GN=Os04g0666900 PE=2 SV=1//0
Unigene11792_All	91.5781	36.4511	1.0815	2.6e-05	0.0001616	-//-
Unigene10488_All	635.59	253.234	1.0801	2.84e-20	6.51e-19	sp|Q680P8|RS29_ARATH 40S ribosomal protein S29 OS=Arabidopsis thaliana GN=RPS29A PE=2 SV=2//5.39643e-34
Unigene11805_All	76.9724	30.686	1.0792	4.45e-05	0.00026778	-//-
Unigene16281_All	40.899	16.3156	1.0783	0.00015238	0.00083123	sp|Q9C8W3|FUT13_ARATH Alpha-(1,4)-fucosyltransferase OS=Arabidopsis thaliana GN=FUT13 PE=2 SV=2//4.00307e-180
Unigene16698_All	108.915	43.4808	1.0772	3.78e-05	0.00022952	sp|Q9LRI7|OSR8_ORYSJ Hydrophobic protein OSR8 OS=Oryza sativa subsp. japonica GN=OSR8 PE=3 SV=1//8.45585e-27
Unigene11841_All	263.234	105.286	1.0745	4.44e-52	2.69e-50	sp|Q10MJ1|CGEP_ORYSJ Probable glutamyl endopeptidase, chloroplastic OS=Oryza sativa subsp. japonica GN=GEP PE=2 SV=1//0
Unigene4223_All	40.7511	16.303	1.0742	3.18e-05	0.00019567	-//-
Unigene11970_All	116.258	46.524	1.0737	7.09e-08	6.31e-07	-//-
Unigene12798_All	165.151	66.1508	1.0724	1.09e-32	4.35e-31	sp|Q69V23|CESA3_ORYSJ Probable cellulose synthase A catalytic subunit 3 [UDP-forming] OS=Oryza sativa subsp. japonica GN=CESA3 PE=2 SV=1//0
Unigene11565_All	492.606	197.388	1.0719	2.57e-30	9.45e-29	sp|P12783|PGKY_WHEAT Phosphoglycerate kinase, cytosolic OS=Triticum aestivum PE=2 SV=1//5.22925e-104
Unigene3212_All	29.6517	11.8877	1.0711	0.00027061	0.0014029	sp|Q8VYF4|GATL7_ARATH Probable galacturonosyltransferase-like 7 OS=Arabidopsis thaliana GN=GATL7 PE=2 SV=1//0
Unigene1600_All	62.5604	25.0898	1.0706	0.00031488	0.0016111	sp|P35493|PMGI_RICCO 2,3-bisphosphoglycerate-independent phosphoglycerate mutase OS=Ricinus communis PE=1 SV=2//7.44824e-129
Unigene5369_All	1597.06	640.493	1.0706	2.71e-86	2.49e-84	sp|P25862|TBB1_AVESA Tubulin beta-1 chain (Fragment) OS=Avena sativa GN=TUBB1 PE=2 SV=1//1.39053e-158
Unigene242_All	615.286	246.813	1.0703	2.57e-17	5.09e-16	-//-
Unigene3152_All	23.1322	9.28309	1.0697	4.06e-05	0.00024553	sp|Q2QMX9|ACA1_ORYSJ Calcium-transporting ATPase 1, plasma membrane-type OS=Oryza sativa subsp. japonica GN=Os12g0586600 PE=2 SV=1//0
Unigene13980_All	126.215	50.6966	1.0684	8.88e-20	1.99e-18	sp|Q8RWU5|FBL3_ARATH F-box/LRR-repeat protein 3 OS=Arabidopsis thaliana GN=FBL3 PE=2 SV=1//5.71266e-134
Unigene4282_All	51.6427	20.7574	1.0674	2.23e-09	2.35e-08	-//-
Unigene11556_All	21.6958	8.7299	1.0658	0.00072011	0.0034055	-//-
Unigene11186_All	107.265	43.2853	1.0617	1.16e-15	2.06e-14	sp|Q41141|PFPB_RICCO Pyrophosphate--fructose 6-phosphate 1-phosphotransferase subunit beta OS=Ricinus communis GN=PFP-BETA PE=3 SV=1//0
Unigene8266_All	43.399	17.557	1.0581	0.0002707	0.0014029	sp|Q9SXV6|CAS1_GLYGL Cycloartenol synthase OS=Glycyrrhiza glabra GN=GgCAS1 PE=1 SV=1//0
Unigene10481_All	155.69	63.1967	1.0532	1.35e-05	8.79e-05	sp|Q9XIA7|TOM6_ARATH Mitochondrial import receptor subunit TOM6 homolog OS=Arabidopsis thaliana GN=TOM6 PE=1 SV=1//1.22252e-07
Unigene10564_All	41.0039	16.6471	1.0529	1.4e-07	1.21e-06	-//-
Unigene2625_All	26.7299	10.8588	1.052	5.68e-05	0.00033493	-//-
Unigene4200_All	21.5374	8.75559	1.051	0.00015594	0.00084859	-//-
Unigene7135_All	164.836	67.026	1.0507	7.91e-21	1.87e-19	sp|Q39085|DIM_ARATH Delta(24)-sterol reductase OS=Arabidopsis thaliana GN=DIM PE=1 SV=2//0
Unigene7565_All	146.284	59.6156	1.0475	1.09e-12	1.51e-11	sp|Q9SUP6|WRK53_ARATH Probable WRKY transcription factor 53 OS=Arabidopsis thaliana GN=WRKY53 PE=1 SV=1//1.25975e-32
Unigene14820_All	77.3219	31.5389	1.0462	5.12e-11	6.28e-10	sp|Q54R62|UCKC_DICDI Uridine-cytidine kinase C OS=Dictyostelium discoideum GN=udkC PE=3 SV=1//3.23515e-126
Unigene4763_All	47.0959	19.2483	1.0433	7.13e-05	0.00041355	sp|Q9JKL7|SREK1_RAT Splicing regulatory glutamine/lysine-rich protein 1 OS=Rattus norvegicus GN=Srek1 PE=1 SV=1//7.45831e-08
Unigene7397_All	74.6034	30.4925	1.0432	1.29e-06	9.84e-06	sp|Q68Y52|RAC2_ORYSJ Rac-like GTP-binding protein 2 OS=Oryza sativa subsp. japonica GN=RAC2 PE=2 SV=1//4.50673e-118
Unigene13321_All	125.339	51.2833	1.0417	1.37e-08	1.32e-07	sp|P27788|FER3_MAIZE Ferredoxin-3, chloroplastic OS=Zea mays GN=FDX3 PE=2 SV=1//1.02344e-55
Unigene5692_All	518.032	212.149	1.0404	1.78e-13	2.62e-12	-//-
Unigene4443_All	67.8377	27.7961	1.0397	1.8e-05	0.00011518	sp|P49727|UCRI_MAIZE Cytochrome b-c1 complex subunit Rieske, mitochondrial OS=Zea mays PE=2 SV=1//3.2426e-137
Unigene156_All	67.7518	27.7744	1.039	1.02e-08	9.93e-08	sp|Q9SK74|C3H21_ARATH Zinc finger CCCH domain-containing protein 21 OS=Arabidopsis thaliana GN=At2g20280 PE=2 SV=1//1.02867e-160
Unigene15860_All	256.415	105.403	1.035	6.76e-32	2.65e-30	sp|Q42806|KPYC_SOYBN Pyruvate kinase, cytosolic isozyme OS=Glycine max PE=2 SV=1//8.21327e-125
Unigene5716_All	9.69442	3.9856	1.0348	0.00096361	0.004431	-//-
Unigene6547_All	360.758	148.438	1.0336	1.48e-20	3.47e-19	sp|Q84MM2|METK_LITCN S-adenosylmethionine synthase OS=Litchi chinensis GN=SAMS PE=2 SV=1//1.49381e-101
Unigene9952_All	45.6796	18.8145	1.0322	6.33e-07	5e-06	sp|Q9SZ83|Y4967_ARATH Uncharacterized oxidoreductase At4g09670 OS=Arabidopsis thaliana GN=At4g09670 PE=1 SV=1//6.97165e-115
Unigene9867_All	16.409	6.76442	1.0309	0.00036064	0.0018108	sp|Q8GXZ3|Y5102_ARATH Serine/threonine-protein kinase At5g01020 OS=Arabidopsis thaliana GN=At5g01020 PE=1 SV=1//0
Unigene16243_All	309.887	127.997	1.0281	2.01e-17	4.02e-16	sp|Q40089|ATP4_IPOBA ATP synthase subunit delta&apos;, mitochondrial OS=Ipomoea batatas PE=1 SV=1//8.55072e-99
Unigene12318_All	42.373	17.504	1.0279	2.24e-09	2.36e-08	sp|O49545|BAME1_ARATH Leucine-rich repeat receptor-like serine/threonine-protein kinase BAM1 OS=Arabidopsis thaliana GN=BAM1 PE=1 SV=1//0
Unigene14324_All	308.97	127.873	1.0252	2.13e-16	3.97e-15	sp|P72745|Y1101_SYNY3 Universal stress protein Slr1101 OS=Synechocystis sp. (strain PCC 6803 / Kazusa) GN=slr1101 PE=3 SV=1//1.63333e-07
Unigene14857_All	50.6423	20.9645	1.0248	1.5e-05	9.68e-05	sp|Q9LHE5|TO401_ARATH Mitochondrial import receptor subunit TOM40 homolog 1 OS=Arabidopsis thaliana GN=TOM40-1 PE=1 SV=3//5.57597e-150
Unigene14723_All	225.148	93.261	1.024	2.85e-20	6.51e-19	sp|Q69TH8|OPR4_ORYSJ Putative 12-oxophytodienoate reductase 4 OS=Oryza sativa subsp. japonica GN=OPR4 PE=2 SV=1//0
Unigene1478_All	54.8374	22.7216	1.0236	2.7e-06	1.96e-05	-//-
Unigene1581_All	95.9266	39.798	1.0217	1.97e-05	0.00012541	sp|Q56XJ7|Y4276_ARATH Uncharacterized protein At4g22758 OS=Arabidopsis thaliana GN=At4g22758 PE=2 SV=1//1.32408e-09
Unigene5901_All	40.7802	16.9217	1.0214	6.74e-05	0.0003931	sp|O22714|PPR86_ARATH Pentatricopeptide repeat-containing protein At1g60770 OS=Arabidopsis thaliana GN=At1g60770 PE=2 SV=1//0
Unigene15943_All	75.6665	31.4171	1.0206	2.16e-07	1.82e-06	sp|P70948|YITV_BACSU Putative esterase yitV OS=Bacillus subtilis (strain 168) GN=yitV PE=4 SV=2//6.04437e-11
Unigene15110_All	78.2077	32.4863	1.0199	0.00014109	0.00077487	-//-
Unigene5836_All	81.5815	33.9149	1.0188	0.00029245	0.0015032	sp|Q8L7Z0|CNG17_ARATH Probable cyclic nucleotide-gated ion channel 17 OS=Arabidopsis thaliana GN=CNGC17 PE=2 SV=1//1.40552e-22
Unigene9130_All	372.576	155.059	1.0172	1.32e-18	2.79e-17	-//-
Unigene8327_All	56.3829	23.4711	1.0168	0.00014772	0.00080893	sp|Q9X0Y1|P1254_THEMA Phosphorylated carbohydrates phosphatase TM_1254 OS=Thermotoga maritima (strain ATCC 43589 / MSB8 / DSM 3109 / JCM 10099) GN=TM_1254 PE=1 SV=1//1.98892e-19
Unigene4507_All	25.7349	10.7387	1.0134	0.00093357	0.0043069	sp|Q3EAQ5|PTR36_ARATH Probable peptide/nitrate transporter At3g43790 OS=Arabidopsis thaliana GN=ZIFL2 PE=2 SV=2//1.48319e-175
Unigene14458_All	46.2778	19.3317	1.0118	3.5e-13	5.06e-12	sp|O24367|TUR2_SPIPO Pleiotropic drug resistance protein TUR2 OS=Spirodela polyrrhiza GN=TUR2 PE=1 SV=1//0
Unigene5759_All	70.6572	29.5156	1.0118	6.82e-09	6.74e-08	-//-
Unigene10671_All	115.516	48.2624	1.0116	1.86e-05	0.00011895	-//-
Unigene1530_All	64.4227	26.9604	1.0092	5.41e-05	0.0003202	sp|Q92564|DCNL4_HUMAN DCN1-like protein 4 OS=Homo sapiens GN=DCUN1D4 PE=1 SV=2//1.35778e-35
Unigene14656_All	339.644	142.155	1.009	1.09e-15	1.95e-14	-//-
Unigene3774_All	57.7833	24.1913	1.0086	2.63e-09	2.76e-08	-//-
Unigene16648_All	76.7329	32.1564	1.0072	5.76e-05	0.00033923	sp|Q8L7Z0|CNG17_ARATH Probable cyclic nucleotide-gated ion channel 17 OS=Arabidopsis thaliana GN=CNGC17 PE=2 SV=1//3.10763e-147
Unigene14342_All	68.9963	28.9352	1.0062	5.27e-07	4.21e-06	sp|Q9SFC6|GDIR_ARATH Rho GDP-dissociation inhibitor 1 OS=Arabidopsis thaliana GN=GDI1 PE=1 SV=1//1.23446e-75
Unigene8307_All	118.511	49.7365	1.0051	2.47e-06	1.8e-05	-//-
Unigene5108_All	234.903	98.6275	1.0045	8.82e-17	1.7e-15	sp|Q9QYL8|LYPA2_RAT Acyl-protein thioesterase 2 OS=Rattus norvegicus GN=Lypla2 PE=1 SV=1//1.72614e-30
Unigene2165_All	16.3871	6.88545	1.0034	0.00070098	0.0033206	sp|C0LGS3|Y4372_ARATH Probable LRR receptor-like serine/threonine-protein kinase At4g37250 OS=Arabidopsis thaliana GN=At4g37250 PE=2 SV=1//1.65525e-179
Unigene1585_All	137.96	58.0036	1.0025	3.69e-07	3e-06	sp|Q3ZCG8|EMC6_BOVIN ER membrane protein complex subunit 6 OS=Bos taurus GN=EMC6 PE=3 SV=1//1.31802e-18
Unigene14159_All	63.053	26.5269	1.0016	3.37e-08	3.11e-07	sp|Q8VXV4|DNJ16_ARATH Chaperone protein dnaJ 16 OS=Arabidopsis thaliana GN=ATJ16 PE=2 SV=1//6.84293e-162
Unigene14441_All	94.6926	39.8612	1.0007	1.76e-09	1.88e-08	sp|Q9SRE4|UGAL2_ARATH UDP-galactose transporter 2 OS=Arabidopsis thaliana GN=UDP-GALT2 PE=2 SV=1//5.09418e-90
Unigene9221_All	70.8548	119.642	-1.0033	2.43e-08	2.28e-07	sp|Q84RR2|ARI2_ARATH Probable E3 ubiquitin-protein ligase ARI2 OS=Arabidopsis thaliana GN=ARI2 PE=2 SV=1//0
Unigene7547_All	194.984	330.339	-1.0081	9.02e-12	1.18e-10	sp|Q7Y0B9|SAPK8_ORYSJ Serine/threonine-protein kinase SAPK8 OS=Oryza sativa subsp. japonica GN=SAPK8 PE=2 SV=1//0
Unigene10479_All	206.79	351.453	-1.0127	2.12e-18	4.43e-17	sp|Q55DL0|DPYS_DICDI Dihydropyrimidinase OS=Dictyostelium discoideum GN=pyd2 PE=1 SV=1//4.41652e-149
Unigene864_All	83.4595	141.949	-1.0138	4.95e-10	5.58e-09	sp|F4K460|MED17_ARATH Mediator of RNA polymerase II transcription subunit 17 OS=Arabidopsis thaliana GN=MED17 PE=1 SV=1//0
Unigene12885_All	69.8121	118.765	-1.0141	1.46e-05	9.45e-05	sp|Q9ZQ96|U73C3_ARATH UDP-glycosyltransferase 73C3 OS=Arabidopsis thaliana GN=UGT73C3 PE=2 SV=1//5.24669e-87
Unigene7514_All	200.228	341.395	-1.0173	9.88e-17	1.9e-15	sp|P48418|C75A1_PETHY Flavonoid 3&apos;,5&apos;-hydroxylase 1 OS=Petunia hybrida GN=CYP75A1 PE=2 SV=1//1.48435e-173
Unigene14345_All	191.68	327.236	-1.0192	6.69e-12	8.86e-11	sp|B9MDJ8|DNAJ_ACIET Chaperone protein DnaJ OS=Acidovorax ebreus (strain TPSY) GN=dnaJ PE=3 SV=1//2.0369e-13
Unigene16315_All	49.831	85.1215	-1.02	0.00042121	0.0020862	sp|Q940D0|ARR1_ARATH Two-component response regulator ARR1 OS=Arabidopsis thaliana GN=ARR1 PE=1 SV=2//1.23464e-07
Unigene4370_All	173.425	296.515	-1.0213	2.79e-08	2.6e-07	sp|P93788|REMO_SOLTU Remorin OS=Solanum tuberosum PE=1 SV=1//1.07836e-38
Unigene8337_All	188.885	323.721	-1.0248	2.02e-20	4.67e-19	sp|Q8BID8|FXL14_MOUSE F-box/LRR-repeat protein 14 OS=Mus musculus GN=Fbxl14 PE=2 SV=1//4.82555e-12
Unigene2447_All	102.808	176.743	-1.0293	2.1e-09	2.22e-08	sp|Q9SJE2|FATB_ARATH Palmitoyl-acyl carrier protein thioesterase, chloroplastic OS=Arabidopsis thaliana GN=FATB PE=1 SV=1//5.78348e-172
Unigene4393_All	1586.99	2734.82	-1.0327	4.09e-69	3.21e-67	sp|Q5PPV4|CHAC2_XENLA Cation transport regulator-like protein 2 OS=Xenopus laevis GN=chac2 PE=2 SV=1//1.6738e-31
Unigene8876_All	45.3842	78.2267	-1.033	0.0003353	0.0017002	sp|O82199|C3H20_ARATH Zinc finger CCCH domain-containing protein 20 OS=Arabidopsis thaliana GN=At2g19810 PE=2 SV=1//5.19551e-112
Unigene14222_All	28951.2	49905.5	-1.0331	0	0	sp|P30617|LEC_GALNI Mannose-specific lectin OS=Galanthus nivalis PE=1 SV=1//5.03622e-39
Unigene5425_All	1041.3	1795.38	-1.0334	9.07e-86	8.26e-84	sp|Q9M354|AGD6_ARATH Probable ADP-ribosylation factor GTPase-activating protein AGD6 OS=Arabidopsis thaliana GN=AGD6 PE=1 SV=1//9.88162e-148
Unigene7157_All	67.6222	116.627	-1.0339	0.00072917	0.0034422	sp|Q39162|TGA4_ARATH Transcription factor TGA4 OS=Arabidopsis thaliana GN=TGA4 PE=1 SV=2//3.04966e-94
Unigene14575_All	88.9827	153.996	-1.0388	9.7e-07	7.49e-06	sp|Q84JL3|SINA3_ARATH E3 ubiquitin-protein ligase SINAT3 OS=Arabidopsis thaliana GN=SINAT3 PE=2 SV=1//0
Unigene2740_All	25.5562	44.229	-1.0389	0.00018321	0.00098796	sp|Q42699|METE_CATRO 5-methyltetrahydropteroyltriglutamate--homocysteine methyltransferase OS=Catharanthus roseus GN=METE PE=2 SV=1//0
Unigene12994_All	2113.21	3672.33	-1.0448	7.71e-112	9.9e-110	sp|P50156|TIP11_ORYSJ Probable aquaporin TIP1-1 OS=Oryza sativa subsp. japonica GN=TIP1-1 PE=2 SV=1//5.39895e-130
Unigene10186_All	119.162	207.252	-1.046	2.13e-11	2.69e-10	sp|Q9FY06|PPF1_PEA Inner membrane protein PPF-1, chloroplastic OS=Pisum sativum GN=PPF-1 PE=2 SV=2//0
Unigene3248_All	44.068	76.6719	-1.0465	0.00052237	0.0025406	sp|Q7ZVZ7|F108C_DANRE Abhydrolase domain-containing protein FAM108C1 OS=Danio rerio GN=fam108c1 PE=2 SV=1//8.07512e-65
Unigene6311_All	130.612	227.375	-1.0473	2.51e-15	4.34e-14	sp|P0C587|HEM1_ORYSJ Glutamyl-tRNA reductase, chloroplastic OS=Oryza sativa subsp. japonica GN=Os10g0502400 PE=2 SV=1//0
Unigene5709_All	40.9535	71.4057	-1.0496	1.06e-13	1.59e-12	sp|P34756|FAB1_YEAST 1-phosphatidylinositol 3-phosphate 5-kinase FAB1 OS=Saccharomyces cerevisiae (strain ATCC 204508 / S288c) GN=FAB1 PE=1 SV=3//5.3612e-09
Unigene6076_All	17.9518	31.318	-1.0504	0.00040675	0.0020191	sp|Q9SA76|PPR64_ARATH Pentatricopeptide repeat-containing protein At1g30610, chloroplastic OS=Arabidopsis thaliana GN=EMB2279 PE=2 SV=1//0
Unigene10125_All	1534.8	2684.71	-1.0543	1.21e-115	1.62e-113	sp|P53492|ACT7_ARATH Actin-7 OS=Arabidopsis thaliana GN=ACT7 PE=1 SV=1//0
Unigene11987_All	22.5642	39.6367	-1.0603	0.00011583	0.00064654	sp|Q4L846|URTF_STAHJ Probable uridylyltransferase SH0870 OS=Staphylococcus haemolyticus (strain JCSC1435) GN=SH0870 PE=3 SV=1//1.02958e-08
Unigene5021_All	42.1986	74.6816	-1.0711	2.2e-05	0.00013922	sp|A2AJL3|FGGY_MOUSE FGGY carbohydrate kinase domain-containing protein OS=Mus musculus GN=Fggy PE=2 SV=1//1.95204e-177
Unigene13286_All	79.8866	141.422	-1.0715	3.41e-05	0.0002081	-//-
Unigene15517_All	21.9961	39.0015	-1.0738	0.00024333	0.0012739	sp|Q9SVP7|PP307_ARATH Pentatricopeptide repeat-containing protein At4g13650 OS=Arabidopsis thaliana GN=PCMP-H42 PE=2 SV=2//1.85181e-36
Unigene5712_All	50.3828	89.344	-1.074	0.00087661	0.0040657	-//-
Unigene13653_All	58.3592	103.714	-1.0771	2.79e-05	0.00017292	sp|Q9SYM2|STHY_ARATH Probable salt tolerance-like protein At1g78600 OS=Arabidopsis thaliana GN=At1g78600 PE=1 SV=2//2.46363e-79
Unigene8085_All	112.251	199.527	-1.0774	3.12e-16	5.75e-15	sp|Q9CAJ0|P2C16_ARATH Protein phosphatase 2C 16 OS=Arabidopsis thaliana GN=HAB1 PE=1 SV=1//4.89865e-150
Unigene11913_All	53.3881	95.119	-1.0808	1.39e-07	1.2e-06	sp|Q93YW0|EXEC1_ARATH Protein EXECUTER 1, chloroplastic OS=Arabidopsis thaliana GN=EX1 PE=1 SV=1//3.04078e-109
Unigene4206_All	248.632	443.299	-1.0818	5.4e-12	7.21e-11	sp|Q9M5J8|PGIP2_ARATH Polygalacturonase inhibitor 2 OS=Arabidopsis thaliana GN=PGIP2 PE=2 SV=2//1.80383e-63
Unigene2810_All	18.2359	32.5412	-1.083	0.00027347	0.0014125	sp|Q9SKK0|EBF1_ARATH EIN3-binding F-box protein 1 OS=Arabidopsis thaliana GN=EBF1 PE=1 SV=1//8.07104e-172
Unigene5127_All	123.754	221.133	-1.085	7.9e-05	0.00045414	-//-
Unigene12467_All	237.047	424.892	-1.0895	0.00025185	0.0013148	-//-
Unigene12966_All	65.2115	117.066	-1.0917	0.00038992	0.0019492	sp|Q8VCE1|DJC28_MOUSE DnaJ homolog subfamily C member 28 OS=Mus musculus GN=Dnajc28 PE=2 SV=2//2.54838e-15
Unigene2438_All	83.5138	150.003	-1.0925	8.43e-07	6.55e-06	-//-
Unigene5292_All	3387.92	6089.26	-1.0934	1.75e-198	4.49e-196	sp|P49310|GRP1_SINAL Glycine-rich RNA-binding protein GRP1A OS=Sinapis alba PE=2 SV=1//1.29125e-37
Unigene13934_All	15.1243	27.2327	-1.096	0.0003754	0.0018808	sp|Q3USH5|SFSWA_MOUSE Splicing factor, suppressor of white-apricot homolog OS=Mus musculus GN=Sfswap PE=1 SV=2//4.01602e-12
Unigene8535_All	59.3861	107.509	-1.1038	3.77e-09	3.87e-08	sp|Q9CAD0|EGL1_ARATH Transcription factor EGL1 OS=Arabidopsis thaliana GN=BHLH2 PE=1 SV=1//5.90322e-122
Unigene3668_All	37.2181	67.4667	-1.1057	5.97e-10	6.62e-09	sp|P92979|APR1_ARATH 5&apos;-adenylylsulfate reductase 1, chloroplastic OS=Arabidopsis thaliana GN=APR1 PE=1 SV=2//0
Unigene15797_All	1517.71	2751.87	-1.1061	1.59e-32	6.34e-31	sp|P0CH33|UBQ11_ARATH Polyubiquitin 11 OS=Arabidopsis thaliana GN=UBQ11 PE=1 SV=1//7.42848e-59
Unigene9761_All	46.3364	84.5575	-1.1153	5.09e-14	7.85e-13	sp|Q9LZJ5|AB14C_ARATH ABC transporter C family member 14 OS=Arabidopsis thaliana GN=ABCC14 PE=1 SV=1//0
Unigene10097_All	63.3946	115.915	-1.1182	1e-06	7.71e-06	-//-
Unigene1768_All	41.2313	75.3943	-1.1183	0.00048039	0.0023556	sp|Q5ZJ73|CREG1_CHICK Protein CREG1 OS=Gallus gallus GN=CREG1 PE=2 SV=1//4.6878e-36
Unigene16173_All	15.7826	28.8667	-1.1186	5.62e-05	0.00033209	sp|Q9SYX2|SPA1_ARATH Protein SUPPRESSOR OF PHYA-105 1 OS=Arabidopsis thaliana GN=SPA1 PE=1 SV=1//0
Unigene12172_All	66.4386	121.743	-1.1213	3.15e-06	2.26e-05	sp|Q6IV57|RN141_RAT RING finger protein 141 OS=Rattus norvegicus GN=Rnf141 PE=2 SV=1//1.13652e-08
Unigene4032_All	363.644	668.393	-1.1257	1.84e-18	3.86e-17	-//-
Unigene11206_All	27.1276	49.9964	-1.1296	1.67e-06	1.25e-05	sp|O80970|NPY2_ARATH BTB/POZ domain-containing protein NPY2 OS=Arabidopsis thaliana GN=NPY2 PE=2 SV=1//0
Unigene10383_All	245.271	452.185	-1.1301	3.41e-21	8.18e-20	sp|Q01085|TIAR_HUMAN Nucleolysin TIAR OS=Homo sapiens GN=TIAL1 PE=1 SV=1//4.25147e-13
Unigene7050_All	112.681	207.902	-1.1312	9.2e-24	2.5e-22	-//-
Unigene16284_All	33.316	61.5013	-1.1319	3.24e-05	0.00019917	sp|B9SQR9|GATB_RICCO Glutamyl-tRNA(Gln) amidotransferase subunit B, chloroplastic/mitochondrial OS=Ricinus communis GN=GATB PE=3 SV=1//0
Unigene113_All	65.84	121.726	-1.1341	8.28e-05	0.00047458	sp|Q0WMN5|Y3913_ARATH Uncharacterized protein At3g49140 OS=Arabidopsis thaliana GN=At3g49140 PE=1 SV=2//2.02766e-58
Unigene11878_All	44.4638	82.7109	-1.143	1.23e-06	9.4e-06	sp|A2YGR5|SPL12_ORYSI Squamosa promoter-binding-like protein 12 OS=Oryza sativa subsp. indica GN=SPL12 PE=2 SV=1//4.60054e-92
Unigene14225_All	29.6436	55.266	-1.1462	6.71e-06	4.57e-05	sp|Q0DVX2|RH50_ORYSJ DEAD-box ATP-dependent RNA helicase 50 OS=Oryza sativa subsp. japonica GN=Os03g0108600 PE=2 SV=2//0
Unigene11165_All	18.072	33.8029	-1.1509	0.00029176	0.0015007	sp|Q9CAG8|FBK28_ARATH F-box/kelch-repeat protein At1g67480 OS=Arabidopsis thaliana GN=At1g67480 PE=2 SV=1//1.79342e-78
Unigene9291_All	3286.24	6161.33	-1.1543	0	0	sp|Q9LHA8|MD37C_ARATH Probable mediator of RNA polymerase II transcription subunit 37c OS=Arabidopsis thaliana GN=MED37C PE=1 SV=1//0
Unigene632_All	23.0882	43.3402	-1.1561	0.00013239	0.00072958	sp|P0C043|PP318_ARATH Putative pentatricopeptide repeat-containing protein At4g17915 OS=Arabidopsis thaliana GN=At4g17915 PE=3 SV=1//7.21001e-07
Unigene10357_All	2501.75	4700.53	-1.1574	0	0	sp|Q0E4K1|CATA1_ORYSJ Catalase isozyme A OS=Oryza sativa subsp. japonica GN=CATA PE=2 SV=1//0
Unigene11356_All	20.826	39.1927	-1.1597	0.00031713	0.001619	sp|O82631|CAPZA_ARATH F-actin-capping protein subunit alpha OS=Arabidopsis thaliana GN=At3g05520 PE=2 SV=2//5.97262e-21
Unigene1744_All	35.3056	66.7155	-1.1657	0.00050851	0.0024806	-//-
Unigene7658_All	44.6385	84.4082	-1.1666	3.25e-07	2.66e-06	sp|P42762|CLPD_ARATH Chaperone protein ClpD, chloroplastic OS=Arabidopsis thaliana GN=CLPD PE=1 SV=1//0
Unigene5954_All	93.2191	176.763	-1.1707	6.31e-09	6.26e-08	sp|Q5ZJX4|RBM38_CHICK RNA-binding protein 38 OS=Gallus gallus GN=RBM38 PE=2 SV=1//5.12229e-30
Unigene11638_All	62.2504	118.121	-1.1717	0.00023311	0.0012238	sp|Q9FUY2|LEUNG_ARATH Transcriptional corepressor LEUNIG OS=Arabidopsis thaliana GN=LUG PE=1 SV=2//2.49812e-14
Unigene1686_All	57.7277	109.94	-1.1769	2.47e-05	0.00015444	sp|O94260|G3BP_SCHPO Putative G3BP-like protein OS=Schizosaccharomyces pombe (strain 972 / ATCC 24843) GN=nxt3 PE=1 SV=1//1.12013e-20
Unigene11884_All	38.979	74.3091	-1.1784	3.73e-09	3.84e-08	sp|Q8S9K3|VAR3_ARATH Zinc finger protein VAR3, chloroplastic OS=Arabidopsis thaliana GN=VAR3 PE=1 SV=2//8.96669e-10
Unigene11201_All	50.3947	96.1148	-1.179	0.00075743	0.0035567	-//-
Unigene8222_All	31.032	59.212	-1.1797	9.25e-06	6.2e-05	-//-
Unigene10003_All	84.1587	160.808	-1.1817	8.8e-06	5.91e-05	sp|O49044|SODC2_MESCR Superoxide dismutase [Cu-Zn] 2 OS=Mesembryanthemum crystallinum GN=SODCC.2 PE=2 SV=1//2.15077e-66
Unigene5054_All	74.697	142.753	-1.1819	5.27e-05	0.00031265	sp|Q9FWS4|RK31_ARATH 50S ribosomal protein L31, chloroplastic OS=Arabidopsis thaliana GN=RPL31 PE=1 SV=1//2.57501e-43
Unigene11907_All	101.852	195.835	-1.1907	1.63e-10	1.91e-09	sp|O80934|Y2766_ARATH Uncharacterized protein At2g37660, chloroplastic OS=Arabidopsis thaliana GN=At2g37660 PE=1 SV=2//6.11327e-148
Unigene2688_All	28.7421	55.3562	-1.1931	0.00010377	0.00058471	sp|Q9FE20|PBS1_ARATH Serine/threonine-protein kinase PBS1 OS=Arabidopsis thaliana GN=PBS1 PE=1 SV=1//0
Unigene4575_All	35.9933	69.3775	-1.1943	0.00022651	0.001193	-//-
Unigene15039_All	183.533	355.101	-1.1997	3.21e-11	4e-10	sp|Q941D3|PAP8_ARATH Probable plastid-lipid-associated protein 8, chloroplastic OS=Arabidopsis thaliana GN=PAP8 PE=2 SV=1//1.19554e-85
Unigene12654_All	115.236	223.824	-1.2053	9.68e-06	6.43e-05	-//-
Unigene1112_All	73.7802	143.355	-1.2058	0.00056521	0.0027254	sp|Q9FXT6|PEX14_ARATH Peroxisomal membrane protein PEX14 OS=Arabidopsis thaliana GN=PEX14 PE=1 SV=2//1.53061e-30
Unigene8388_All	86.5273	168.374	-1.208	4.89e-09	4.92e-08	-//-
Unigene5410_All	24.2374	47.1782	-1.2084	0.0002546	0.0013286	-//-
Unigene14807_All	8.61889	16.8312	-1.2131	0.00016877	0.00091493	sp|Q67YC9|Y4141_ARATH Uncharacterized protein At4g14100 OS=Arabidopsis thaliana GN=At4g14100 PE=2 SV=1//5.72487e-77
Unigene4496_All	29.9394	58.6227	-1.217	1.1e-07	9.6e-07	sp|P74007|SPOT_SYNY3 Probable guanosine-3&apos;,5&apos;-bis(diphosphate) 3&apos;-pyrophosphohydrolase OS=Synechocystis sp. (strain PCC 6803 / Kazusa) GN=spoT PE=3 SV=1//1.00116e-24
Unigene11374_All	2169	4254.05	-1.2194	2.77e-139	4.97e-137	sp|P41568|SUI11_ARATH Protein translation factor SUI1 homolog 1 OS=Arabidopsis thaliana GN=At4g27130 PE=2 SV=2//3.0358e-64
Unigene10852_All	39.648	77.9354	-1.2226	0.00010404	0.00058595	-//-
Unigene5604_All	30.1085	59.2407	-1.224	3.79e-06	2.68e-05	-//-
Unigene7786_All	62.3994	122.789	-1.2241	3.58e-07	2.92e-06	sp|O80361|RK4_TOBAC 50S ribosomal protein L4, chloroplastic OS=Nicotiana tabacum GN=RPL4 PE=2 SV=1//6.72422e-97
Unigene14760_All	7.67142	15.098	-1.2243	0.00082295	0.0038357	sp|Q6ZCX3|FH6_ORYSJ Formin-like protein 6 OS=Oryza sativa subsp. japonica GN=FH6 PE=2 SV=2//9.35264e-159
Unigene10654_All	45.7471	90.2025	-1.227	2.25e-08	2.11e-07	sp|Q6ZK48|SLU7_ORYSJ Pre-mRNA-splicing factor SLU7 OS=Oryza sativa subsp. japonica GN=Os08g0127700 PE=2 SV=1//0
Unigene15075_All	11.7063	23.1843	-1.2334	0.0011019	0.004992	sp|Q9FG77|WRKY2_ARATH Probable WRKY transcription factor 2 OS=Arabidopsis thaliana GN=WRKY2 PE=2 SV=1//2.99774e-127
Unigene753_All	37.7585	74.9207	-1.2361	0.00027662	0.001427	sp|Q08935|ROC1_NICSY 29 kDa ribonucleoprotein A, chloroplastic OS=Nicotiana sylvestris PE=2 SV=1//2.92815e-36
Unigene11910_All	39.388	78.2399	-1.2377	2.26e-07	1.89e-06	sp|Q43793|G6PDC_TOBAC Glucose-6-phosphate 1-dehydrogenase, chloroplastic OS=Nicotiana tabacum PE=2 SV=1//0
Unigene11036_All	51.7701	103.236	-1.2433	1.82e-17	3.67e-16	-//-
Unigene15889_All	40.0935	80.0431	-1.245	0.00019829	0.001063	-//-
Unigene10526_All	19.5968	39.1284	-1.2451	0.00031639	0.0016159	sp|Q9X0Y1|P1254_THEMA Phosphorylated carbohydrates phosphatase TM_1254 OS=Thermotoga maritima (strain ATCC 43589 / MSB8 / DSM 3109 / JCM 10099) GN=TM_1254 PE=1 SV=1//1.42024e-17
Unigene6421_All	22.0521	44.0878	-1.247	4.58e-05	0.00027526	sp|Q94AR8|LEUC_ARATH 3-isopropylmalate dehydratase OS=Arabidopsis thaliana GN=IIL1 PE=2 SV=1//0
Unigene5019_All	2245.11	4500.76	-1.2509	0	0	sp|P42824|DNJH2_ALLPO DnaJ protein homolog 2 OS=Allium porrum GN=LDJ2 PE=2 SV=1//0
Unigene8220_All	19.4883	39.1977	-1.2557	9.99e-05	0.00056444	sp|Q9FLV9|SLAH3_ARATH S-type anion channel SLAH3 OS=Arabidopsis thaliana GN=SLAH3 PE=1 SV=1//0
Unigene3129_All	89.8816	180.836	-1.2561	1.2e-10	1.42e-09	-//-
Unigene11943_All	45.1498	90.841	-1.2562	3.14e-11	3.91e-10	sp|Q9SZ67|WRK19_ARATH Probable WRKY transcription factor 19 OS=Arabidopsis thaliana GN=WRKY19 PE=2 SV=1//5.9319e-49
Unigene16091_All	142.335	286.416	-1.2564	9.81e-14	1.48e-12	sp|O65175|SODCP_ZANAE Superoxide dismutase [Cu-Zn], chloroplastic OS=Zantedeschia aethiopica GN=SODCP PE=2 SV=1//3.98622e-91
Unigene14727_All	49.9883	100.605	-1.2566	6.82e-05	0.00039717	sp|O23049|RK6_ARATH 50S ribosomal protein L6, chloroplastic OS=Arabidopsis thaliana GN=RPL6 PE=1 SV=1//3.50728e-100
Unigene7362_All	114.339	230.348	-1.258	2.02e-16	3.78e-15	-//-
Unigene9147_All	179.047	361.322	-1.2605	1.16e-16	2.21e-15	sp|P93788|REMO_SOLTU Remorin OS=Solanum tuberosum PE=1 SV=1//8.32443e-36
Unigene11387_All	15.1489	30.5757	-1.2607	0.00071175	0.0033674	sp|Q6TBX7|LUT1_ARATH Carotene epsilon-monooxygenase, chloroplastic OS=Arabidopsis thaliana GN=CYP97C1 PE=1 SV=1//0
Unigene5553_All	77.1715	155.769	-1.2608	5.79e-09	5.76e-08	-//-
Unigene6191_All	520.844	1051.42	-1.261	1.16e-105	1.39e-103	sp|P37707|B2_DAUCA B2 protein OS=Daucus carota PE=2 SV=1//1.63093e-81
Unigene15839_All	25.1425	50.7754	-1.2615	4.86e-05	0.00029061	sp|Q17Q32|ENOPH_AEDAE Enolase-phosphatase E1 OS=Aedes aegypti GN=AAEL000109 PE=3 SV=1//2.51207e-09
Unigene10284_All	25.9051	52.3431	-1.2623	0.00084242	0.0039216	sp|P39590|YWBG_BACSU Uncharacterized protein ywbG OS=Bacillus subtilis (strain 168) GN=ywbG PE=3 SV=2//1.37705e-11
Unigene8387_All	764.41	1544.69	-1.2624	7.69e-100	8.96e-98	sp|Q41249|PORA_CUCSA Protochlorophyllide reductase, chloroplastic OS=Cucumis sativus GN=PORA PE=2 SV=1//0
Unigene2259_All	80.3515	162.685	-1.2652	2.71e-11	3.41e-10	sp|O59413|PFPI_PYRHO Intracellular protease 1 OS=Pyrococcus horikoshii (strain ATCC 700860 / DSM 12428 / JCM 9974 / NBRC 100139 / OT-3) GN=pfpI PE=1 SV=1//5.86464e-23
Unigene16185_All	67.9525	137.866	-1.2682	9.87e-08	8.66e-07	sp|P82192|RK5_SPIOL 50S ribosomal protein L5, chloroplastic OS=Spinacia oleracea GN=RPL5 PE=1 SV=2//9.0841e-104
Unigene16150_All	42.8778	87.0621	-1.2694	1.71e-07	1.46e-06	sp|Q56YA5|SGAT_ARATH Serine--glyoxylate aminotransferase OS=Arabidopsis thaliana GN=AGT1 PE=1 SV=2//0
Unigene10124_All	259.857	527.831	-1.2699	4.29e-16	7.8e-15	sp|P56331|IF1A_ONOVI Eukaryotic translation initiation factor 1A OS=Onobrychis viciifolia PE=2 SV=2//5.11928e-64
Unigene12375_All	272.248	554.399	-1.2735	1.94e-17	3.9e-16	sp|P93209|14333_SOLLC 14-3-3 protein 3 OS=Solanum lycopersicum GN=TFT3 PE=2 SV=1//1.01285e-63
Unigene8507_All	138.277	282.149	-1.2764	1.53e-45	8.1e-44	sp|P92973|CCA1_ARATH Protein CCA1 OS=Arabidopsis thaliana GN=CCA1 PE=1 SV=1//4.18409e-43
Unigene8853_All	50.0727	102.219	-1.2771	2.05e-10	2.39e-09	sp|Q9FFE6|AAE5_ARATH Probable acyl-activating enzyme 5, peroxisomal OS=Arabidopsis thaliana GN=AAE5 PE=2 SV=1//0
Unigene2604_All	18.8196	38.5838	-1.2833	0.00035888	0.0018052	sp|Q54GU0|ARSB_DICDI Putative transporter arsB OS=Dictyostelium discoideum GN=arsB PE=2 SV=1//1.90882e-65
Unigene1691_All	37.1865	76.5845	-1.2898	0.00011412	0.00063762	sp|O49741|GATA2_ARATH GATA transcription factor 2 OS=Arabidopsis thaliana GN=GATA2 PE=2 SV=1//9.49893e-37
Unigene7515_All	78.237	161.37	-1.292	8.33e-11	1e-09	sp|Q69LA6|PDX11_ORYSJ Probable pyridoxal biosynthesis protein PDX1.1 OS=Oryza sativa subsp. japonica GN=PDX11 PE=2 SV=1//3.9444e-164
Unigene1422_All	35.8807	74.0109	-1.2921	9.13e-12	1.2e-10	-//-
Unigene1723_All	26.4122	54.6819	-1.2974	0.00049344	0.0024113	sp|Q9H5Z1|DHX35_HUMAN Probable ATP-dependent RNA helicase DHX35 OS=Homo sapiens GN=DHX35 PE=1 SV=2//1.07359e-71
Unigene2614_All	27.9128	57.853	-1.299	7.12e-05	0.00041288	sp|P37707|B2_DAUCA B2 protein OS=Daucus carota PE=2 SV=1//2.71941e-90
Unigene2819_All	43.1812	89.7779	-1.3035	5.51e-09	5.48e-08	sp|Q75KK8|MPK14_ORYSJ Mitogen-activated protein kinase 14 OS=Oryza sativa subsp. japonica GN=MPK14 PE=2 SV=1//0
Unigene4684_All	69.4914	144.831	-1.307	4.06e-14	6.36e-13	sp|Q5W736|CIPKI_ORYSJ CBL-interacting protein kinase 18 OS=Oryza sativa subsp. japonica GN=CIPK18 PE=2 SV=1//0
Unigene2138_All	217.585	453.908	-1.3084	8.47e-14	1.29e-12	-//-
Unigene4254_All	4439.22	9291.27	-1.3131	0	0	sp|O49169|EF1A_MANES Elongation factor 1-alpha OS=Manihot esculenta GN=EF1 PE=3 SV=1//0
Unigene10398_All	55.1992	115.64	-1.3145	2.28e-07	1.91e-06	sp|Q940U6|FLU_ARATH Protein FLUORESCENT IN BLUE LIGHT, chloroplastic OS=Arabidopsis thaliana GN=FLU PE=1 SV=1//5.448e-99
Unigene14828_All	16.1612	33.928	-1.3175	3.06e-05	0.00018872	sp|Q6NLC1|AB2D_ARATH ABC transporter D family member 2, chloroplastic OS=Arabidopsis thaliana GN=ABCC2 PE=1 SV=1//0
Unigene14604_All	78.2755	164.374	-1.3179	1.41e-10	1.67e-09	-//-
Unigene16028_All	70.1115	147.473	-1.3203	2.82e-11	3.53e-10	-//-
Unigene16288_All	236.76	500.059	-1.3262	2.08e-22	5.26e-21	sp|Q6AYL5|SF3B4_RAT Splicing factor 3B subunit 4 OS=Rattus norvegicus GN=Sf3b4 PE=2 SV=1//7.73123e-16
Unigene5700_All	11.8494	25.0451	-1.3273	8.59e-05	0.00049123	sp|Q9FJU9|E1313_ARATH Glucan endo-1,3-beta-glucosidase 13 OS=Arabidopsis thaliana GN=At5g56590 PE=1 SV=1//7.16577e-19
Unigene8990_All	16.0633	34.125	-1.3346	7.54e-05	0.00043515	sp|Q9SIS3|MA656_ARATH 65-kDa microtubule-associated protein 6 OS=Arabidopsis thaliana GN=MAP65-6 PE=1 SV=1//0
Unigene11688_All	19.8157	42.1477	-1.3364	5.95e-06	4.07e-05	-//-
Unigene3968_All	28.3802	60.4523	-1.3385	3.14e-05	0.00019351	-//-
Unigene4181_All	108.8	232.07	-1.3404	4.71e-15	8.03e-14	sp|Q9XI60|LPP2_ARATH Lipid phosphate phosphatase 2 OS=Arabidopsis thaliana GN=LPP2 PE=2 SV=1//6.73735e-148
Unigene15825_All	33.6702	72.403	-1.3521	2.28e-06	1.67e-05	sp|Q9FN48|CAS_ARATH Calcium sensing receptor, chloroplastic OS=Arabidopsis thaliana GN=CAS PE=1 SV=1//3.52428e-148
Unigene804_All	46.1158	99.3179	-1.3543	7.07e-05	0.00041084	sp|P48488|PP1_MEDSV Serine/threonine-protein phosphatase PP1 OS=Medicago sativa subsp. varia GN=PP1 PE=2 SV=1//1.39642e-110
Unigene11063_All	141.798	305.444	-1.3546	5.48e-35	2.33e-33	sp|Q3A097|TOLB_PELCD Protein TolB OS=Pelobacter carbinolicus (strain DSM 2380 / Gra Bd 1) GN=tolB PE=3 SV=1//3.0132e-15
Unigene10744_All	146.733	317.303	-1.3602	9.42e-12	1.23e-10	-//-
Unigene14812_All	41.5396	89.8331	-1.3603	2.5e-19	5.42e-18	sp|Q46888|YGBJ_ECOLI Uncharacterized oxidoreductase ygbJ OS=Escherichia coli (strain K12) GN=ygbJ PE=3 SV=1//5.78487e-22
Unigene13661_All	28.2567	61.2588	-1.3639	0.00011629	0.00064879	sp|Q8LE52|DHAR3_ARATH Glutathione S-transferase DHAR3, chloroplastic OS=Arabidopsis thaliana GN=DHAR3 PE=1 SV=1//7.30874e-112
Unigene4331_All	15.4868	33.6114	-1.3655	0.00026887	0.0013953	sp|Q944R1|PLY15_ARATH Probable pectate lyase 15 OS=Arabidopsis thaliana GN=At4g13710 PE=2 SV=1//1.22869e-74
Unigene4125_All	12.7316	27.7197	-1.37	7.04e-06	4.78e-05	sp|Q2QYY8|PHT1A_ORYSJ Phototropin-1A OS=Oryza sativa subsp. japonica GN=PHOT1A PE=1 SV=2//0
Unigene11553_All	26.8094	58.4181	-1.3712	1.24e-06	9.5e-06	-//-
Unigene2227_All	21.9681	47.9683	-1.3742	4.81e-07	3.87e-06	sp|Q49XT0|RS1_STAS1 30S ribosomal protein S1 OS=Staphylococcus saprophyticus subsp. saprophyticus (strain ATCC 15305 / DSM 20229) GN=rpsA PE=3 SV=1//1.03992e-08
Unigene4404_All	26.9238	58.9234	-1.3775	1.24e-06	9.5e-06	sp|P37107|SR54C_ARATH Signal recognition particle 54 kDa protein, chloroplastic OS=Arabidopsis thaliana GN=FFC PE=1 SV=1//0
Unigene12890_All	84.266	184.794	-1.3804	4.09e-14	6.4e-13	sp|Q66GR3|BH130_ARATH Transcription factor bHLH130 OS=Arabidopsis thaliana GN=BHLH130 PE=1 SV=1//4.46394e-60
Unigene14145_All	10.5779	23.2513	-1.3838	2.84e-05	0.00017606	sp|Q92804|RBP56_HUMAN TATA-binding protein-associated factor 2N OS=Homo sapiens GN=TAF15 PE=1 SV=1//1.69328e-07
Unigene8775_All	56.6631	124.584	-1.3842	2.49e-09	2.62e-08	sp|Q5JKN1|P2C05_ORYSJ Probable protein phosphatase 2C 5 OS=Oryza sativa subsp. japonica GN=Os01g0552300 PE=2 SV=1//2.35811e-149
Unigene14417_All	19.7377	43.4773	-1.3869	6.05e-06	4.13e-05	sp|Q9MB58|F26_ARATH 6-phosphofructo-2-kinase/fructose-2,6-bisphosphatase OS=Arabidopsis thaliana GN=FKFBP PE=1 SV=1//1.15573e-62
Unigene8612_All	14.3749	31.7026	-1.3886	1.86e-12	2.54e-11	sp|P08548|LIN1_NYCCO LINE-1 reverse transcriptase homolog OS=Nycticebus coucang PE=1 SV=1//4.50974e-39
Unigene9354_All	82.8704	182.887	-1.3896	1.11e-05	7.3e-05	-//-
Unigene14851_All	103.372	228.484	-1.3918	4.26e-20	9.67e-19	sp|Q9LJU7|PPA18_ARATH Purple acid phosphatase 18 OS=Arabidopsis thaliana GN=PAP18 PE=2 SV=1//0
Unigene13409_All	96.3756	213.19	-1.3929	6.88e-23	1.79e-21	sp|Q0DKP3|TIR1A_ORYSJ Transport inhibitor response 1-like protein Os05g0150500 OS=Oryza sativa subsp. japonica GN=Os05g0150500 PE=2 SV=2//0
Unigene2176_All	41.2876	91.3401	-1.3931	0.0005187	0.0025249	-//-
Unigene12558_All	161.642	358.61	-1.3972	2.65e-21	6.38e-20	-//-
Unigene12051_All	36.6492	81.5768	-1.4019	4.75e-08	4.3e-07	sp|P54086|TATC_SYNY3 Sec-independent protein translocase protein TatC OS=Synechocystis sp. (strain PCC 6803 / Kazusa) GN=tatC PE=3 SV=1//1.70228e-77
Unigene9254_All	11.5655	25.7723	-1.4035	0.00052752	0.0025623	sp|Q6H601|RH22_ORYSJ DEAD-box ATP-dependent RNA helicase 22 OS=Oryza sativa subsp. japonica GN=Os09g0383400 PE=2 SV=2//0
Unigene13429_All	25.4417	56.8023	-1.4063	0.00015272	0.00083267	sp|D5JBW9|GAO_SAUCO Germacrene A oxidase OS=Saussurea costus PE=1 SV=1//1.26972e-67
Unigene7428_All	19.5556	43.6877	-1.4072	0.00035831	0.0018038	sp|Q9ASX5|Y5520_ARATH Uncharacterized aarF domain-containing protein kinase At5g05200, chloroplastic OS=Arabidopsis thaliana GN=At5g05200 PE=1 SV=1//0
Unigene12659_All	10.9053	24.3711	-1.4077	1.75e-05	0.00011181	sp|B2ZFP3|SMAL1_DANRE SWI/SNF-related matrix-associated actin-dependent regulator of chromatin subfamily A-like protein 1 OS=Danio rerio GN=smarcal1 PE=2 SV=1//4.58422e-68
Unigene10262_All	95.2196	212.947	-1.4087	3.71e-14	5.84e-13	-//-
Unigene4387_All	40.0986	89.738	-1.4097	3.25e-08	2.99e-07	sp|O64511|TLOV1_ARATH Protein TWIN LOV 1 OS=Arabidopsis thaliana GN=TLP1 PE=1 SV=2//1.62327e-126
Unigene2585_All	24.316	54.603	-1.4146	7.23e-05	0.00041864	-//-
Unigene11668_All	22.3232	50.2916	-1.4193	0.00052498	0.002551	-//-
Unigene13158_All	20.1709	45.4753	-1.4204	0.00029714	0.0015238	sp|Q9ZQI8|NLTL2_ARATH Non-specific lipid-transfer protein-like protein At2g13820 OS=Arabidopsis thaliana GN=At2g13820 PE=1 SV=1//9.29802e-06
Unigene15918_All	34.4506	77.727	-1.4214	0.00013678	0.00075192	sp|Q0J3L4|GRS10_ORYSJ Monothiol glutaredoxin-S10 OS=Oryza sativa subsp. japonica GN=GRXS10 PE=2 SV=2//3.62241e-44
Unigene11883_All	144.8	327.097	-1.4232	4.48e-53	2.74e-51	sp|Q7F9I1|CLPC1_ORYSJ Chaperone protein ClpC1, chloroplastic OS=Oryza sativa subsp. japonica GN=CLPC1 PE=2 SV=2//0
Unigene8675_All	36.8895	83.6063	-1.4279	9.85e-07	7.59e-06	-//-
Unigene15881_All	82.6559	187.541	-1.4296	3.78e-09	3.89e-08	sp|P82024|RR21_SPIOL 30S ribosomal protein S21, chloroplastic (Fragment) OS=Spinacia oleracea GN=rps21 PE=1 SV=1//2.40556e-07
Unigene14720_All	123.536	280.384	-1.43	1.64e-14	2.66e-13	sp|Q6H7E4|TRXM1_ORYSJ Thioredoxin M1, chloroplastic OS=Oryza sativa subsp. japonica GN=Os02g0639900 PE=2 SV=1//1.55593e-55
Unigene10169_All	57.9599	132.123	-1.4363	1.41e-11	1.82e-10	sp|Q9X0Y1|P1254_THEMA Phosphorylated carbohydrates phosphatase TM_1254 OS=Thermotoga maritima (strain ATCC 43589 / MSB8 / DSM 3109 / JCM 10099) GN=TM_1254 PE=1 SV=1//1.20434e-08
Unigene10248_All	69.3673	159.151	-1.4456	1.3e-17	2.62e-16	sp|Q5QMT0|BGL01_ORYSJ Beta-glucosidase 1 OS=Oryza sativa subsp. japonica GN=BGLU1 PE=2 SV=1//0
Unigene11635_All	66.0157	151.656	-1.4475	6.72e-12	8.88e-11	sp|Q6Z8B9|P2C12_ORYSJ Probable protein phosphatase 2C 12 OS=Oryza sativa subsp. japonica GN=Os02g0224100 PE=2 SV=1//8.62558e-116
Unigene8002_All	12.795	29.4051	-1.448	0.00053073	0.0025746	sp|Q2QY53|CIPKW_ORYSJ CBL-interacting protein kinase 32 OS=Oryza sativa subsp. japonica GN=CIPK32 PE=2 SV=2//0
Unigene9923_All	29.2729	67.2907	-1.4484	4.3e-06	3.02e-05	sp|Q08935|ROC1_NICSY 29 kDa ribonucleoprotein A, chloroplastic OS=Nicotiana sylvestris PE=2 SV=1//6.98915e-27
Unigene2894_All	275.692	637.568	-1.4571	1.98e-26	6.23e-25	sp|O04616|Y4115_ARATH Uncharacterized protein At4g01150, chloroplastic OS=Arabidopsis thaliana GN=At4g01150 PE=1 SV=1//3.98672e-42
Unigene15882_All	35.7624	82.8837	-1.4602	1.93e-07	1.63e-06	-//-
Unigene10444_All	48.8564	113.833	-1.4678	0.00023242	0.0012207	sp|P46488|MDHG_CUCSA Malate dehydrogenase, glyoxysomal OS=Cucumis sativus GN=MDHG PE=2 SV=1//5.58954e-32
Unigene12945_All	56.5831	132.41	-1.4741	9.62e-08	8.45e-07	sp|Q6QPJ6|PRXQ_POPJC Peroxiredoxin Q, chloroplastic OS=Populus jackii GN=PRXQ PE=1 SV=1//2.14616e-98
Unigene9751_All	48.3132	113.065	-1.4742	4.73e-06	3.3e-05	sp|A3BKF2|LTD_ORYSJ Protein LHCP TRANSLOCATION DEFECT OS=Oryza sativa subsp. japonica GN=LTD PE=2 SV=1//1.23223e-61
Unigene11846_All	42.4973	99.9036	-1.4807	1.05e-12	1.46e-11	-//-
Unigene7446_All	34.3073	80.6606	-1.4809	0.00020807	0.0011051	sp|O82660|P2SAF_ARATH Photosystem II stability/assembly factor HCF136, chloroplastic OS=Arabidopsis thaliana GN=HCF136 PE=1 SV=1//1.98367e-86
Unigene11891_All	91.339	214.781	-1.4811	5.14e-31	1.96e-29	sp|Q42438|CDPK8_ARATH Calcium-dependent protein kinase 8 OS=Arabidopsis thaliana GN=CPK8 PE=1 SV=1//0
Unigene1948_All	21.459	50.4695	-1.4814	1.5e-06	1.13e-05	sp|Q70G58|NTRC_ORYSJ Thioredoxin reductase NTRC OS=Oryza sativa subsp. japonica GN=Os07g0657900 PE=1 SV=2//0
Unigene2471_All	19.3111	45.436	-1.482	2.34e-05	0.00014697	sp|Q7XTG7|HCAR_ORYSJ 7-hydroxymethyl chlorophyll a reductase, chloroplastic OS=Oryza sativa subsp. japonica GN=HCAR PE=3 SV=2//0
Unigene1338_All	11.4356	26.9549	-1.4846	1.16e-06	8.88e-06	-//-
Unigene5660_All	22.1856	52.2982	-1.4847	6.42e-09	6.37e-08	sp|Q39202|RLK1_ARATH G-type lectin S-receptor-like serine/threonine-protein kinase RLK1 OS=Arabidopsis thaliana GN=RLK1 PE=2 SV=2//1.15722e-71
Unigene3749_All	63.8404	150.499	-1.4848	3.8e-15	6.51e-14	sp|O64517|MCA4_ARATH Metacaspase-4 OS=Arabidopsis thaliana GN=AMC4 PE=1 SV=1//2.60362e-160
Unigene10997_All	46.7708	110.283	-1.4851	7.08e-20	1.59e-18	sp|Q9LZA6|SDP1_ARATH Triacylglycerol lipase SDP1 OS=Arabidopsis thaliana GN=SDP1 PE=1 SV=1//0
Unigene81_All	57.91	136.548	-1.4851	5.7e-10	6.35e-09	sp|Q94AD9|C3H3_ARATH Zinc finger CCCH domain-containing protein 3 OS=Arabidopsis thaliana GN=At1g04990 PE=2 SV=1//2.02273e-14
Unigene1388_All	25.631	60.5694	-1.4882	1.68e-13	2.48e-12	sp|Q0WLC6|PP349_ARATH Pentatricopeptide repeat-containing protein At4g34830, chloroplastic OS=Arabidopsis thaliana GN=At4g34830/At4g34820 PE=2 SV=2//0
Unigene10246_All	15.569	36.9076	-1.4928	4.2e-05	0.00025329	sp|Q9FKR3|PP404_ARATH Pentatricopeptide repeat-containing protein At5g38730 OS=Arabidopsis thaliana GN=At5g38730 PE=2 SV=1//2.50003e-09
Unigene16106_All	40.4484	96.163	-1.4969	3.08e-08	2.85e-07	-//-
Unigene10467_All	33.8472	81.4091	-1.5137	1.5e-10	1.77e-09	sp|A4IF69|NHLC2_BOVIN NHL repeat-containing protein 2 OS=Bos taurus GN=NHLRC2 PE=2 SV=1//4.08364e-06
Unigene4300_All	18.1545	43.7011	-1.5149	5.64e-05	0.00033289	-//-
Unigene7888_All	53.8905	130.32	-1.5215	1.52e-06	1.14e-05	sp|Q9FGS5|NRT31_ARATH High-affinity nitrate transporter 3.1 OS=Arabidopsis thaliana GN=NRT3.1 PE=1 SV=1//3.09135e-41
Unigene13637_All	31.6286	76.6035	-1.5237	4.19e-08	3.82e-07	-//-
Unigene15861_All	53.1208	128.737	-1.5246	5.25e-07	4.2e-06	sp|Q0ADS7|PHS_NITEC Putative pterin-4-alpha-carbinolamine dehydratase OS=Nitrosomonas eutropha (strain C91) GN=Neut_2288 PE=3 SV=1//9.13173e-15
Unigene7386_All	57.4191	139.579	-1.529	6.81e-10	7.51e-09	-//-
Unigene9262_All	9.02385	22.02	-1.5345	0.0002722	0.00141	-//-
Unigene13160_All	38.1406	93.0828	-1.5347	4.07e-07	3.3e-06	sp|Q754F0|SYM1_ASHGO Protein SYM1 OS=Ashbya gossypii (strain ATCC 10895 / CBS 109.51 / FGSC 9923 / NRRL Y-1056) GN=SYM1 PE=3 SV=1//8.19716e-18
Unigene13187_All	38.7201	94.9043	-1.5409	5.84e-08	5.24e-07	-//-
Unigene7333_All	90.36	222.299	-1.5463	3.11e-19	6.72e-18	sp|Q55467|CHLM_SYNY3 Magnesium-protoporphyrin O-methyltransferase OS=Synechocystis sp. (strain PCC 6803 / Kazusa) GN=chlM PE=3 SV=1//3.10294e-71
Unigene12505_All	111.358	274.059	-1.5468	5.6e-06	3.84e-05	-//-
Unigene4028_All	79.2894	195.48	-1.5494	1.92e-38	8.84e-37	sp|Q94AH8|TPS6_ARATH Alpha,alpha-trehalose-phosphate synthase [UDP-forming] 6 OS=Arabidopsis thaliana GN=TPS6 PE=1 SV=2//0
Unigene1569_All	32.1428	79.3081	-1.5505	7.91e-09	7.76e-08	sp|Q9ZQ96|U73C3_ARATH UDP-glycosyltransferase 73C3 OS=Arabidopsis thaliana GN=UGT73C3 PE=2 SV=1//1.03896e-128
Unigene1883_All	97.5736	240.988	-1.5519	3.01e-08	2.79e-07	sp|P29463|TPT_SOLTU Triose phosphate/phosphate translocator, chloroplastic OS=Solanum tuberosum GN=TPT PE=2 SV=1//9.45047e-31
Unigene15907_All	17.2062	42.5084	-1.5524	0.00033237	0.0016861	sp|Q41822|IOJAP_MAIZE Protein Iojap OS=Zea mays GN=Ij PE=2 SV=1//2.36319e-65
Unigene16245_All	85.5017	211.698	-1.5555	1.82e-19	3.96e-18	sp|Q8R1R3|STAR7_MOUSE StAR-related lipid transfer protein 7, mitochondrial OS=Mus musculus GN=Stard7 PE=2 SV=2//6.84323e-07
Unigene15933_All	23.9597	59.4758	-1.5592	4.02e-07	3.26e-06	sp|O81970|C71A9_SOYBN Cytochrome P450 71A9 OS=Glycine max GN=CYP71A9 PE=2 SV=1//1.23127e-154
Unigene4620_All	237.088	588.498	-1.5592	2.05e-46	1.1e-44	sp|P32289|GLNA_VIGAC Glutamine synthetase nodule isozyme OS=Vigna aconitifolia PE=2 SV=1//0
Unigene8359_All	408.831	1016.36	-1.5614	0	0	sp|P27521|CA4_ARATH Chlorophyll a-b binding protein 4, chloroplastic OS=Arabidopsis thaliana GN=LHCA4 PE=1 SV=1//3.48242e-126
Unigene10069_All	353.372	880.336	-1.5644	3.65e-104	4.34e-102	sp|O48786|C734A_ARATH Cytochrome P450 734A1 OS=Arabidopsis thaliana GN=CYP734A1 PE=2 SV=1//1.47603e-113
Unigene14474_All	6.86725	17.1147	-1.565	5.82e-05	0.00034217	sp|Q8LPB4|PSKR1_DAUCA Phytosulfokine receptor 1 OS=Daucus carota GN=PSKR PE=1 SV=1//0
Unigene10685_All	15.0786	37.6134	-1.5663	4.41e-07	3.56e-06	sp|O24133|CHLD_TOBAC Magnesium-chelatase subunit chlD, chloroplastic OS=Nicotiana tabacum GN=CHLD PE=2 SV=1//0
Unigene14406_All	8.5161	21.264	-1.5677	9.64e-05	0.00054645	sp|Q7XKV4|BGL12_ORYSJ Beta-glucosidase 12 OS=Oryza sativa subsp. japonica GN=BGLU12 PE=2 SV=2//8.19823e-179
Unigene8564_All	60.9611	152.371	-1.5692	3.47e-23	9.23e-22	sp|Q9LV26|FBL45_ARATH Putative F-box/LRR-repeat protein At3g18150 OS=Arabidopsis thaliana GN=At3g18150 PE=4 SV=2//1.47948e-34
Unigene10559_All	56.551	141.442	-1.5701	2e-24	5.64e-23	sp|Q9CAG8|FBK28_ARATH F-box/kelch-repeat protein At1g67480 OS=Arabidopsis thaliana GN=At1g67480 PE=2 SV=1//4.89911e-137
Unigene8550_All	57.3947	145.125	-1.5858	7.65e-25	2.21e-23	sp|Q09809|YAB9_SCHPO Uncharacterized membrane protein C2G11.09 OS=Schizosaccharomyces pombe (strain 972 / ATCC 24843) GN=SPAC2G11.09 PE=2 SV=2//4.04112e-39
Unigene13552_All	82.0044	208.048	-1.5907	1.71e-18	3.59e-17	sp|Q9ATM6|PIP24_MAIZE Aquaporin PIP2-4 OS=Zea mays GN=PIP2-4 PE=1 SV=1//8.14916e-175
Unigene8540_All	8.25765	20.9608	-1.5914	0.00021204	0.001125	-//-
Unigene14008_All	12.4292	31.551	-1.5915	0.00074421	0.0035034	sp|B3SGL0|BCH_GENLU Beta-carotene 3-hydroxylase, chloroplastic OS=Gentiana lutea GN=BHY PE=2 SV=1//1.71852e-116
Unigene2400_All	6.25871	15.9169	-1.5942	0.00045772	0.0022523	sp|Q6GM65|PLAP_XENLA Phospholipase A-2-activating protein OS=Xenopus laevis GN=plaa PE=2 SV=2//2.43822e-113
Unigene8439_All	16.314	41.5021	-1.5946	2.09e-05	0.00013264	sp|Q10LR9|DCUP2_ORYSJ Uroporphyrinogen decarboxylase 2, chloroplastic OS=Oryza sativa subsp. japonica GN=Os03g0337600 PE=3 SV=1//0
Unigene7275_All	27.4297	69.8794	-1.5967	4.68e-06	3.27e-05	-//-
Unigene16412_All	84.5989	216.813	-1.6053	6.73e-23	1.76e-21	sp|P54260|GCST_SOLTU Aminomethyltransferase, mitochondrial OS=Solanum tuberosum GN=GDCST PE=2 SV=1//0
Unigene1835_All	35.8782	92.0358	-1.6066	1.05e-11	1.37e-10	sp|Q68CP4|HGNAT_HUMAN Heparan-alpha-glucosaminide N-acetyltransferase OS=Homo sapiens GN=HGSNAT PE=1 SV=2//6.63824e-31
Unigene7336_All	21.4303	55.0177	-1.6078	3.88e-05	0.00023534	-//-
Unigene14048_All	6.63778	17.0437	-1.608	2.04e-09	2.15e-08	sp|O23372|ATXR3_ARATH Probable histone-lysine N-methyltransferase ATXR3 OS=Arabidopsis thaliana GN=ATXR3 PE=1 SV=2//0
Unigene15946_All	131.901	339.094	-1.6098	1.35e-22	3.46e-21	sp|P0A901|BLC_ECOLI Outer membrane lipoprotein blc OS=Escherichia coli (strain K12) GN=blc PE=1 SV=1//7.83976e-18
Unigene10707_All	69.461	178.649	-1.6104	6.02e-10	6.66e-09	sp|Q7XTF8|COPT6_ORYSJ Copper transporter 6 OS=Oryza sativa subsp. japonica GN=COPT6 PE=2 SV=1//2.07628e-26
Unigene8127_All	214.509	553.613	-1.6154	5.43e-79	4.68e-77	sp|Q28HE5|S38A6_XENTR Probable sodium-coupled neutral amino acid transporter 6 OS=Xenopus tropicalis GN=slc38a6 PE=2 SV=1//2.36605e-24
Unigene10836_All	26.4813	68.3576	-1.6157	2.54e-09	2.67e-08	sp|O48786|C734A_ARATH Cytochrome P450 734A1 OS=Arabidopsis thaliana GN=CYP734A1 PE=2 SV=1//2.30844e-110
Unigene16391_All	28.906	74.6577	-1.6165	2.29e-10	2.66e-09	sp|Q8L736|SKI11_ARATH F-box/kelch-repeat protein SKIP11 OS=Arabidopsis thaliana GN=SKIP11 PE=1 SV=2//5.60713e-169
Unigene14039_All	30.5497	79.6374	-1.6298	1.44e-08	1.38e-07	sp|Q9S7C9|ESCA_ARATH Putative DNA-binding protein ESCAROLA OS=Arabidopsis thaliana GN=ESC PE=2 SV=1//8.00365e-12
Unigene8411_All	45.8445	119.535	-1.6302	6.28e-15	1.06e-13	-//-
Unigene4555_All	38.8187	101.269	-1.6309	2.07e-07	1.75e-06	sp|P73627|Y1770_SYNY3 Uncharacterized protein sll1770 OS=Synechocystis sp. (strain PCC 6803 / Kazusa) GN=sll1770 PE=3 SV=1//6.50295e-26
Unigene16046_All	62.5054	163.871	-1.6381	5.38e-21	1.28e-19	sp|P46280|EFTU2_SOYBN Elongation factor Tu, chloroplastic OS=Glycine max GN=TUFB1 PE=3 SV=1//0
Unigene5788_All	16.3993	43.1589	-1.6436	0.0003557	0.0017916	sp|Q9UBS3|DNJB9_HUMAN DnaJ homolog subfamily B member 9 OS=Homo sapiens GN=DNAJB9 PE=1 SV=1//9.00316e-15
Unigene7781_All	14.7279	38.8878	-1.6483	5.69e-05	0.00033543	sp|Q9CA68|GDL31_ARATH GDSL esterase/lipase At1g74460 OS=Arabidopsis thaliana GN=At1g74460 PE=2 SV=1//1.89298e-154
Unigene7951_All	11.8789	31.4415	-1.6518	0.00030654	0.0015699	sp|Q49XT0|RS1_STAS1 30S ribosomal protein S1 OS=Staphylococcus saprophyticus subsp. saprophyticus (strain ATCC 15305 / DSM 20229) GN=rpsA PE=3 SV=1//4.20062e-09
Unigene3840_All	15.1427	40.1078	-1.6528	1.35e-05	8.79e-05	sp|Q6R0H0|ASG4_ARATH Transcription factor ASG4 OS=Arabidopsis thaliana GN=ASG4 PE=2 SV=1//5.86393e-69
Unigene9978_All	28.4387	75.3681	-1.6536	2.31e-13	3.37e-12	sp|Q9SIM9|ORE9_ARATH F-box protein ORE9 OS=Arabidopsis thaliana GN=ORE9 PE=1 SV=2//0
Unigene16047_All	47.7846	126.811	-1.6556	1.21e-12	1.68e-11	sp|A2Z9A6|U496D_ORYSI UPF0496 protein 4 OS=Oryza sativa subsp. indica GN=OsI_033149 PE=3 SV=2//5.95402e-09
Unigene2785_All	17.2457	45.7766	-1.6559	0.0007525	0.0035365	sp|O78424|YCF19_GUITH Uncharacterized protein ycf19 OS=Guillardia theta GN=ycf19 PE=3 SV=1//1.45288e-06
Unigene954_All	36.5799	97.1741	-1.6571	2.62e-27	8.56e-26	-//-
Unigene14823_All	10.8381	28.8204	-1.6585	2.24e-06	1.64e-05	sp|P58467|SETD4_MOUSE SET domain-containing protein 4 OS=Mus musculus GN=Setd4 PE=2 SV=1//2.51274e-10
Unigene4579_All	46.9169	124.845	-1.6595	3.19e-09	3.32e-08	-//-
Unigene10199_All	23.8117	63.4377	-1.6612	2.15e-07	1.81e-06	sp|Q9VLP7|MET14_DROME Methyltransferase-like protein 14 homolog OS=Drosophila melanogaster GN=CG7818 PE=2 SV=1//4.40753e-26
Unigene7483_All	117.379	312.887	-1.662	1.43e-29	5e-28	sp|Q9LZP9|CP122_ARATH Calvin cycle protein CP12-2, chloroplastic OS=Arabidopsis thaliana GN=CP12-2 PE=1 SV=1//7.46234e-34
Unigene13309_All	15.7385	42.332	-1.675	7.94e-05	0.00045595	sp|A2RVM0|TIC32_ARATH Short-chain dehydrogenase TIC 32, chloroplastic OS=Arabidopsis thaliana GN=TIC32 PE=2 SV=1//1.49209e-44
Unigene2837_All	25.4078	68.3411	-1.675	4.23e-10	4.81e-09	sp|O33513|CBBY_RHOCA Protein CbbY OS=Rhodobacter capsulatus GN=cbbY PE=3 SV=1//2.2641e-15
Unigene9904_All	39.3979	106.089	-1.6766	5.66e-07	4.5e-06	sp|Q0JB92|HOX17_ORYSJ Homeobox-leucine zipper protein HOX17 OS=Oryza sativa subsp. japonica GN=HOX17 PE=2 SV=1//1.30712e-39
Unigene14957_All	306.763	827.305	-1.6788	4.04e-171	9.31e-169	sp|Q98TX3|PDCD4_CHICK Programmed cell death protein 4 OS=Gallus gallus GN=PDCD4 PE=2 SV=1//1.30161e-28
Unigene15103_All	2358.79	6364.94	-1.6796	0	0	sp|P59326|YTHD1_MOUSE YTH domain family protein 1 OS=Mus musculus GN=Ythdf1 PE=2 SV=1//1.08563e-56
Unigene7568_All	72.1206	195.042	-1.6828	9.95e-19	2.12e-17	-//-
Unigene10366_All	28.2998	76.7209	-1.6864	1.4e-06	1.06e-05	-//-
Unigene948_All	75.3684	204.661	-1.6887	1.58e-22	4.04e-21	sp|P48620|FAD3C_SESIN Omega-3 fatty acid desaturase, chloroplastic OS=Sesamum indicum GN=FAD7 PE=2 SV=1//0
Unigene8982_All	43.3777	117.857	-1.6896	1.75e-16	3.28e-15	sp|Q6ERS4|CIPKG_ORYSJ CBL-interacting protein kinase 16 OS=Oryza sativa subsp. japonica GN=CIPK16 PE=2 SV=1//5.40212e-170
Unigene16008_All	61.514	167.215	-1.6903	5.98e-10	6.62e-09	-//-
Unigene5259_All	39.6009	107.673	-1.6906	6.09e-06	4.16e-05	sp|O78424|YCF19_GUITH Uncharacterized protein ycf19 OS=Guillardia theta GN=ycf19 PE=3 SV=1//1.0479e-12
Unigene16745_All	76.9482	209.614	-1.6933	1.2e-14	1.99e-13	-//-
Unigene13433_All	12.827	34.9765	-1.6947	6.29e-06	4.29e-05	sp|Q8H1D6|RBK1_ARATH Receptor-like cytosolic serine/threonine-protein kinase RBK1 OS=Arabidopsis thaliana GN=RBK1 PE=1 SV=1//6.38754e-147
Unigene13563_All	20.0109	54.5733	-1.695	2.52e-09	2.64e-08	-//-
Unigene1857_All	30.1265	82.286	-1.6972	1.37e-12	1.89e-11	sp|Q93ZL5|DOF52_ARATH Dof zinc finger protein DOF5.2 OS=Arabidopsis thaliana GN=DOF5.2 PE=1 SV=2//9.98899e-71
Unigene14501_All	11.4739	31.5778	-1.7081	1.36e-05	8.84e-05	-//-
Unigene13688_All	17.5151	48.3447	-1.7123	0.00040164	0.0019981	-//-
Unigene10966_All	26.1445	72.1886	-1.7128	4.18e-14	6.52e-13	sp|Q8VYJ1|MENE_ARATH 2-succinylbenzoate--CoA ligase, chloroplastic/peroxisomal OS=Arabidopsis thaliana GN=AAE14 PE=1 SV=1//1.73748e-36
Unigene1007_All	3.51764	9.71796	-1.7136	0.00040926	0.0020306	sp|Q8L5Y6|CAND1_ARATH Cullin-associated NEDD8-dissociated protein 1 OS=Arabidopsis thaliana GN=CAND1 PE=1 SV=1//2.0263e-34
Unigene2900_All	13.3083	36.7734	-1.7139	2.45e-06	1.79e-05	sp|Q8BZG5|RRNAD_MOUSE Protein RRNAD1 OS=Mus musculus GN=Rrnad1 PE=2 SV=1//1.155e-08
Unigene1903_All	49.4647	136.892	-1.7161	6.68e-06	4.55e-05	-//-
Unigene6390_All	119.477	330.735	-1.7165	1.24e-14	2.04e-13	sp|Q9FLN4|RK27_ARATH 50S ribosomal protein L27, chloroplastic OS=Arabidopsis thaliana GN=RPL27 PE=2 SV=1//5.15848e-62
Unigene5412_All	15.6955	43.4689	-1.7172	2.67e-09	2.79e-08	-//-
Unigene14431_All	107.953	299.282	-1.7186	9.64e-52	5.8e-50	sp|Q9LV26|FBL45_ARATH Putative F-box/LRR-repeat protein At3g18150 OS=Arabidopsis thaliana GN=At3g18150 PE=4 SV=2//2.2395e-31
Unigene7178_All	20.3826	56.517	-1.7189	1.39e-06	1.05e-05	sp|Q9FGT7|ARR18_ARATH Two-component response regulator ARR18 OS=Arabidopsis thaliana GN=ARR18 PE=2 SV=2//5.05793e-13
Unigene13052_All	62.1808	172.854	-1.7226	3.49e-10	4e-09	-//-
Unigene4597_All	92.181	257.055	-1.7271	2.53e-28	8.5e-27	sp|P14766|F16P2_SPIOL Fructose-1,6-bisphosphatase, cytosolic OS=Spinacia oleracea PE=1 SV=2//0
Unigene1769_All	16.4577	45.9879	-1.73	9.58e-06	6.39e-05	-//-
Unigene7931_All	87.9989	246.053	-1.731	1.18e-14	1.95e-13	sp|Q9ASV6|RR20_ARATH 30S ribosomal protein S20, chloroplastic OS=Arabidopsis thaliana GN=RPS20 PE=1 SV=1//3.46151e-55
Unigene8710_All	510.691	1432.02	-1.7351	4.97e-24	1.36e-22	-//-
Unigene1173_All	227.986	640.433	-1.7376	1.8e-13	2.65e-12	-//-
Unigene16161_All	14.0245	39.4546	-1.7398	7.43e-05	0.00042912	sp|Q4JL84|MYB59_ARATH Transcription factor MYB59 OS=Arabidopsis thaliana GN=MYB59 PE=2 SV=2//2.2375e-50
Unigene5445_All	97.6875	275.724	-1.7445	5.42e-33	2.2e-31	sp|Q38799|ODPB_ARATH Pyruvate dehydrogenase E1 component subunit beta, mitochondrial OS=Arabidopsis thaliana GN=PDH2 PE=1 SV=2//2.1679e-146
Unigene2573_All	14.3871	40.7321	-1.7489	1.46e-05	9.44e-05	-//-
Unigene14362_All	26.7723	75.7947	-1.7489	9.65e-12	1.26e-10	sp|A4VQH7|RUTD_PSEU5 Putative aminoacrylate hydrolase RutD OS=Pseudomonas stutzeri (strain A1501) GN=rutD PE=3 SV=1//4.47202e-06
Unigene13937_All	5.9395	16.8523	-1.7521	5.14e-06	3.57e-05	sp|Q12872|SFSWA_HUMAN Splicing factor, suppressor of white-apricot homolog OS=Homo sapiens GN=SFSWAP PE=1 SV=3//7.5014e-12
Unigene14789_All	5.2564	14.9308	-1.7537	1.18e-05	7.75e-05	sp|O95714|HERC2_HUMAN E3 ubiquitin-protein ligase HERC2 OS=Homo sapiens GN=HERC2 PE=1 SV=2//2.29136e-16
Unigene7417_All	59.9801	170.46	-1.7544	2.3e-16	4.27e-15	sp|P21727|TPT_PEA Triose phosphate/phosphate translocator, chloroplastic OS=Pisum sativum PE=1 SV=1//8.92911e-140
Unigene14238_All	54.4457	154.738	-1.7545	3.33e-08	3.07e-07	sp|Q7XI85|HOX14_ORYSJ Homeobox-leucine zipper protein HOX14 OS=Oryza sativa subsp. japonica GN=HOX14 PE=2 SV=1//1.7842e-41
Unigene16285_All	295.756	848.253	-1.7676	1.54e-81	1.36e-79	sp|O82199|C3H20_ARATH Zinc finger CCCH domain-containing protein 20 OS=Arabidopsis thaliana GN=At2g19810 PE=2 SV=1//1.95232e-77
Unigene487_All	10.9608	31.4485	-1.7682	0.00015973	0.00086797	sp|Q99551|MTERF_HUMAN Transcription termination factor, mitochondrial OS=Homo sapiens GN=MTERF PE=1 SV=1//4.04126e-09
Unigene13243_All	18.0111	51.7559	-1.7704	3.87e-05	0.00023449	sp|Q3T0G5|PROSC_BOVIN Proline synthase co-transcribed bacterial homolog protein OS=Bos taurus GN=PROSC PE=2 SV=1//1.14699e-66
Unigene3075_All	21.7501	62.7323	-1.7757	0.00018916	0.0010176	-//-
Unigene8233_All	20.4551	59.0062	-1.7759	8.77e-08	7.73e-07	-//-
Unigene12893_All	108.322	313.891	-1.7825	1.53e-20	3.56e-19	sp|P42732|RR13_ARATH 30S ribosomal protein S13, chloroplastic OS=Arabidopsis thaliana GN=RPS13 PE=2 SV=1//6.27248e-65
Unigene2892_All	12.002	34.8157	-1.784	0.00086315	0.0040115	sp|Q9C882|GTL1_ARATH Trihelix transcription factor GTL1 OS=Arabidopsis thaliana GN=GTL1 PE=1 SV=2//2.69064e-19
Unigene3081_All	64.0908	185.919	-1.784	3.46e-12	4.68e-11	sp|Q9SX68|RK18_ARATH 50S ribosomal protein L18, chloroplastic OS=Arabidopsis thaliana GN=RPL18 PE=1 SV=1//3.51172e-66
Unigene4042_All	14.646	42.5452	-1.786	5.56e-07	4.42e-06	-//-
Unigene7236_All	19.0741	55.5808	-1.7905	0.00015755	0.00085694	sp|Q5NE24|NSP2_MEDTR Nodulation-signaling pathway 2 protein OS=Medicago truncatula GN=NSP2 PE=1 SV=1//1.58592e-53
Unigene12870_All	45.1813	132.077	-1.7951	7.02e-12	9.26e-11	sp|Q98BB4|APAG_RHILO Protein ApaG OS=Rhizobium loti (strain MAFF303099) GN=apaG PE=3 SV=1//9.9851e-30
Unigene10683_All	874.271	2557.42	-1.7961	1.08e-118	1.57e-116	-//-
Unigene8280_All	7.77352	22.766	-1.7978	0.00014074	0.00077333	sp|Q05753|AKRP_ARATH Ankyrin repeat domain-containing protein, chloroplastic OS=Arabidopsis thaliana GN=AKRP PE=1 SV=2//9.1144e-115
Unigene1176_All	52.6723	155.16	-1.8062	2.46e-05	0.00015408	-//-
Unigene10364_All	18.5384	54.8189	-1.8117	9.32e-08	8.21e-07	-//-
Unigene8265_All	8.63351	25.5369	-1.8121	1.71e-10	2.01e-09	sp|Q6A026|PDS5A_MOUSE Sister chromatid cohesion protein PDS5 homolog A OS=Mus musculus GN=Pds5a PE=2 SV=3//1.29192e-48
Unigene14087_All	5.53957	16.3971	-1.8131	0.00012045	0.00066932	-//-
Unigene13558_All	27.2775	81.383	-1.8246	3.53e-14	5.59e-13	sp|Q54VX4|MCFJ_DICDI Mitochondrial substrate carrier family protein J OS=Dictyostelium discoideum GN=mcfJ PE=2 SV=1//3.22105e-31
Unigene13971_All	8.17956	24.4764	-1.8288	2.37e-05	0.00014893	sp|Q8GYA4|CRK10_ARATH Cysteine-rich receptor-like protein kinase 10 OS=Arabidopsis thaliana GN=CRK10 PE=1 SV=3//8.98701e-11
Unigene1068_All	64.451	193.252	-1.8318	2.51e-14	4.01e-13	-//-
Unigene14070_All	8.47447	25.4164	-1.8321	6.95e-05	0.00040432	sp|P92973|CCA1_ARATH Protein CCA1 OS=Arabidopsis thaliana GN=CCA1 PE=1 SV=1//4.466e-26
Unigene9428_All	21.9234	65.8117	-1.8334	8.05e-08	7.12e-07	sp|P10978|POLX_TOBAC Retrovirus-related Pol polyprotein from transposon TNT 1-94 OS=Nicotiana tabacum PE=2 SV=1//1.82936e-44
Unigene7856_All	17.3759	52.2522	-1.8359	0.00068488	0.0032512	sp|P0C5E2|Y1839_ARATH Probable serine/threonine-protein kinase At1g18390 OS=Arabidopsis thaliana GN=At1g18390 PE=1 SV=2//4.22491e-30
Unigene13153_All	19.6866	59.2157	-1.8363	2.17e-15	3.76e-14	sp|Q9LZA6|SDP1_ARATH Triacylglycerol lipase SDP1 OS=Arabidopsis thaliana GN=SDP1 PE=1 SV=1//0
Unigene10639_All	25.2563	76.2602	-1.8418	6.82e-07	5.36e-06	sp|O04616|Y4115_ARATH Uncharacterized protein At4g01150, chloroplastic OS=Arabidopsis thaliana GN=At4g01150 PE=1 SV=1//1.00504e-16
Unigene13008_All	53.3885	161.28	-1.8425	9.64e-11	1.16e-09	sp|P23326|RK35_SPIOL 50S ribosomal protein L35, chloroplastic OS=Spinacia oleracea GN=RPL35 PE=1 SV=1//6.0826e-30
Unigene10035_All	34.5108	104.441	-1.8451	3.58e-09	3.68e-08	sp|Q8R1R3|STAR7_MOUSE StAR-related lipid transfer protein 7, mitochondrial OS=Mus musculus GN=Stard7 PE=2 SV=2//4.01998e-08
Unigene1561_All	30.3875	91.9683	-1.8452	6.36e-08	5.69e-07	-//-
Unigene5318_All	8.17307	24.7583	-1.8465	7.68e-05	0.00044291	-//-
Unigene9072_All	6.69344	20.3165	-1.8494	5.4e-06	3.73e-05	sp|Q8RZQ8|SWT1A_ORYSJ Bidirectional sugar transporter SWEET1a OS=Oryza sativa subsp. japonica GN=SWEET1A PE=2 SV=1//1.02706e-27
Unigene8341_All	148.488	450.769	-1.8496	4.98e-101	5.87e-99	sp|Q0DM51|RH3_ORYSJ DEAD-box ATP-dependent RNA helicase 3, chloroplastic OS=Oryza sativa subsp. japonica GN=Os03g0827700 PE=2 SV=2//0
Unigene13967_All	68.6961	209.237	-1.8544	4.09e-36	1.79e-34	-//-
Unigene1408_All	14.7356	45.0288	-1.8591	1.4e-08	1.35e-07	sp|Q941X2|LAC3_ORYSJ Laccase-3 OS=Oryza sativa subsp. japonica GN=LAC3 PE=2 SV=1//0
Unigene8490_All	18.3802	56.1777	-1.8594	8.84e-06	5.93e-05	-//-
Unigene8566_All	36.9754	113.186	-1.8616	3.43e-23	9.14e-22	sp|Q689G6|PRR95_ORYSJ Two-component response regulator-like PRR95 OS=Oryza sativa subsp. japonica GN=PRR95 PE=2 SV=1//1.25311e-116
Unigene7937_All	26.7082	81.8318	-1.8629	4.12e-06	2.91e-05	-//-
Unigene7763_All	15.8722	48.6844	-1.8645	1.28e-09	1.39e-08	sp|D9R4W7|HFLX_CLOSW GTPase HflX OS=Clostridium saccharolyticum (strain ATCC 35040 / DSM 2544 / NRCC 2533 / WM1) GN=hflX PE=3 SV=1//1.15776e-97
Unigene6871_All	728.973	2243.47	-1.8693	6.09e-164	1.35e-161	sp|P27524|CB4A_SOLLC Chlorophyll a-b binding protein CP24 10A, chloroplastic OS=Solanum lycopersicum GN=CAP10A PE=3 SV=1//3.95025e-141
Unigene7933_All	11.963	36.87	-1.8714	6.08e-08	5.44e-07	sp|Q3AYC6|SYT_SYNS9 Threonine--tRNA ligase OS=Synechococcus sp. (strain CC9902) GN=thrS PE=3 SV=1//0
Unigene8274_All	8.23854	25.4132	-1.8727	0.0003963	0.0019794	-//-
Unigene5327_All	39.4708	121.842	-1.8737	7.99e-28	2.66e-26	sp|O78328|DXS_CAPAN Probable 1-deoxy-D-xylulose-5-phosphate synthase, chloroplastic OS=Capsicum annuum GN=TKT2 PE=2 SV=1//0
Unigene5878_All	61.4123	189.65	-1.8743	7.78e-22	1.93e-20	sp|Q9M8L2|FBK30_ARATH F-box/kelch-repeat protein At1g80440 OS=Arabidopsis thaliana GN=At1g80440 PE=2 SV=1//4.74546e-84
Unigene4420_All	20.7897	64.2074	-1.8744	5.75e-11	7.01e-10	sp|Q6LA42|APRR5_ARATH Two-component response regulator-like APRR5 OS=Arabidopsis thaliana GN=APRR5 PE=1 SV=2//6.76521e-54
Unigene5396_All	5.98504	18.5748	-1.8815	2.46e-07	2.05e-06	sp|Q9M3G7|ATM_ARATH Serine/threonine-protein kinase ATM OS=Arabidopsis thaliana GN=ATM PE=2 SV=1//5.73075e-06
Unigene10796_All	41.2965	128.547	-1.8858	4.51e-11	5.55e-10	sp|P16273|PRPX_HORVU Pathogen-related protein OS=Hordeum vulgare PE=2 SV=2//2.23261e-71
Unigene12815_All	31.2484	97.3714	-1.8873	3.47e-30	1.26e-28	sp|P21528|MDHP_PEA Malate dehydrogenase [NADP], chloroplastic OS=Pisum sativum PE=1 SV=2//0
Unigene8637_All	12.6129	39.4246	-1.8917	1.04e-07	9.09e-07	sp|Q9XI84|RBCMT_ARATH Probable ribulose-1,5 bisphosphate carboxylase/oxygenase large subunit N-methyltransferase, chloroplastic OS=Arabidopsis thaliana GN=RBCMT PE=2 SV=1//3.65183e-157
Unigene4264_All	15.5962	48.7674	-1.8923	5.68e-05	0.00033493	sp|Q8VYI9|NLTL5_ARATH Non-specific lipid-transfer protein-like protein At5g64080 OS=Arabidopsis thaliana GN=At5g64080 PE=1 SV=1//5.94534e-12
Unigene13700_All	12.2339	38.2946	-1.8938	0.00014461	0.00079383	sp|Q9SCY2|FKB13_ARATH Peptidyl-prolyl cis-trans isomerase FKBP13, chloroplastic OS=Arabidopsis thaliana GN=FKBP13 PE=1 SV=2//4.28992e-67
Unigene16202_All	23.0976	72.4082	-1.896	1.51e-09	1.61e-08	sp|Q75KK8|MPK14_ORYSJ Mitogen-activated protein kinase 14 OS=Oryza sativa subsp. japonica GN=MPK14 PE=2 SV=1//7.83606e-155
Unigene9992_All	46.3597	145.347	-1.8961	1.49e-19	3.28e-18	sp|Q55909|Y305_SYNY3 TVP38/TMEM64 family membrane protein slr0305 OS=Synechocystis sp. (strain PCC 6803 / Kazusa) GN=slr0305 PE=3 SV=1//3.35028e-27
Unigene7206_All	11.9078	37.4234	-1.8996	1.83e-06	1.36e-05	-//-
Unigene10156_All	13.9467	43.9595	-1.9038	0.00040078	0.0019964	-//-
Unigene1029_All	20.0077	63.2116	-1.9072	2.62e-13	3.81e-12	sp|Q38954|PHT21_ARATH Inorganic phosphate transporter 2-1, chloroplastic OS=Arabidopsis thaliana GN=PHT2-1 PE=1 SV=1//0
Unigene6270_All	25.042	79.26	-1.9098	0.00013481	0.00074183	sp|Q9XHM5|G2OX2_PEA Gibberellin 2-beta-dioxygenase 2 OS=Pisum sativum GN=GA2OX2 PE=2 SV=1//4.5451e-08
Unigene8017_All	78.3561	249.412	-1.918	1.32e-14	2.16e-13	-//-
Unigene4859_All	170.523	543.928	-1.921	6.53e-44	3.34e-42	-//-
Unigene12932_All	16.7822	53.9016	-1.9309	2.71e-07	2.24e-06	sp|P0C1H9|PPIB1_RHIO9 Peptidyl-prolyl cis-trans isomerase B1 OS=Rhizopus delemar (strain RA 99-880 / ATCC MYA-4621 / FGSC 9543 / NRRL 43880) GN=cyp8 PE=3 SV=1//5.2271e-19
Unigene2136_All	23.2857	75.1148	-1.9372	1.62e-15	2.84e-14	sp|Q75IV7|6PGL1_ORYSJ Probable 6-phosphogluconolactonase 1 OS=Oryza sativa subsp. japonica GN=Os03g0416500 PE=2 SV=1//1.942e-122
Unigene1734_All	7.56772	24.4524	-1.9396	2e-06	1.49e-05	sp|Q9LFG8|AB20G_ARATH ABC transporter G family member 20 OS=Arabidopsis thaliana GN=ABCG20 PE=2 SV=1//0
Unigene7878_All	11.6449	37.6968	-1.9423	8.17e-07	6.36e-06	sp|O64511|TLOV1_ARATH Protein TWIN LOV 1 OS=Arabidopsis thaliana GN=TLP1 PE=1 SV=2//7.63573e-113
Unigene13016_All	66.3757	215.29	-1.9451	1.89e-14	3.06e-13	-//-
Unigene13327_All	31.3746	102.578	-1.9566	3.39e-10	3.88e-09	-//-
Unigene4946_All	23.0531	75.5861	-1.9607	7.44e-10	8.18e-09	sp|Q9CAG8|FBK28_ARATH F-box/kelch-repeat protein At1g67480 OS=Arabidopsis thaliana GN=At1g67480 PE=2 SV=1//1.12196e-82
Unigene14074_All	154.222	505.697	-1.9608	9.79e-31	3.64e-29	sp|Q9RFD5|BCHH_RHOS4 Magnesium-chelatase subunit H OS=Rhodobacter sphaeroides (strain ATCC 17023 / 2.4.1 / NCIB 8253 / DSM 158) GN=bchH PE=3 SV=1//2.33179e-27
Unigene13011_All	50.6502	166.137	-1.9613	1.15e-11	1.49e-10	sp|O80439|RR31_ARATH 30S ribosomal protein S31, chloroplastic OS=Arabidopsis thaliana GN=RPS31 PE=1 SV=1//5.22812e-20
Unigene7577_All	22.4898	74.5903	-1.9773	2.39e-14	3.84e-13	-//-
Unigene1790_All	443.155	1471.98	-1.9794	5.86e-154	1.16e-151	sp|O49347|PSBY_ARATH Photosystem II core complex proteins psbY, chloroplastic OS=Arabidopsis thaliana GN=PSBY PE=2 SV=1//3.77947e-24
Unigene1904_All	14.7115	48.9998	-1.9834	4.48e-06	3.14e-05	sp|P28759|SODF_SOYBN Superoxide dismutase [Fe], chloroplastic OS=Glycine max GN=SODB PE=2 SV=1//5.28184e-91
Unigene8364_All	8.75125	29.4098	-1.9963	3.52e-09	3.63e-08	sp|P40983|YOR6_CALSR Uncharacterized protein in xynA 3&apos;region (Fragment) OS=Caldicellulosiruptor sp. (strain Rt8B.4) PE=4 SV=1//3.53072e-23
Unigene11284_All	28.7088	96.8679	-2.0021	2.11e-23	5.67e-22	sp|Q0JCU7|ZEP_ORYSJ Zeaxanthin epoxidase, chloroplastic OS=Oryza sativa subsp. japonica GN=ZEP PE=2 SV=1//0
Unigene11972_All	31.54	106.868	-2.0081	5.03e-07	4.03e-06	-//-
Unigene4002_All	11.3668	38.5199	-2.0083	3.88e-13	5.59e-12	sp|B8B4H5|SYAP_ORYSI Probable alanine--tRNA ligase, chloroplastic OS=Oryza sativa subsp. indica GN=OsI_22356 PE=3 SV=1//0
Unigene16292_All	152.741	520.421	-2.0161	2.48e-74	2.07e-72	sp|Q8RWD0|COL16_ARATH Zinc finger protein CONSTANS-LIKE 16 OS=Arabidopsis thaliana GN=COL16 PE=2 SV=2//1.15116e-50
Unigene2671_All	35.8827	123.26	-2.0279	3.52e-11	4.36e-10	sp|P00248|FER_MASLA Ferredoxin OS=Mastigocladus laminosus GN=petF PE=1 SV=2//6.31586e-21
Unigene14189_All	8.14309	28.0288	-2.0308	3.68e-05	0.00022378	sp|B8AAM2|GDT11_ORYSI GDT1-like protein 1, chloroplastic OS=Oryza sativa subsp. indica GN=OsI_00941 PE=3 SV=2//7.81694e-111
Unigene16293_All	50.571	174.198	-2.0319	5.59e-29	1.91e-27	sp|Q4FE45|XB33_ARATH E3 ubiquitin-protein ligase XBAT33 OS=Arabidopsis thaliana GN=XBAT33 PE=2 SV=1//7.46119e-96
Unigene8477_All	24.1976	83.4873	-2.0342	5e-10	5.62e-09	-//-
Unigene4488_All	100.979	350.554	-2.0431	5.72e-50	3.27e-48	sp|Q43843|RPE_SOLTU Ribulose-phosphate 3-epimerase, chloroplastic (Fragment) OS=Solanum tuberosum PE=1 SV=1//6.83258e-152
Unigene7553_All	25.137	87.3707	-2.0449	3.35e-09	3.46e-08	sp|Q54VG4|SGT_DICDI Small glutamine-rich tetratricopeptide repeat-containing protein OS=Dictyostelium discoideum GN=sgt PE=1 SV=1//6.7633e-08
Unigene6528_All	10.0401	35.1271	-2.0544	2.85e-05	0.00017644	sp|O23617|TPS5_ARATH Alpha,alpha-trehalose-phosphate synthase [UDP-forming] 5 OS=Arabidopsis thaliana GN=TPS5 PE=1 SV=2//1.47261e-129
Unigene15254_All	16.4931	57.733	-2.0551	0.00020255	0.0010799	-//-
Unigene10881_All	241.512	848.92	-2.0611	6.65e-151	1.25e-148	sp|B1B1U4|TPSBE_ZINZE Beta-eudesmol synthase OS=Zingiber zerumbet GN=ZSS2 PE=1 SV=1//4.68327e-165
Unigene4221_All	42.2792	149.16	-2.0664	6.8e-14	1.04e-12	-//-
Unigene4147_All	39.6824	140.134	-2.0678	8.85e-11	1.06e-09	sp|Q38799|ODPB_ARATH Pyruvate dehydrogenase E1 component subunit beta, mitochondrial OS=Arabidopsis thaliana GN=PDH2 PE=1 SV=2//3.06106e-31
Unigene14294_All	6.50348	23.0639	-2.0739	0.00053848	0.0026054	-//-
Unigene14131_All	149.892	531.697	-2.0742	4.85e-206	1.3e-203	sp|O50314|BCHH_CHLP8 Magnesium-chelatase subunit H OS=Chlorobaculum parvum (strain NCIB 8327) GN=bchH PE=3 SV=2//1.45884e-173
Unigene6027_All	29.3016	104.463	-2.0815	1.47e-09	1.58e-08	sp|Q8GUH2|Y1015_ARATH Uncharacterized protein At1g01500 OS=Arabidopsis thaliana GN=At1g01500 PE=2 SV=1//4.91949e-32
Unigene3924_All	27.4431	98.5617	-2.0921	4.51e-09	4.59e-08	sp|Q94FM7|C71DK_TOBAC 5-epiaristolochene 1,3-dihydroxylase OS=Nicotiana tabacum GN=CYP71D20 PE=1 SV=2//2.24716e-63
Unigene13172_All	13.1648	47.3843	-2.0953	7.89e-07	6.16e-06	sp|Q9SCY3|FK162_ARATH Peptidyl-prolyl cis-trans isomerase FKBP16-2, chloroplastic OS=Arabidopsis thaliana GN=FKBP16-2 PE=1 SV=1//1.42057e-62
Unigene444_All	245.173	888.643	-2.1054	1.16e-184	2.79e-182	sp|P50433|GLYM_SOLTU Serine hydroxymethyltransferase, mitochondrial OS=Solanum tuberosum PE=2 SV=1//0
Unigene10451_All	8.64329	31.3371	-2.1058	1.54e-06	1.16e-05	sp|Q8LFV3|DOF33_ARATH Dof zinc finger protein DOF3.3 OS=Arabidopsis thaliana GN=DOF3.3 PE=1 SV=2//3.0103e-63
Unigene10705_All	5.2015	18.8618	-2.106	0.00015221	0.00083108	sp|Q6VBB2|HFA2B_ORYSJ Heat stress transcription factor A-2b OS=Oryza sativa subsp. japonica GN=HSFA2B PE=2 SV=1//7.99873e-87
Unigene11491_All	7.32782	26.7161	-2.1138	2.99e-11	3.75e-10	sp|Q6YUU5|MDR_ORYSJ Putative multidrug resistance protein OS=Oryza sativa subsp. japonica GN=Os02g0190300 PE=3 SV=1//5.28033e-98
Unigene8150_All	5.99744	22.0008	-2.1227	2.21e-10	2.57e-09	sp|P93025|PHOT2_ARATH Phototropin-2 OS=Arabidopsis thaliana GN=PHOT2 PE=1 SV=2//1.10249e-20
Unigene11_All	15.3217	56.248	-2.1238	8.59e-07	6.67e-06	-//-
Unigene15973_All	61.7043	226.733	-2.1251	3.92e-20	8.93e-19	sp|Q58821|Y1426_METJA Uncharacterized protein MJ1426 OS=Methanocaldococcus jannaschii (strain ATCC 43067 / DSM 2661 / JAL-1 / JCM 10045 / NBRC 100440) GN=MJ1426 PE=4 SV=1//1.23505e-10
Unigene2796_All	8.31134	30.5498	-2.1256	1.2e-07	1.04e-06	sp|Q9XI84|RBCMT_ARATH Probable ribulose-1,5 bisphosphate carboxylase/oxygenase large subunit N-methyltransferase, chloroplastic OS=Arabidopsis thaliana GN=RBCMT PE=2 SV=1//3.35188e-152
Unigene6680_All	36.7873	135.583	-2.1294	5.42e-13	7.7e-12	-//-
Unigene11413_All	13.6741	50.8637	-2.1427	9.68e-10	1.05e-08	-//-
Unigene10259_All	151.569	565.83	-2.1479	1.19e-66	9.02e-65	-//-
Unigene8_All	22.2077	83.3236	-2.1552	1.14e-21	2.78e-20	sp|Q8SKU2|TIC62_PEA Protein TIC 62, chloroplastic OS=Pisum sativum GN=TIC62 PE=1 SV=2//2.31386e-11
Unigene13338_All	630.883	2383.95	-2.1655	2.42e-238	7.01e-236	sp|P06183|PSBR_SOLTU Photosystem II 10 kDa polypeptide, chloroplastic OS=Solanum tuberosum GN=PSBR PE=2 SV=1//1.22319e-37
Unigene15827_All	11.5034	43.7009	-2.1732	4.2e-05	0.00025329	-//-
Unigene1982_All	21.0555	80.5393	-2.183	2.29e-05	0.00014435	-//-
Unigene13828_All	32.9264	126.273	-2.1868	3.74e-14	5.88e-13	-//-
Unigene5519_All	24.4534	93.8845	-2.1884	8.99e-14	1.36e-12	sp|Q96DG6|CMBL_HUMAN Carboxymethylenebutenolidase homolog OS=Homo sapiens GN=CMBL PE=1 SV=1//8.36619e-22
Unigene11333_All	8.16849	31.4246	-2.1913	9.91e-06	6.58e-05	-//-
Unigene3217_All	7.14644	27.4947	-2.1914	1.38e-09	1.49e-08	sp|B2ZFP3|SMAL1_DANRE SWI/SNF-related matrix-associated actin-dependent regulator of chromatin subfamily A-like protein 1 OS=Danio rerio GN=smarcal1 PE=2 SV=1//3.08769e-27
Unigene2356_All	26.8834	103.491	-2.1923	1.44e-08	1.38e-07	-//-
Unigene8360_All	32.3977	125.014	-2.1957	7.13e-83	6.35e-81	sp|O15818|K0664_DICDI Protein KIAA0664 homolog OS=Dictyostelium discoideum GN=cluA PE=1 SV=2//1.76222e-60
Unigene3367_All	14.351	55.4575	-2.1978	9.25e-15	1.54e-13	sp|Q6Z7L3|TRL31_ORYSJ Thioredoxin-like 3-1, chloroplastic OS=Oryza sativa subsp. japonica GN=Os02g0774100 PE=2 SV=2//1.1424e-55
Unigene5046_All	14.4215	55.888	-2.2019	8.99e-09	8.8e-08	sp|Q9FLJ2|NC100_ARATH NAC domain-containing protein 100 OS=Arabidopsis thaliana GN=NAC100 PE=2 SV=1//3.18168e-95
Unigene8929_All	106.279	413.496	-2.2076	5.75e-56	3.67e-54	sp|Q96502|COL2_ARATH Zinc finger protein CONSTANS-LIKE 2 OS=Arabidopsis thaliana GN=COL2 PE=1 SV=1//2.19965e-08
Unigene13893_All	4.15948	16.207	-2.2097	1.49e-06	1.13e-05	-//-
Unigene10321_All	37.5756	146.794	-2.2135	1.69e-22	4.28e-21	sp|O80934|Y2766_ARATH Uncharacterized protein At2g37660, chloroplastic OS=Arabidopsis thaliana GN=At2g37660 PE=1 SV=2//2.36631e-14
Unigene15466_All	19.5583	76.4277	-2.2139	1.04e-07	9.12e-07	sp|P24465|C71A1_PERAE Cytochrome P450 71A1 OS=Persea americana GN=CYP71A1 PE=1 SV=2//2.21834e-43
Unigene131_All	8.00692	31.3459	-2.2165	0.00040405	0.0020065	sp|O61967|LAP1_CAEEL Protein lap1 OS=Caenorhabditis elegans GN=let-413 PE=1 SV=3//5.4964e-12
Unigene5646_All	9.27097	36.3017	-2.2168	0.00052025	0.0025313	sp|A3C6G9|GCSH_ORYSJ Glycine cleavage system H protein, mitochondrial OS=Oryza sativa subsp. japonica GN=GDCSH PE=1 SV=1//9.42566e-85
Unigene5340_All	35.3713	139.101	-2.223	1.25e-17	2.54e-16	sp|P82658|TL19_ARATH Thylakoid lumenal 19 kDa protein, chloroplastic OS=Arabidopsis thaliana GN=At3g63540 PE=1 SV=2//8.57763e-68
Unigene3283_All	254.333	1012.85	-2.2412	0	0	sp|Q98TX3|PDCD4_CHICK Programmed cell death protein 4 OS=Gallus gallus GN=PDCD4 PE=2 SV=1//1.28716e-28
Unigene8928_All	19.5077	77.9428	-2.2459	2.11e-20	4.86e-19	sp|Q6LA43|APRR2_ARATH Two-component response regulator-like APRR2 OS=Arabidopsis thaliana GN=APRR2 PE=2 SV=2//9.18137e-107
Unigene9364_All	33.6886	134.858	-2.2487	1.34e-15	2.38e-14	sp|Q8LCA1|TMP14_ARATH Thylakoid membrane phosphoprotein 14 kDa, chloroplastic OS=Arabidopsis thaliana GN=TMP14 PE=1 SV=2//8.55622e-48
Unigene13452_All	31.7319	127.053	-2.249	7.99e-32	3.11e-30	sp|Q93VK5|LUT5_ARATH Protein LUTEIN DEFICIENT 5, chloroplastic OS=Arabidopsis thaliana GN=CYP97A3 PE=1 SV=1//0
Unigene76_All	165.179	661.883	-2.2501	5.46e-159	1.14e-156	sp|Q9SV13|SUT31_ARATH Sulfate transporter 3.1 OS=Arabidopsis thaliana GN=SULTR3;1 PE=2 SV=1//0
Unigene5615_All	9.68068	38.8121	-2.2509	0.00042971	0.0021237	sp|Q42972|MDHG_ORYSJ Malate dehydrogenase, glyoxysomal OS=Oryza sativa subsp. japonica GN=Os12g0632700 PE=1 SV=3//5.01299e-54
Unigene11096_All	7.73887	31.1063	-2.2546	1.88e-07	1.59e-06	-//-
Unigene10077_All	4.47915	18.0395	-2.2574	0.00016738	0.00090824	sp|O34524|YOCS_BACSU Uncharacterized sodium-dependent transporter yocS OS=Bacillus subtilis (strain 168) GN=yocS PE=3 SV=1//2.27654e-58
Unigene5917_All	9.10062	36.7114	-2.2597	2.15e-11	2.72e-10	sp|F4JP36|HAP2_ARATH Protein HAPLESS 2 OS=Arabidopsis thaliana GN=HAP2 PE=2 SV=1//3.51067e-87
Unigene15100_All	11.225	45.3972	-2.2634	2.82e-13	4.09e-12	sp|Q9LS25|PP420_ARATH Pentatricopeptide repeat-containing protein At5g46580, chloroplastic OS=Arabidopsis thaliana GN=At5g46580 PE=2 SV=1//0
Unigene14106_All	53.5625	217.977	-2.2724	2.28e-59	1.58e-57	sp|Q43125|CRY1_ARATH Cryptochrome-1 OS=Arabidopsis thaliana GN=CRY1 PE=1 SV=2//0
Unigene3198_All	7.20352	29.4545	-2.2793	2.47e-08	2.31e-07	sp|Q8BXQ2|PIGT_MOUSE GPI transamidase component PIG-T OS=Mus musculus GN=Pigt PE=1 SV=2//6.99828e-47
Unigene11908_All	71.7227	293.581	-2.2808	2.71e-64	2e-62	sp|Q8S7E1|CAO_ORYSJ Chlorophyllide a oxygenase, chloroplastic OS=Oryza sativa subsp. japonica GN=CAO PE=2 SV=1//0
Unigene13347_All	7.8856	32.3942	-2.286	1.87e-06	1.4e-05	sp|P59337|DHAA_BRAJA Haloalkane dehalogenase OS=Bradyrhizobium japonicum (strain USDA 110) GN=dhaA PE=1 SV=1//1.22759e-08
Unigene8877_All	7.80987	32.1339	-2.2883	0.00027247	0.0014101	-//-
Unigene4600_All	7.94936	32.7381	-2.2896	2.15e-05	0.00013596	sp|O81304|PAP11_ARATH Probable plastid-lipid-associated protein 11, chloroplastic OS=Arabidopsis thaliana GN=PAP11 PE=2 SV=1//1.67511e-85
Unigene8129_All	187.602	774.485	-2.2931	5.44e-186	1.34e-183	-//-
Unigene10643_All	7.90402	32.6348	-2.2933	5.07e-06	3.52e-05	-//-
Unigene10963_All	22.2336	92.8834	-2.3102	3.36e-25	9.81e-24	sp|Q8VYJ1|MENE_ARATH 2-succinylbenzoate--CoA ligase, chloroplastic/peroxisomal OS=Arabidopsis thaliana GN=AAE14 PE=1 SV=1//0
Unigene5089_All	7.65367	32.277	-2.3238	2.49e-05	0.00015535	sp|Q9LFF1|PP281_ARATH Pentatricopeptide repeat-containing protein At3g53700, chloroplastic OS=Arabidopsis thaliana GN=MEE40 PE=2 SV=1//8.69729e-15
Unigene1559_All	34.4548	145.516	-2.3259	4.21e-06	2.96e-05	-//-
Unigene10736_All	11.0682	46.9915	-2.3335	1.14e-10	1.36e-09	sp|Q8R3J4|MTER1_MOUSE mTERF domain-containing protein 1, mitochondrial OS=Mus musculus GN=Mterfd1 PE=2 SV=1//7.88116e-08
Unigene4731_All	102.316	435.814	-2.3382	7.8e-96	8.48e-94	sp|Q42961|PGKH_TOBAC Phosphoglycerate kinase, chloroplastic OS=Nicotiana tabacum PE=2 SV=1//0
Unigene16665_All	8.80216	37.6462	-2.3441	0.00024286	0.001272	sp|Q0JLC5|PDR3_ORYSJ Pleiotropic drug resistance protein 3 OS=Oryza sativa subsp. japonica GN=PDR3 PE=2 SV=1//1.87811e-74
Unigene15844_All	8.30213	35.5648	-2.3464	6.62e-05	0.00038643	-//-
Unigene10636_All	3.76736	16.2963	-2.3605	3.54e-05	0.00021553	sp|Q944L7|Y1480_ARATH Uncharacterized protein At1g18480 OS=Arabidopsis thaliana GN=At1g18480 PE=2 SV=1//1.66536e-19
Unigene13020_All	15.7158	68.3065	-2.3674	4.97e-07	3.99e-06	-//-
Unigene8250_All	109.623	476.879	-2.3686	3.89e-57	2.57e-55	sp|P86626|LEC3_CROVR Mannose-specific lectin 3 OS=Crocus vernus PE=1 SV=3//5.96721e-08
Unigene8474_All	459.26	2000.56	-2.3706	0	0	sp|P46486|PSAF_FLATR Photosystem I reaction center subunit III, chloroplastic OS=Flaveria trinervia GN=PSAF PE=2 SV=1//8.16853e-89
Unigene3358_All	29.6064	129.025	-2.3712	2.08e-11	2.63e-10	sp|Q9SCP6|U73D1_ARATH UDP-glycosyltransferase 73D1 OS=Arabidopsis thaliana GN=UGT73D1 PE=3 SV=1//2.06507e-12
Unigene1702_All	8.74355	38.1192	-2.3718	6.27e-07	4.96e-06	sp|P51273|YCF36_PORPU Uncharacterized protein ycf36 OS=Porphyra purpurea GN=ycf36 PE=3 SV=1//3.43244e-33
Unigene13981_All	23.7145	103.423	-2.3723	1.05e-17	2.13e-16	sp|Q6Z8B9|P2C12_ORYSJ Probable protein phosphatase 2C 12 OS=Oryza sativa subsp. japonica GN=Os02g0224100 PE=2 SV=1//1.69147e-116
Unigene11309_All	10.1027	44.4895	-2.3863	3.12e-11	3.89e-10	sp|O23310|NFYB3_ARATH Nuclear transcription factor Y subunit B-3 OS=Arabidopsis thaliana GN=NFYB3 PE=2 SV=1//4.1016e-52
Unigene13891_All	3.03493	13.396	-2.3896	5.02e-06	3.48e-05	-//-
Unigene10482_All	44.0001	194.496	-2.3917	2.75e-57	1.83e-55	sp|Q39102|FTSH1_ARATH ATP-dependent zinc metalloprotease FTSH 1, chloroplastic OS=Arabidopsis thaliana GN=FTSH1 PE=1 SV=2//0
Unigene8153_All	81.1041	359.982	-2.3976	2.69e-56	1.74e-54	sp|Q84VQ1|KINB1_ARATH SNF1-related protein kinase regulatory subunit beta-1 OS=Arabidopsis thaliana GN=KINB1 PE=1 SV=1//3.18965e-73
Unigene2613_All	8.41736	37.4156	-2.3997	1.82e-09	1.94e-08	sp|Q9LR47|IP5P3_ARATH Type I inositol 1,4,5-trisphosphate 5-phosphatase CVP2 OS=Arabidopsis thaliana GN=CVP2 PE=1 SV=2//6.77518e-25
Unigene873_All	23.0423	102.419	-2.3997	1.21e-11	1.56e-10	-//-
Unigene9080_All	78.1409	351.466	-2.4168	5.96e-118	8.52e-116	sp|Q0WQ57|AUXI2_ARATH Auxilin-related protein 2 OS=Arabidopsis thaliana GN=At4g12770 PE=1 SV=1//1.94977e-33
Unigene4271_All	67.3755	303.288	-2.4179	2.33e-33	9.49e-32	sp|Q682S0|RPT2_ARATH Root phototropism protein 2 OS=Arabidopsis thaliana GN=RPT2 PE=1 SV=2//2.14077e-62
Unigene10244_All	15.0462	68.146	-2.4268	4.98e-10	5.61e-09	sp|O22773|TL16_ARATH Thylakoid lumenal 16.5 kDa protein, chloroplastic OS=Arabidopsis thaliana GN=At4g02530 PE=1 SV=3//2.97669e-45
Unigene15642_All	3.22357	14.6458	-2.4313	1.42e-08	1.36e-07	sp|Q94AI7|TPL_ARATH Protein TOPLESS OS=Arabidopsis thaliana GN=TPL PE=1 SV=1//0
Unigene14014_All	39.9878	181.811	-2.4324	1.64e-22	4.17e-21	-//-
Unigene15976_All	18.0963	82.6442	-2.4388	1.4e-08	1.34e-07	-//-
Unigene14709_All	41.4333	189.749	-2.4428	2.45e-21	5.89e-20	sp|Q8GW61|STP14_ARATH Sugar transport protein 14 OS=Arabidopsis thaliana GN=STP14 PE=2 SV=2//2.44666e-96
Unigene16037_All	22.7792	105.006	-2.4522	9.44e-13	1.32e-11	sp|Q9SR70|FK164_ARATH Peptidyl-prolyl cis-trans isomerase FKBP16-4, chloroplastic OS=Arabidopsis thaliana GN=FKBP16-4 PE=1 SV=1//2.50494e-86
Unigene14568_All	94.7868	438.592	-2.4577	6.53e-64	4.76e-62	sp|Q7X8R5|TRXM2_ORYSJ Thioredoxin M2, chloroplastic OS=Oryza sativa subsp. japonica GN=Os04g0530600 PE=2 SV=2//4.29907e-55
Unigene4611_All	15.3323	71.1321	-2.4615	2.91e-10	3.34e-09	sp|O64637|C76C2_ARATH Cytochrome P450 76C2 OS=Arabidopsis thaliana GN=CYP76C2 PE=2 SV=1//2.98329e-53
Unigene5222_All	18.0421	83.7288	-2.4619	2.1e-16	3.93e-15	sp|P93147|C81E1_GLYEC Isoflavone 2&apos;-hydroxylase OS=Glycyrrhiza echinata GN=CYP81E1 PE=1 SV=2//2.83289e-101
Unigene11216_All	36.5243	169.822	-2.4646	1.07e-21	2.64e-20	-//-
Unigene11680_All	18.2831	85.0623	-2.4656	4.94e-21	1.18e-19	sp|Q9SX20|PTR18_ARATH Probable nitrite transporter At1g68570 OS=Arabidopsis thaliana GN=At1g68570 PE=2 SV=1//0
Unigene13138_All	9.24297	43.231	-2.4732	4.37e-07	3.54e-06	sp|P73627|Y1770_SYNY3 Uncharacterized protein sll1770 OS=Synechocystis sp. (strain PCC 6803 / Kazusa) GN=sll1770 PE=3 SV=1//3.14277e-25
Unigene1073_All	10.9281	51.1287	-2.4736	0.0010368	0.0047292	-//-
Unigene8976_All	21.1204	99.003	-2.4764	1.57e-12	2.17e-11	sp|Q9LVG4|APRR3_ARATH Two-component response regulator-like APRR3 OS=Arabidopsis thaliana GN=APRR3 PE=1 SV=1//6.72981e-16
Unigene11692_All	12.0347	56.5673	-2.4803	5.14e-11	6.3e-10	sp|Q9LYA9|CP41A_ARATH Chloroplast stem-loop binding protein of 41 kDa a, chloroplastic OS=Arabidopsis thaliana GN=CSP41A PE=1 SV=1//5.27404e-175
Unigene10649_All	1573.76	7430.08	-2.4867	0	0	sp|P12062|CB26_PETSP Chlorophyll a-b binding protein 37, chloroplastic OS=Petunia sp. GN=CAB37 PE=3 SV=1//4.74303e-171
Unigene5656_All	5.20157	24.6202	-2.4904	1.42e-09	1.52e-08	-//-
Unigene7690_All	10.6671	50.7952	-2.4991	0.00017752	0.0009596	-//-
Unigene8076_All	4.45502	21.295	-2.5046	4.9e-09	4.93e-08	sp|Q5SVR0|TBC9B_MOUSE TBC1 domain family member 9B OS=Mus musculus GN=Tbc1d9b PE=2 SV=1//4.70966e-37
Unigene10213_All	5.18334	24.9525	-2.5148	3.9e-09	3.99e-08	sp|Q54G05|LRRX1_DICDI Putative leucine-rich repeat-containing protein DDB_G0290503 OS=Dictyostelium discoideum GN=DDB_G0290503 PE=4 SV=1//2.71514e-12
Unigene13062_All	25.5315	124.601	-2.5345	5.48e-14	8.44e-13	-//-
Unigene13899_All	3.09995	15.1758	-2.539	2.02e-07	1.7e-06	-//-
Unigene10152_All	60.7262	297.534	-2.5402	1.29e-33	5.35e-32	-//-
Unigene7473_All	3.20121	15.7428	-2.5455	0.00065101	0.0031074	sp|Q39117|TGT2_ARATH Trihelix transcription factor GT-2 OS=Arabidopsis thaliana GN=GT-2 PE=2 SV=1//2.76165e-09
Unigene2590_All	7.11627	35.1137	-2.5504	1.7e-07	1.45e-06	sp|Q2N2K3|PHYK_WHEAT Probable phytol kinase, chloroplastic OS=Triticum aestivum PE=2 SV=1//3.0683e-103
Unigene13121_All	6.13509	30.3913	-2.5561	3.65e-06	2.6e-05	-//-
Unigene11322_All	7.76897	38.4986	-2.5566	2.79e-10	3.21e-09	sp|Q9C7Z9|SCP18_ARATH Serine carboxypeptidase-like 18 OS=Arabidopsis thaliana GN=SCPL18 PE=2 SV=2//6.42568e-156
Unigene11499_All	7.07657	35.166	-2.5606	4.96e-05	0.00029663	-//-
Unigene2352_All	4.10033	20.4262	-2.5642	4.49e-06	3.14e-05	sp|Q681X4|ZAT5_ARATH Zinc finger protein ZAT5 OS=Arabidopsis thaliana GN=ZAT5 PE=2 SV=1//7.18444e-18
Unigene4355_All	13.1759	65.6602	-2.5647	4.14e-08	3.79e-07	-//-
Unigene10147_All	189.062	942.395	-2.565	5.96e-143	1.09e-140	sp|P13869|CB12_PETHY Chlorophyll a-b binding protein, chloroplastic OS=Petunia hybrida PE=2 SV=1//7.60573e-120
Unigene12875_All	22.0632	110.346	-2.5699	1.06e-13	1.59e-12	sp|Q1XDF7|YCF33_PORYE Uncharacterized protein ycf33 OS=Porphyra yezoensis GN=ycf33 PE=3 SV=1//7.90906e-07
Unigene14052_All	3.05208	15.3158	-2.5747	0.00010022	0.0005661	sp|Q9C9H7|RLP12_ARATH Receptor-like protein 12 OS=Arabidopsis thaliana GN=RLP12 PE=2 SV=2//9.893e-12
Unigene5535_All	183.34	921.028	-2.5763	2.81e-137	4.74e-135	sp|O49078|UCRIA_FRIAG Cytochrome b6-f complex iron-sulfur subunit, chloroplastic OS=Fritillaria agrestis GN=petC PE=2 SV=1//2.96231e-117
Unigene3440_All	2.51252	12.6613	-2.5808	0.0010514	0.0047821	sp|Q91XE8|TM205_MOUSE Transmembrane protein 205 OS=Mus musculus GN=Tmem205 PE=1 SV=1//3.24538e-12
Unigene11077_All	1.55094	7.83292	-2.584	0.0010282	0.0046974	sp|Q9LFN6|RH56_ARATH DEAD-box ATP-dependent RNA helicase 56 OS=Arabidopsis thaliana GN=RH56 PE=2 SV=2//1.5093e-109
Unigene13527_All	75.9214	384.584	-2.5883	1.74e-24	4.96e-23	-//-
Unigene13617_All	4.26598	21.7086	-2.5949	7.84e-05	0.00045122	-//-
Unigene16672_All	10.2258	52.0967	-2.5965	4.63e-13	6.65e-12	sp|Q8SKU2|TIC62_PEA Protein TIC 62, chloroplastic OS=Pisum sativum GN=TIC62 PE=1 SV=2//1.70161e-131
Unigene14415_All	22.588	116.216	-2.6107	1.99e-34	8.37e-33	-//-
Unigene8109_All	1.92739	9.93797	-2.6139	0.00087593	0.0040657	sp|Q6ZXC9|SIA8D_BOVIN CMP-N-acetylneuraminate-poly-alpha-2,8-sialyltransferase OS=Bos taurus GN=ST8SIA4 PE=2 SV=1//1.0894e-11
Unigene5199_All	2.63928	13.9022	-2.6446	1.19e-06	9.13e-06	sp|Q9M0Z3|KEA3_ARATH K(+) efflux antiporter 3, chloroplastic OS=Arabidopsis thaliana GN=KEA3 PE=1 SV=2//0
Unigene7165_All	5.50158	29.0263	-2.647	6.06e-07	4.8e-06	sp|Q0WUI9|TPS8_ARATH Probable alpha,alpha-trehalose-phosphate synthase [UDP-forming] 8 OS=Arabidopsis thaliana GN=TPS8 PE=2 SV=1//7.90315e-164
Unigene10959_All	14.4788	76.8758	-2.6561	4.24e-24	1.17e-22	sp|Q8VYJ1|MENE_ARATH 2-succinylbenzoate--CoA ligase, chloroplastic/peroxisomal OS=Arabidopsis thaliana GN=AAE14 PE=1 SV=1//0
Unigene1406_All	17.8488	94.8281	-2.657	8.16e-25	2.35e-23	sp|Q9SK50|TIC55_ARATH Protein TIC 55, chloroplastic OS=Arabidopsis thaliana GN=TIC55 PE=2 SV=1//0
Unigene210_All	25.2339	135.956	-2.6773	8.86e-35	3.75e-33	-//-
Unigene10310_All	4.9035	26.5525	-2.6845	2.31e-06	1.69e-05	sp|A2RVM0|TIC32_ARATH Short-chain dehydrogenase TIC 32, chloroplastic OS=Arabidopsis thaliana GN=TIC32 PE=2 SV=1//2.01561e-105
Unigene5090_All	11.8621	64.4963	-2.6904	1.25e-07	1.08e-06	-//-
Unigene8366_All	11.7833	64.2155	-2.6937	3.52e-22	8.81e-21	sp|P05314|NIR_SPIOL Ferredoxin--nitrite reductase, chloroplastic OS=Spinacia oleracea GN=NIR PE=1 SV=1//0
Unigene10402_All	3.45196	19.0196	-2.7095	0.00065765	0.0031351	sp|Q0IGM7|BBX20_ARATH B-box zinc finger protein 20 OS=Arabidopsis thaliana GN=BBX20 PE=1 SV=1//8.24048e-39
Unigene1444_All	6.08465	33.5317	-2.7098	5.76e-10	6.41e-09	sp|Q9LRR7|NCED3_ARATH 9-cis-epoxycarotenoid dioxygenase NCED3, chloroplastic OS=Arabidopsis thaliana GN=NCED3 PE=2 SV=1//0
Unigene5360_All	27.672	154.16	-2.7255	9.12e-26	2.77e-24	sp|O93308|SMC1A_XENLA Structural maintenance of chromosomes protein 1A OS=Xenopus laevis GN=smc1a PE=1 SV=1//2.78394e-17
Unigene8281_All	2.52042	14.047	-2.7261	1.97e-05	0.00012541	sp|O81283|TC159_ARATH Translocase of chloroplast 159, chloroplastic OS=Arabidopsis thaliana GN=TOC159 PE=1 SV=1//2.32013e-23
Unigene11249_All	9.00539	50.3349	-2.7302	2.61e-07	2.17e-06	sp|Q93VA3|CYC6_ARATH Cytochrome c6, chloroplastic OS=Arabidopsis thaliana GN=petJ PE=1 SV=1//1.63692e-55
Unigene4412_All	19.9752	111.654	-2.7303	6.99e-31	2.62e-29	sp|Q7XU38|C87A3_ORYSJ Cytochrome P450 87A3 OS=Oryza sativa subsp. japonica GN=CYP87A3 PE=2 SV=3//0
Unigene4965_All	13.5953	77.0815	-2.7508	1.9e-08	1.8e-07	-//-
Unigene13423_All	19.4039	110.23	-2.7536	1.23e-16	2.33e-15	-//-
Unigene15034_All	6.06585	34.4644	-2.7539	1.46e-05	9.44e-05	-//-
Unigene168_All	10.5863	60.6953	-2.7669	1.49e-11	1.92e-10	sp|O24529|7OMT8_MEDSA Isoflavone-7-O-methyltransferase 8 OS=Medicago sativa PE=1 SV=1//1.86458e-07
Unigene5681_All	12.9441	74.3994	-2.7705	7.13e-24	1.95e-22	sp|Q66GP0|Y5738_ARATH BTB/POZ domain-containing protein At5g67385 OS=Arabidopsis thaliana GN=At5g67385 PE=2 SV=2//0
Unigene6192_All	95.0027	548.952	-2.7782	5.67e-26	1.75e-24	-//-
Unigene7096_All	8.81051	51.0772	-2.7829	1.84e-07	1.57e-06	-//-
Unigene5454_All	11.2529	65.2555	-2.7833	1.01e-22	2.6e-21	-//-
Unigene5095_All	57.4638	333.83	-2.7859	8.32e-43	4.18e-41	-//-
Unigene4624_All	24.1366	141.202	-2.796	3.71e-70	2.95e-68	sp|Q9LJR3|SPA3_ARATH Protein SPA1-RELATED 3 OS=Arabidopsis thaliana GN=SPA3 PE=1 SV=1//0
Unigene6505_All	2.92114	17.305	-2.8141	0.00051191	0.0024961	sp|Q55750|MFD_SYNY3 Transcription-repair-coupling factor OS=Synechocystis sp. (strain PCC 6803 / Kazusa) GN=mfd PE=3 SV=1//4.8965e-19
Unigene13105_All	2.09615	12.5208	-2.8261	0.00065501	0.0031251	-//-
Unigene13168_All	5.22481	31.7329	-2.8501	8.23e-10	9.02e-09	sp|Q12955|ANK3_HUMAN Ankyrin-3 OS=Homo sapiens GN=ANK3 PE=1 SV=3//8.82023e-07
Unigene7409_All	46.2108	282.169	-2.8578	1.67e-51	9.91e-50	sp|Q9SGS4|CDSP_ARATH Thioredoxin-like protein CDSP32, chloroplastic OS=Arabidopsis thaliana GN=CDSP32 PE=1 SV=1//1.28995e-126
Unigene7377_All	517.69	3220.98	-2.8849	0	0	sp|P13869|CB12_PETHY Chlorophyll a-b binding protein, chloroplastic OS=Petunia hybrida PE=2 SV=1//2.11439e-144
Unigene15188_All	841.006	5259.92	-2.8924	0	0	sp|O24045|RBS_MUSAC Ribulose bisphosphate carboxylase small chain, chloroplastic OS=Musa acuminata GN=RBCS1 PE=2 SV=1//3.11382e-91
Unigene9871_All	220.578	1391.42	-2.9047	0	0	sp|O49954|GCSP_SOLTU Glycine dehydrogenase [decarboxylating], mitochondrial OS=Solanum tuberosum GN=GDCSP PE=2 SV=1//0
Unigene10809_All	14.6291	92.3443	-2.9057	1.98e-30	7.28e-29	sp|Q9S713|STT7_ARATH Serine/threonine-protein kinase STN7, chloroplastic OS=Arabidopsis thaliana GN=STN7 PE=1 SV=1//0
Unigene14012_All	51.2474	326.569	-2.9194	3.53e-39	1.64e-37	-//-
Unigene4445_All	110.417	714.27	-2.9411	4.97e-139	8.79e-137	sp|Q02060|PSBS_SPIOL Photosystem II 22 kDa protein, chloroplastic OS=Spinacia oleracea GN=PSBS PE=1 SV=1//7.30726e-90
Unigene14142_All	3.77425	24.9179	-2.9705	1.88e-06	1.4e-05	-//-
Unigene12105_All	4.0828	27.1956	-2.9833	1.6e-06	1.2e-05	-//-
Unigene10882_All	4.32986	29.0735	-2.9949	1.3e-09	1.4e-08	sp|P47924|RIBBA_ARATH Riboflavin biosynthesis protein ribBA, chloroplastic OS=Arabidopsis thaliana GN=RIBBA PE=2 SV=2//0
Unigene10197_All	95.9147	647.701	-3.003	5.15e-138	8.82e-136	sp|O04977|FENR1_TOBAC Ferredoxin--NADP reductase, leaf-type isozyme, chloroplastic OS=Nicotiana tabacum GN=PETH PE=2 SV=1//0
Unigene4293_All	1.25041	8.45504	-3.005	0.00083372	0.0038827	-//-
Unigene5455_All	2.36694	16.0431	-3.0084	1.53e-07	1.31e-06	-//-
Unigene14784_All	0.973927	6.62685	-3.014	5.39e-06	3.73e-05	sp|P35336|PGLR_ACTDE Polygalacturonase OS=Actinidia deliciosa PE=2 SV=1//7.94839e-36
Unigene11048_All	2.48811	16.9604	-3.0166	0.00010414	0.00058618	sp|Q7XA42|RGA1_SOLBU Putative disease resistance protein RGA1 OS=Solanum bulbocastanum GN=RGA1 PE=2 SV=2//2.66981e-10
Unigene10403_All	12.5185	85.7792	-3.0241	1.22e-14	2.01e-13	sp|Q67YC9|Y4141_ARATH Uncharacterized protein At4g14100 OS=Arabidopsis thaliana GN=At4g14100 PE=2 SV=1//4.73694e-61
Unigene10149_All	3.53648	24.4594	-3.0375	0.00025553	0.001331	-//-
Unigene13111_All	94.6337	655.769	-3.0403	5.74e-117	8.01e-115	sp|Q96502|COL2_ARATH Zinc finger protein CONSTANS-LIKE 2 OS=Arabidopsis thaliana GN=COL2 PE=1 SV=1//1.32925e-60
Unigene10017_All	44.906	311.253	-3.0407	1.33e-56	8.72e-55	sp|P22242|DRPE_CRAPL Desiccation-related protein PCC13-62 OS=Craterostigma plantagineum PE=2 SV=1//2.25163e-117
Unigene8695_All	15.074	104.708	-3.0438	9.08e-18	1.86e-16	sp|Q9SZN7|HIP26_ARATH Heavy metal-associated isoprenylated plant protein 26 OS=Arabidopsis thaliana GN=HIPP26 PE=1 SV=1//8.54469e-07
Unigene5994_All	15.4311	107.235	-3.0444	4.52e-14	7.01e-13	-//-
Unigene1570_All	15.9701	111.487	-3.051	1.25e-29	4.44e-28	sp|Q9C7T4|BH096_ARATH Transcription factor bHLH96 OS=Arabidopsis thaliana GN=BHLH96 PE=2 SV=1//8.73213e-76
Unigene3420_All	9.57221	66.8663	-3.0519	6.19e-27	2e-25	sp|P15719|MDHP_MAIZE Malate dehydrogenase [NADP], chloroplastic OS=Zea mays PE=1 SV=1//0
Unigene6183_All	12.8242	90.4923	-3.0665	1.72e-08	1.64e-07	-//-
Unigene1634_All	16.9593	119.724	-3.0671	1.22e-28	4.15e-27	sp|A9ZPJ7|AGCT2_HORVU Agmatine coumaroyltransferase-2 OS=Hordeum vulgare GN=ACT-2 PE=1 SV=1//1.93251e-107
Unigene10512_All	25.074	177.403	-3.0703	1.42e-44	7.34e-43	sp|P80680|FTRV_MAIZE Ferredoxin-thioredoxin reductase, variable chain OS=Zea mays PE=1 SV=1//1.55139e-29
Unigene5645_All	114.896	819.366	-3.0817	5.87e-114	7.62e-112	sp|A3C6G9|GCSH_ORYSJ Glycine cleavage system H protein, mitochondrial OS=Oryza sativa subsp. japonica GN=GDCSH PE=1 SV=1//1.80261e-86
Unigene10250_All	32.8321	236.79	-3.098	4.26e-42	2.06e-40	sp|Q8LCA1|TMP14_ARATH Thylakoid membrane phosphoprotein 14 kDa, chloroplastic OS=Arabidopsis thaliana GN=TMP14 PE=1 SV=2//6.40547e-48
Unigene6209_All	25.6019	185.11	-3.1016	1.08e-85	9.79e-84	sp|Q3KTM0|FRO7_ARATH Ferric reduction oxidase 7, chloroplastic OS=Arabidopsis thaliana GN=FRO7 PE=2 SV=1//0
Unigene15522_All	1.71437	12.3966	-3.1017	8.14e-11	9.84e-10	sp|P93025|PHOT2_ARATH Phototropin-2 OS=Arabidopsis thaliana GN=PHOT2 PE=1 SV=2//1.30838e-20
Unigene6967_All	4.13626	29.932	-3.1028	1.85e-08	1.75e-07	sp|O64989|C90B1_ARATH Cytochrome P450 90B1 OS=Arabidopsis thaliana GN=CYP90B1 PE=1 SV=2//5.1763e-145
Unigene15210_All	2.33835	16.9876	-3.1085	6.99e-08	6.23e-07	sp|P10978|POLX_TOBAC Retrovirus-related Pol polyprotein from transposon TNT 1-94 OS=Nicotiana tabacum PE=2 SV=1//3.08389e-27
Unigene11480_All	37.8321	275.694	-3.1129	6.27e-124	9.2e-122	sp|Q9LI74|CHUP1_ARATH Protein CHUP1, chloroplastic OS=Arabidopsis thaliana GN=CHUP1 PE=1 SV=1//0
Unigene16105_All	87.1836	638.536	-3.1202	2.3e-162	5.01e-160	sp|P46285|S17P_WHEAT Sedoheptulose-1,7-bisphosphatase, chloroplastic OS=Triticum aestivum PE=2 SV=1//0
Unigene4583_All	2.47241	18.1678	-3.1249	1.47e-05	9.52e-05	sp|Q91WF7|FIG4_MOUSE Polyphosphoinositide phosphatase OS=Mus musculus GN=Fig4 PE=1 SV=1//6.40893e-27
Unigene10459_All	38.6299	284.273	-3.127	1.24e-35	5.35e-34	-//-
Unigene10496_All	60.7801	448.242	-3.1302	3.6e-97	4.07e-95	sp|P11402|ATPD_SPIOL ATP synthase delta chain, chloroplastic OS=Spinacia oleracea GN=ATPD PE=1 SV=2//8.67084e-13
Unigene7646_All	7.48299	55.6942	-3.1434	5e-17	9.79e-16	sp|Q94A68|Y1669_ARATH Uncharacterized oxidoreductase At1g06690, chloroplastic OS=Arabidopsis thaliana GN=At1g06690 PE=1 SV=1//3.76391e-178
Unigene11258_All	269.991	2014.89	-3.1473	0	0	sp|P93431|RCA_ORYSJ Ribulose bisphosphate carboxylase/oxygenase activase, chloroplastic OS=Oryza sativa subsp. japonica GN=RCA PE=1 SV=2//0
Unigene2315_All	11.7616	88.0837	-3.1523	4.2e-32	1.66e-30	sp|Q6Q3H3|TPSGD_VITVI (-)-germacrene D synthase OS=Vitis vinifera GN=VIT_19s0014g04930 PE=1 SV=1//4.00595e-148
Unigene1749_All	5.10259	38.3088	-3.1559	4.66e-08	4.23e-07	sp|Q08935|ROC1_NICSY 29 kDa ribonucleoprotein A, chloroplastic OS=Nicotiana sylvestris PE=2 SV=1//9.95275e-09
Unigene10686_All	153.924	1160.24	-3.1617	0	0	sp|P31752|ASNS_ASPOF Asparagine synthetase [glutamine-hydrolyzing] OS=Asparagus officinalis PE=2 SV=2//0
Unigene7148_All	13.1571	99.9902	-3.1735	7.71e-17	1.5e-15	sp|Q9XJ66|MAD22_ORYSJ MADS-box transcription factor 22 OS=Oryza sativa subsp. japonica GN=MADS22 PE=2 SV=1//8.99346e-06
Unigene4436_All	2420.27	18748.3	-3.2011	0	0	sp|P07369|CB2G_SOLLC Chlorophyll a-b binding protein 3C, chloroplastic OS=Solanum lycopersicum GN=CAB3C PE=3 SV=1//1.64634e-164
Unigene2412_All	2.83247	21.9553	-3.202	0.0004337	0.0021415	sp|O24592|NCED1_MAIZE 9-cis-epoxycarotenoid dioxygenase 1, chloroplastic OS=Zea mays GN=VP14 PE=1 SV=2//1.15309e-29
Unigene10033_All	2.02397	15.7398	-3.2067	0.001057	0.0048037	-//-
Unigene14714_All	30.7681	240.413	-3.2136	2.69e-57	1.8e-55	sp|Q09893|YAI5_SCHPO Uncharacterized protein C24B11.05 OS=Schizosaccharomyces pombe (strain 972 / ATCC 24843) GN=SPAC24B11.05 PE=2 SV=1//1.22407e-13
Unigene872_All	1.10183	8.61825	-3.215	5.36e-05	0.00031727	sp|Q9ZW07|PUM1_ARATH Pumilio homolog 1 OS=Arabidopsis thaliana GN=APUM1 PE=2 SV=1//8.08509e-18
Unigene7407_All	9.94912	78.7737	-3.2326	3.96e-17	7.82e-16	sp|Q651Z5|HOX6_ORYSJ Homeobox-leucine zipper protein HOX6 OS=Oryza sativa subsp. japonica GN=HOX6 PE=2 SV=1//7.13481e-39
Unigene7918_All	61.533	490.781	-3.2432	3.02e-56	1.94e-54	sp|O48923|C71DA_SOYBN Cytochrome P450 71D10 OS=Glycine max GN=CYP71D10 PE=2 SV=1//9.30811e-43
Unigene7361_All	11.713	93.6716	-3.247	1.28e-22	3.3e-21	-//-
Unigene12839_All	1.35902	10.8814	-3.2488	2.16e-08	2.03e-07	sp|Q9FPS9|UBP15_ARATH Ubiquitin carboxyl-terminal hydrolase 15 OS=Arabidopsis thaliana GN=UBP15 PE=2 SV=2//9.23288e-23
Unigene1441_All	32.7271	267.99	-3.2812	1.87e-68	1.46e-66	sp|Q2V9B0|MY1R1_SOLTU Transcription factor MYB1R1 OS=Solanum tuberosum PE=2 SV=1//8.30865e-25
Unigene1733_All	3.28265	27.3217	-3.3047	1.06e-09	1.15e-08	sp|Q9FYE2|PKS4_ARATH Protein PHYTOCHROME KINASE SUBSTRATE 4 OS=Arabidopsis thaliana GN=PKS4 PE=1 SV=1//3.42174e-20
Unigene2571_All	5.09132	43.056	-3.3277	3.52e-25	1.03e-23	sp|Q9FJD6|RBOHH_ARATH Putative respiratory burst oxidase homolog protein H OS=Arabidopsis thaliana GN=RBOHH PE=3 SV=1//0
Unigene13822_All	11.0398	93.4125	-3.3284	8.45e-07	6.56e-06	-//-
Unigene281_All	9.82712	83.956	-3.3423	4.77e-32	1.88e-30	sp|C0LGT6|EFR_ARATH LRR receptor-like serine/threonine-protein kinase EFR OS=Arabidopsis thaliana GN=EFR PE=1 SV=1//2.50461e-15
Unigene4155_All	1.84012	15.767	-3.3466	0.00081765	0.0038157	sp|Q9SXB6|MLO2_ARATH MLO-like protein 2 OS=Arabidopsis thaliana GN=MLO2 PE=1 SV=1//1.22349e-17
Unigene15689_All	421.611	3615.82	-3.3479	0	0	sp|P16972|FER2_ARATH Ferredoxin-2, chloroplastic OS=Arabidopsis thaliana GN=FD2 PE=1 SV=1//2.44203e-51
Unigene5088_All	111.04	953.989	-3.3504	4.94e-299	1.47e-296	sp|P26302|KPPR_WHEAT Phosphoribulokinase, chloroplastic OS=Triticum aestivum PE=2 SV=1//0
Unigene2800_All	25.3426	218.224	-3.3537	4.67e-97	5.23e-95	sp|P48279|YCF39_CYAPA Uncharacterized protein ycf39 OS=Cyanophora paradoxa GN=ycf39 PE=3 SV=1//1.63138e-06
Unigene8788_All	21.4618	186.668	-3.3682	2.31e-36	1.02e-34	sp|Q9M153|GDL61_ARATH GDSL esterase/lipase At4g01130 OS=Arabidopsis thaliana GN=At4g01130 PE=2 SV=1//7.55439e-133
Unigene8074_All	2.63049	22.9123	-3.3703	5.19e-13	7.42e-12	sp|Q96376|LIS_CLABR S-linalool synthase OS=Clarkia breweri GN=LIS PE=2 SV=1//3.3227e-144
Unigene10082_All	13.2675	118.668	-3.4085	1.06e-19	2.36e-18	sp|P46687|GASA3_ARATH Gibberellin-regulated protein 3 OS=Arabidopsis thaliana GN=GASA3 PE=2 SV=1//2.05068e-16
Unigene13608_All	487.686	4398.16	-3.4204	0	0	sp|Q40677|ALFC_ORYSJ Fructose-bisphosphate aldolase, chloroplastic OS=Oryza sativa subsp. japonica GN=Os11g0171300 PE=1 SV=2//0
Unigene8449_All	23.3877	212.318	-3.43	9.19e-35	3.87e-33	sp|Q9SL05|PGR5_ARATH Protein PROTON GRADIENT REGULATION 5, chloroplastic OS=Arabidopsis thaliana GN=PGR5 PE=1 SV=1//9.97837e-45
Unigene4203_All	2.61861	24.1506	-3.4527	7.58e-05	0.00043739	-//-
Unigene16306_All	3.13902	29.246	-3.4674	8.35e-06	5.63e-05	-//-
Unigene6997_All	8.32719	78.0968	-3.4769	1.49e-08	1.43e-07	-//-
Unigene5354_All	4.61746	43.4777	-3.4827	1.66e-08	1.58e-07	sp|Q9ZUU4|ROC1_ARATH Ribonucleoprotein At2g37220, chloroplastic OS=Arabidopsis thaliana GN=At2g37220 PE=1 SV=1//9.01191e-16
Unigene3232_All	32.9618	318.598	-3.5204	9.93e-28	3.3e-26	-//-
Unigene2228_All	4.65297	45.4151	-3.5345	4.73e-07	3.81e-06	-//-
Unigene8899_All	3.18903	31.1392	-3.5351	4.16e-06	2.93e-05	sp|Q55911|YC52L_SYNY3 Uncharacterized N-acetyltransferase ycf52-like OS=Synechocystis sp. (strain PCC 6803 / Kazusa) GN=sll0286 PE=3 SV=1//1.48427e-28
Unigene3639_All	12.5569	124.907	-3.5619	6.22e-62	4.45e-60	sp|P15719|MDHP_MAIZE Malate dehydrogenase [NADP], chloroplastic OS=Zea mays PE=1 SV=1//0
Unigene12915_All	8.44842	84.6793	-3.5728	8.65e-27	2.77e-25	sp|Q43839|G6PDC_SOLTU Glucose-6-phosphate 1-dehydrogenase, chloroplastic OS=Solanum tuberosum PE=1 SV=1//0
Unigene14677_All	2.51176	25.3987	-3.5855	6.4e-06	4.37e-05	sp|Q9SEZ1|HB29_ARATH Transcription factor HB29 OS=Arabidopsis thaliana GN=HB29 PE=1 SV=1//1.12589e-47
Unigene14233_All	4.01031	41.5321	-3.62	5.46e-06	3.77e-05	-//-
Unigene7824_All	6.50562	67.8156	-3.6294	2.07e-20	4.78e-19	sp|O33341|Y2859_MYCTU Putative glutamine amidotransferase Rv2859c OS=Mycobacterium tuberculosis GN=Rv2859c PE=1 SV=1//1.36598e-17
Unigene3541_All	6.21432	66.9304	-3.6765	1.08e-05	7.12e-05	-//-
Unigene10219_All	5.58622	61.2974	-3.7034	1.18e-14	1.95e-13	sp|Q9SZI6|GAT22_ARATH Putative GATA transcription factor 22 OS=Arabidopsis thaliana GN=GATA22 PE=2 SV=1//1.5047e-25
Unigene8639_All	4.4062	49.6926	-3.743	8.29e-21	1.96e-19	sp|Q9SH30|HMA5_ARATH Putative copper-transporting ATPase HMA5 OS=Arabidopsis thaliana GN=HMA5 PE=2 SV=2//0
Unigene12755_All	144.205	1720.64	-3.8243	5.58e-117	7.88e-115	sp|P10896|RCA_ARATH Ribulose bisphosphate carboxylase/oxygenase activase, chloroplastic OS=Arabidopsis thaliana GN=RCA PE=1 SV=2//1.41594e-13
Unigene16439_All	15.6935	188.853	-3.8366	2.66e-95	2.84e-93	-//-
Unigene8152_All	1.54537	19.0207	-3.8691	3.05e-10	3.5e-09	sp|P93025|PHOT2_ARATH Phototropin-2 OS=Arabidopsis thaliana GN=PHOT2 PE=1 SV=2//8.15446e-20
Unigene27_All	1.66824	21.9665	-3.9665	2.27e-19	4.92e-18	sp|Q8SKU2|TIC62_PEA Protein TIC 62, chloroplastic OS=Pisum sativum GN=TIC62 PE=1 SV=2//4.60228e-11
Unigene1470_All	0.633232	8.33903	-3.9666	0.0011039	0.0049989	sp|Q40784|AAPC_CENCI Putative glucose-6-phosphate 1-epimerase OS=Cenchrus ciliaris PE=2 SV=1//4.87471e-13
Unigene7225_All	3.74669	50.0777	-3.988	2.82e-09	2.94e-08	sp|C0LGT6|EFR_ARATH LRR receptor-like serine/threonine-protein kinase EFR OS=Arabidopsis thaliana GN=EFR PE=1 SV=1//1.85343e-10
Unigene4610_All	115.091	1629.35	-4.071	0	0	sp|Q56YA5|SGAT_ARATH Serine--glyoxylate aminotransferase OS=Arabidopsis thaliana GN=AGT1 PE=1 SV=2//0
Unigene2033_All	7.14797	107.622	-4.1598	7.74e-32	3.03e-30	sp|Q9SH30|HMA5_ARATH Putative copper-transporting ATPase HMA5 OS=Arabidopsis thaliana GN=HMA5 PE=2 SV=2//1.84555e-169
Unigene2509_All	178.759	2764.76	-4.1986	0	0	sp|Q7X9A0|RCA1_LARTR Ribulose bisphosphate carboxylase/oxygenase activase 1, chloroplastic OS=Larrea tridentata GN=RCA1 PE=1 SV=1//0
Unigene11259_All	106.695	1660.23	-4.2074	0	0	sp|Q7X999|RCA2_LARTR Ribulose bisphosphate carboxylase/oxygenase activase 2, chloroplastic OS=Larrea tridentata GN=RCA2 PE=2 SV=1//0
Unigene1798_All	2.78755	49.6069	-4.401	1.26e-29	4.47e-28	sp|P0A9H7|CFA_ECOLI Cyclopropane-fatty-acyl-phospholipid synthase OS=Escherichia coli (strain K12) GN=cfa PE=1 SV=2//3.45549e-41
Unigene3970_All	4.13332	80.5594	-4.5322	1.87e-09	1.98e-08	-//-
Unigene6035_All	3.41005	67.1995	-4.5481	9.43e-08	8.3e-07	-//-
Unigene10324_All	0	11.8088	-4.6191	0.00072606	0.0034294	sp|Q655R6|MOCOS_ORYSJ Molybdenum cofactor sulfurase OS=Oryza sativa subsp. japonica GN=MCSU3 PE=2 SV=2//5.34422e-13
Unigene15037_All	19.6245	417.84	-4.6598	9.05e-39	4.17e-37	-//-
Unigene5624_All	1.64086	35.9645	-4.7016	3.49e-13	5.04e-12	sp|Q38J50|FOMT2_WHEAT Tricetin 3&apos;,4&apos;,5&apos;-O-trimethyltransferase OS=Triticum aestivum GN=OMT2 PE=1 SV=1//1.18737e-64
Unigene8157_All	0	11.6175	-4.7365	0.00039774	0.0019848	-//-
Unigene11712_All	0	9.74024	-4.7907	0.00029675	0.0015232	sp|Q9FLJ2|NC100_ARATH NAC domain-containing protein 100 OS=Arabidopsis thaliana GN=NAC100 PE=2 SV=1//3.50043e-95
Unigene11894_All	0	4.79328	-4.8054	0.00027356	0.0014125	sp|Q9LUB9|Y5813_ARATH BTB/POZ domain-containing protein At5g48130 OS=Arabidopsis thaliana GN=At5g48130 PE=2 SV=1//4.32681e-26
Unigene8077_All	0	4.40282	-4.8062	0.00027237	0.0014101	sp|Q66K14|TBC9B_HUMAN TBC1 domain family member 9B OS=Homo sapiens GN=TBC1D9B PE=1 SV=3//1.48698e-36
Unigene893_All	0.991332	23.651	-4.8239	1.13e-15	2.01e-14	sp|Q9ZUW3|PP172_ARATH Pentatricopeptide repeat-containing protein At2g27610 OS=Arabidopsis thaliana GN=PCMP-H60 PE=2 SV=1//7.64456e-10
Unigene10942_All	0	3.799	-4.8592	0.00020192	0.0010771	sp|P40115|CRY1_SINAL Cryptochrome-1 OS=Sinapis alba GN=PHR1 PE=2 SV=1//4.41927e-33
Unigene8461_All	0	6.58802	-4.8623	0.00019844	0.001063	sp|A4JPX5|MHPC_BURVG 2-hydroxy-6-oxononadienedioate/2-hydroxy-6-oxononatrienedioate hydrolase OS=Burkholderia vietnamiensis (strain G4 / LMG 22486) GN=mhpC PE=3 SV=1//9.5047e-15
Unigene15_All	8.58169	218.766	-4.9195	4.35e-74	3.62e-72	-//-
Unigene10862_All	4.26902	110.687	-4.944	3.98e-37	1.8e-35	sp|Q8GZ38|UNE10_ARATH Transcription factor UNE10 OS=Arabidopsis thaliana GN=UNE10 PE=2 SV=1//1.05014e-53
Unigene4709_All	0.542135	14.3064	-4.9694	0.00014997	0.00082006	sp|P92949|FRO2_ARATH Ferric reduction oxidase 2 OS=Arabidopsis thaliana GN=FRO2 PE=1 SV=2//4.36454e-69
Unigene2727_All	17.035	450.526	-4.9726	2.47e-138	4.3e-136	sp|P16016|CAHC_SPIOL Carbonic anhydrase, chloroplastic OS=Spinacia oleracea PE=1 SV=2//4.59458e-90
Unigene8795_All	1.06359	28.8308	-5.0081	2.44e-06	1.79e-05	-//-
Unigene8823_All	0.963795	26.521	-5.0298	0.00010445	0.00058765	-//-
Unigene5154_All	0	14.1116	-5.0944	4.73e-05	0.00028367	sp|P19954|RR30_SPIOL 30S ribosomal protein 1, chloroplastic OS=Spinacia oleracea GN=RPS30 PE=1 SV=2//5.913e-84
Unigene7108_All	28.141	1022.55	-5.4309	1.03e-198	2.71e-196	-//-
Unigene10940_All	0	11.7932	-5.5082	2.09e-06	1.55e-05	-//-
Unigene3277_All	0.201583	7.93591	-5.5465	8.16e-07	6.36e-06	sp|P93025|PHOT2_ARATH Phototropin-2 OS=Arabidopsis thaliana GN=PHOT2 PE=1 SV=2//1.22124e-19
Unigene11205_All	12.9136	510.553	-5.5526	0	0	sp|P45582|BGAL_ASPOF Beta-galactosidase OS=Asparagus officinalis PE=2 SV=1//0
Unigene2510_All	55.9682	2225.82	-5.5611	0	0	sp|Q7X999|RCA2_LARTR Ribulose bisphosphate carboxylase/oxygenase activase 2, chloroplastic OS=Larrea tridentata GN=RCA2 PE=2 SV=1//0
Unigene13435_All	30.9791	1346.62	-5.6895	3.31e-175	7.8e-173	sp|Q40256|MT3_MUSAC Metallothionein-like protein type 3 OS=Musa acuminata PE=3 SV=1//2.01527e-26
Unigene16677_All	0.492663	22.0203	-5.7296	2.03e-15	3.54e-14	-//-
Unigene8087_All	0	17.8172	-5.7457	2.38e-07	1.99e-06	-//-
Unigene16709_All	0	10.1205	-5.8814	5.95e-08	5.33e-07	-//-
Unigene5623_All	1.89089	119.538	-6.2298	2.33e-42	1.15e-40	sp|Q38J50|FOMT2_WHEAT Tricetin 3&apos;,4&apos;,5&apos;-O-trimethyltransferase OS=Triticum aestivum GN=OMT2 PE=1 SV=1//8.63242e-29
Unigene13919_All	0.0771259	5.47738	-6.3977	8.7e-05	0.00049715	-//-
Unigene8909_All	0	11.0024	-6.7154	6.47e-13	9.16e-12	sp|P35336|PGLR_ACTDE Polygalacturonase OS=Actinidia deliciosa PE=2 SV=1//4.79826e-08
Unigene10120_All	0.226677	26.6128	-7.1229	1.44e-08	1.38e-07	sp|P55218|METZ_PSEAE O-succinylhomoserine sulfhydrylase OS=Pseudomonas aeruginosa (strain ATCC 15692 / PAO1 / 1C / PRS 101 / LMG 12228) GN=metZ PE=1 SV=1//4.45968e-43
Unigene15505_All	0	14.6176	-7.1805	6.59e-17	1.28e-15	sp|P93025|PHOT2_ARATH Phototropin-2 OS=Arabidopsis thaliana GN=PHOT2 PE=1 SV=2//0
Unigene610_All	0.16724	21.2558	-7.2373	4.13e-09	4.22e-08	-//-
Unigene29_All	0	18.0429	-7.2709	8.2e-18	1.68e-16	sp|Q8SKU2|TIC62_PEA Protein TIC 62, chloroplastic OS=Pisum sativum GN=TIC62 PE=1 SV=2//4.48115e-11
Unigene8151_All	0	26.8161	-7.8781	3.18e-25	9.31e-24	sp|P93025|PHOT2_ARATH Phototropin-2 OS=Arabidopsis thaliana GN=PHOT2 PE=1 SV=2//0
Unigene14355_All	0.0314471	7.56271	-8.1574	0.00048427	0.0023716	-//-
Unigene927_All	0.00126384	4.90471	-12.17	0.00085804	0.003991	sp|Q38953|DHX8_ARATH Probable pre-mRNA-splicing factor ATP-dependent RNA helicase OS=Arabidopsis thaliana GN=At3g26560 PE=1 SV=2//0
Unigene11849_All	0.0262349	286.874	-13.664	7.03e-56	4.46e-54	sp|P45582|BGAL_ASPOF Beta-galactosidase OS=Asparagus officinalis PE=2 SV=1//0
