# Supplementary material for: Deep sequencing–based comparative transcriptional profiles of Cymbidium hybridum roots in response to mycorrhizal and non-mycorrhizal beneficial fungi
Source: BMC Genomics. 2014 Aug 31;15(1):747. doi: 10.1186/1471-2164-15-747 (PMC4162972; doi:10.1186/1471-2164-15-747)
Supplement: Supplementary file 11 — Additional file 11: Table S10: Top 100 abundant genes in symbiotic roots with positive fold change in response to symbiotic fungi. Table S11. Top 100 abundant genes in non-symbiotic roots with negative fold change in response to symbiotic fungi. (ZIP 144 KB) [file 12864_2014_6428_MOESM11_ESM.zip]

Archive with 3 entries (2 files):
- Additional file 11/
- Additional file 11/Table S10.xlsx
- Additional file 11/Table S11.xlsx
