# Supplementary material for: Deep sequencing–based comparative transcriptional profiles of Cymbidium hybridum roots in response to mycorrhizal and non-mycorrhizal beneficial fungi
Source: BMC Genomics. 2014 Aug 31;15(1):747. doi: 10.1186/1471-2164-15-747 (PMC4162972; doi:10.1186/1471-2164-15-747)
Supplement: Supplementary file 11 — Additional file 11: Table S10: Top 100 abundant genes in symbiotic roots with positive fold change in response to symbiotic fungi. Table S11. Top 100 abundant genes in non-symbiotic roots with negative fold change in response to symbiotic fungi. (ZIP 144 KB) [file 12864_2014_6428_MOESM11_ESM.zip › Additional file 11/Table S10.xlsx]

## Sheet: Sheet1
	Table S10 Top 100 abundant genes in symbiotic roots with positive fold change in response to symbiotic fungi
geneID	CyEX20	CyEX21-22-23	CYEX21-22-23/CYEX0	CyTr_RPKM	Nr-Evalue	Nr-annotation	COG-Function-Description	ko_definition
Unigene10017_All	311.253	773.631	2.48554	184.612	1e-100	H0502B11.4 [Oryza sativa (indica cultivar-group)]	--	--
Unigene10042_All	54.6462	582.136	10.6528	103.684	2e-64	Os08g0480200 [Oryza sativa Japonica Group] >gi|113624027|dbj|BAF23972.1| Os08g0480200 [Oryza sativa Japonica Group]	Isopenicillin N synthase and related dioxygenases	leucoanthocyanidin dioxygenase [EC:1.14.11.19]
Unigene10042_All	54.6462	790.282	14.4618	103.684	2e-64	Os08g0480200 [Oryza sativa Japonica Group] >gi|113624027|dbj|BAF23972.1| Os08g0480200 [Oryza sativa Japonica Group]	Isopenicillin N synthase and related dioxygenases	leucoanthocyanidin dioxygenase [EC:1.14.11.19]
Unigene10325_All	0.29136	706.359	2424.35	12.3955	1e-74	LOC100284565 [Zea mays] >gi|195643040|gb|ACG40988.1| stem 28 kDa glycoprotein precursor [Zea mays]	--	large subunit ribosomal protein L10e
Unigene10325_All	0.29136	864.329	2966.53	12.3955	1e-74	LOC100284565 [Zea mays] >gi|195643040|gb|ACG40988.1| stem 28 kDa glycoprotein precursor [Zea mays]	--	large subunit ribosomal protein L10e
Unigene10401_All	181.79	389.63	2.1433	129.254	1e-116	ribosomal protein L10a [Elaeis guineensis]	Ribosomal protein L1	large subunit ribosomal protein L10Ae
Unigene10401_All	181.79	430.171	2.3663	129.254	1e-116	ribosomal protein L10a [Elaeis guineensis]	Ribosomal protein L1	large subunit ribosomal protein L10Ae
Unigene10488_All	253.234	635.59	2.50989	201.287	3e-28	Os12g0508300 [Oryza sativa Japonica Group] >gi|297722587|ref|NP_001173657.1| Os03g0773150 [Oryza sativa Japonica Group] >gi|113649358|dbj|BAF29870.1| Os12g0508300 [Oryza sativa Japonica Group] >gi|149391293|gb|ABR25664.1| 40S ribosomal protein S29 [Oryza sativa Indica Group] >gi|255674934|dbj|BAH92385.1| Os03g0773150 [Oryza sativa Japonica Group]	Ribosomal protein S14	small subunit ribosomal protein S29e
Unigene10488_All	253.234	646.448	2.55277	201.287	3e-28	Os12g0508300 [Oryza sativa Japonica Group] >gi|297722587|ref|NP_001173657.1| Os03g0773150 [Oryza sativa Japonica Group] >gi|113649358|dbj|BAF29870.1| Os12g0508300 [Oryza sativa Japonica Group] >gi|149391293|gb|ABR25664.1| 40S ribosomal protein S29 [Oryza sativa Indica Group] >gi|255674934|dbj|BAH92385.1| Os03g0773150 [Oryza sativa Japonica Group]	Ribosomal protein S14	small subunit ribosomal protein S29e
Unigene10523_All	351.077	1348.67	3.84152	621.588	6e-64	PREDICTED: similar to Histone H2B isoform 1 [Vitis vinifera]	--	histone H2B
Unigene10523_All	351.077	1267.13	3.60927	621.588	6e-64	PREDICTED: similar to Histone H2B isoform 1 [Vitis vinifera]	--	histone H2B
Unigene10523_All	351.077	794.02	2.26167	621.588	6e-64	PREDICTED: similar to Histone H2B isoform 1 [Vitis vinifera]	--	histone H2B
Unigene10561_All	210.127	429.941	2.0461	327.077	4e-74	ribosomal protein L27a-like protein [Solanum tuberosum] >gi|76160998|gb|ABA40462.1| ribosomal protein L27a-like protein [Solanum tuberosum]	Ribosomal protein L15	large subunit ribosomal protein L27Ae
Unigene10561_All	210.127	449.85	2.14085	327.077	4e-74	ribosomal protein L27a-like protein [Solanum tuberosum] >gi|76160998|gb|ABA40462.1| ribosomal protein L27a-like protein [Solanum tuberosum]	Ribosomal protein L15	large subunit ribosomal protein L27Ae
Unigene10699_All	2.66836	467.95	175.37	6.7183	8e-81	40S ribosomal protein S3A (RPS3aB) [Arabidopsis thaliana] >gi|19884297|sp|Q42262.3|RS3A2_ARATH RecName: Full=40S ribosomal protein S3a-2 >gi|2661422|emb|CAA04689.1| Putative S-phase-specific ribosomal protein [Arabidopsis thaliana] >gi|3096936|emb|CAA18846.1| Putative S-phase-specific ribosomal protein [Arabidopsis thaliana] >gi|7270417|emb|CAB80184.1| Putative S-phase-specific ribosomal protein …	Ribosomal protein S3AE	small subunit ribosomal protein S3Ae
Unigene10711_All	0.684744	1272.74	1858.71	39.7147	4e-57	glutathione transferase [Elaeis guineensis]	Glutathione S-transferase	glutathione S-transferase [EC:2.5.1.18]
Unigene10711_All	0.684744	1610.88	2352.53	39.7147	4e-57	glutathione transferase [Elaeis guineensis]	Glutathione S-transferase	glutathione S-transferase [EC:2.5.1.18]
Unigene10727_All	46.8921	540.919	11.5354	37.9878	1e-110	transcription factor [Bruguiera gymnorhiza]	--	--
Unigene10727_All	46.8921	400.415	8.53907	37.9878	1e-110	transcription factor [Bruguiera gymnorhiza]	--	--
Unigene10761_All	1301.18	5051.15	3.88197	1096.97	1e-117	isoflavone reductase related protein [Pyrus communis]	Predicted nucleoside-diphosphate-sugar epimerases	[EC:1.3.1.-]
Unigene10761_All	1301.18	4806.64	3.69406	1096.97	1e-117	isoflavone reductase related protein [Pyrus communis]	Predicted nucleoside-diphosphate-sugar epimerases	[EC:1.3.1.-]
Unigene10761_All	1301.18	2753.83	2.11641	1096.97	1e-117	isoflavone reductase related protein [Pyrus communis]	Predicted nucleoside-diphosphate-sugar epimerases	[EC:1.3.1.-]
Unigene10816_All	133.234	470.316	3.53001	248.914	1e-121	RecName: Full=Probable caffeoyl-CoA O-methyltransferase At4g34050; AltName: Full=Trans-caffeoyl-CoA 3-O-methyltransferase; Short=CCoAOMT; Short=CCoAMT >gi|2911057|emb|CAA17567.1| caffeoyl-CoA O-methyltransferase-like protein [Arabidopsis thaliana] >gi|7270354|emb|CAB80122.1| caffeoyl-CoA O-methyltransferase-like protein [Arabidopsis thaliana] >gi|15982893|gb|AAL09793.1| AT4g34050/F28A23_190 [Arab…	Predicted O-methyltransferase	caffeoyl-CoA O-methyltransferase [EC:2.1.1.104]
Unigene10817_All	1.15298	2607.25	2261.32	37.9553	0	subtilisin-like protease C1 [Glycine max] >gi|40556678|gb|AAD02075.4| subtilisin-like protease C1 [Glycine max]	Subtilisin-like serine proteases	subtilisin [EC:3.4.21.62]
Unigene10817_All	1.15298	3746.02	3249	37.9553	0	subtilisin-like protease C1 [Glycine max] >gi|40556678|gb|AAD02075.4| subtilisin-like protease C1 [Glycine max]	Subtilisin-like serine proteases	subtilisin [EC:3.4.21.62]
Unigene10875_All	0	450.383	#DIV/0!	30.0055	7e-74	RS8, ribosomal protein 8 [Thalassiosira pseudonana CCMP1335] >gi|220970944|gb|EED89280.1| RS8, ribosomal protein 8 [Thalassiosira pseudonana CCMP1335]	Ribosomal protein S8E	small subunit ribosomal protein S8e
Unigene11536_All	297.371	1035.76	3.48307	451.776	5e-86	GST6 protein [Elaeis guineensis]	Glutathione S-transferase	glutathione S-transferase [EC:2.5.1.18]
Unigene11536_All	297.371	656.142	2.20648	451.776	5e-86	GST6 protein [Elaeis guineensis]	Glutathione S-transferase	glutathione S-transferase [EC:2.5.1.18]
Unigene11536_All	297.371	702.015	2.36074	451.776	5e-86	GST6 protein [Elaeis guineensis]	Glutathione S-transferase	glutathione S-transferase [EC:2.5.1.18]
Unigene11565_All	197.388	492.606	2.49563	160.913	2e-88	cytosolic phosphoglycerate kinase [Pisum sativum]	3-phosphoglycerate kinase	phosphoglycerate kinase [EC:2.7.2.3]
Unigene11565_All	197.388	408.538	2.06972	160.913	2e-88	cytosolic phosphoglycerate kinase [Pisum sativum]	3-phosphoglycerate kinase	phosphoglycerate kinase [EC:2.7.2.3]
Unigene11565_All	197.388	437.373	2.21581	160.913	2e-88	cytosolic phosphoglycerate kinase [Pisum sativum]	3-phosphoglycerate kinase	phosphoglycerate kinase [EC:2.7.2.3]
Unigene116_All	265.792	546.022	2.05432	170.046	--	--	--	--
Unigene11649_All	167.874	656.347	3.90976	87.1746	2e-27	enolase [Elaeis guineensis]	Enolase	enolase [EC:4.2.1.11]
Unigene11649_All	167.874	558.048	3.32421	87.1746	2e-27	enolase [Elaeis guineensis]	Enolase	enolase [EC:4.2.1.11]
Unigene11649_All	167.874	467.028	2.78202	87.1746	2e-27	enolase [Elaeis guineensis]	Enolase	enolase [EC:4.2.1.11]
Unigene11665_All	102.277	475.287	4.64706	581.496	1e-175	class III peroxidase [Oncidium Gower Ramsey]	--	peroxidase [EC:1.11.1.7]
Unigene11665_All	102.277	432.058	4.2244	581.496	1e-175	class III peroxidase [Oncidium Gower Ramsey]	--	peroxidase [EC:1.11.1.7]
Unigene1173_All	640.433	1315.29	2.05376	52.4133	6e-06	hypothetical protein SORBIDRAFT_07g020370 [Sorghum bicolor] >gi|241941841|gb|EES14986.1| hypothetical protein SORBIDRAFT_07g020370 [Sorghum bicolor]	--	--
Unigene11811_All	13.2348	494.487	37.3627	37.1379	0	Os04g0640700 [Oryza sativa Japonica Group] >gi|38344900|emb|CAE02971.2| OSJNBb0079B02.3 [Oryza sativa (japonica cultivar-group)] >gi|113565609|dbj|BAF15952.1| Os04g0640700 [Oryza sativa Japonica Group] >gi|116310882|emb|CAH67823.1| OSIGBa0138H21-OSIGBa0138E01.14 [Oryza sativa (indica cultivar-group)]	Beta-glucosidase-related glycosidases	beta-glucosidase [EC:3.2.1.21]
Unigene11811_All	13.2348	539.311	40.7496	37.1379	0	Os04g0640700 [Oryza sativa Japonica Group] >gi|38344900|emb|CAE02971.2| OSJNBb0079B02.3 [Oryza sativa (japonica cultivar-group)] >gi|113565609|dbj|BAF15952.1| Os04g0640700 [Oryza sativa Japonica Group] >gi|116310882|emb|CAH67823.1| OSIGBa0138H21-OSIGBa0138E01.14 [Oryza sativa (indica cultivar-group)]	Beta-glucosidase-related glycosidases	beta-glucosidase [EC:3.2.1.21]
Unigene11840_All	219.482	449.773	2.04925	272.364	0	gamma class glutathione transferase EF1Bgamma1 [Populus trichocarpa]	Glutathione S-transferase	elongation factor EF-1 gamma subunit
Unigene11840_All	219.482	493.816	2.24992	272.364	0	gamma class glutathione transferase EF1Bgamma1 [Populus trichocarpa]	Glutathione S-transferase	elongation factor EF-1 gamma subunit
Unigene11844_All	96.8358	235.926	2.43635	179.145	0	glucose-6-phosphate 1-dehydrogenase cytoplasmic isoform-like [Solanum tuberosum]	Glucose-6-phosphate 1-dehydrogenase	glucose-6-phosphate 1-dehydrogenase [EC:1.1.1.49]
Unigene11865_All	119.624	254.46	2.12717	249.656	0	serine hydroxymethyltransferase [Gossypium hirsutum]	Glycine/serine hydroxymethyltransferase	glycine hydroxymethyltransferase [EC:2.1.2.1]
Unigene11965_All	81.803	962.398	11.7648	166.499	3e-63	histone H3, expressed [Triticum aestivum]	Histones H3 and H4	histone H3
Unigene11965_All	81.803	932.463	11.3989	166.499	3e-63	histone H3, expressed [Triticum aestivum]	Histones H3 and H4	histone H3
Unigene11965_All	81.803	358.106	4.37767	166.499	3e-63	histone H3, expressed [Triticum aestivum]	Histones H3 and H4	histone H3
Unigene12130_All	0	1157.08	#DIV/0!	7.4206	3e-12	aminopeptidase like protein [Arabidopsis thaliana]	--	aminopeptidase [EC:3.4.11.-]
Unigene12130_All	0	1263.17	#DIV/0!	7.4206	3e-12	aminopeptidase like protein [Arabidopsis thaliana]	--	aminopeptidase [EC:3.4.11.-]
Unigene12197_All	35.5931	309.715	8.70154	44.4042	9e-47	ethylene-responsive element binding factor 4 [Glycine max]	--	EREBP-like factor
Unigene12295_All	60.2157	605.51	10.0557	104.014	1e-100	annexin [Gossypium hirsutum]	--	--
Unigene12295_All	60.2157	766.661	12.7319	104.014	1e-100	annexin [Gossypium hirsutum]	--	--
Unigene12455_All	361.935	785.772	2.17103	575.879	1e-114	Os02g0658100 [Oryza sativa Japonica Group] >gi|75296029|sp|Q7XA61.1|TIP21_ORYSJ RecName: Full=Probable aquaporin TIP2-1; AltName: Full=Tonoplast intrinsic protein 2-1; Short=OsTIP2;1 >gi|32879774|dbj|BAC79359.1| tonoplast intrinsic protein [Oryza sativa Japonica Group] >gi|49387590|dbj|BAD25765.1| tonoplast intrinsic protein [Oryza sativa Japonica Group] >gi|49388575|dbj|BAD25694.1| tonoplast int…	Glycerol uptake facilitator and related permeases (Major Intrinsic Protein Family)	aquaporin TIP
Unigene1261_All	0	545.507	#DIV/0!	29.8661	4e-34	RL37A, ribosomal protein 37A 60S large ribosomal subunit [Thalassiosira pseudonana CCMP1335] >gi|220973991|gb|EED92321.1| RL37A, ribosomal protein 37A 60S large ribosomal subunit [Thalassiosira pseudonana CCMP1335]	Ribosomal protein L37E	large subunit ribosomal protein L37e
Unigene12777_All	172.861	961.962	5.56495	352.243	2e-52	histone H4 [Zea mays]	Histones H3 and H4	histone H4
Unigene12777_All	172.861	911.095	5.27069	352.243	2e-52	histone H4 [Zea mays]	Histones H3 and H4	histone H4
Unigene12777_All	172.861	485.015	2.80582	352.243	2e-52	histone H4 [Zea mays]	Histones H3 and H4	histone H4
Unigene12778_All	10.0738	564.519	56.0384	9.505	1e-154	AT5g12010/F14F18_180 [Arabidopsis thaliana] >gi|25141199|gb|AAN73294.1| At5g12010/F14F18_180 [Arabidopsis thaliana]	--	--
Unigene12778_All	10.0738	396.189	39.3287	9.505	1e-154	AT5g12010/F14F18_180 [Arabidopsis thaliana] >gi|25141199|gb|AAN73294.1| At5g12010/F14F18_180 [Arabidopsis thaliana]	--	--
Unigene12798_All	66.1508	236.961	3.58214	136.833	0	cellulose synthase [Betula luminifera]	Glycosyltransferases, probably involved in cell wall biogenesis	cellulose synthase A [EC:2.4.1.12]
Unigene12805_All	277.829	610.06	2.19581	277.382	4e-47	PREDICTED: similar to protein synthesis initiation factor-like [Vitis vinifera]	Ribosomal protein L37AE/L43A	large subunit ribosomal protein L37Ae
Unigene12805_All	277.829	579.27	2.08499	277.382	4e-47	PREDICTED: similar to protein synthesis initiation factor-like [Vitis vinifera]	Ribosomal protein L37AE/L43A	large subunit ribosomal protein L37Ae
Unigene12919_All	83.3141	285.138	3.42244	63.0542	1e-09	Os02g0797600 [Oryza sativa Japonica Group] >gi|113537929|dbj|BAF10312.1| Os02g0797600 [Oryza sativa Japonica Group]	--	--
Unigene12984_All	198.528	682.655	3.43857	266.496	1e-123	annexin p33 [Zea mays] >gi|6272285|emb|CAA66900.2| annexin p33 [Zea mays] >gi|195623952|gb|ACG33806.1| annexin-like protein RJ4 [Zea mays]	--	--
Unigene12984_All	198.528	658.576	3.31729	266.496	1e-123	annexin p33 [Zea mays] >gi|6272285|emb|CAA66900.2| annexin p33 [Zea mays] >gi|195623952|gb|ACG33806.1| annexin-like protein RJ4 [Zea mays]	--	--
Unigene12984_All	198.528	434.332	2.18776	266.496	1e-123	annexin p33 [Zea mays] >gi|6272285|emb|CAA66900.2| annexin p33 [Zea mays] >gi|195623952|gb|ACG33806.1| annexin-like protein RJ4 [Zea mays]	--	--
Unigene13108_All	146.037	510.769	3.49752	66.4806	1e-72	superoxide dismutase [Cu-Zn] 4AP [Zea mays] >gi|134597|sp|P23345.2|SODC4_MAIZE RecName: Full=Superoxide dismutase [Cu-Zn] 4A >gi|6018682|emb|CAB57992.1| superoxide dismutase-4AP [Zea mays]	Cu/Zn superoxide dismutase	Cu/Zn superoxide dismutase [EC:1.15.1.1]
Unigene13195_All	259.059	760.174	2.93437	394.758	1e-144	aspartic proteinase oryzasin-1 [Zea mays] >gi|195622118|gb|ACG32889.1| aspartic proteinase oryzasin-1 precursor [Zea mays]	--	phytepsin [EC:3.4.23.40]
Unigene13195_All	259.059	732.583	2.82787	394.758	1e-144	aspartic proteinase oryzasin-1 [Zea mays] >gi|195622118|gb|ACG32889.1| aspartic proteinase oryzasin-1 precursor [Zea mays]	--	phytepsin [EC:3.4.23.40]
Unigene13266_All	8.02588	264.585	32.9665	45.0052	2e-46	NtEIG-E80 [Nicotiana tabacum]	--	--
Unigene13391_All	237.061	506.345	2.13592	233.294	1e-125	40S ribosomal protein S2 [Arabidopsis lyrata subsp. lyrata] >gi|297327642|gb|EFH58062.1| 40S ribosomal protein S2 [Arabidopsis lyrata subsp. lyrata]	Ribosomal protein S5	small subunit ribosomal protein S2e
Unigene13391_All	237.061	536.136	2.26159	233.294	1e-125	40S ribosomal protein S2 [Arabidopsis lyrata subsp. lyrata] >gi|297327642|gb|EFH58062.1| 40S ribosomal protein S2 [Arabidopsis lyrata subsp. lyrata]	Ribosomal protein S5	small subunit ribosomal protein S2e
Unigene13502_All	0	268.951	#DIV/0!	7.4281	--	--	--	--
Unigene13551_All	132.913	399.521	3.00588	238.424	1e-174	mitochondrial phosphate transporter [Glycine max]	--	mitochondrial carrier protein, MC family
Unigene13551_All	132.913	418.417	3.14805	238.424	1e-174	mitochondrial phosphate transporter [Glycine max]	--	mitochondrial carrier protein, MC family
Unigene13639_All	25.0837	474.484	18.916	2.3952	1e-160	Os03g0100800 [Oryza sativa Japonica Group] >gi|113547118|dbj|BAF10561.1| Os03g0100800 [Oryza sativa Japonica Group]	Cation transport ATPase	H+-transporting ATPase [EC:3.6.3.6]
Unigene13728_All	111.548	649.032	5.8184	135.74	2e-39	Os01g0516600 [Oryza sativa Japonica Group] >gi|113532725|dbj|BAF05108.1| Os01g0516600 [Oryza sativa Japonica Group]	--	--
Unigene13728_All	111.548	686.123	6.15091	135.74	2e-39	Os01g0516600 [Oryza sativa Japonica Group] >gi|113532725|dbj|BAF05108.1| Os01g0516600 [Oryza sativa Japonica Group]	--	--
Unigene13761_All	0	350.302	#DIV/0!	34.7198	3e-86	Os08g0326400 [Oryza sativa Japonica Group] >gi|115480049|ref|NP_001063618.1| Os09g0507800 [Oryza sativa Japonica Group] >gi|548774|sp|P35685.1|RL7A_ORYSJ RecName: Full=60S ribosomal protein L7a >gi|303855|dbj|BAA02156.1| ribosomal protein L7A [Oryza sativa Japonica Group] >gi|38423963|dbj|BAD01672.1| 60S ribosomal protein L7A [Oryza sativa Japonica Group] >gi|38637005|dbj|BAD03264.1| 60S ribosoma…	Ribosomal protein HS6-type (S12/L30/L7a)	large subunit ribosomal protein L7Ae
Unigene14314_All	83.6796	1135.1	13.5648	669.005	1e-125	Os05g0153300 [Oryza sativa Japonica Group] >gi|255676037|dbj|BAF16592.2| Os05g0153300 [Oryza sativa Japonica Group]	Predicted lipase	--
Unigene14314_All	83.6796	1328	15.8701	669.005	1e-125	Os05g0153300 [Oryza sativa Japonica Group] >gi|255676037|dbj|BAF16592.2| Os05g0153300 [Oryza sativa Japonica Group]	Predicted lipase	--
Unigene14314_All	83.6796	911.946	10.8981	669.005	1e-125	Os05g0153300 [Oryza sativa Japonica Group] >gi|255676037|dbj|BAF16592.2| Os05g0153300 [Oryza sativa Japonica Group]	Predicted lipase	--
Unigene14370_All	888.653	1911.62	2.15114	824.41	1e-174	glyceraldehyde-3-phosphate dehydrogenase C subunit [Gossypium hirsutum]	Glyceraldehyde-3-phosphate dehydrogenase/erythrose-4-phosphate dehydrogenase	glyceraldehyde 3-phosphate dehydrogenase [EC:1.2.1.12]
Unigene14370_All	888.653	2092.88	2.35511	824.41	1e-174	glyceraldehyde-3-phosphate dehydrogenase C subunit [Gossypium hirsutum]	Glyceraldehyde-3-phosphate dehydrogenase/erythrose-4-phosphate dehydrogenase	glyceraldehyde 3-phosphate dehydrogenase [EC:1.2.1.12]
Unigene14530_All	486.193	996.936	2.0505	1461.21	5e-63	extensin class 1 protein [Vigna unguiculata]	Endoglucanase	splicing factor 3B subunit 4
Unigene14656_All	142.155	322.535	2.26889	154.103	3e-29	At1g55265 [Arabidopsis thaliana]	--	--
Unigene14736_All	0	394.28	#DIV/0!	36.3857	1e-74	60S ribosomal protein L13a-2 [Zea mays] >gi|195609234|gb|ACG26447.1| 60S ribosomal protein L13a-2 [Zea mays]	Ribosomal protein L13	large subunit ribosomal protein L13Ae
Unigene14770_All	42.4526	249.362	5.87388	163.388	1e-147	RecName: Full=Glutamine synthetase nodule isozyme; Short=GS; AltName: Full=Glutamate--ammonia ligase >gi|170637|gb|AAA34239.1| glutamine synthetase [Vigna aconitifolia] >gi|1094850|prf||2106409A Gln synthetase	Glutamine synthetase	glutamine synthetase [EC:6.3.1.2]
Unigene14780_All	72.9593	713.65	9.78147	14.9723	1e-47	ubiquitin fusion protein [Pyrus pyrifolia]	Ubiquitin	large subunit ribosomal protein L40e
Unigene14780_All	72.9593	391.295	5.36319	14.9723	1e-47	ubiquitin fusion protein [Pyrus pyrifolia]	Ubiquitin	large subunit ribosomal protein L40e
Unigene14780_All	72.9593	1017.37	13.9443	14.9723	1e-47	ubiquitin fusion protein [Pyrus pyrifolia]	Ubiquitin	large subunit ribosomal protein L40e
Unigene14809_All	26.9959	574.485	21.2805	64.394	0	Os06g0675700 [Oryza sativa Japonica Group] >gi|75114635|sp|Q653V7.1|AGLU_ORYSJ RecName: Full=Probable alpha-glucosidase Os06g0675700; AltName: Full=Maltase; Flags: Precursor >gi|113596387|dbj|BAF20261.1| Os06g0675700 [Oryza sativa Japonica Group]	Alpha-glucosidases, family 31 of glycosyl hydrolases	alpha-glucosidase [EC:3.2.1.20]
Unigene14809_All	26.9959	678.485	25.1329	64.394	0	Os06g0675700 [Oryza sativa Japonica Group] >gi|75114635|sp|Q653V7.1|AGLU_ORYSJ RecName: Full=Probable alpha-glucosidase Os06g0675700; AltName: Full=Maltase; Flags: Precursor >gi|113596387|dbj|BAF20261.1| Os06g0675700 [Oryza sativa Japonica Group]	Alpha-glucosidases, family 31 of glycosyl hydrolases	alpha-glucosidase [EC:3.2.1.20]
Unigene14813_All	107.461	265.403	2.46977	130.237	1e-169	Os02g0625500 [Oryza sativa Japonica Group] >gi|255671104|dbj|BAF09393.2| Os02g0625500 [Oryza sativa Japonica Group]	Sugar kinases, ribokinase family	adenosine kinase [EC:2.7.1.20]
Unigene15068_All	154.953	441.191	2.84726	384.168	1e-141	aquaporin PIP1.1 [Zea mays]	Glycerol uptake facilitator and related permeases (Major Intrinsic Protein Family)	aquaporin PIP
Unigene15109_All	0	257.485	#DIV/0!	27.0968	3e-65	S18.A ribosomal protein [Jatropha curcas]	Ribosomal protein S13	small subunit ribosomal protein S18e
Unigene15179_All	209.972	530.005	2.52417	199.93	3e-55	RecName: Full=Sucrose synthase 2; AltName: Full=Sucrose-UDP glucosyltransferase 2 >gi|1255980|emb|CAA65640.1| sucrose-synthase 21 [Tulipa gesneriana]	Glycosyltransferase	sucrose synthase [EC:2.4.1.13]
Unigene15317_All	279.069	615.202	2.20448	281.061	5e-35	Os03g0345200 [Oryza sativa Japonica Group] >gi|548852|sp|P35687.1|RS21_ORYSJ RecName: Full=40S ribosomal protein S21 >gi|303839|dbj|BAA02158.1| 40S subunit ribosomal protein [Oryza sativa Japonica Group] >gi|113548559|dbj|BAF12002.1| Os03g0345200 [Oryza sativa Japonica Group]	--	small subunit ribosomal protein S21e
Unigene15317_All	279.069	639.961	2.2932	281.061	5e-35	Os03g0345200 [Oryza sativa Japonica Group] >gi|548852|sp|P35687.1|RS21_ORYSJ RecName: Full=40S ribosomal protein S21 >gi|303839|dbj|BAA02158.1| 40S subunit ribosomal protein [Oryza sativa Japonica Group] >gi|113548559|dbj|BAF12002.1| Os03g0345200 [Oryza sativa Japonica Group]	--	small subunit ribosomal protein S21e
Unigene15372_All	1.70908	563.26	329.57	2.4509	2e-40	APM1 (AMINOPEPTIDASE M1); aminopeptidase [Arabidopsis thaliana] >gi|17473511|gb|AAL38379.1| AT4g33090/F4I10_20 [Arabidopsis thaliana] >gi|24209879|gb|AAN41401.1| aminopeptidase M [Arabidopsis thaliana] >gi|29028734|gb|AAO64746.1| At4g33090/F4I10_20 [Arabidopsis thaliana] >gi|110742477|dbj|BAE99157.1| aminopeptidase like protein [Arabidopsis thaliana]	Aminopeptidase N	aminopeptidase [EC:3.4.11.-]
Unigene15372_All	1.70908	873.191	510.914	2.4509	2e-40	APM1 (AMINOPEPTIDASE M1); aminopeptidase [Arabidopsis thaliana] >gi|17473511|gb|AAL38379.1| AT4g33090/F4I10_20 [Arabidopsis thaliana] >gi|24209879|gb|AAN41401.1| aminopeptidase M [Arabidopsis thaliana] >gi|29028734|gb|AAO64746.1| At4g33090/F4I10_20 [Arabidopsis thaliana] >gi|110742477|dbj|BAE99157.1| aminopeptidase like protein [Arabidopsis thaliana]	Aminopeptidase N	aminopeptidase [EC:3.4.11.-]
Unigene15432_All	0	357.386	#DIV/0!	11.943	6e-06	predicted protein [Phaeodactylum tricornutum CCAP 1055/1] >gi|217410281|gb|EEC50211.1| predicted protein [Phaeodactylum tricornutum CCAP 1055/1]	--	--
Unigene15682_All	198.599	883.211	4.44721	38.6617	--	--	--	--
Unigene15682_All	198.599	912.952	4.59696	38.6617	--	--	--	--
Unigene15724_All	0	792.374	#DIV/0!	6.2671	2e-14	Os09g0472700 [Oryza sativa Japonica Group] >gi|255678972|dbj|BAH94610.1| Os09g0472700 [Oryza sativa Japonica Group]	--	--
Unigene15724_All	0	524.733	#DIV/0!	6.2671	2e-14	Os09g0472700 [Oryza sativa Japonica Group] >gi|255678972|dbj|BAH94610.1| Os09g0472700 [Oryza sativa Japonica Group]	--	--
Unigene15860_All	105.403	231.828	2.19945	123.587	0	Os11g0148500 [Oryza sativa Japonica Group] >gi|77548686|gb|ABA91483.1| pyruvate kinase family protein, expressed [Oryza sativa (japonica cultivar-group)] >gi|113644453|dbj|BAF27594.1| Os11g0148500 [Oryza sativa Japonica Group]	Pyruvate kinase	pyruvate kinase [EC:2.7.1.40]
Unigene15892_All	43.9789	231.847	5.27179	22.2887	7e-93	Os10g0375000 [Oryza sativa Japonica Group] >gi|255679353|dbj|BAH94851.1| Os10g0375000 [Oryza sativa Japonica Group]	Leucine-rich repeat (LRR) protein	LRR receptor-like serine/threonine-protein kinase EFR [EC:2.7.11.1]
Unigene159_All	21.6608	406.37	18.7606	34.401	1e-120	Os02g0757100 [Oryza sativa Japonica Group] >gi|113537702|dbj|BAF10085.1| Os02g0757100 [Oryza sativa Japonica Group]	--	--
Unigene15920_All	134.38	408.284	3.03828	366.983	1e-176	delta-12 fatty acid desaturase [Zea mays] >gi|94982471|gb|ABF50053.1| FAD2 [Zea mays]	Fatty acid desaturase	omega-6 fatty acid desaturase (delta-12 desaturase) [EC:1.14.19.-]
Unigene15920_All	134.38	300.961	2.23963	366.983	1e-176	delta-12 fatty acid desaturase [Zea mays] >gi|94982471|gb|ABF50053.1| FAD2 [Zea mays]	Fatty acid desaturase	omega-6 fatty acid desaturase (delta-12 desaturase) [EC:1.14.19.-]
Unigene15958_All	0	1115.14	#DIV/0!	20.5429	5e-77	chitinase [Dimocarpus longan]	Uncharacterized protein contain chitin-binding domain type 3	chitinase [EC:3.2.1.14]
Unigene15958_All	0	1362.69	#DIV/0!	20.5429	5e-77	chitinase [Dimocarpus longan]	Uncharacterized protein contain chitin-binding domain type 3	chitinase [EC:3.2.1.14]
Unigene15984_All	90.8732	404.034	4.44612	57.2053	6e-07	Os01g0877900 [Oryza sativa Japonica Group] >gi|113534508|dbj|BAF06891.1| Os01g0877900 [Oryza sativa Japonica Group]	--	--
Unigene16027_All	550.019	1410.05	2.56364	1269.68	6e-31	hydroxyproline-rich glycoprotein [Solanum tuberosum]	--	splicing factor 3B subunit 4
Unigene16027_All	550.019	1402.09	2.54917	1269.68	6e-31	hydroxyproline-rich glycoprotein [Solanum tuberosum]	--	splicing factor 3B subunit 4
Unigene16044_All	250.41	515.511	2.05867	1387.92	5e-60	extensin (class I) [Solanum lycopersicum]	ATPases involved in chromosome partitioning	splicing factor 3B subunit 4
Unigene16254_All	339.451	3348.17	9.86349	79.5303	1e-52	2-oxoglutarate-dependent dioxygenase [Populus trichocarpa] >gi|222845387|gb|EEE82934.1| 2-oxoglutarate-dependent dioxygenase [Populus trichocarpa]	Isopenicillin N synthase and related dioxygenases	gibberellin 20-oxidase [EC:1.14.11.12]
Unigene16254_All	339.451	3911.23	11.5222	79.5303	1e-52	2-oxoglutarate-dependent dioxygenase [Populus trichocarpa] >gi|222845387|gb|EEE82934.1| 2-oxoglutarate-dependent dioxygenase [Populus trichocarpa]	Isopenicillin N synthase and related dioxygenases	gibberellin 20-oxidase [EC:1.14.11.12]
Unigene16305_All	0	941.803	#DIV/0!	16.2403	0	elongation factor EF-3 [Chlamydomonas reinhardtii] >gi|158278473|gb|EDP04237.1| elongation factor EF-3 [Chlamydomonas reinhardtii]	ATPase components of ABC transporters with duplicated ATPase domains	elongation factor EF-3
Unigene1637_All	74.1088	300.265	4.05168	337.197	1e-116	Os03g0845000 [Oryza sativa Japonica Group] >gi|113550347|dbj|BAF13790.1| Os03g0845000 [Oryza sativa Japonica Group]	Pirin-related protein
Unigene16547_All	0.546016	678.274	1242.22	19.0824	2e-79	subtilisin-like protease C1 [Glycine max] >gi|40556678|gb|AAD02075.4| subtilisin-like protease C1 [Glycine max]	Subtilisin-like serine proteases	subtilisin [EC:3.4.21.62]
Unigene16547_All	0.546016	636.749	1166.17	19.0824	2e-79	subtilisin-like protease C1 [Glycine max] >gi|40556678|gb|AAD02075.4| subtilisin-like protease C1 [Glycine max]	Subtilisin-like serine proteases	subtilisin [EC:3.4.21.62]
Unigene1657_All	131.288	328.007	2.49837	197.33	0	RecName: Full=Adenosylhomocysteinase; Short=AdoHcyase; AltName: Full=S-adenosyl-L-homocysteine hydrolase >gi|758247|emb|CAA56278.1| S-adenosylhomocysteine hydrolase [Phalaenopsis sp. 'pSPORT1']	S-adenosylhomocysteine hydrolase	adenosylhomocysteinase [EC:3.3.1.1]
Unigene16593_All	337.509	718.658	2.1293	262.498	1e-87	ethylene signal transcription factor [Morus alba]	--	EREBP-like factor
Unigene16731_All	20.0291	260.144	12.9883	14.3407	3e-46	Os03g0331700 [Oryza sativa Japonica Group] >gi|122247063|sp|Q10LX4.1|CML27_ORYSJ RecName: Full=Probable calcium-binding protein CML27; AltName: Full=Calmodulin-like protein 27 >gi|108707970|gb|ABF95765.1| EF hand family protein, expressed [Oryza sativa (japonica cultivar-group)] >gi|108707971|gb|ABF95766.1| EF hand family protein, expressed [Oryza sativa (japonica cultivar-group)] >gi|113548483|d…	Ca2+-binding protein (EF-Hand superfamily)	calcium-binding protein CML
Unigene1719_All	149.314	706.16	4.72935	189.589	2e-94	LOC100285843 [Zea mays] >gi|195653831|gb|ACG46383.1| 6-phosphogluconolactonase [Zea mays]	6-phosphogluconolactonase/Glucosamine-6-phosphate isomerase/deaminase	6-phosphogluconolactonase [EC:3.1.1.31]
Unigene1719_All	149.314	692.858	4.64026	189.589	2e-94	LOC100285843 [Zea mays] >gi|195653831|gb|ACG46383.1| 6-phosphogluconolactonase [Zea mays]	6-phosphogluconolactonase/Glucosamine-6-phosphate isomerase/deaminase	6-phosphogluconolactonase [EC:3.1.1.31]
Unigene1815_All	60.8461	263.952	4.33802	91.3629	2e-24	Os04g0586000 [Oryza sativa Japonica Group] >gi|38344283|emb|CAE03766.2| OSJNBa0013K16.15 [Oryza sativa (japonica cultivar-group)] >gi|113565253|dbj|BAF15596.1| Os04g0586000 [Oryza sativa Japonica Group] >gi|116309825|emb|CAH66862.1| H0307D04.7 [Oryza sativa (indica cultivar-group)]	--	--
Unigene1959_All	0	530.015	#DIV/0!	4.2607	1e-55	cyclophilin [Griffithsia japonica]	Peptidyl-prolyl cis-trans isomerase (rotamase) - cyclophilin family	peptidyl-prolyl cis-trans isomerase A (cyclophilin A) [EC:5.2.1.8]
Unigene2069_All	278.124	563.977	2.02779	374.391	1e-66	profilin-like protein [Cinnamomum camphora]	--	profilin
Unigene2097_All	314.748	888.964	2.82437	210.243	0	alcohol dehydrogenase 2 [Vitis vinifera] >gi|18027092|gb|AAL55726.1|AF271074_1 alcohol dehydrogenase 2 [Vitis vinifera]	Zn-dependent alcohol dehydrogenases, class III	alcohol dehydrogenase [EC:1.1.1.1]
Unigene2097_All	314.748	960.111	3.05041	210.243	0	alcohol dehydrogenase 2 [Vitis vinifera] >gi|18027092|gb|AAL55726.1|AF271074_1 alcohol dehydrogenase 2 [Vitis vinifera]	Zn-dependent alcohol dehydrogenases, class III	alcohol dehydrogenase [EC:1.1.1.1]
Unigene2097_All	314.748	1100.73	3.49719	210.243	0	alcohol dehydrogenase 2 [Vitis vinifera] >gi|18027092|gb|AAL55726.1|AF271074_1 alcohol dehydrogenase 2 [Vitis vinifera]	Zn-dependent alcohol dehydrogenases, class III	alcohol dehydrogenase [EC:1.1.1.1]
Unigene2166_All	13.5916	705.187	51.8841	35.0357	4e-28	calcium-binding EF hand family protein [Arabidopsis thaliana] >gi|75331780|sp|Q93Z27.1|CML45_ARATH RecName: Full=Probable calcium-binding protein CML45; AltName: Full=Calmodulin-like protein 45 >gi|16648830|gb|AAL25605.1| AT5g39670/MIJ24_140 [Arabidopsis thaliana] >gi|20466131|gb|AAM19987.1| AT5g39670/MIJ24_140 [Arabidopsis thaliana]	Ca2+-binding protein (EF-Hand superfamily)	calcium-binding protein CML
Unigene2166_All	13.5916	546.793	40.2303	35.0357	4e-28	calcium-binding EF hand family protein [Arabidopsis thaliana] >gi|75331780|sp|Q93Z27.1|CML45_ARATH RecName: Full=Probable calcium-binding protein CML45; AltName: Full=Calmodulin-like protein 45 >gi|16648830|gb|AAL25605.1| AT5g39670/MIJ24_140 [Arabidopsis thaliana] >gi|20466131|gb|AAM19987.1| AT5g39670/MIJ24_140 [Arabidopsis thaliana]	Ca2+-binding protein (EF-Hand superfamily)	calcium-binding protein CML
Unigene2166_All	13.5916	240.835	17.7194	35.0357	4e-28	calcium-binding EF hand family protein [Arabidopsis thaliana] >gi|75331780|sp|Q93Z27.1|CML45_ARATH RecName: Full=Probable calcium-binding protein CML45; AltName: Full=Calmodulin-like protein 45 >gi|16648830|gb|AAL25605.1| AT5g39670/MIJ24_140 [Arabidopsis thaliana] >gi|20466131|gb|AAM19987.1| AT5g39670/MIJ24_140 [Arabidopsis thaliana]	Ca2+-binding protein (EF-Hand superfamily)	calcium-binding protein CML
Unigene2357_All	4641.34	18218.6	3.92529	4692.86	3e-36	metallothionein-like protein type 2 [Narcissus pseudonarcissus]	--	--
Unigene2357_All	4641.34	16893.5	3.63979	4692.86	3e-36	metallothionein-like protein type 2 [Narcissus pseudonarcissus]	--	--
Unigene2374_All	210.928	429.741	2.03738	251.841	1e-104	seed ripening regulated protein [Camellia oleifera]	Translation elongation factor EF-1beta	elongation factor EF-1 beta subunit
Unigene242_All	246.813	615.286	2.49292	115.569	5e-13	acidic ribosomal protein [Hyacinthus orientalis]	Ribosomal protein L12E/L44/L45/RPP1/RPP2	large subunit ribosomal protein LP2
Unigene242_All	246.813	614.189	2.48847	115.569	5e-13	acidic ribosomal protein [Hyacinthus orientalis]	Ribosomal protein L12E/L44/L45/RPP1/RPP2	large subunit ribosomal protein LP2
Unigene2490_All	617.004	1723.81	2.79383	191.155	2e-33	PREDICTED: similar to hydrolase, alpha/beta fold family protein [Vitis vinifera]	--	--
Unigene2490_All	617.004	1605.63	2.6023	191.155	2e-33	PREDICTED: similar to hydrolase, alpha/beta fold family protein [Vitis vinifera]	--	--
Unigene2739_All	149.172	399.635	2.67902	667.573	8e-96	methionine synthase [Coffea arabica]	Methionine synthase II (cobalamin-independent)	5-methyltetrahydropteroyltriglutamate--homocysteine methyltransferase [EC:2.1.1.14]
Unigene3014_All	63.854	658.969	10.3199	51.0117	1e-61	Os05g0121000 [Oryza sativa Japonica Group] >gi|113578046|dbj|BAF16409.1| Os05g0121000 [Oryza sativa Japonica Group]	--	--
Unigene3014_All	63.854	679.623	10.6434	51.0117	1e-61	Os05g0121000 [Oryza sativa Japonica Group] >gi|113578046|dbj|BAF16409.1| Os05g0121000 [Oryza sativa Japonica Group]	--	--
Unigene3039_All	221.841	516.279	2.32724	165.277	6e-76	Os02g0814700 [Oryza sativa Japonica Group] >gi|115450623|ref|NP_001048912.1| Os03g0139100 [Oryza sativa Japonica Group] >gi|115482426|ref|NP_001064806.1| Os10g0466700 [Oryza sativa Japonica Group] >gi|226494003|ref|NP_001148342.1| 60S ribosomal protein L23 [Zea mays] >gi|226532932|ref|NP_001149366.1| 60S ribosomal protein L23 [Zea mays] >gi|259490208|ref|NP_001159003.1| 60S ribosomal protein L23 …	Ribosomal protein L14	large subunit ribosomal protein L23e
Unigene3039_All	221.841	523.43	2.35948	165.277	6e-76	Os02g0814700 [Oryza sativa Japonica Group] >gi|115450623|ref|NP_001048912.1| Os03g0139100 [Oryza sativa Japonica Group] >gi|115482426|ref|NP_001064806.1| Os10g0466700 [Oryza sativa Japonica Group] >gi|226494003|ref|NP_001148342.1| 60S ribosomal protein L23 [Zea mays] >gi|226532932|ref|NP_001149366.1| 60S ribosomal protein L23 [Zea mays] >gi|259490208|ref|NP_001159003.1| 60S ribosomal protein L23 …	Ribosomal protein L14	large subunit ribosomal protein L23e
Unigene316_All	180.802	768.755	4.25192	1216.26	1e-123	extensin class 1 protein [Vigna unguiculata]	DNA-directed RNA polymerase, beta' subunit/160 kD subunit	splicing factor 3B subunit 4
Unigene316_All	180.802	497.82	2.7534	1216.26	1e-123	extensin class 1 protein [Vigna unguiculata]	DNA-directed RNA polymerase, beta' subunit/160 kD subunit	splicing factor 3B subunit 4
Unigene3191_All	303.068	658.352	2.17229	221.856	0	ribosomal protein L3A [Nicotiana tabacum]	Ribosomal protein L3	large subunit ribosomal protein L3e
Unigene3191_All	303.068	652.134	2.15177	221.856	0	ribosomal protein L3A [Nicotiana tabacum]	Ribosomal protein L3	large subunit ribosomal protein L3e
Unigene3779_All	0	538.844	#DIV/0!	35.2436	9e-49	60S ribosomal protein L21-1 [Phytophthora infestans T30-4] >gi|262100243|gb|EEY58295.1| 60S ribosomal protein L21-1 [Phytophthora infestans T30-4]	Ribosomal protein L21E	large subunit ribosomal protein L21e
Unigene380_All	10.2997	444.132	43.1207	17.9961	1e-117	cytochrome P450 [Coptis japonica var. dissecta]	Cytochrome P450	[EC:1.14.-.-]
Unigene3909_All	130.697	1015.83	7.7724	124.223	1e-11	2-oxoglutarate-dependent dioxygenase [Populus trichocarpa] >gi|222845389|gb|EEE82936.1| 2-oxoglutarate-dependent dioxygenase [Populus trichocarpa]	--	--
Unigene3909_All	130.697	1122.53	8.58882	124.223	1e-11	2-oxoglutarate-dependent dioxygenase [Populus trichocarpa] >gi|222845389|gb|EEE82936.1| 2-oxoglutarate-dependent dioxygenase [Populus trichocarpa]	--	--
Unigene3909_All	130.697	2083.33	15.9401	124.223	1e-11	2-oxoglutarate-dependent dioxygenase [Populus trichocarpa] >gi|222845389|gb|EEE82936.1| 2-oxoglutarate-dependent dioxygenase [Populus trichocarpa]	--	--
Unigene4001_All	291.365	650.246	2.23172	242.489	3e-08	unknown [Picea sitchensis]	--	--
Unigene4045_All	3.35962	514.256	153.07	2.906	--	--	--	--
Unigene4048_All	0.453541	516.129	1138	3.0352	6e-24	RecName: Full=Putative calcium-binding protein CML23; AltName: Full=Calmodulin-like protein 23	Ca2+-binding protein (EF-Hand superfamily)	calcium-binding protein CML
Unigene4048_All	0.453541	445.607	982.506	3.0352	6e-24	RecName: Full=Putative calcium-binding protein CML23; AltName: Full=Calmodulin-like protein 23	Ca2+-binding protein (EF-Hand superfamily)	calcium-binding protein CML
Unigene4060_All	0	708.236	#DIV/0!	9.5001	--	--	--	--
Unigene4241_All	215.03	447.5	2.0811	152.95	2e-52	p8MTCP1 [Zea mays]	--	--
Unigene4304_All	56.67	315.117	5.56056	220.734	4e-81	germin A [Elaeis guineensis]	--	--
Unigene4318_All	0.201646	411.223	2039.33	26.6038	5e-27	lectin [Cymbidium hybrid cultivar]	--	--
Unigene4318_All	0.201646	549.192	2723.54	26.6038	5e-27	lectin [Cymbidium hybrid cultivar]	--	--
Unigene4398_All	0.200206	400.835	2002.11	10.4634	1e-68	ef2 [Hemiselmis andersenii] >gi|159765639|gb|ABW97867.1| ef2 [Hemiselmis andersenii]	Translation elongation factors (GTPases)	elongation factor EF-2 [EC:3.6.5.3]
Unigene4601_All	0	299.488	#DIV/0!	7.6412	--	--	--	--
Unigene4644_All	0	542.291	#DIV/0!	31.7875	2e-58	Os07g0106200 [Oryza sativa Japonica Group] >gi|11991114|dbj|BAB19864.1| monosaccharide transporter 3 [Oryza sativa] >gi|113610240|dbj|BAF20618.1| Os07g0106200 [Oryza sativa Japonica Group]	Permeases of the major facilitator superfamily	MFS transporter, PHS family, inorganic phosphate transporter
Unigene465_All	26.2897	555.727	21.1385	16.4741	9e-55	histone H3.2 [Arabidopsis thaliana]	Histones H3 and H4	histone H3
Unigene465_All	26.2897	685.763	26.0848	16.4741	9e-55	histone H3.2 [Arabidopsis thaliana]	Histones H3 and H4	histone H3
Unigene4706_All	0.271597	462.958	1704.58	7.7031	2e-53	SCPL51 (SERINE CARBOXYPEPTIDASE-LIKE 51); serine-type carboxypeptidase [Arabidopsis thaliana]	Carboxypeptidase C (cathepsin A)	serine carboxypeptidase 1 [EC:3.4.16.-]
Unigene4706_All	0.271597	424.991	1564.78	7.7031	2e-53	SCPL51 (SERINE CARBOXYPEPTIDASE-LIKE 51); serine-type carboxypeptidase [Arabidopsis thaliana]	Carboxypeptidase C (cathepsin A)	serine carboxypeptidase 1 [EC:3.4.16.-]
Unigene4836_All	201.045	787.481	3.91695	254.475	9e-72	xyloglucan endotransglucosylase/hydrolase protein 5 [Zea mays] >gi|195638572|gb|ACG38754.1| xyloglucan endotransglucosylase/hydrolase protein 5 precursor [Zea mays]	Beta-glucanase/Beta-glucan synthetase	xyloglucan:xyloglucosyl transferase [EC:2.4.1.207]
Unigene4861_All	8.94538	248.004	27.7243	34.1028	--	--	--	--
Unigene4872_All	210.858	431.098	2.04449	169.804	1e-59	hydrolase [Arabidopsis thaliana] >gi|5668813|gb|AAD46039.1|AC007519_24 Similar to gb|X77136 HSR203J protein from Nicotiana tabacum and is a member of the PF|00135 Carboxylesterase family. ESTs gb|Z25688 and gb|F14025 come from this gene [Arabidopsis thaliana]	Esterase/lipase	--
Unigene4918_All	0	403.471	#DIV/0!	9.7795	2e-98	Os01g0748950 [Oryza sativa Japonica Group] >gi|255673688|dbj|BAH91298.1| Os01g0748950 [Oryza sativa Japonica Group]	Dipeptide/tripeptide permease	proton-dependent oligopeptide transporter, POT family
Unigene4925_All	69.8607	234.307	3.35392	92.2183	1e-125	senescence-associated protein [Elaeis guineensis]	--	--
Unigene4963_All	1032.92	2244.57	2.17303	3538.39	0	lipoxygenase [Corylus avellana]	Serine/threonine protein kinase	lipoxygenase [EC:1.13.11.12]
Unigene4963_All	1032.92	2550.76	2.46946	3538.39	0	lipoxygenase [Corylus avellana]	Serine/threonine protein kinase	lipoxygenase [EC:1.13.11.12]
Unigene4963_All	1032.92	2336.14	2.26168	3538.39	0	lipoxygenase [Corylus avellana]	Serine/threonine protein kinase	lipoxygenase [EC:1.13.11.12]
Unigene4998_All	106.781	234.906	2.19989	147.767	4e-48	pollen-specific protein [Hyacinthus orientalis]	--	--
Unigene5007_All	12.258	407.127	33.213	23.2633	1e-45	Os09g0568700 [Oryza sativa Japonica Group] >gi|75114454|sp|Q652P9.1|GL93_ORYSJ RecName: Full=Germin-like protein 9-3; Flags: Precursor >gi|113632205|dbj|BAF25886.1| Os09g0568700 [Oryza sativa Japonica Group]	--	--
Unigene5007_All	12.258	298.822	24.3776	23.2633	1e-45	Os09g0568700 [Oryza sativa Japonica Group] >gi|75114454|sp|Q652P9.1|GL93_ORYSJ RecName: Full=Germin-like protein 9-3; Flags: Precursor >gi|113632205|dbj|BAF25886.1| Os09g0568700 [Oryza sativa Japonica Group]	--	--
Unigene5171_All	196.202	1763.69	8.98916	1618.84	1e-133	extensin class 1 protein [Vigna unguiculata]	Endoglucanase	splicing factor 1
Unigene5171_All	196.202	1134.46	5.78211	1618.84	1e-133	extensin class 1 protein [Vigna unguiculata]	Endoglucanase	splicing factor 1
Unigene5171_All	196.202	873.741	4.45327	1618.84	1e-133	extensin class 1 protein [Vigna unguiculata]	Endoglucanase	splicing factor 1
Unigene5369_All	640.493	1597.06	2.49349	585.771	1e-132	beta-tubulin [Eucalyptus grandis]	Tubulin	tubulin beta
Unigene5369_All	640.493	1633.12	2.54978	585.771	1e-132	beta-tubulin [Eucalyptus grandis]	Tubulin	tubulin beta
Unigene5393_All	26.9266	930.456	34.5553	16.703	9e-54	Os11g0594800 [Oryza sativa Japonica Group] >gi|77551829|gb|ABA94626.1| expressed protein [Oryza sativa (japonica cultivar-group)] >gi|113645429|dbj|BAF28570.1| Os11g0594800 [Oryza sativa Japonica Group]	--	--
Unigene5393_All	26.9266	815.151	30.2731	16.703	9e-54	Os11g0594800 [Oryza sativa Japonica Group] >gi|77551829|gb|ABA94626.1| expressed protein [Oryza sativa (japonica cultivar-group)] >gi|113645429|dbj|BAF28570.1| Os11g0594800 [Oryza sativa Japonica Group]	--	--
Unigene5394_All	10.1724	500.445	49.1964	0	8e-53	Os11g0594800 [Oryza sativa Japonica Group] >gi|77551829|gb|ABA94626.1| expressed protein [Oryza sativa (japonica cultivar-group)] >gi|113645429|dbj|BAF28570.1| Os11g0594800 [Oryza sativa Japonica Group]	--	--
Unigene5394_All	10.1724	432.64	42.5308	0	8e-53	Os11g0594800 [Oryza sativa Japonica Group] >gi|77551829|gb|ABA94626.1| expressed protein [Oryza sativa (japonica cultivar-group)] >gi|113645429|dbj|BAF28570.1| Os11g0594800 [Oryza sativa Japonica Group]	--	--
Unigene5509_All	93.3004	789.25	8.45923	78.5029	6e-68	histone H2A [Hyacinthus orientalis]	Histone H2A	histone H2A
Unigene5509_All	93.3004	810.652	8.68862	78.5029	6e-68	histone H2A [Hyacinthus orientalis]	Histone H2A	histone H2A
Unigene5509_All	93.3004	367.982	3.94405	78.5029	6e-68	histone H2A [Hyacinthus orientalis]	Histone H2A	histone H2A
Unigene5652_All	87.2565	307.286	3.52164	24.354	0	phenylalanine ammonia-lyase [Phalaenopsis x Doritaenopsis hybrid cultivar]	Histidine ammonia-lyase	phenylalanine ammonia-lyase [EC:4.3.1.24]
Unigene5692_All	212.149	518.032	2.44183	26.2069	--	--	--	--
Unigene5692_All	212.149	473.795	2.23331	26.2069	--	--	--	--
Unigene5723_All	2.43025	465.93	191.721	6.3248	--	--	--	--
Unigene5781_All	128.62	266.924	2.07529	52.318	3e-51	Os02g0734300 [Oryza sativa Japonica Group] >gi|46390677|dbj|BAD16159.1| MutT/nudix-like [Oryza sativa Japonica Group] >gi|113537569|dbj|BAF09952.1| Os02g0734300 [Oryza sativa Japonica Group]	NTP pyrophosphohydrolases including oxidative damage repair enzymes	--
Unigene5852_All	0.744861	436.44	585.935	24.2646	2e-28	RecName: Full=Elongation factor 1-alpha; Short=EF-1-alpha >gi|1235582|emb|CAA65391.1| elongation factor 1-alpha [Pisum sativum]	Translation elongation factor EF-1alpha (GTPase)	elongation factor EF-1 alpha subunit [EC:3.6.5.3]
Unigene5852_All	0.744861	580.101	778.805	24.2646	2e-28	RecName: Full=Elongation factor 1-alpha; Short=EF-1-alpha >gi|1235582|emb|CAA65391.1| elongation factor 1-alpha [Pisum sativum]	Translation elongation factor EF-1alpha (GTPase)	elongation factor EF-1 alpha subunit [EC:3.6.5.3]
Unigene5908_All	392.889	1223.06	3.11299	378.073	1e-118	RecName: Full=S-adenosylmethionine synthase; Short=AdoMet synthase; AltName: Full=Methionine adenosyltransferase; Short=MAT >gi|16226059|gb|AAL16064.1|AF420238_1 S-adenosyl-L-methionine synthetase [Dendrobium crumenatum]	S-adenosylmethionine synthetase	S-adenosylmethionine synthetase [EC:2.5.1.6]
Unigene5912_All	216.921	587.351	2.70767	135.659	4e-81	3-beta-hydroxysteroiddehydrogenase [Digitalis lanata] >gi|56900850|gb|AAW31720.1| 3-beta-hydroxysteroid dehydrogenase [Digitalis lanata] >gi|94962698|gb|ABF48560.1| 3 beta-hydroxysteroid dehydrogenase [Digitalis lanata]	Dehydrogenases with different specificities (related to short-chain alcohol dehydrogenases)	momilactone-A synthase [EC:1.1.1.295]
Unigene5923_All	1647.45	5459.9	3.31416	2633.36	8e-13	cytokinin-specific binding protein 1 [Lupinus luteus]	--	--
Unigene5923_All	1647.45	6606.6	4.0102	2633.36	8e-13	cytokinin-specific binding protein 1 [Lupinus luteus]	--	--
Unigene5923_All	1647.45	6611.83	4.01337	2633.36	8e-13	cytokinin-specific binding protein 1 [Lupinus luteus]	--	--
Unigene5941_All	0	375.077	#DIV/0!	24.8405	2e-65	S18.A ribosomal protein [Jatropha curcas]	Ribosomal protein S13	small subunit ribosomal protein S18e
Unigene5946_All	78.7225	235.732	2.99447	199.204	1e-135	Os09g0482200 [Oryza sativa Japonica Group] >gi|113631734|dbj|BAF25415.1| Os09g0482200 [Oryza sativa Japonica Group]	--	[EC:2.7.1.-]
Unigene6139_All	419.872	1000.78	2.38353	1011.47	0	formate dehydrogenase [Populus trichocarpa] >gi|222861274|gb|EEE98816.1| formate dehydrogenase [Populus trichocarpa]	Lactate dehydrogenase and related dehydrogenases	formate dehydrogenase [EC:1.2.1.2]
Unigene6207_All	148.846	519.356	3.48923	131.898	--	--	--	--
Unigene6207_All	148.846	589.021	3.95727	131.898	--	--	--	--
Unigene6207_All	148.846	588.805	3.95581	131.898	--	--	--	--
Unigene630_All	0	412.059	#DIV/0!	5.5238	1e-44	60S ribosomal protein L144 [Brassica rapa subsp. pekinensis]	Ribosomal protein L44E	large subunit ribosomal protein L44e
Unigene6402_All	44.0354	341.127	7.74665	45.6021	5e-48	ethylene-responsive element binding factor 4 [Glycine max]	--	EREBP-like factor
Unigene6504_All	98.3492	242.053	2.46116	113.366	0	NN mitogen-activated protein kinase [Nicotiana tabacum]	Serine/threonine protein kinase	serine/threonine-protein kinase WNK1 [EC:2.7.11.1]
Unigene6547_All	148.438	515.196	3.47077	161.594	4e-94	RecName: Full=S-adenosylmethionine synthase; Short=AdoMet synthase; AltName: Full=Methionine adenosyltransferase; Short=MAT >gi|30142157|gb|AAP13994.1| S-adenosylmethionine synthetase [Litchi chinensis]	S-adenosylmethionine synthetase	S-adenosylmethionine synthetase [EC:2.5.1.6]
Unigene67_All	200.995	429.376	2.13625	314.936	0	Os04g0402100 [Oryza sativa Japonica Group] >gi|21740628|emb|CAD40786.1| OSJNBb0012E08.10 [Oryza sativa (japonica cultivar-group)] >gi|113564263|dbj|BAF14606.1| Os04g0402100 [Oryza sativa Japonica Group] >gi|239737037|gb|ACS13098.1| calnexin [Oryza sativa Indica Group]	Cellobiohydrolase A (1,4-beta-cellobiosidase A)	calnexin
Unigene67_All	200.995	464.37	2.31036	314.936	0	Os04g0402100 [Oryza sativa Japonica Group] >gi|21740628|emb|CAD40786.1| OSJNBb0012E08.10 [Oryza sativa (japonica cultivar-group)] >gi|113564263|dbj|BAF14606.1| Os04g0402100 [Oryza sativa Japonica Group] >gi|239737037|gb|ACS13098.1| calnexin [Oryza sativa Indica Group]	Cellobiohydrolase A (1,4-beta-cellobiosidase A)	calnexin
Unigene7060_All	173.382	2639.96	15.2263	76.8973	1e-06	metallothionein-like protein [Musa acuminata]	--	--
Unigene7060_All	173.382	1917.61	11.0601	76.8973	1e-06	metallothionein-like protein [Musa acuminata]	--	--
Unigene7126_All	10.6462	451.951	42.4519	20.5317	0	beta-mannosidase 4 [Oncidium Gower Ramsey]	Beta-glucosidase/6-phospho-beta-glucosidase/beta-galactosidase	beta-glucosidase [EC:3.2.1.21]
Unigene7126_All	10.6462	506.624	47.5873	20.5317	0	beta-mannosidase 4 [Oncidium Gower Ramsey]	Beta-glucosidase/6-phospho-beta-glucosidase/beta-galactosidase	beta-glucosidase [EC:3.2.1.21]
Unigene7160_All	0	490.048	#DIV/0!	49.5322	2e-82	Ribosomal protein L7, component of cytosolic 80S ribosome and 60S large subunit [Ostreococcus lucimarinus CCE9901] >gi|144577117|gb|ABO95184.1| Ribosomal protein L7, component of cytosolic 80S ribosome and 60S large subunit [Ostreococcus lucimarinus CCE9901]	Ribosomal protein L30/L7E	large subunit ribosomal protein L7e
Unigene7163_All	22.5831	513.263	22.7278	61.5218	2e-50	hairpin-inducing protein [Casuarina glauca]	DNA-directed RNA polymerase, beta' subunit/160 kD subunit	syntaxin 7
Unigene7163_All	22.5831	366.466	16.2275	61.5218	2e-50	hairpin-inducing protein [Casuarina glauca]	DNA-directed RNA polymerase, beta' subunit/160 kD subunit	syntaxin 7
Unigene720_All	155.986	519.489	3.33035	306.687	6e-71	glutathione-S-transferase Cla47 [Elaeis guineensis]	Glutathione S-transferase	glutathione S-transferase [EC:2.5.1.18]
Unigene720_All	155.986	433.49	2.77902	306.687	6e-71	glutathione-S-transferase Cla47 [Elaeis guineensis]	Glutathione S-transferase	glutathione S-transferase [EC:2.5.1.18]
Unigene720_All	155.986	472.594	3.02971	306.687	6e-71	glutathione-S-transferase Cla47 [Elaeis guineensis]	Glutathione S-transferase	glutathione S-transferase [EC:2.5.1.18]
Unigene7280_All	216.896	588.004	2.711	376.974	0	ATP synthase beta subunit 1 [Gossypium hirsutum]	F0F1-type ATP synthase, beta subunit	F-type H+-transporting ATPase subunit beta [EC:3.6.3.14]
Unigene7280_All	216.896	627.791	2.89443	376.974	0	ATP synthase beta subunit 1 [Gossypium hirsutum]	F0F1-type ATP synthase, beta subunit	F-type H+-transporting ATPase subunit beta [EC:3.6.3.14]
Unigene7301_All	231.813	550.399	2.37432	178.805	4e-71	NDPK/nucleoside diphosphate kinase [Hyacinthus orientalis]	Nucleoside diphosphate kinase	nucleoside-diphosphate kinase [EC:2.7.4.6]
Unigene7301_All	231.813	603.743	2.60444	178.805	4e-71	nucleoside diphosphate kinase [Hyacinthus orientalis]	Nucleoside diphosphate kinase	nucleoside-diphosphate kinase [EC:2.7.4.6]
Unigene7335_All	282.58	928.211	3.28477	387.989	7e-58	Os04g0456700 [Oryza sativa Japonica Group] >gi|32492140|emb|CAE03373.1| OSJNBa0036B21.4 [Oryza sativa (japonica cultivar-group)] >gi|38347105|emb|CAE02577.2| OSJNBa0006M15.20 [Oryza sativa (japonica cultivar-group)] >gi|113564539|dbj|BAF14882.1| Os04g0456700 [Oryza sativa Japonica Group] >gi|116309993|emb|CAH67020.1| H0523F07.8 [Oryza sativa (indica cultivar-group)]	--	--
Unigene7335_All	282.58	868.532	3.07358	387.989	7e-58	Os04g0456700 [Oryza sativa Japonica Group] >gi|32492140|emb|CAE03373.1| OSJNBa0036B21.4 [Oryza sativa (japonica cultivar-group)] >gi|38347105|emb|CAE02577.2| OSJNBa0006M15.20 [Oryza sativa (japonica cultivar-group)] >gi|113564539|dbj|BAF14882.1| Os04g0456700 [Oryza sativa Japonica Group] >gi|116309993|emb|CAH67020.1| H0523F07.8 [Oryza sativa (indica cultivar-group)]	--	--
Unigene7335_All	282.58	787.363	2.78634	387.989	7e-58	Os04g0456700 [Oryza sativa Japonica Group] >gi|32492140|emb|CAE03373.1| OSJNBa0036B21.4 [Oryza sativa (japonica cultivar-group)] >gi|38347105|emb|CAE02577.2| OSJNBa0006M15.20 [Oryza sativa (japonica cultivar-group)] >gi|113564539|dbj|BAF14882.1| Os04g0456700 [Oryza sativa Japonica Group] >gi|116309993|emb|CAH67020.1| H0523F07.8 [Oryza sativa (indica cultivar-group)]	--	--
Unigene7538_All	1666.04	3417.89	2.05151	1871.99	1e-128	ascorbate peroxidase [Vitis pseudoreticulata]	Catalase (peroxidase I)	cytochrome c peroxidase [EC:1.11.1.5]
Unigene7590_All	326.727	1099.04	3.36378	288.423	0	granule-bound starch synthase [Nelumbo nucifera]	Glycogen synthase	starch synthase [EC:2.4.1.21]
Unigene7723_All	1.17031	6686.86	5713.77	217.291	2e-20	H1005F08.21 [Oryza sativa (indica cultivar-group)]	--	--
Unigene7723_All	1.17031	9581.55	8187.22	217.291	2e-20	H1005F08.21 [Oryza sativa (indica cultivar-group)]	--	--
Unigene7741_All	0	414.505	#DIV/0!	26.4153	7e-59	40S ribosomal protein S16 [Arabidopsis lyrata subsp. lyrata] >gi|297319727|gb|EFH50149.1| 40S ribosomal protein S16 [Arabidopsis lyrata subsp. lyrata]	Ribosomal protein S9	small subunit ribosomal protein S16e
Unigene7750_All	54.4505	418.15	7.67945	346.573	1e-160	furostanol glycoside 26-O-beta-glucosidase (F26G) [Costus speciosus]	Beta-glucosidase/6-phospho-beta-glucosidase/beta-galactosidase	beta-glucosidase [EC:3.2.1.21]
Unigene7750_All	54.4505	485.111	8.9092	346.573	1e-160	furostanol glycoside 26-O-beta-glucosidase (F26G) [Costus speciosus]	Beta-glucosidase/6-phospho-beta-glucosidase/beta-galactosidase	beta-glucosidase [EC:3.2.1.21]
Unigene7796_All	199.673	521.391	2.61122	258.368	0	ADP-glucose pyrophosphorylase small subunit [Metroxylon sagu]	ADP-glucose pyrophosphorylase	glucose-1-phosphate adenylyltransferase [EC:2.7.7.27]
Unigene7893_All	229.687	500.072	2.17719	251.919	0	methionine synthase [Phelipanche ramosa]	Methionine synthase II (cobalamin-independent)	5-methyltetrahydropteroyltriglutamate--homocysteine methyltransferase [EC:2.1.1.14]
Unigene7893_All	229.687	592.378	2.57907	251.919	0	methionine synthase [Phelipanche ramosa]	Methionine synthase II (cobalamin-independent)	5-methyltetrahydropteroyltriglutamate--homocysteine methyltransferase [EC:2.1.1.14]
Unigene7897_All	271.074	1593.95	5.88015	450.24	0	calreticulin [Carica papaya]	Phosphopantothenoylcysteine synthetase/decarboxylase	calreticulin
Unigene7897_All	271.074	1981.41	7.30947	450.24	0	calreticulin [Carica papaya]	Phosphopantothenoylcysteine synthetase/decarboxylase	calreticulin
Unigene7897_All	271.074	596.174	2.1993	450.24	0	calreticulin [Carica papaya]	Phosphopantothenoylcysteine synthetase/decarboxylase	calreticulin
Unigene7989_All	224.45	453.778	2.02174	253.508	0	Os09g0347700 [Oryza sativa Japonica Group] >gi|113631178|dbj|BAF24859.1| Os09g0347700 [Oryza sativa Japonica Group]	Preprotein translocase subunit SecY	protein transport protein SEC61 subunit alpha
Unigene7989_All	224.45	455.673	2.03018	253.508	0	Os09g0347700 [Oryza sativa Japonica Group] >gi|113631178|dbj|BAF24859.1| Os09g0347700 [Oryza sativa Japonica Group]	Preprotein translocase subunit SecY	protein transport protein SEC61 subunit alpha
Unigene8171_All	1872.45	6811.32	3.63765	1645.23	4e-15	Os09g0484200 [Oryza sativa Japonica Group] >gi|113631746|dbj|BAF25427.1| Os09g0484200 [Oryza sativa Japonica Group]	Signal recognition particle GTPase	serine/arginine repetitive matrix protein 1
Unigene8171_All	1872.45	5148.4	2.74955	1645.23	4e-15	Os09g0484200 [Oryza sativa Japonica Group] >gi|113631746|dbj|BAF25427.1| Os09g0484200 [Oryza sativa Japonica Group]	Signal recognition particle GTPase	serine/arginine repetitive matrix protein 1
Unigene8171_All	1872.45	4192.87	2.23924	1645.23	4e-15	Os09g0484200 [Oryza sativa Japonica Group] >gi|113631746|dbj|BAF25427.1| Os09g0484200 [Oryza sativa Japonica Group]	Signal recognition particle GTPase	serine/arginine repetitive matrix protein 1
Unigene8402_All	143.413	590.491	4.1174	120.966	1e-104	quinone oxidoreductase [Gymnadenia conopsea]	Multimeric flavodoxin WrbA	Trp repressor binding protein
Unigene8402_All	143.413	699.056	4.87441	120.966	1e-104	quinone oxidoreductase [Gymnadenia conopsea]	Multimeric flavodoxin WrbA	Trp repressor binding protein
Unigene8402_All	143.413	398.971	2.78197	120.966	1e-104	quinone oxidoreductase [Gymnadenia conopsea]	Multimeric flavodoxin WrbA	Trp repressor binding protein
Unigene8450_All	0.161643	528.368	3268.74	27.2498	1e-102	EMB2296 (embryo defective 2296); structural constituent of ribosome [Arabidopsis thaliana] >gi|17380512|sp|P46286.2|RL81_ARATH RecName: Full=60S ribosomal protein L8-1; AltName: Full=60S ribosomal protein L2; AltName: Full=Protein EMBRYO DEFECTIVE 2296 >gi|4406816|gb|AAD20124.1| 60S ribosomal protein L2 [Arabidopsis thaliana] >gi|22135870|gb|AAM91517.1| 60S ribosomal protein L2 [Arabidopsis thali…	Ribosomal protein L2	large subunit ribosomal protein L8e
Unigene8501_All	120.51	392.637	3.25812	59.3538	3e-94	LOC100285053 [Zea mays] >gi|195646674|gb|ACG42805.1| phenazine biosynthesis protein [Zea mays]	Predicted epimerase, PhzC/PhzF homolog
Unigene8527_All	392.731	904.049	2.30196	334.249	1e-14	adhesive/proline-rich protein [Zea mays] >gi|195605138|gb|ACG24399.1| adhesive/proline-rich protein [Zea mays] >gi|195606556|gb|ACG25108.1| adhesive/proline-rich protein [Zea mays] >gi|195607036|gb|ACG25348.1| adhesive/proline-rich protein [Zea mays]	--	--
Unigene8527_All	392.731	961.705	2.44877	334.249	1e-14	adhesive/proline-rich protein [Zea mays] >gi|195605138|gb|ACG24399.1| adhesive/proline-rich protein [Zea mays] >gi|195606556|gb|ACG25108.1| adhesive/proline-rich protein [Zea mays] >gi|195607036|gb|ACG25348.1| adhesive/proline-rich protein [Zea mays]	--	--
Unigene8575_All	544.891	2615.82	4.80063	1526.47	0	lipoxygenase [Nicotiana attenuata] >gi|32454710|gb|AAP83136.1| lipoxygenase [Nicotiana attenuata]	--	lipoxygenase [EC:1.13.11.12]
Unigene8575_All	544.891	2254.4	4.13734	1526.47	0	lipoxygenase [Nicotiana attenuata] >gi|32454710|gb|AAP83136.1| lipoxygenase [Nicotiana attenuata]	--	lipoxygenase [EC:1.13.11.12]
Unigene8575_All	544.891	1691.82	3.10489	1526.47	0	lipoxygenase [Nicotiana attenuata] >gi|32454710|gb|AAP83136.1| lipoxygenase [Nicotiana attenuata]	--	lipoxygenase [EC:1.13.11.12]
Unigene8647_All	77.4151	656.112	8.47524	497.013	1e-180	class III peroxidase [Oncidium Gower Ramsey]	--	peroxidase [EC:1.11.1.7]
Unigene8647_All	77.4151	478.113	6.17596	497.013	1e-180	class III peroxidase [Oncidium Gower Ramsey]	--	peroxidase [EC:1.11.1.7]
Unigene8647_All	77.4151	368.752	4.76331	497.013	1e-180	class III peroxidase [Oncidium Gower Ramsey]	--	peroxidase [EC:1.11.1.7]
Unigene8725_All	173.746	447.881	2.57779	98.5499	2e-22	60S ribosomal protein L39 [Vernicia fordii] >gi|257219568|gb|ACV50437.1| 60S ribosomal protein L39 [Jatropha curcas]	Ribosomal protein L39E	large subunit ribosomal protein L39e
Unigene8725_All	173.746	455.179	2.61979	98.5499	2e-22	60S ribosomal protein L39 [Vernicia fordii] >gi|257219568|gb|ACV50437.1| 60S ribosomal protein L39 [Jatropha curcas]	Ribosomal protein L39E	large subunit ribosomal protein L39e
Unigene8829_All	3.8551	971.864	252.098	78.4817	3e-08	arabinogalactan peptide 3 [Oryza sativa Japonica Group]	--	--
Unigene8829_All	3.8551	1208.5	313.482	78.4817	3e-08	arabinogalactan peptide 3 [Oryza sativa Japonica Group]	--	--
Unigene8830_All	496.948	1454.97	2.92781	1474.89	1e-52	RecName: Full=S-adenosylmethionine synthase; Short=AdoMet synthase; AltName: Full=Methionine adenosyltransferase; Short=MAT >gi|16226059|gb|AAL16064.1|AF420238_1 S-adenosyl-L-methionine synthetase [Dendrobium crumenatum]	S-adenosylmethionine synthetase	S-adenosylmethionine synthetase [EC:2.5.1.6]
Unigene8905_All	0	735.349	#DIV/0!	9.6245	6e-65	class III chitinase [Medicago truncatula]	Uncharacterized protein conserved in bacteria	chitinase [EC:3.2.1.14]
Unigene8905_All	0	648.743	#DIV/0!	9.6245	6e-65	class III chitinase [Medicago truncatula]	Uncharacterized protein conserved in bacteria	chitinase [EC:3.2.1.14]
Unigene9055_All	32.4008	452.233	13.9575	31.8574	6e-38	phi class glutathione transferase GSTF7 [Populus trichocarpa]	--	glutathione S-transferase [EC:2.5.1.18]
Unigene9055_All	32.4008	474.874	14.6562	31.8574	6e-38	phi class glutathione transferase GSTF7 [Populus trichocarpa]	--	glutathione S-transferase [EC:2.5.1.18]
Unigene9182_All	5.95384	681.746	114.505	3.6488	6e-06	AGP16 [Zea mays] >gi|195618932|gb|ACG31296.1| AGP16 [Zea mays]	--	--
Unigene9272_All	255.687	1100.52	4.30416	1118.55	2e-35	extensin [Bromheadia finlaysoniana]	Opacity protein and related surface antigens	splicing factor 3B subunit 4
Unigene9272_All	255.687	695.777	2.72121	1118.55	2e-35	extensin [Bromheadia finlaysoniana]	Opacity protein and related surface antigens	splicing factor 3B subunit 4
Unigene9282_All	146.503	458.913	3.13245	55.9064	1e-12	trans-caffeoyl-coa 3-o-methyltransferase-like protein [Populus trichocarpa] >gi|183585171|gb|ACC63877.1| trans-caffeoyl-CoA 3-O-methyltransferase [Populus trichocarpa] >gi|222852293|gb|EEE89840.1| trans-caffeoyl-coa 3-o-methyltransferase-like protein [Populus trichocarpa]	--	putative caffeoyl-CoA 3-O-methyltransferase [EC:2.1.1.-]
Unigene9282_All	146.503	472.465	3.22496	55.9064	1e-12	trans-caffeoyl-coa 3-o-methyltransferase-like protein [Populus trichocarpa] >gi|183585171|gb|ACC63877.1| trans-caffeoyl-CoA 3-O-methyltransferase [Populus trichocarpa] >gi|222852293|gb|EEE89840.1| trans-caffeoyl-coa 3-o-methyltransferase-like protein [Populus trichocarpa]	--	putative caffeoyl-CoA 3-O-methyltransferase [EC:2.1.1.-]
Unigene9282_All	146.503	537.958	3.672	55.9064	1e-12	trans-caffeoyl-coa 3-o-methyltransferase-like protein [Populus trichocarpa] >gi|183585171|gb|ACC63877.1| trans-caffeoyl-CoA 3-O-methyltransferase [Populus trichocarpa] >gi|222852293|gb|EEE89840.1| trans-caffeoyl-coa 3-o-methyltransferase-like protein [Populus trichocarpa]	--	putative caffeoyl-CoA 3-O-methyltransferase [EC:2.1.1.-]
Unigene9365_All	341.878	721.296	2.10981	273.988	3e-46	C2 domain-containing protein [Malus x domestica]	--	--
Unigene9505_All	0	845.809	#DIV/0!	4.6459	9e-26	Os10g0370500 [Oryza sativa Japonica Group] >gi|19920182|gb|AAM08614.1|AC107314_5 Putative Glucan 1,3-beta-glucosidase precursor [Oryza sativa Japonica Group] >gi|20043013|gb|AAM08821.1|AC113335_1 Putative Glucan 1,3-beta-glucosidase precursor [Oryza sativa Japonica Group] >gi|31431628|gb|AAP53379.1| Cellulase containing protein, expressed [Oryza sativa (japonica cultivar-group)] >gi|113639067|dbj…	--	glucan 1,3-beta-glucosidase [EC:3.2.1.58]
Unigene9505_All	0	879.619	#DIV/0!	4.6459	9e-26	Os10g0370500 [Oryza sativa Japonica Group] >gi|19920182|gb|AAM08614.1|AC107314_5 Putative Glucan 1,3-beta-glucosidase precursor [Oryza sativa Japonica Group] >gi|20043013|gb|AAM08821.1|AC113335_1 Putative Glucan 1,3-beta-glucosidase precursor [Oryza sativa Japonica Group] >gi|31431628|gb|AAP53379.1| Cellulase containing protein, expressed [Oryza sativa (japonica cultivar-group)] >gi|113639067|dbj…	--	glucan 1,3-beta-glucosidase [EC:3.2.1.58]
Unigene9513_All	29.211	251.502	8.60986	168.574	2e-27	phi class glutathione transferase GSTF7 [Populus trichocarpa]	--	glutathione S-transferase [EC:2.5.1.18]
Unigene9669_All	494.155	1765.45	3.57266	1618.5	2e-61	extensin class 1 protein [Vigna unguiculata]	Endoglucanase	splicing factor 3B subunit 4
Unigene9669_All	494.155	1211.16	2.45096	1618.5	2e-61	extensin class 1 protein [Vigna unguiculata]	Endoglucanase	splicing factor 3B subunit 4
Unigene9950_All	0	445.57	#DIV/0!	13.7231	8e-33	Os05g0486700 [Oryza sativa Japonica Group] >gi|113579431|dbj|BAF17794.1| Os05g0486700 [Oryza sativa Japonica Group]	Ribosomal protein L24E	large subunit ribosomal protein L24e
Data obtained in CyEX21, CyEX22 and CyEX23 were separately labeled in black, yellow or red color; Co-regulated DEGs in three treatments were shaded by purple and OM-induced genes were shaded by green.
