# Supplementary material for: Deep sequencing–based comparative transcriptional profiles of Cymbidium hybridum roots in response to mycorrhizal and non-mycorrhizal beneficial fungi
Source: BMC Genomics. 2014 Aug 31;15(1):747. doi: 10.1186/1471-2164-15-747 (PMC4162972; doi:10.1186/1471-2164-15-747)
Supplement: Supplementary file 11 — Additional file 11: Table S10: Top 100 abundant genes in symbiotic roots with positive fold change in response to symbiotic fungi. Table S11. Top 100 abundant genes in non-symbiotic roots with negative fold change in response to symbiotic fungi. (ZIP 144 KB) [file 12864_2014_6428_MOESM11_ESM.zip › Additional file 11/Table S11.xlsx]

## Sheet: Sheet1
Table S11 Top 100 abundant genes in non-symbiotic roots with negative fold change in response to symbiotic fungi
Gene_id	RPKM_CyEX21-22-23	RPKM_CyEX20	log2.Fold_change.	p.value	q.value.Storey.et.al..2003.	Gene Name
Unigene14222_All	28951.2	49905.5	-1.0331	0	0	sp|P30617|LEC_GALNI Mannose-specific lectin OS=Galanthus nivalis PE=1 SV=1//5.03622e-39
Unigene14222_All	27485	49905.5	-1.1432	0	0	sp|P30617|LEC_GALNI Mannose-specific lectin OS=Galanthus nivalis PE=1 SV=1//5.03622e-39
Unigene4436_All	6064.41	18748.3	-1.8863	0	0	sp|P07369|CB2G_SOLLC Chlorophyll a-b binding protein 3C, chloroplastic OS=Solanum lycopersicum GN=CAB3C PE=3 SV=1//1.64634e-164
Unigene4436_All	2824.47	18748.3	-3.0134	0	0	sp|P07369|CB2G_SOLLC Chlorophyll a-b binding protein 3C, chloroplastic OS=Solanum lycopersicum GN=CAB3C PE=3 SV=1//1.64634e-164
Unigene4436_All	2420.27	18748.3	-3.2011	0	0	sp|P07369|CB2G_SOLLC Chlorophyll a-b binding protein 3C, chloroplastic OS=Solanum lycopersicum GN=CAB3C PE=3 SV=1//1.64634e-164
Unigene4254_All	5137.83	9291.27	-1.1127	0	0	sp|O49169|EF1A_MANES Elongation factor 1-alpha OS=Manihot esculenta GN=EF1 PE=3 SV=1//0
Unigene4254_All	4439.22	9291.27	-1.3131	0	0	sp|O49169|EF1A_MANES Elongation factor 1-alpha OS=Manihot esculenta GN=EF1 PE=3 SV=1//0
Unigene4254_All	4500.4	9291.27	-1.3285	0	0	sp|O49169|EF1A_MANES Elongation factor 1-alpha OS=Manihot esculenta GN=EF1 PE=3 SV=1//0
Unigene10649_All	2865.15	7430.08	-1.6327	0	0	sp|P12062|CB26_PETSP Chlorophyll a-b binding protein 37, chloroplastic OS=Petunia sp. GN=CAB37 PE=3 SV=1//4.74303e-171
Unigene10649_All	1573.76	7430.08	-2.4867	0	0	sp|P12062|CB26_PETSP Chlorophyll a-b binding protein 37, chloroplastic OS=Petunia sp. GN=CAB37 PE=3 SV=1//4.74303e-171
Unigene10649_All	1603.48	7430.08	-2.4948	0	0	sp|P12062|CB26_PETSP Chlorophyll a-b binding protein 37, chloroplastic OS=Petunia sp. GN=CAB37 PE=3 SV=1//4.74303e-171
Unigene15103_All	3361.16	6364.94	-1.1791	0	0	sp|P59326|YTHD1_MOUSE YTH domain family protein 1 OS=Mus musculus GN=Ythdf1 PE=2 SV=1//1.08563e-56
Unigene15103_All	2358.79	6364.94	-1.6796	0	0	sp|P59326|YTHD1_MOUSE YTH domain family protein 1 OS=Mus musculus GN=Ythdf1 PE=2 SV=1//1.08563e-56
Unigene15103_All	2144.13	6364.94	-1.8524	0	0	sp|P59326|YTHD1_MOUSE YTH domain family protein 1 OS=Mus musculus GN=Ythdf1 PE=2 SV=1//1.08563e-56
Unigene9291_All	3286.24	6161.33	-1.1543	0	0	sp|Q9LHA8|MD37C_ARATH Probable mediator of RNA polymerase II transcription subunit 37c OS=Arabidopsis thaliana GN=MED37C PE=1 SV=1//0
Unigene9291_All	3172.77	6161.33	-1.2402	0	0	sp|Q9LHA8|MD37C_ARATH Probable mediator of RNA polymerase II transcription subunit 37c OS=Arabidopsis thaliana GN=MED37C PE=1 SV=1//0
Unigene5292_All	3387.92	6089.26	-1.0934	1.75e-198	4.49e-196	sp|P49310|GRP1_SINAL Glycine-rich RNA-binding protein GRP1A OS=Sinapis alba PE=2 SV=1//1.29125e-37
Unigene5292_All	3312.32	6089.26	-1.1364	1.43e-211	7.3e-209	sp|P49310|GRP1_SINAL Glycine-rich RNA-binding protein GRP1A OS=Sinapis alba PE=2 SV=1//1.29125e-37
Unigene5292_All	2966.39	6089.26	-1.3202	8.56e-279	2.63e-276	sp|P49310|GRP1_SINAL Glycine-rich RNA-binding protein GRP1A OS=Sinapis alba PE=2 SV=1//1.29125e-37
Unigene15188_All	1470.8	5259.92	-2.0964	0	0	sp|O24045|RBS_MUSAC Ribulose bisphosphate carboxylase small chain, chloroplastic OS=Musa acuminata GN=RBCS1 PE=2 SV=1//3.11382e-91
Unigene15188_All	1210.14	5259.92	-2.4025	0	0	sp|O24045|RBS_MUSAC Ribulose bisphosphate carboxylase small chain, chloroplastic OS=Musa acuminata GN=RBCS1 PE=2 SV=1//3.11382e-91
Unigene15188_All	841.006	5259.92	-2.8924	0	0	sp|O24045|RBS_MUSAC Ribulose bisphosphate carboxylase small chain, chloroplastic OS=Musa acuminata GN=RBCS1 PE=2 SV=1//3.11382e-91
Unigene10357_All	2600.68	4700.53	-1.1119	0	0	sp|Q0E4K1|CATA1_ORYSJ Catalase isozyme A OS=Oryza sativa subsp. japonica GN=CATA PE=2 SV=1//0
Unigene10357_All	2501.75	4700.53	-1.1574	0	0	sp|Q0E4K1|CATA1_ORYSJ Catalase isozyme A OS=Oryza sativa subsp. japonica GN=CATA PE=2 SV=1//0
Unigene10357_All	2527.35	4700.53	-1.1779	0	0	sp|Q0E4K1|CATA1_ORYSJ Catalase isozyme A OS=Oryza sativa subsp. japonica GN=CATA PE=2 SV=1//0
Unigene5019_All	2245.11	4500.76	-1.2509	0	0	sp|P42824|DNJH2_ALLPO DnaJ protein homolog 2 OS=Allium porrum GN=LDJ2 PE=2 SV=1//0
Unigene5019_All	1911.34	4500.76	-1.5183	0	0	sp|P42824|DNJH2_ALLPO DnaJ protein homolog 2 OS=Allium porrum GN=LDJ2 PE=2 SV=1//0
Unigene2700_All	2690.11	4434.96	-1.0039	1.06e-95	1.14e-93	sp|P51823|ARF2_ORYSJ ADP-ribosylation factor 2 OS=Oryza sativa subsp. japonica GN=ARF PE=2 SV=2//2.76546e-124
Unigene13608_All	1302.72	4398.16	-2.0133	0	0	sp|Q40677|ALFC_ORYSJ Fructose-bisphosphate aldolase, chloroplastic OS=Oryza sativa subsp. japonica GN=Os11g0171300 PE=1 SV=2//0
Unigene13608_All	733.681	4398.16	-2.8663	0	0	sp|Q40677|ALFC_ORYSJ Fructose-bisphosphate aldolase, chloroplastic OS=Oryza sativa subsp. japonica GN=Os11g0171300 PE=1 SV=2//0
Unigene13608_All	487.686	4398.16	-3.4204	0	0	sp|Q40677|ALFC_ORYSJ Fructose-bisphosphate aldolase, chloroplastic OS=Oryza sativa subsp. japonica GN=Os11g0171300 PE=1 SV=2//0
Unigene11374_All	2169	4254.05	-1.2194	2.77e-139	4.97e-137	sp|P41568|SUI11_ARATH Protein translation factor SUI1 homolog 1 OS=Arabidopsis thaliana GN=At4g27130 PE=2 SV=2//3.0358e-64
Unigene11374_All	1648.35	4254.05	-1.6505	3.19e-239	9.29e-237	sp|P41568|SUI11_ARATH Protein translation factor SUI1 homolog 1 OS=Arabidopsis thaliana GN=At4g27130 PE=2 SV=2//3.0358e-64
Unigene12994_All	2113.21	3672.33	-1.0448	7.71e-112	9.9e-110	sp|P50156|TIP11_ORYSJ Probable aquaporin TIP1-1 OS=Oryza sativa subsp. japonica GN=TIP1-1 PE=2 SV=1//5.39895e-130
Unigene12994_All	1777.17	3672.33	-1.3298	6.74e-176	1.63e-173	sp|P50156|TIP11_ORYSJ Probable aquaporin TIP1-1 OS=Oryza sativa subsp. japonica GN=TIP1-1 PE=2 SV=1//5.39895e-130
Unigene15689_All	1017.96	3615.82	-2.0866	3.05e-299	2.1e-296	sp|P16972|FER2_ARATH Ferredoxin-2, chloroplastic OS=Arabidopsis thaliana GN=FD2 PE=1 SV=1//2.44203e-51
Unigene15689_All	481.732	3615.82	-3.1907	0	0	sp|P16972|FER2_ARATH Ferredoxin-2, chloroplastic OS=Arabidopsis thaliana GN=FD2 PE=1 SV=1//2.44203e-51
Unigene15689_All	421.611	3615.82	-3.3479	0	0	sp|P16972|FER2_ARATH Ferredoxin-2, chloroplastic OS=Arabidopsis thaliana GN=FD2 PE=1 SV=1//2.44203e-51
Unigene7377_All	1221.9	3220.98	-1.6563	0	0	sp|P13869|CB12_PETHY Chlorophyll a-b binding protein, chloroplastic OS=Petunia hybrida PE=2 SV=1//2.11439e-144
Unigene7377_All	649.994	3220.98	-2.5917	0	0	sp|P13869|CB12_PETHY Chlorophyll a-b binding protein, chloroplastic OS=Petunia hybrida PE=2 SV=1//2.11439e-144
Unigene7377_All	517.69	3220.98	-2.8849	0	0	sp|P13869|CB12_PETHY Chlorophyll a-b binding protein, chloroplastic OS=Petunia hybrida PE=2 SV=1//2.11439e-144
Unigene2509_All	562.349	2764.76	-2.5556	0	0	sp|Q7X9A0|RCA1_LARTR Ribulose bisphosphate carboxylase/oxygenase activase 1, chloroplastic OS=Larrea tridentata GN=RCA1 PE=1 SV=1//0
Unigene2509_All	293.802	2764.76	-3.5169	0	0	sp|Q7X9A0|RCA1_LARTR Ribulose bisphosphate carboxylase/oxygenase activase 1, chloroplastic OS=Larrea tridentata GN=RCA1 PE=1 SV=1//0
Unigene2509_All	178.759	2764.76	-4.1986	0	0	sp|Q7X9A0|RCA1_LARTR Ribulose bisphosphate carboxylase/oxygenase activase 1, chloroplastic OS=Larrea tridentata GN=RCA1 PE=1 SV=1//0
Unigene15797_All	1648.78	2751.87	-1.0217	1.59e-25	5e-24	sp|P0CH33|UBQ11_ARATH Polyubiquitin 11 OS=Arabidopsis thaliana GN=UBQ11 PE=1 SV=1//7.42848e-59
Unigene15797_All	1517.71	2751.87	-1.1061	1.59e-32	6.34e-31	sp|P0CH33|UBQ11_ARATH Polyubiquitin 11 OS=Arabidopsis thaliana GN=UBQ11 PE=1 SV=1//7.42848e-59
Unigene4393_All	1586.99	2734.82	-1.0327	4.09e-69	3.21e-67	sp|Q5PPV4|CHAC2_XENLA Cation transport regulator-like protein 2 OS=Xenopus laevis GN=chac2 PE=2 SV=1//1.6738e-31
Unigene4393_All	1235.98	2734.82	-1.4285	2.56e-128	4.21e-126	sp|Q5PPV4|CHAC2_XENLA Cation transport regulator-like protein 2 OS=Xenopus laevis GN=chac2 PE=2 SV=1//1.6738e-31
Unigene10125_All	1534.8	2684.71	-1.0543	1.21e-115	1.62e-113	sp|P53492|ACT7_ARATH Actin-7 OS=Arabidopsis thaliana GN=ACT7 PE=1 SV=1//0
Unigene10125_All	1552.61	2684.71	-1.0727	9.32e-112	1.26e-109	sp|P53492|ACT7_ARATH Actin-7 OS=Arabidopsis thaliana GN=ACT7 PE=1 SV=1//0
Unigene10683_All	874.271	2557.42	-1.7961	1.08e-118	1.57e-116	-//-
Unigene10683_All	872.075	2557.42	-1.8348	3.19e-119	4.52e-117	-//-
Unigene13338_All	1066.28	2383.95	-1.4187	1.21e-114	3.54e-112	sp|P06183|PSBR_SOLTU Photosystem II 10 kDa polypeptide, chloroplastic OS=Solanum tuberosum GN=PSBR PE=2 SV=1//1.22319e-37
Unigene13338_All	752.923	2383.95	-1.9455	2.51e-196	6.34e-194	sp|P06183|PSBR_SOLTU Photosystem II 10 kDa polypeptide, chloroplastic OS=Solanum tuberosum GN=PSBR PE=2 SV=1//1.22319e-37
Unigene13338_All	630.883	2383.95	-2.1655	2.42e-238	7.01e-236	sp|P06183|PSBR_SOLTU Photosystem II 10 kDa polypeptide, chloroplastic OS=Solanum tuberosum GN=PSBR PE=2 SV=1//1.22319e-37
Unigene6871_All	1248.32	2243.47	-1.1037	1.29e-59	1.93e-57	sp|P27524|CB4A_SOLLC Chlorophyll a-b binding protein CP24 10A, chloroplastic OS=Solanum lycopersicum GN=CAP10A PE=3 SV=1//3.95025e-141
Unigene6871_All	875.906	2243.47	-1.6396	2.05e-126	3.24e-124	sp|P27524|CB4A_SOLLC Chlorophyll a-b binding protein CP24 10A, chloroplastic OS=Solanum lycopersicum GN=CAP10A PE=3 SV=1//3.95025e-141
Unigene6871_All	728.973	2243.47	-1.8693	6.09e-164	1.35e-161	sp|P27524|CB4A_SOLLC Chlorophyll a-b binding protein CP24 10A, chloroplastic OS=Solanum lycopersicum GN=CAP10A PE=3 SV=1//3.95025e-141
Unigene2510_All	237.414	2225.82	-3.4868	0	0	sp|Q7X999|RCA2_LARTR Ribulose bisphosphate carboxylase/oxygenase activase 2, chloroplastic OS=Larrea tridentata GN=RCA2 PE=2 SV=1//0
Unigene2510_All	145.718	2225.82	-4.2158	0	0	sp|Q7X999|RCA2_LARTR Ribulose bisphosphate carboxylase/oxygenase activase 2, chloroplastic OS=Larrea tridentata GN=RCA2 PE=2 SV=1//0
Unigene2510_All	55.9682	2225.82	-5.5611	0	0	sp|Q7X999|RCA2_LARTR Ribulose bisphosphate carboxylase/oxygenase activase 2, chloroplastic OS=Larrea tridentata GN=RCA2 PE=2 SV=1//0
Unigene11258_All	648.049	2014.89	-1.8945	5.51e-306	4.21e-303	sp|P93431|RCA_ORYSJ Ribulose bisphosphate carboxylase/oxygenase activase, chloroplastic OS=Oryza sativa subsp. japonica GN=RCA PE=1 SV=2//0
Unigene11258_All	352.918	2014.89	-2.796	0	0	sp|P93431|RCA_ORYSJ Ribulose bisphosphate carboxylase/oxygenase activase, chloroplastic OS=Oryza sativa subsp. japonica GN=RCA PE=1 SV=2//0
Unigene11258_All	269.991	2014.89	-3.1473	0	0	sp|P93431|RCA_ORYSJ Ribulose bisphosphate carboxylase/oxygenase activase, chloroplastic OS=Oryza sativa subsp. japonica GN=RCA PE=1 SV=2//0
Unigene8474_All	784.139	2000.56	-1.6092	4.55e-181	1.96e-178	sp|P46486|PSAF_FLATR Photosystem I reaction center subunit III, chloroplastic OS=Flaveria trinervia GN=PSAF PE=2 SV=1//8.16853e-89
Unigene8474_All	522.372	2000.56	-2.2199	1.77e-302	5.9e-300	sp|P46486|PSAF_FLATR Photosystem I reaction center subunit III, chloroplastic OS=Flaveria trinervia GN=PSAF PE=2 SV=1//8.16853e-89
Unigene8474_All	459.26	2000.56	-2.3706	0	0	sp|P46486|PSAF_FLATR Photosystem I reaction center subunit III, chloroplastic OS=Flaveria trinervia GN=PSAF PE=2 SV=1//8.16853e-89
Unigene5425_All	1041.3	1795.38	-1.0334	9.07e-86	8.26e-84	sp|Q9M354|AGD6_ARATH Probable ADP-ribosylation factor GTPase-activating protein AGD6 OS=Arabidopsis thaliana GN=AGD6 PE=1 SV=1//9.88162e-148
Unigene5425_All	816.899	1795.38	-1.4187	3.37e-157	6.72e-155	sp|Q9M354|AGD6_ARATH Probable ADP-ribosylation factor GTPase-activating protein AGD6 OS=Arabidopsis thaliana GN=AGD6 PE=1 SV=1//9.88162e-148
Unigene12755_All	377.607	1720.64	-2.4459	1.28e-71	2.55e-69	sp|P10896|RCA_ARATH Ribulose bisphosphate carboxylase/oxygenase activase, chloroplastic OS=Arabidopsis thaliana GN=RCA PE=1 SV=2//1.41594e-13
Unigene12755_All	202.353	1720.64	-3.3707	1.24e-103	1.54e-101	sp|P10896|RCA_ARATH Ribulose bisphosphate carboxylase/oxygenase activase, chloroplastic OS=Arabidopsis thaliana GN=RCA PE=1 SV=2//1.41594e-13
Unigene12755_All	144.205	1720.64	-3.8243	5.58e-117	7.88e-115	sp|P10896|RCA_ARATH Ribulose bisphosphate carboxylase/oxygenase activase, chloroplastic OS=Arabidopsis thaliana GN=RCA PE=1 SV=2//1.41594e-13
Unigene11259_All	312.634	1660.23	-2.6668	0	0	sp|Q7X999|RCA2_LARTR Ribulose bisphosphate carboxylase/oxygenase activase 2, chloroplastic OS=Larrea tridentata GN=RCA2 PE=2 SV=1//0
Unigene11259_All	194.765	1660.23	-3.3742	0	0	sp|Q7X999|RCA2_LARTR Ribulose bisphosphate carboxylase/oxygenase activase 2, chloroplastic OS=Larrea tridentata GN=RCA2 PE=2 SV=1//0
Unigene11259_All	106.695	1660.23	-4.2074	0	0	sp|Q7X999|RCA2_LARTR Ribulose bisphosphate carboxylase/oxygenase activase 2, chloroplastic OS=Larrea tridentata GN=RCA2 PE=2 SV=1//0
Unigene4610_All	311.734	1629.35	-2.6439	0	0	sp|Q56YA5|SGAT_ARATH Serine--glyoxylate aminotransferase OS=Arabidopsis thaliana GN=AGT1 PE=1 SV=2//0
Unigene4610_All	162.797	1629.35	-3.6058	0	0	sp|Q56YA5|SGAT_ARATH Serine--glyoxylate aminotransferase OS=Arabidopsis thaliana GN=AGT1 PE=1 SV=2//0
Unigene4610_All	115.091	1629.35	-4.071	0	0	sp|Q56YA5|SGAT_ARATH Serine--glyoxylate aminotransferase OS=Arabidopsis thaliana GN=AGT1 PE=1 SV=2//0
Unigene8387_All	815.861	1544.69	-1.2036	2.59e-85	2.5e-83	sp|Q41249|PORA_CUCSA Protochlorophyllide reductase, chloroplastic OS=Cucumis sativus GN=PORA PE=2 SV=1//0
Unigene8387_All	764.41	1544.69	-1.2624	7.69e-100	8.96e-98	sp|Q41249|PORA_CUCSA Protochlorophyllide reductase, chloroplastic OS=Cucumis sativus GN=PORA PE=2 SV=1//0
Unigene1790_All	811.457	1471.98	-1.1171	1.44e-52	1.87e-50	sp|O49347|PSBY_ARATH Photosystem II core complex proteins psbY, chloroplastic OS=Arabidopsis thaliana GN=PSBY PE=2 SV=1//3.77947e-24
Unigene1790_All	443.155	1471.98	-1.9794	5.86e-154	1.16e-151	sp|O49347|PSBY_ARATH Photosystem II core complex proteins psbY, chloroplastic OS=Arabidopsis thaliana GN=PSBY PE=2 SV=1//3.77947e-24
Unigene1790_All	435.505	1471.98	-2.0397	3.25e-157	6.59e-155	sp|O49347|PSBY_ARATH Photosystem II core complex proteins psbY, chloroplastic OS=Arabidopsis thaliana GN=PSBY PE=2 SV=1//3.77947e-24
Unigene8710_All	523.949	1432.02	-1.7085	3.27e-23	1.92e-21	-//-
Unigene8710_All	510.691	1432.02	-1.7351	4.97e-24	1.36e-22	-//-
Unigene8710_All	361.639	1432.02	-2.2681	3.12e-35	1.39e-33	-//-
Unigene9871_All	414.318	1391.42	-2.0057	0	0	sp|O49954|GCSP_SOLTU Glycine dehydrogenase [decarboxylating], mitochondrial OS=Solanum tuberosum GN=GDCSP PE=2 SV=1//0
Unigene9871_All	273.453	1391.42	-2.6299	0	0	sp|O49954|GCSP_SOLTU Glycine dehydrogenase [decarboxylating], mitochondrial OS=Solanum tuberosum GN=GDCSP PE=2 SV=1//0
Unigene9871_All	220.578	1391.42	-2.9047	0	0	sp|O49954|GCSP_SOLTU Glycine dehydrogenase [decarboxylating], mitochondrial OS=Solanum tuberosum GN=GDCSP PE=2 SV=1//0
Unigene13435_All	55.6292	1346.62	-4.8553	1.03e-167	4.06e-165	sp|Q40256|MT3_MUSAC Metallothionein-like protein type 3 OS=Musa acuminata PE=3 SV=1//2.01527e-26
Unigene13435_All	45.1759	1346.62	-5.1803	1.3e-171	2.85e-169	sp|Q40256|MT3_MUSAC Metallothionein-like protein type 3 OS=Musa acuminata PE=3 SV=1//2.01527e-26
Unigene13435_All	30.9791	1346.62	-5.6895	3.31e-175	7.8e-173	sp|Q40256|MT3_MUSAC Metallothionein-like protein type 3 OS=Musa acuminata PE=3 SV=1//2.01527e-26
Unigene16542_All	685.505	1325.54	-1.234	6.18e-97	6.88e-95	sp|Q9LHS0|CAP10_ARATH Putative clathrin assembly protein At5g35200 OS=Arabidopsis thaliana GN=At5g35200 PE=1 SV=1//0
Unigene10686_All	153.924	1160.24	-3.1617	0	0	sp|P31752|ASNS_ASPOF Asparagine synthetase [glutamine-hydrolyzing] OS=Asparagus officinalis PE=2 SV=2//0
Unigene10686_All	114.07	1160.24	-3.6044	0	0	sp|P31752|ASNS_ASPOF Asparagine synthetase [glutamine-hydrolyzing] OS=Asparagus officinalis PE=2 SV=2//0
Unigene10686_All	102.185	1160.24	-3.7878	0	0	sp|P31752|ASNS_ASPOF Asparagine synthetase [glutamine-hydrolyzing] OS=Asparagus officinalis PE=2 SV=2//0
Unigene6191_All	520.844	1051.42	-1.261	1.16e-105	1.39e-103	sp|P37707|B2_DAUCA B2 protein OS=Daucus carota PE=2 SV=1//1.63093e-81
Unigene6191_All	484.713	1051.42	-1.3998	1.18e-123	1.81e-121	sp|P37707|B2_DAUCA B2 protein (beta-carotene hydroxylase 2) OS=Daucus carota PE=2 SV=1//1.63093e-81
Unigene7108_All	70.5682	1022.55	-4.115	1.46e-174	6.1e-172	-//-
Unigene7108_All	28.141	1022.55	-5.4309	1.03e-198	2.71e-196	-//-
Unigene7108_All	27.8937	1022.55	-5.4788	4.97e-199	1.28e-196	-//-
Unigene8359_All	617.918	1016.36	-1.0006	5.99e-123	9.07e-121	sp|P27521|CA4_ARATH Chlorophyll a-b binding protein 4, chloroplastic OS=Arabidopsis thaliana GN=LHCA4 PE=1 SV=1//3.48242e-126
Unigene8359_All	408.831	1016.36	-1.5614	0	0	sp|P27521|CA4_ARATH Chlorophyll a-b binding protein 4, chloroplastic OS=Arabidopsis thaliana GN=LHCA4 PE=1 SV=1//3.48242e-126
Unigene3283_All	342.448	1012.85	-1.8224	5.97e-237	3.42e-234	sp|Q98TX3|PDCD4_CHICK Programmed cell death protein 4 OS=Gallus gallus GN=PDCD4 PE=2 SV=1//1.28716e-28
Unigene3283_All	263.145	1012.85	-2.2272	0	0	sp|Q98TX3|PDCD4_CHICK Programmed cell death protein 4 OS=Gallus gallus GN=PDCD4 PE=2 SV=1//1.28716e-28
Unigene3283_All	254.333	1012.85	-2.2412	0	0	sp|Q98TX3|PDCD4_CHICK Programmed cell death protein 4 OS=Gallus gallus GN=PDCD4 PE=2 SV=1//1.28716e-28
Unigene5088_All	233.131	953.989	-2.2908	7.01e-187	3.21e-184	sp|P26302|KPPR_WHEAT Phosphoribulokinase, chloroplastic OS=Triticum aestivum PE=2 SV=1//0
Unigene5088_All	130.019	953.989	-3.1579	2.56e-278	7.66e-276	sp|P26302|KPPR_WHEAT Phosphoribulokinase, chloroplastic OS=Triticum aestivum PE=2 SV=1//0
Unigene5088_All	111.04	953.989	-3.3504	4.94e-299	1.47e-296	sp|P26302|KPPR_WHEAT Phosphoribulokinase, chloroplastic OS=Triticum aestivum PE=2 SV=1//0
Unigene10147_All	349.451	942.395	-1.6892	4.28e-75	9.49e-73	sp|P13869|CB12_PETHY Chlorophyll a-b binding protein, chloroplastic OS=Petunia hybrida PE=2 SV=1//7.60573e-120
Unigene10147_All	189.062	942.395	-2.565	5.96e-143	1.09e-140	sp|P13869|CB12_PETHY Chlorophyll a-b binding protein, chloroplastic OS=Petunia hybrida PE=2 SV=1//7.60573e-120
Unigene10147_All	138.267	942.395	-3.0516	3.06e-174	7.09e-172	sp|P13869|CB12_PETHY Chlorophyll a-b binding protein, chloroplastic OS=Petunia hybrida PE=2 SV=1//7.60573e-120
Unigene5535_All	356.474	921.028	-1.6274	3.19e-67	5.41e-65	sp|O49078|UCRIA_FRIAG Cytochrome b6-f complex iron-sulfur subunit, chloroplastic OS=Fritillaria agrestis GN=petC PE=2 SV=1//2.96231e-117
Unigene5535_All	227.213	921.028	-2.3019	2.36e-115	3.27e-113	sp|O49078|UCRIA_FRIAG Cytochrome b6-f complex iron-sulfur subunit, chloroplastic OS=Fritillaria agrestis GN=petC PE=2 SV=1//2.96231e-117
Unigene5535_All	183.34	921.028	-2.5763	2.81e-137	4.74e-135	sp|O49078|UCRIA_FRIAG Cytochrome b6-f complex iron-sulfur subunit, chloroplastic OS=Fritillaria agrestis GN=petC PE=2 SV=1//2.96231e-117
Unigene444_All	345.593	888.643	-1.6205	1.03e-118	3.14e-116	sp|P50433|GLYM_SOLTU Serine hydroxymethyltransferase, mitochondrial OS=Solanum tuberosum PE=2 SV=1//0
Unigene444_All	260.507	888.643	-2.053	3.65e-173	8.29e-171	sp|P50433|GLYM_SOLTU Serine hydroxymethyltransferase, mitochondrial OS=Solanum tuberosum PE=2 SV=1//0
Unigene444_All	245.173	888.643	-2.1054	1.16e-184	2.79e-182	sp|P50433|GLYM_SOLTU Serine hydroxymethyltransferase, mitochondrial OS=Solanum tuberosum PE=2 SV=1//0
Unigene10069_All	353.372	880.336	-1.5644	3.65e-104	4.34e-102	sp|O48786|C734A_ARATH Cytochrome P450 734A1 OS=Arabidopsis thaliana GN=CYP734A1 PE=2 SV=1//1.47603e-113
Unigene10069_All	348.003	880.336	-1.6216	6.23e-107	7.86e-105	sp|O48786|C734A_ARATH Cytochrome P450 734A1 OS=Arabidopsis thaliana GN=CYP734A1 PE=2 SV=1//1.47603e-113
Unigene10069_All	340.532	880.336	-1.6282	1.27e-110	3.63e-108	sp|O48786|C734A_ARATH Cytochrome P450 734A1 OS=Arabidopsis thaliana GN=CYP734A1 PE=2 SV=1//1.47603e-113
Unigene10881_All	353.249	848.92	-1.5476	1.04e-89	1.04e-87	sp|B1B1U4|TPSBE_ZINZE Beta-eudesmol synthase OS=Zingiber zerumbet GN=ZSS2 PE=1 SV=1//4.68327e-165
Unigene10881_All	241.512	848.92	-2.0611	6.65e-151	1.25e-148	sp|B1B1U4|TPSBE_ZINZE Beta-eudesmol synthase OS=Zingiber zerumbet GN=ZSS2 PE=1 SV=1//4.68327e-165
Unigene16285_All	295.756	848.253	-1.7676	1.54e-81	1.36e-79	sp|O82199|C3H20_ARATH Zinc finger CCCH domain-containing protein 20 OS=Arabidopsis thaliana GN=At2g19810 PE=2 SV=1//1.95232e-77
Unigene16285_All	245.685	848.253	-2.0704	2.16e-102	2.6e-100	sp|O82199|C3H20_ARATH Zinc finger CCCH domain-containing protein 20 OS=Arabidopsis thaliana GN=At2g19810 PE=2 SV=1//1.95232e-77
Unigene14957_All	336.929	827.305	-1.5539	2.25e-147	8.61e-145	sp|Q98TX3|PDCD4_CHICK Programmed cell death protein 4 OS=Gallus gallus GN=PDCD4 PE=2 SV=1//1.30161e-28
Unigene14957_All	306.763	827.305	-1.6788	4.04e-171	9.31e-169	sp|Q98TX3|PDCD4_CHICK Programmed cell death protein 4 OS=Gallus gallus GN=PDCD4 PE=2 SV=1//1.30161e-28
Unigene14957_All	262.183	827.305	-1.9405	5.93e-212	1.6e-209	sp|Q98TX3|PDCD4_CHICK Programmed cell death protein 4 OS=Gallus gallus GN=PDCD4 PE=2 SV=1//1.30161e-28
Unigene5645_All	232.264	819.366	-2.0767	1.54e-67	2.72e-65	sp|A3C6G9|GCSH_ORYSJ Glycine cleavage system H protein, mitochondrial OS=Oryza sativa subsp. japonica GN=GDCSH PE=1 SV=1//1.80261e-86
Unigene5645_All	125.91	819.366	-2.9848	1.19e-108	1.59e-106	sp|A3C6G9|GCSH_ORYSJ Glycine cleavage system H protein, mitochondrial OS=Oryza sativa subsp. japonica GN=GDCSH PE=1 SV=1//1.80261e-86
Unigene5645_All	114.896	819.366	-3.0817	5.87e-114	7.62e-112	sp|A3C6G9|GCSH_ORYSJ Glycine cleavage system H protein, mitochondrial OS=Oryza sativa subsp. japonica GN=GDCSH PE=1 SV=1//1.80261e-86
Unigene8129_All	203.16	774.485	-2.2133	9.34e-173	2.08e-170	-//-
Unigene8129_All	187.602	774.485	-2.2931	5.44e-186	1.34e-183	-//-
Unigene4445_All	213.874	714.27	-1.9977	1.43e-81	3.38e-79	sp|Q02060|PSBS_SPIOL Photosystem II 22 kDa protein, chloroplastic OS=Spinacia oleracea GN=PSBS PE=1 SV=1//7.30726e-90
Unigene4445_All	175.829	714.27	-2.305	1.39e-99	1.59e-97	sp|Q02060|PSBS_SPIOL Photosystem II 22 kDa protein, chloroplastic OS=Spinacia oleracea GN=PSBS PE=1 SV=1//7.30726e-90
Unigene4445_All	110.417	714.27	-2.9411	4.97e-139	8.79e-137	sp|Q02060|PSBS_SPIOL Photosystem II 22 kDa protein, chloroplastic OS=Spinacia oleracea GN=PSBS PE=1 SV=1//7.30726e-90
Unigene4032_All	363.644	668.393	-1.1257	1.84e-18	3.86e-17	-//-
Unigene4032_All	330.251	668.393	-1.2998	3.49e-23	9.65e-22	-//-
Unigene13154_All	390.812	663.012	-1.0452	3.39e-25	1.06e-23	sp|Q569Z2|XPO7B_XENLA Exportin-7-B OS=Xenopus laevis GN=xpo7-b PE=2 SV=1//6.08697e-08
Unigene76_All	293.742	661.883	-1.43	1.01e-73	2.15e-71	sp|Q9SV13|SUT31_ARATH Sulfate transporter 3.1 OS=Arabidopsis thaliana GN=SULTR3;1 PE=2 SV=1//0
Unigene76_All	165.179	661.883	-2.2501	5.46e-159	1.14e-156	sp|Q9SV13|SUT31_ARATH Sulfate transporter 3.1 OS=Arabidopsis thaliana GN=SULTR3;1 PE=2 SV=1//0
Unigene76_All	161.027	661.883	-2.3219	6.42e-163	1.35e-160	sp|Q9SV13|SUT31_ARATH Sulfate transporter 3.1 OS=Arabidopsis thaliana GN=SULTR3;1 PE=2 SV=1//0
Unigene13111_All	190.644	655.769	-2.0403	1.89e-68	3.52e-66	sp|Q96502|COL2_ARATH Zinc finger protein CONSTANS-LIKE 2 OS=Arabidopsis thaliana GN=COL2 PE=1 SV=1//1.32925e-60
Unigene13111_All	94.6337	655.769	-3.0403	5.74e-117	8.01e-115	sp|Q96502|COL2_ARATH Zinc finger protein CONSTANS-LIKE 2 OS=Arabidopsis thaliana GN=COL2 PE=1 SV=1//1.32925e-60
Unigene13111_All	91.9368	655.769	-3.1171	7.39e-119	1.04e-116	sp|Q96502|COL2_ARATH Zinc finger protein CONSTANS-LIKE 2 OS=Arabidopsis thaliana GN=COL2 PE=1 SV=1//1.32925e-60
Unigene10197_All	196.196	647.701	-1.981	4.53e-78	1.02e-75	sp|O04977|FENR1_TOBAC Ferredoxin--NADP reductase, leaf-type isozyme, chloroplastic OS=Nicotiana tabacum GN=PETH PE=2 SV=1//0
Unigene10197_All	139.514	647.701	-2.4976	4.13e-108	5.39e-106	sp|O04977|FENR1_TOBAC Ferredoxin--NADP reductase, leaf-type isozyme, chloroplastic OS=Nicotiana tabacum GN=PETH PE=2 SV=1//0
Unigene10197_All	95.9147	647.701	-3.003	5.15e-138	8.82e-136	sp|O04977|FENR1_TOBAC Ferredoxin--NADP reductase, leaf-type isozyme, chloroplastic OS=Nicotiana tabacum GN=PETH PE=2 SV=1//0
Unigene1173_All	227.986	640.433	-1.7376	1.8e-13	2.65e-12	-//-
Unigene1173_All	199.706	640.433	-1.9638	8.89e-16	1.59e-14	-//-
Unigene16105_All	206.246	638.536	-1.8883	1.8e-81	4.18e-79	sp|P46285|S17P_WHEAT Sedoheptulose-1,7-bisphosphatase, chloroplastic OS=Triticum aestivum PE=2 SV=1//0
Unigene16105_All	122.731	638.536	-2.6619	1.11e-132	1.88e-130	sp|P46285|S17P_WHEAT Sedoheptulose-1,7-bisphosphatase, chloroplastic OS=Triticum aestivum PE=2 SV=1//0
Unigene16105_All	87.1836	638.536	-3.1202	2.3e-162	5.01e-160	sp|P46285|S17P_WHEAT Sedoheptulose-1,7-bisphosphatase, chloroplastic OS=Triticum aestivum PE=2 SV=1//0
Unigene2894_All	275.692	637.568	-1.4571	1.98e-26	6.23e-25	sp|O04616|Y4115_ARATH Uncharacterized protein At4g01150, chloroplastic OS=Arabidopsis thaliana GN=At4g01150 PE=1 SV=1//3.98672e-42
Unigene2894_All	263.695	637.568	-1.5564	1.49e-28	5.33e-27	sp|O04616|Y4115_ARATH Uncharacterized protein At4g01150, chloroplastic OS=Arabidopsis thaliana GN=At4g01150 PE=1 SV=1//3.98672e-42
Unigene4620_All	289.692	588.498	-1.3052	8.81e-32	3.51e-30	sp|P32289|GLNA_VIGAC Glutamine synthetase nodule isozyme OS=Vigna aconitifolia PE=2 SV=1//0
Unigene4620_All	237.088	588.498	-1.5592	2.05e-46	1.1e-44	sp|P32289|GLNA_VIGAC Glutamine synthetase nodule isozyme OS=Vigna aconitifolia PE=2 SV=1//0
Unigene10259_All	249.224	565.83	-1.4409	5.14e-34	4.36e-32	-//-
Unigene10259_All	151.569	565.83	-2.1479	1.19e-66	9.02e-65	-//-
Unigene10259_All	144.939	565.83	-2.2476	1.14e-69	8.99e-68	-//-
Unigene12375_All	272.248	554.399	-1.2735	1.94e-17	3.9e-16	sp|P93209|14333_SOLLC 14-3-3 protein 3 OS=Solanum lycopersicum GN=TFT3 PE=2 SV=1//1.01285e-63
Unigene12375_All	246.456	554.399	-1.4275	3.4e-21	1.83e-19	sp|P93209|14333_SOLLC 14-3-3 protein 3 OS=Solanum lycopersicum GN=TFT3 PE=2 SV=1//1.01285e-63
Unigene12375_All	241.726	554.399	-1.4802	5.82e-22	1.53e-20	sp|P93209|14333_SOLLC 14-3-3 protein 3 OS=Solanum lycopersicum GN=TFT3 PE=2 SV=1//1.01285e-63
Unigene8127_All	300.341	553.613	-1.1402	8.09e-40	8.06e-38	sp|Q28HE5|S38A6_XENTR Probable sodium-coupled neutral amino acid transporter 6 OS=Xenopus tropicalis GN=slc38a6 PE=2 SV=1//2.36605e-24
Unigene8127_All	214.509	553.613	-1.6154	5.43e-79	4.68e-77	sp|Q28HE5|S38A6_XENTR Probable sodium-coupled neutral amino acid transporter 6 OS=Xenopus tropicalis GN=slc38a6 PE=2 SV=1//2.36605e-24
Unigene8127_All	179.173	553.613	-1.9102	9.46e-102	1.13e-99	sp|Q28HE5|S38A6_XENTR Probable sodium-coupled neutral amino acid transporter 6 OS=Xenopus tropicalis GN=slc38a6 PE=2 SV=1//2.36605e-24
Unigene6192_All	146.618	548.952	-2.1626	9.34e-19	4.38e-17	-//-
Unigene6192_All	101.564	548.952	-2.717	6.04e-25	1.85e-23	-//-
Unigene6192_All	95.0027	548.952	-2.7782	5.67e-26	1.75e-24	-//-
Unigene4859_All	281.744	543.928	-1.207	3.98e-19	1.93e-17	-//-
Unigene4859_All	259.222	543.928	-1.3519	5.85e-23	1.61e-21	-//-
Unigene4859_All	170.523	543.928	-1.921	6.53e-44	3.34e-42	-//-
Unigene5048_All	311.838	539.805	-1.0743	8.81e-09	8.85e-08	sp|P35133|UBC10_ARATH Ubiquitin-conjugating enzyme E2 10 OS=Arabidopsis thaliana GN=UBC10 PE=1 SV=1//6.69042e-36
Unigene14131_All	222.931	531.697	-1.512	2.39e-119	7.45e-117	sp|O50314|BCHH_CHLP8 Magnesium-chelatase subunit H OS=Chlorobaculum parvum (strain NCIB 8327) GN=bchH PE=3 SV=2//1.45884e-173
Unigene14131_All	149.892	531.697	-2.0742	4.85e-206	1.3e-203	sp|O50314|BCHH_CHLP8 Magnesium-chelatase subunit H OS=Chlorobaculum parvum (strain NCIB 8327) GN=bchH PE=3 SV=2//1.45884e-173
Unigene14131_All	129.595	531.697	-2.3193	4.64e-238	1.32e-235	sp|O50314|BCHH_CHLP8 Magnesium-chelatase subunit H OS=Chlorobaculum parvum (strain NCIB 8327) GN=bchH PE=3 SV=2//1.45884e-173
Unigene12632_All	273.847	528.092	-1.2301	2.19e-25	6.86e-24	sp|Q9SZN7|HIP26_ARATH Heavy metal-associated isoprenylated plant protein 26 OS=Arabidopsis thaliana GN=HIPP26 PE=1 SV=1//4.18062e-08
Unigene10124_All	267.715	527.831	-1.262	4.13e-15	7.04e-14	sp|P56331|IF1A_ONOVI Eukaryotic translation initiation factor 1A OS=Onobrychis viciifolia PE=2 SV=2//5.11928e-64
Unigene10124_All	259.857	527.831	-1.2699	4.29e-16	7.8e-15	sp|P56331|IF1A_ONOVI Eukaryotic translation initiation factor 1A OS=Onobrychis viciifolia PE=2 SV=2//5.11928e-64
Unigene16292_All	296.977	520.421	-1.0673	6.28e-23	3.61e-21	sp|Q8RWD0|COL16_ARATH Zinc finger protein CONSTANS-LIKE 16 OS=Arabidopsis thaliana GN=COL16 PE=2 SV=2//1.15116e-50
Unigene16292_All	157.724	520.421	-2.005	8.9e-72	7.32e-70	sp|Q8RWD0|COL16_ARATH Zinc finger protein CONSTANS-LIKE 16 OS=Arabidopsis thaliana GN=COL16 PE=2 SV=2//1.15116e-50
Unigene16292_All	152.741	520.421	-2.0161	2.48e-74	2.07e-72	sp|Q8RWD0|COL16_ARATH Zinc finger protein CONSTANS-LIKE 16 OS=Arabidopsis thaliana GN=COL16 PE=2 SV=2//1.15116e-50
Unigene11205_All	100.885	510.553	-2.5973	4.47e-214	2.36e-211	sp|P45582|BGAL_ASPOF Beta-galactosidase OS=Asparagus officinalis PE=2 SV=1//0
Unigene11205_All	12.9136	510.553	-5.5526	0	0	sp|P45582|BGAL_ASPOF Beta-galactosidase OS=Asparagus officinalis PE=2 SV=1//0
Unigene11205_All	11.4969	510.553	-5.7554	0	0	sp|P45582|BGAL_ASPOF Beta-galactosidase OS=Asparagus officinalis PE=2 SV=1//0
Unigene14074_All	191.182	505.697	-1.6613	2.21e-23	1.31e-21	sp|Q9RFD5|BCHH_RHOS4 Magnesium-chelatase subunit H OS=Rhodobacter sphaeroides (strain ATCC 17023 / 2.4.1 / NCIB 8253 / DSM 158) GN=bchH PE=3 SV=1//2.33179e-27
Unigene14074_All	154.222	505.697	-1.9608	9.79e-31	3.64e-29	sp|Q9RFD5|BCHH_RHOS4 Magnesium-chelatase subunit H OS=Rhodobacter sphaeroides (strain ATCC 17023 / 2.4.1 / NCIB 8253 / DSM 158) GN=bchH PE=3 SV=1//2.33179e-27
Unigene14074_All	137.373	505.697	-2.1629	9.66e-35	4.19e-33	sp|Q9RFD5|BCHH_RHOS4 Magnesium-chelatase subunit H OS=Rhodobacter sphaeroides (strain ATCC 17023 / 2.4.1 / NCIB 8253 / DSM 158) GN=bchH PE=3 SV=1//2.33179e-27
Unigene16288_All	272.135	500.059	-1.1357	2.28e-16	9.2e-15	sp|Q6AYL5|SF3B4_RAT Splicing factor 3B subunit 4 OS=Rattus norvegicus GN=Sf3b4 PE=2 SV=1//7.73123e-16
Unigene16288_All	236.76	500.059	-1.3262	2.08e-22	5.26e-21	sp|Q6AYL5|SF3B4_RAT Splicing factor 3B subunit 4 OS=Rattus norvegicus GN=Sf3b4 PE=2 SV=1//7.73123e-16
Unigene16288_All	214.109	500.059	-1.5064	4.32e-27	1.45e-25	sp|Q6AYL5|SF3B4_RAT Splicing factor 3B subunit 4 OS=Rattus norvegicus GN=Sf3b4 PE=2 SV=1//7.73123e-16
Unigene7918_All	63.379	490.781	-3.2357	1.48e-55	9.91e-54	sp|O48923|C71DA_SOYBN Cytochrome P450 71D10 OS=Glycine max GN=CYP71D10 PE=2 SV=1//9.30811e-43
Unigene7918_All	61.533	490.781	-3.2432	3.02e-56	1.94e-54	sp|O48923|C71DA_SOYBN Cytochrome P450 71D10 OS=Glycine max GN=CYP71D10 PE=2 SV=1//9.30811e-43
Unigene4371_All	260.489	483.59	-1.1752	2.48e-24	7.33e-23	sp|Q80TM6|R3HD2_MOUSE R3H domain-containing protein 2 OS=Mus musculus GN=R3hdm2 PE=2 SV=2//1.38854e-10
Unigene8250_All	109.623	476.879	-2.3686	3.89e-57	2.57e-55	sp|P86626|LEC3_CROVR Mannose-specific lectin 3 OS=Crocus vernus PE=1 SV=3//5.96721e-08
Unigene8250_All	90.7133	476.879	-2.6522	5.94e-66	9.95e-64	sp|P86626|LEC3_CROVR Mannose-specific lectin 3 OS=Crocus vernus PE=1 SV=3//5.96721e-08
Unigene8250_All	80.802	476.879	-2.8438	3.91e-71	3.17e-69	sp|P86626|LEC3_CROVR Mannose-specific lectin 3 OS=Crocus vernus PE=1 SV=3//5.96721e-08
Unigene2742_All	281.766	475.756	-1.0137	1.03e-29	7.79e-28	-//-
Unigene2742_All	233.984	475.756	-1.3065	1.42e-48	8.68e-47	-//-
Unigene1831_All	265.735	472.671	-1.1135	1.19e-14	1.98e-13	sp|Q9LEV3|CBSX3_ARATH CBS domain-containing protein CBSX3, mitochondrial OS=Arabidopsis thaliana GN=CBSX3 PE=1 SV=1//3.30597e-102
Unigene2138_All	217.585	453.908	-1.3084	8.47e-14	1.29e-12	-//-
Unigene2138_All	183.257	453.908	-1.5912	1.11e-18	2.42e-17	-//-
Unigene10383_All	258.072	452.185	-1.0918	1.65e-18	3.55e-17	sp|Q01085|TIAR_HUMAN Nucleolysin TIAR OS=Homo sapiens GN=TIAL1 PE=1 SV=1//4.25147e-13
Unigene10383_All	245.271	452.185	-1.1301	3.41e-21	8.18e-20	sp|Q01085|TIAR_HUMAN Nucleolysin TIAR OS=Homo sapiens GN=TIAL1 PE=1 SV=1//4.25147e-13
Unigene8341_All	198.71	450.769	-1.4397	2.57e-64	4.21e-62	sp|Q0DM51|RH3_ORYSJ DEAD-box ATP-dependent RNA helicase 3, chloroplastic OS=Oryza sativa subsp. japonica GN=Os03g0827700 PE=2 SV=2//0
Unigene8341_All	162.837	450.769	-1.7516	2.79e-89	2.78e-87	sp|Q0DM51|RH3_ORYSJ DEAD-box ATP-dependent RNA helicase 3, chloroplastic OS=Oryza sativa subsp. japonica GN=Os03g0827700 PE=2 SV=2//0
Unigene8341_All	148.488	450.769	-1.8496	4.98e-101	5.87e-99	sp|Q0DM51|RH3_ORYSJ DEAD-box ATP-dependent RNA helicase 3, chloroplastic OS=Oryza sativa subsp. japonica GN=Os03g0827700 PE=2 SV=2//0
Unigene2727_All	37.7581	450.526	-3.8347	2.39e-118	7.14e-116	sp|P16016|CAHC_SPIOL Carbonic anhydrase, chloroplastic OS=Spinacia oleracea PE=1 SV=2//4.59458e-90
Unigene2727_All	26.094	450.526	-4.3925	8.43e-130	1.41e-127	sp|P16016|CAHC_SPIOL Carbonic anhydrase, chloroplastic OS=Spinacia oleracea PE=1 SV=2//4.59458e-90
Unigene2727_All	17.035	450.526	-4.9726	2.47e-138	4.3e-136	sp|P16016|CAHC_SPIOL Carbonic anhydrase, chloroplastic OS=Spinacia oleracea PE=1 SV=2//4.59458e-90
Unigene10496_All	144.774	448.242	-1.8884	6.2e-49	7.35e-47	sp|P11402|ATPD_SPIOL ATP synthase delta chain, chloroplastic OS=Spinacia oleracea GN=ATPD PE=1 SV=2//8.67084e-13
Unigene10496_All	68.3054	448.242	-2.9969	1.53e-91	1.59e-89	sp|P11402|ATPD_SPIOL ATP synthase delta chain, chloroplastic OS=Spinacia oleracea GN=ATPD PE=1 SV=2//8.67084e-13
Unigene10496_All	60.7801	448.242	-3.1302	3.6e-97	4.07e-95	sp|P11402|ATPD_SPIOL ATP synthase delta chain, chloroplastic OS=Spinacia oleracea GN=ATPD PE=1 SV=2//8.67084e-13
Unigene4206_All	248.632	443.299	-1.0818	5.4e-12	7.21e-11	sp|Q9M5J8|PGIP2_ARATH Polygalacturonase inhibitor 2 OS=Arabidopsis thaliana GN=PGIP2 PE=2 SV=2//1.80383e-63
Unigene4206_All	209.644	443.299	-1.363	1.13e-17	2.32e-16	sp|Q9M5J8|PGIP2_ARATH Polygalacturonase inhibitor 2 OS=Arabidopsis thaliana GN=PGIP2 PE=2 SV=2//1.80383e-63
Unigene14568_All	132.916	438.592	-1.9803	1.74e-46	1.96e-44	sp|Q7X8R5|TRXM2_ORYSJ Thioredoxin M2, chloroplastic OS=Oryza sativa subsp. japonica GN=Os04g0530600 PE=2 SV=2//4.29907e-55
Unigene14568_All	107.487	438.592	-2.3114	1.35e-57	9.59e-56	sp|Q7X8R5|TRXM2_ORYSJ Thioredoxin M2, chloroplastic OS=Oryza sativa subsp. japonica GN=Os04g0530600 PE=2 SV=2//4.29907e-55
Unigene14568_All	94.7868	438.592	-2.4577	6.53e-64	4.76e-62	sp|Q7X8R5|TRXM2_ORYSJ Thioredoxin M2, chloroplastic OS=Oryza sativa subsp. japonica GN=Os04g0530600 PE=2 SV=2//4.29907e-55
Unigene4731_All	207.053	435.814	-1.3317	4.21e-37	3.83e-35	sp|Q42961|PGKH_TOBAC Phosphoglycerate kinase, chloroplastic OS=Nicotiana tabacum PE=2 SV=1//0
Unigene4731_All	131.776	435.814	-2.0083	1.31e-74	1.12e-72	sp|Q42961|PGKH_TOBAC Phosphoglycerate kinase, chloroplastic OS=Nicotiana tabacum PE=2 SV=1//0
Unigene4731_All	102.316	435.814	-2.3382	7.8e-96	8.48e-94	sp|Q42961|PGKH_TOBAC Phosphoglycerate kinase, chloroplastic OS=Nicotiana tabacum PE=2 SV=1//0
Unigene12467_All	250.15	424.892	-1.047	0.00075228	0.0035665	-//-
Unigene12467_All	237.047	424.892	-1.0895	0.00025185	0.0013148	-//-
Unigene15037_All	105.543	417.84	-2.2431	4.48e-19	2.15e-17	-//-
Unigene15037_All	31.8646	417.84	-3.9956	3.45e-35	1.52e-33	-//-
Unigene15037_All	19.6245	417.84	-4.6598	9.05e-39	4.17e-37	-//-
Unigene8929_All	140.717	413.496	-1.813	4.85e-41	4.94e-39	sp|Q96502|COL2_ARATH Zinc finger protein CONSTANS-LIKE 2 OS=Arabidopsis thaliana GN=COL2 PE=1 SV=1//2.19965e-08
Unigene8929_All	106.279	413.496	-2.2076	5.75e-56	3.67e-54	sp|Q96502|COL2_ARATH Zinc finger protein CONSTANS-LIKE 2 OS=Arabidopsis thaliana GN=COL2 PE=1 SV=1//2.19965e-08
Unigene8929_All	105.119	413.496	-2.2585	1.32e-56	9.04e-55	sp|Q96502|COL2_ARATH Zinc finger protein CONSTANS-LIKE 2 OS=Arabidopsis thaliana GN=COL2 PE=1 SV=1//2.19965e-08
Unigene13527_All	163.992	384.584	-1.4876	7.75e-11	2.24e-09	-//-
Unigene13527_All	86.7873	384.584	-2.4304	3.18e-22	8.44e-21	-//-
Unigene13527_All	75.9214	384.584	-2.5883	1.74e-24	4.96e-23	-//-
Unigene15879_All	217.987	367.77	-1.0372	2.42e-14	3.95e-13	sp|Q54PY7|M2OM_DICDI Probable mitochondrial 2-oxoglutarate/malate carrier protein OS=Dictyostelium discoideum GN=ucpC PE=3 SV=1//1.24825e-59
Unigene9147_All	179.047	361.322	-1.2605	1.16e-16	2.21e-15	sp|P93788|REMO_SOLTU Remorin OS=Solanum tuberosum PE=1 SV=1//8.32443e-36
Unigene9147_All	176.367	361.322	-1.3174	3.24e-17	6.36e-16	sp|P93788|REMO_SOLTU Remorin OS=Solanum tuberosum PE=1 SV=1//8.32443e-36
Unigene8153_All	121.077	359.982	-1.8299	2.15e-37	1.97e-35	sp|Q84VQ1|KINB1_ARATH SNF1-related protein kinase regulatory subunit beta-1 OS=Arabidopsis thaliana GN=KINB1 PE=1 SV=1//3.18965e-73
Unigene8153_All	81.1041	359.982	-2.3976	2.69e-56	1.74e-54	sp|Q84VQ1|KINB1_ARATH SNF1-related protein kinase regulatory subunit beta-1 OS=Arabidopsis thaliana GN=KINB1 PE=1 SV=1//3.18965e-73
Unigene8153_All	70.1792	359.982	-2.6415	7.04e-63	5.13e-61	sp|Q84VQ1|KINB1_ARATH SNF1-related protein kinase regulatory subunit beta-1 OS=Arabidopsis thaliana GN=KINB1 PE=1 SV=1//3.18965e-73
Unigene12558_All	161.642	358.61	-1.3972	2.65e-21	6.38e-20	-//-
Unigene12558_All	154.628	358.61	-1.4716	4.4e-23	2.57e-21	-//-
Unigene12558_All	136.355	358.61	-1.6777	2.87e-28	1e-26	-//-
Unigene15039_All	183.533	355.101	-1.1997	3.21e-11	4e-10	sp|Q941D3|PAP8_ARATH Probable plastid-lipid-associated protein 8, chloroplastic OS=Arabidopsis thaliana GN=PAP8 PE=2 SV=1//1.19554e-85
Unigene15039_All	180.455	355.101	-1.2593	1.19e-11	1.58e-10	sp|Q941D3|PAP8_ARATH Probable plastid-lipid-associated protein 8, chloroplastic OS=Arabidopsis thaliana GN=PAP8 PE=2 SV=1//1.19554e-85
Unigene9080_All	146.176	351.466	-1.5236	5.96e-56	8.19e-54	sp|Q0WQ57|AUXI2_ARATH Auxilin-related protein 2 OS=Arabidopsis thaliana GN=At4g12770 PE=1 SV=1//1.94977e-33
Unigene9080_All	87.2084	351.466	-2.2935	2.24e-107	2.86e-105	sp|Q0WQ57|AUXI2_ARATH Auxilin-related protein 2 (Chaperone DnaJ-domain superfamily protein)OS=Arabidopsis thaliana GN=At4g12770 PE=1 SV=1//1.94977e-33
Unigene9080_All	78.1409	351.466	-2.4168	5.96e-118	8.52e-116	sp|Q0WQ57|AUXI2_ARATH Auxilin-related protein 2 OS=Arabidopsis thaliana GN=At4g12770 PE=1 SV=1//1.94977e-33
Unigene10479_All	206.79	351.453	-1.0127	2.12e-18	4.43e-17	sp|Q55DL0|DPYS_DICDI Dihydropyrimidinase OS=Dictyostelium discoideum GN=pyd2 PE=1 SV=1//4.41652e-149
Unigene4488_All	175.933	350.554	-1.2526	3.06e-21	1.65e-19	sp|Q43843|RPE_SOLTU Ribulose-phosphate 3-epimerase, chloroplastic (Fragment) OS=Solanum tuberosum PE=1 SV=1//6.83258e-152
Unigene4488_All	127.153	350.554	-1.7457	1.03e-37	4.96e-36	sp|Q43843|RPE_SOLTU Ribulose-phosphate 3-epimerase, chloroplastic (Fragment) OS=Solanum tuberosum PE=1 SV=1//6.83258e-152
Unigene4488_All	100.979	350.554	-2.0431	5.72e-50	3.27e-48	sp|Q43843|RPE_SOLTU Ribulose-phosphate 3-epimerase, chloroplastic (Fragment) OS=Solanum tuberosum PE=1 SV=1//6.83258e-152
Unigene12960_All	143.163	350.037	-1.5478	3.46e-27	2.37e-25	sp|Q9ZNU2|NAC18_ARATH NAC domain-containing protein 18 OS=Arabidopsis thaliana GN=NAC018 PE=2 SV=1//1.35274e-38
Unigene7514_All	200.228	341.395	-1.0173	9.88e-17	1.9e-15	sp|P48418|C75A1_PETHY Flavonoid 3&apos;,5&apos;-hydroxylase 1 OS=Petunia hybrida GN=CYP75A1 PE=2 SV=1//1.48435e-173
Unigene7514_All	193.87	341.395	-1.099	2.28e-18	4.87e-17	sp|P48418|C75A1_PETHY Flavonoid 3&apos;,5&apos;-hydroxylase 1 OS=Petunia hybrida GN=CYP75A1 PE=2 SV=1//1.48435e-173
Unigene16254_All	146.143	339.451	-1.4738	1.93e-20	1.01e-18	sp|Q9XFR9|G2OX2_ARATH Gibberellin 2-beta-dioxygenase 2 OS=Arabidopsis thaliana GN=GA2OX2 PE=2 SV=1//2.2626e-15
Unigene15946_All	195.747	339.094	-1.0506	3.3e-10	8.88e-09	sp|P0A901|BLC_ECOLI Outer membrane lipoprotein blc OS=Escherichia coli (strain K12) GN=blc PE=1 SV=1//7.83976e-18
Unigene15946_All	131.901	339.094	-1.6098	1.35e-22	3.46e-21	sp|P0A901|BLC_ECOLI Outer membrane lipoprotein blc OS=Escherichia coli (strain K12) GN=blc PE=1 SV=1//7.83976e-18
Unigene5095_All	123.051	333.83	-1.6978	4.86e-21	2.6e-19	-//-
Unigene5095_All	57.4638	333.83	-2.7859	8.32e-43	4.18e-41	-//-
Unigene6390_All	157.815	330.735	-1.3254	1.87e-09	4.62e-08	sp|Q9FLN4|RK27_ARATH 50S ribosomal protein L27, chloroplastic OS=Arabidopsis thaliana GN=RPL27 PE=2 SV=1//5.15848e-62
Unigene6390_All	119.477	330.735	-1.7165	1.24e-14	2.04e-13	sp|Q9FLN4|RK27_ARATH 50S ribosomal protein L27, chloroplastic OS=Arabidopsis thaliana GN=RPL27 PE=2 SV=1//5.15848e-62
Unigene7547_All	194.984	330.339	-1.0081	9.02e-12	1.18e-10	sp|Q7Y0B9|SAPK8_ORYSJ Serine/threonine-protein kinase SAPK8 OS=Oryza sativa subsp. japonica GN=SAPK8 PE=2 SV=1//0
Unigene14345_All	191.68	327.236	-1.0192	6.69e-12	8.86e-11	sp|B9MDJ8|DNAJ_ACIET Chaperone protein DnaJ OS=Acidovorax ebreus (strain TPSY) GN=dnaJ PE=3 SV=1//2.0369e-13
Unigene11883_All	187.141	327.097	-1.0635	3.81e-29	2.79e-27	sp|Q7F9I1|CLPC1_ORYSJ Chaperone protein ClpC1, chloroplastic OS=Oryza sativa subsp. japonica GN=CLPC1 PE=2 SV=2//0
Unigene11883_All	144.8	327.097	-1.4232	4.48e-53	2.74e-51	sp|Q7F9I1|CLPC1_ORYSJ Chaperone protein ClpC1, chloroplastic OS=Oryza sativa subsp. japonica GN=CLPC1 PE=2 SV=2//0
Unigene14012_All	152.48	326.569	-1.3567	1.51e-12	4.86e-11	-//-
Unigene14012_All	51.2474	326.569	-2.9194	3.53e-39	1.64e-37	-//-
Unigene8337_All	188.885	323.721	-1.0248	2.02e-20	4.67e-19	sp|Q8BID8|FXL14_MOUSE F-box/LRR-repeat protein 14 OS=Mus musculus GN=Fbxl14 PE=2 SV=1//4.82555e-12
Unigene3232_All	136.306	318.598	-1.4828	5.69e-09	1.31e-07	-//-
Unigene12893_All	166.885	313.891	-1.1694	7.87e-10	2e-08	sp|P42732|RR13_ARATH 30S ribosomal protein S13, chloroplastic OS=Arabidopsis thaliana GN=RPS13 PE=2 SV=1//6.27248e-65
Unigene11063_All	141.399	305.444	-1.3691	3.4e-35	2.94e-33	sp|Q3A097|TOLB_PELCD Protein TolB OS=Pelobacter carbinolicus (strain DSM 2380 / Gra Bd 1) GN=tolB PE=3 SV=1//3.0132e-15
Unigene4271_All	127.279	303.288	-1.5106	3.79e-16	1.52e-14	sp|Q682S0|RPT2_ARATH Root phototropism protein 2 OS=Arabidopsis thaliana GN=RPT2 PE=1 SV=2//2.14077e-62
Unigene10152_All	103.472	297.534	-1.7818	4.41e-20	2.23e-18	-//-
Unigene11908_All	152.246	293.581	-1.2053	1.68e-21	9.15e-20	sp|Q8S7E1|CAO_ORYSJ Chlorophyllide a oxygenase, chloroplastic OS=Oryza sativa subsp. japonica GN=CAO PE=2 SV=1//0
Unigene11849_All	15.9003	286.874	-4.4312	1.5e-130	5.27e-128	sp|P45582|BGAL_ASPOF Beta-galactosidase OS=Asparagus officinalis PE=2 SV=1//0
Unigene10459_All	67.2133	284.273	-2.3384	4.59e-25	2.88e-23	-//-
Unigene7409_All	105.812	282.169	-1.673	7.47e-24	4.49e-22	sp|Q9SGS4|CDSP_ARATH Thioredoxin-like protein CDSP32, chloroplastic OS=Arabidopsis thaliana GN=CDSP32 PE=1 SV=1//1.28995e-126
Unigene14720_All	166.523	280.384	-1.0096	1.45e-07	2.83e-06	sp|Q6H7E4|TRXM1_ORYSJ Thioredoxin M1, chloroplastic OS=Oryza sativa subsp. japonica GN=Os02g0639900 PE=2 SV=1//1.55593e-55
Unigene5445_All	147.762	275.724	-1.1579	1.48e-15	5.75e-14	sp|Q38799|ODPB_ARATH Pyruvate dehydrogenase E1 component subunit beta, mitochondrial OS=Arabidopsis thaliana GN=PDH2 PE=1 SV=2//2.1679e-146
Unigene11480_All	89.9816	275.694	-1.8733	9.73e-62	1.52e-59	sp|Q9LI74|CHUP1_ARATH Protein CHUP1, chloroplastic OS=Arabidopsis thaliana GN=CHUP1 PE=1 SV=1//0
Unigene12505_All	132.189	274.059	-1.3098	0.00012399	0.0015101	-//-
Unigene1441_All	61.2958	267.99	-2.3863	1.02e-46	1.17e-44	sp|Q2V9B0|MY1R1_SOLTU Transcription factor MYB1R1 OS=Solanum tuberosum PE=2 SV=1//8.30865e-25
Unigene4597_All	96.5151	257.055	-1.6712	1.47e-26	9.66e-25	sp|P14766|F16P2_SPIOL Fructose-1,6-bisphosphatase, cytosolic OS=Spinacia oleracea PE=1 SV=2//0
Unigene6825_All	149.385	253.553	-1.0212	3.31e-11	9.79e-10	sp|Q9M1Y1|SKI20_ARATH F-box/kelch-repeat protein SKIP20 OS=Arabidopsis thaliana GN=SKIP20 PE=1 SV=1//2.32801e-62
Unigene6159_All	146.563	251.64	-1.0378	4.69e-06	7.34e-05	-//-
Unigene11923_All	145	247.705	-1.0305	8.15e-09	1.84e-07	sp|Q9LQ73|PX11C_ARATH Peroxisomal membrane protein 11C OS=Arabidopsis thaliana GN=PEX11C PE=1 SV=1//8.68492e-118
Unigene7931_All	108.547	246.053	-1.4386	9.47e-11	2.7e-09	sp|Q9ASV6|RR20_ARATH 30S ribosomal protein S20, chloroplastic OS=Arabidopsis thaliana GN=RPS20 PE=1 SV=1//3.46151e-55
Unigene1883_All	117.925	240.988	-1.289	4.37e-06	6.87e-05	sp|P29463|TPT_SOLTU Triose phosphate/phosphate translocator, chloroplastic OS=Solanum tuberosum GN=TPT PE=2 SV=1//9.45047e-31
Unigene14714_All	95.6923	240.413	-1.587	2.2e-21	1.19e-19	sp|Q09893|YAI5_SCHPO Uncharacterized protein C24B11.05 OS=Schizosaccharomyces pombe (strain 972 / ATCC 24843) GN=SPAC24B11.05 PE=2 SV=1//1.22407e-13
Unigene10250_All	67.5316	236.79	-2.0679	4.63e-25	2.89e-23	sp|Q8LCA1|TMP14_ARATH Thylakoid membrane phosphoprotein 14 kDa, chloroplastic OS=Arabidopsis thaliana GN=TMP14 PE=1 SV=2//6.40547e-48
Unigene14851_All	110.318	228.484	-1.3084	1.05e-17	4.61e-16	sp|Q9LJU7|PPA18_ARATH Purple acid phosphatase 18 OS=Arabidopsis thaliana GN=PAP18 PE=2 SV=1//0
Unigene15973_All	110.734	226.733	-1.2918	4.68e-09	1.09e-07	sp|Q58821|Y1426_METJA Uncharacterized protein MJ1426 OS=Methanocaldococcus jannaschii (strain ATCC 43067 / DSM 2661 / JAL-1 / JCM 10045 / NBRC 100440) GN=MJ1426 PE=4 SV=1//1.23505e-10
Unigene2800_All	55.0798	218.224	-2.2442	2.85e-59	4.21e-57	sp|P48279|YCF39_CYAPA Uncharacterized protein ycf39 OS=Cyanophora paradoxa GN=ycf39 PE=3 SV=1//1.63138e-06
Unigene14106_All	88.3688	217.977	-1.5605	2.19e-32	1.77e-30	sp|Q43125|CRY1_ARATH Cryptochrome-1 OS=Arabidopsis thaliana GN=CRY1 PE=1 SV=2//0
Unigene16412_All	95.3811	216.813	-1.4426	8.06e-19	3.82e-17	sp|P54260|GCST_SOLTU Aminomethyltransferase, mitochondrial OS=Solanum tuberosum GN=GDCST PE=2 SV=1//0
Unigene13016_All	108.234	215.29	-1.2501	4.23e-07	7.74e-06	-//-
Unigene1643_All	124.183	214.069	-1.0435	2.94e-07	5.5e-06	sp|Q21773|DHP1_CAEEL Dihydropyrimidinase 1 OS=Caenorhabditis elegans GN=dhp-1 PE=1 SV=2//2.56434e-51
Unigene10262_All	75.7442	212.947	-1.7492	4.15e-20	2.11e-18	-//-
Data obtained in CyEX21, CyEX22 and CyEX23 were separately labeled in black, yellow or red color; Co-regulated DEGs in three treatments were shaded by purple and OM-induced genes were shaded by green.
