# Supplementary material for: Deep sequencing–based comparative transcriptional profiles of Cymbidium hybridum roots in response to mycorrhizal and non-mycorrhizal beneficial fungi
Source: BMC Genomics. 2014 Aug 31;15(1):747. doi: 10.1186/1471-2164-15-747 (PMC4162972; doi:10.1186/1471-2164-15-747)
Supplement: Supplementary file 13 — Additional file 13: Lists of DEGS in 20 sub-clusters based on k-means. (ZIP 91 KB) [file 12864_2014_6428_MOESM13_ESM.zip]

Archive with 22 entries (20 files):
- Additional file 13/
- Additional file 13/Additional file 13/
- Additional file 13/Additional file 13/subcluster_1.xls
- Additional file 13/Additional file 13/subcluster_10.xls
- Additional file 13/Additional file 13/subcluster_11.xls
- Additional file 13/Additional file 13/subcluster_12.xls
- Additional file 13/Additional file 13/subcluster_13.xls
- Additional file 13/Additional file 13/subcluster_14.xls
- Additional file 13/Additional file 13/subcluster_15.xls
- Additional file 13/Additional file 13/subcluster_16.xls
- Additional file 13/Additional file 13/subcluster_17.xls
- Additional file 13/Additional file 13/subcluster_18.xls
- Additional file 13/Additional file 13/subcluster_19.xls
- Additional file 13/Additional file 13/subcluster_2.xls
- Additional file 13/Additional file 13/subcluster_20.xls
- Additional file 13/Additional file 13/subcluster_3.xls
- Additional file 13/Additional file 13/subcluster_4.xls
- Additional file 13/Additional file 13/subcluster_5.xls
- Additional file 13/Additional file 13/subcluster_6.xls
- Additional file 13/Additional file 13/subcluster_7.xls
- Additional file 13/Additional file 13/subcluster_8.xls
- Additional file 13/Additional file 13/subcluster_9.xls
