# Supplementary material for: Deep sequencing–based comparative transcriptional profiles of Cymbidium hybridum roots in response to mycorrhizal and non-mycorrhizal beneficial fungi
Source: BMC Genomics. 2014 Aug 31;15(1):747. doi: 10.1186/1471-2164-15-747 (PMC4162972; doi:10.1186/1471-2164-15-747)
Supplement: Supplementary file 13 — Additional file 13: Lists of DEGS in 20 sub-clusters based on k-means. (ZIP 91 KB) [file 12864_2014_6428_MOESM13_ESM.zip › Additional file 13/Additional file 13/subcluster_1.xls]

geneID	Nr-Evalue	Nr-annotation	COG-Function-Description	ko_definition
Unigene10017_All	1.00E-100	H0502B11.4 [Oryza sativa (indica cultivar-group)]	--
Unigene10149_All	6.00E-56	PHD finger family protein [Arabidopsis thaliana]
Unigene10683_All	--	--	--	--
Unigene10744_All	4.00E-27	vegetative cell wall protein gp1 precursor [Zea mays]	Endoglucanase	--
Unigene10836_All	2.00E-94	BAS1 (PHYB ACTIVATION TAGGED SUPPRESSOR 1); oxygen binding / steroid hydroxylase [Arabidopsis thaliana] >gi|34365751|gb|AAQ65187.1| At2g26710 [Arabidopsis thaliana]	Cytochrome P450	cytochrome P450, family 3, subfamily A [EC:1.14.14.1]
Unigene10881_All	0	sesquiterpene synthase [Vanda hybrid cultivar]	--	casbene synthase [EC:4.2.3.8]
Unigene11491_All	0	RecName: Full=Putative multidrug resistance protein; AltName: Full=P-glycoprotein	ABC-type multidrug transport system, ATPase and permease components	ATP-binding cassette, subfamily B (MDR/TAP), member 1
Unigene1173_All	6.00E-06	hypothetical protein SORBIDRAFT_07g020370 [Sorghum bicolor] >gi|241941841|gb|EES14986.1| hypothetical protein SORBIDRAFT_07g020370 [Sorghum bicolor]	--	--
Unigene11_All	--	--	--	--
Unigene13168_All	1.00E-143	penetration and arbuscule morphogenesis protein [Petunia x hybrida]	FOG: Ankyrin repeat	protein DGCR14
Unigene13347_All	1.00E-119	Os07g0685500 [Oryza sativa Japonica Group] >gi|113612212|dbj|BAF22590.1| Os07g0685500 [Oryza sativa Japonica Group]	Predicted hydrolases or acyltransferases (alpha/beta hydrolase superfamily)	--
Unigene13452_All	0	cytochrome P450 CYP97A16 [Zea mays]	Cytochrome P450	carotenoid epsilon-ring hydroxylase
Unigene13899_All	3.00E-13	expressed protein [Oryza sativa (japonica cultivar-group)]	Cellobiohydrolase A (1,4-beta-cellobiosidase A)	--
Unigene13919_All	4.00E-66	Os06g0186700 [Oryza sativa Japonica Group] >gi|55773865|dbj|BAD72450.1| integral membrane transporter-like protein [Oryza sativa Japonica Group] >gi|113595052|dbj|BAF18926.1| Os06g0186700 [Oryza sativa Japonica Group]	Permeases of the major facilitator superfamily	--
Unigene13971_All	1.00E-128	Os05g0493100 [Oryza sativa Japonica Group] >gi|113579468|dbj|BAF17831.1| Os05g0493100 [Oryza sativa Japonica Group]	Serine/threonine protein kinase	[EC:2.7.1.-]
Unigene1408_All	0	Os01g0827300 [Oryza sativa Japonica Group] >gi|75331868|sp|Q941X2.1|LAC3_ORYSJ RecName: Full=Laccase-3; AltName: Full=Benzenediol:oxygen oxidoreductase 3; AltName: Full=Urishiol oxidase 3; AltName: Full=Diphenol oxidase 3; Flags: Precursor >gi|113534210|dbj|BAF06593.1| Os01g0827300 [Oryza sativa Japonica Group]	Putative multicopper oxidases	nitrite reductase (NO-forming) [EC:1.7.2.1]
Unigene14355_All	--	--	--	--
Unigene15466_All	5.00E-39	cytochrome P-450LXXIA1 (cyp71A1) [Persea americana]	--	[EC:1.14.-.-]
Unigene15642_All	0	Os03g0254700 [Oryza sativa Japonica Group] >gi|108707228|gb|ABF95023.1| expressed protein [Oryza sativa (japonica cultivar-group)] >gi|113548058|dbj|BAF11501.1| Os03g0254700 [Oryza sativa Japonica Group]	FOG: WD40 repeat	Prp8 binding protein
Unigene15827_All	3.00E-26	Os10g0206500 [Oryza sativa Japonica Group] >gi|110288827|gb|ABG65991.1| expressed protein [Oryza sativa (japonica cultivar-group)] >gi|113638922|dbj|BAF26227.1| Os10g0206500 [Oryza sativa Japonica Group]	--	--
Unigene15979_All	1.00E-176	ER glycerol-phosphate acyltransferase [Ricinus communis] >gi|223528810|gb|EEF30816.1| ER glycerol-phosphate acyltransferase [Ricinus communis]	Uncharacterized protein conserved in bacteria	glycerol-3-phosphate acyltransferase [EC:2.3.1.15]
Unigene16665_All	5.00E-89	Os01g0609200 [Oryza sativa Japonica Group] >gi|113533069|dbj|BAF05452.1| Os01g0609200 [Oryza sativa Japonica Group]	ABC-type multidrug transport system, permease component	ATP-binding cassette, subfamily G (WHITE), member 2
Unigene168_All	3.00E-11	SAM dependent isoflavone 7-O-methyltransferase [Medicago truncatula]	--	--
Unigene1734_All	0	ATPase, coupled to transmembrane movement of substances [Zea mays] >gi|195647278|gb|ACG43107.1| ATPase, coupled to transmembrane movement of substances [Zea mays]	ABC-type multidrug transport system, ATPase component	U4/U6 small nuclear ribonucleoprotein PRP3
Unigene1783_All	1.00E-95	Os01g0881300 [Oryza sativa Japonica Group] >gi|113534529|dbj|BAF06912.1| Os01g0881300 [Oryza sativa Japonica Group]	--	--
Unigene1798_All	0	cyclopropane fatty acid synthase [Gossypium hirsutum]	Cyclopropane fatty acid synthase and related methyltransferases	cyclopropane-fatty-acyl-phospholipid synthase [EC:2.1.1.79]
Unigene2315_All	1.00E-149	sesquiterpene synthase [Elaeis oleifera]	--	casbene synthase [EC:4.2.3.8]
Unigene2740_All	0	methionine synthase [Phelipanche ramosa]	Methionine synthase II (cobalamin-independent)	5-methyltetrahydropteroyltriglutamate--homocysteine methyltransferase [EC:2.1.1.14]
Unigene3924_All	3.00E-62	cytochrome P450 family protein [Musa acuminata]	Cytochrome P450	[EC:1.14.-.-]
Unigene3997_All	0	RecName: Full=Pleiotropic drug resistance protein 12 >gi|53792556|dbj|BAD53545.1| PDR-like ABC transporter [Oryza sativa Japonica Group]	ABC-type multidrug transport system, ATPase component	ATP-binding cassette, subfamily G (WHITE), member 2
Unigene4611_All	9.00E-73	cytochrome P450 [Populus trichocarpa] >gi|222838242|gb|EEE76607.1| cytochrome P450 [Populus trichocarpa]	Cytochrome P450	[EC:1.14.-.-]
Unigene5199_All	0	Os12g0617800 [Oryza sativa Japonica Group] >gi|113649796|dbj|BAF30308.1| Os12g0617800 [Oryza sativa Japonica Group]	Kef-type K+ transport systems, membrane components	--
Unigene5222_All	1.00E-105	cytochrome P450 [Populus trichocarpa] >gi|222861477|gb|EEE99019.1| cytochrome P450 [Populus trichocarpa]	Cytochrome P450	[EC:1.14.-.-]
Unigene6270_All	7.00E-22	Os04g0475600 [Oryza sativa Japonica Group] >gi|38344477|emb|CAE05492.2| OSJNBa0022H21.12 [Oryza sativa (japonica cultivar-group)] >gi|113564646|dbj|BAF14989.1| Os04g0475600 [Oryza sativa Japonica Group] >gi|116310294|emb|CAH67312.1| OSIGBa0106G07.8 [Oryza sativa (indica cultivar-group)]	--	gibberellin 20-oxidase [EC:1.14.11.12]
Unigene6967_All	1.00E-129	Os03g0227700 [Oryza sativa Japonica Group] >gi|60677681|dbj|BAD90972.1| cytochrome P450 [Oryza sativa Japonica Group] >gi|108706965|gb|ABF94760.1| Cytochrome P450 family protein, expressed [Oryza sativa (japonica cultivar-group)] >gi|255674331|dbj|BAF11361.2| Os03g0227700 [Oryza sativa Japonica Group]	Cytochrome P450	cytochrome P450, family 90, subfamily B, polypeptide 1 (steroid 22-alpha-hydroxylase) [EC:1.14.13.-]
Unigene7206_All	1.00E-15	RNase H family protein [Solanum demissum]	--	--
Unigene7236_All	9.00E-73	GRAS family protein [Populus trichocarpa] >gi|222844642|gb|EEE82189.1| GRAS family protein [Populus trichocarpa]	--	--
Unigene7781_All	1.00E-140	Os06g0229400 [Oryza sativa Japonica Group] >gi|255676856|dbj|BAF19129.2| Os06g0229400 [Oryza sativa Japonica Group]	Phospholipase/lecithinase/hemolysin	--
Unigene7918_All	2.00E-47	Os03g0593600 [Oryza sativa Japonica Group] >gi|255674671|dbj|BAF12503.2| Os03g0593600 [Oryza sativa Japonica Group]	Cytochrome P450	[EC:1.14.-.-]
Unigene8074_All	1.00E-145	terpene synthase [Actinidia deliciosa]	--	ent-kaurene synthase [EC:4.2.3.19]
Unigene8076_All	0	RabGAP/TBC domain-containing protein-like [Oryza sativa Japonica Group]	GTPase-activating protein	--
Unigene872_All	1.00E-128	pumilio-like [Oryza sativa Japonica Group]	RNA-binding protein of the Puf family, translational repressor	--
Unigene9072_All	3.00E-70	Os08g0129500 [Oryza sativa Japonica Group] >gi|113622884|dbj|BAF22829.1| Os08g0129500 [Oryza sativa Japonica Group]	--	--
