# Supplementary material for: Deep sequencing–based comparative transcriptional profiles of Cymbidium hybridum roots in response to mycorrhizal and non-mycorrhizal beneficial fungi
Source: BMC Genomics. 2014 Aug 31;15(1):747. doi: 10.1186/1471-2164-15-747 (PMC4162972; doi:10.1186/1471-2164-15-747)
Supplement: Supplementary file 13 — Additional file 13: Lists of DEGS in 20 sub-clusters based on k-means. (ZIP 91 KB) [file 12864_2014_6428_MOESM13_ESM.zip › Additional file 13/Additional file 13/subcluster_10.xls]

geneID	Nr-Evalue	Nr-annotation	COG-Function-Description	ko_definition
Unigene10324_All	1.00E-28	RecName: Full=Molybdenum cofactor sulfurase; Short=MoCo sulfurase; Short=MOS; AltName: Full=Molybdenum cofactor sulfurase-like protein 3	Selenocysteine lyase	--
Unigene10940_All	--	--	--	--
Unigene10942_All	5.00E-36	cryptochrome 2 [Oryza sativa (indica cultivar-group)]	Deoxyribodipyrimidine photolyase	cryptochrome 2
Unigene11712_All	2.00E-84	Os04g0460600 [Oryza sativa Japonica Group] >gi|38344965|emb|CAD40985.2| OSJNBa0072F16.10 [Oryza sativa (japonica cultivar-group)] >gi|108947442|gb|ABF47345.2| NAC domain protein [Oryza sativa Japonica Group] >gi|113564563|dbj|BAF14906.1| Os04g0460600 [Oryza sativa Japonica Group] >gi|116310448|emb|CAH67453.1| H0219H12.10 [Oryza sativa (indica cultivar-group)]	--	--
Unigene11849_All	0	beta-galactosidase [Sandersonia aurantiaca]	--	beta-galactosidase [EC:3.2.1.23]
Unigene11894_All	1.00E-106	Os07g0584200 [Oryza sativa Japonica Group] >gi|113611655|dbj|BAF22033.1| Os07g0584200 [Oryza sativa Japonica Group]	--	--
Unigene15505_All	0	phototropin [Phaseolus vulgaris]	Serine/threonine protein kinase	non-specific serine/threonine protein kinase [EC:2.7.11.1]
Unigene15849_All	1.00E-161	RecName: Full=Glucose-6-phosphate 1-dehydrogenase, chloroplastic; Short=G6PD; Flags: Precursor >gi|1197385|emb|CAA58775.1| glucose-6-phosphate dehydrogenase [Solanum tuberosum]	Glucose-6-phosphate 1-dehydrogenase	glucose-6-phosphate 1-dehydrogenase [EC:1.1.1.49]
Unigene16709_All	--	--	--	--
Unigene2414_All	1.00E-108	NAC domain protein [Cymbidium hybrid cultivar]	--	--
Unigene2674_All	4.00E-18	PREDICTED: similar to MATE efflux family protein [Vitis vinifera]	--	--
Unigene29_All	1.00E-132	PTAC16 [Arabidopsis lyrata subsp. lyrata] >gi|297321641|gb|EFH52062.1| PTAC16 [Arabidopsis lyrata subsp. lyrata]	--	protein DGCR14
Unigene3970_All	--	--	--	--
Unigene4155_All	1.00E-20	MLO1 [Pisum sativum]	--	mlo protein
Unigene5154_All	2.00E-76	chloroplast ribosomal protein [Solanum tuberosum]	Ribosome-associated protein Y (PSrp-1)	[EC:2.7.1.-]
Unigene5183_All	1.00E-130	Os08g0328300 [Oryza sativa Japonica Group] >gi|113623528|dbj|BAF23473.1| Os08g0328300 [Oryza sativa Japonica Group]	--	DNA mismatch repair protein MSH6
Unigene5455_All	3.00E-91	PREDICTED: similar to chloroplast post-illumination chlorophyll fluorescence increase protein isoform 1 [Vitis vinifera] >gi|225442945|ref|XP_002266207.1| PREDICTED: similar to chloroplast post-illumination chlorophyll fluorescence increase protein isoform 2 [Vitis vinifera]	--	--
Unigene5624_All	1.00E-85	O-methyltransferase-3 [Vanilla planifolia]	--	flavonol 3-O-methyltransferase [EC:2.1.1.76]
Unigene610_All	--	--	--	--
Unigene6515_All	1.00E-139	SET domain containing protein [Zea mays] >gi|195649689|gb|ACG44312.1| SET domain containing protein [Zea mays]	--	--
Unigene8077_All	0	RabGAP/TBC domain-containing protein-like [Oryza sativa Japonica Group]	GTPase-activating protein	--
Unigene8087_All	3.00E-08	PREDICTED: hypothetical protein [Vitis vinifera]	--	--
Unigene8151_All	0	phototropin [Phaseolus vulgaris]	Serine/threonine protein kinase	non-specific serine/threonine protein kinase [EC:2.7.11.1]
Unigene8157_All	2.00E-39	184 [Daucus carota]	--	--
Unigene8461_All	1.00E-113	hydrolase, alpha/beta fold family protein [Arabidopsis thaliana] >gi|46518397|gb|AAS99680.1| At1g13820 [Arabidopsis thaliana] >gi|48310456|gb|AAT41824.1| At1g13820 [Arabidopsis thaliana]	Predicted hydrolases or acyltransferases (alpha/beta hydrolase superfamily)	mitochondrial carrier protein, MC family
Unigene8909_All	0	Os09g0346700 [Oryza sativa Japonica Group] >gi|113631174|dbj|BAF24855.1| Os09g0346700 [Oryza sativa Japonica Group]	--	--
Unigene927_All	0	RecName: Full=Probable pre-mRNA-splicing factor ATP-dependent RNA helicase >gi|9293935|dbj|BAB01838.1| pre-mRNA splicing factor ATP-dependent RNA helicase-like protein [Arabidopsis thaliana]	HrpA-like helicases	ATP-dependent RNA helicase DHX8/PRP22 [EC:3.6.4.13]
