# Supplementary material for: Deep sequencing–based comparative transcriptional profiles of Cymbidium hybridum roots in response to mycorrhizal and non-mycorrhizal beneficial fungi
Source: BMC Genomics. 2014 Aug 31;15(1):747. doi: 10.1186/1471-2164-15-747 (PMC4162972; doi:10.1186/1471-2164-15-747)
Supplement: Supplementary file 13 — Additional file 13: Lists of DEGS in 20 sub-clusters based on k-means. (ZIP 91 KB) [file 12864_2014_6428_MOESM13_ESM.zip › Additional file 13/Additional file 13/subcluster_11.xls]

geneID	Nr-Evalue	Nr-annotation	COG-Function-Description	ko_definition
Unigene10327_All	1.00E-125	xyloglucan endotransglycosylase [Dahlia pinnata]	Beta-glucanase/Beta-glucan synthetase	xyloglucan:xyloglucosyl transferase [EC:2.4.1.207]
Unigene10392_All	0	cellulose synthase10 [Zea mays] >gi|38532100|gb|AAR23310.1| cellulose synthase catalytic subunit 10 [Zea mays]	Glycosyltransferases, probably involved in cell wall biogenesis	cellulose synthase A [EC:2.4.1.12]
Unigene12778_All	1.00E-154	AT5g12010/F14F18_180 [Arabidopsis thaliana] >gi|25141199|gb|AAN73294.1| At5g12010/F14F18_180 [Arabidopsis thaliana]	--	--
Unigene12884_All	8.00E-61	AT5g16250/T21H19_170 [Arabidopsis thaliana] >gi|23505791|gb|AAN28755.1| At5g16250/T21H19_170 [Arabidopsis thaliana]	--	--
Unigene13426_All	4.00E-13	PREDICTED: hypothetical protein [Vitis vinifera]	--	--
Unigene16486_All	4.00E-84	glucan endo-1,3-beta-glucosidase A6 [Zea mays] >gi|195634843|gb|ACG36890.1| glucan endo-1,3-beta-glucosidase A6 precursor [Zea mays]	DNA-directed RNA polymerase, beta' subunit/160 kD subunit	glucan endo-1,3-beta-D-glucosidase [EC:3.2.1.39]
Unigene1896_All	--	--	--	--
Unigene3704_All	8.00E-15	H1005F08.21 [Oryza sativa (indica cultivar-group)]	--	--
Unigene4045_All	--	--	--	--
Unigene4746_All	0	chalcone synthase [Oncidium Gower Ramsey]	Predicted naringenin-chalcone synthase	chalcone synthase [EC:2.3.1.74]
Unigene5723_All	--	--	--	--
Unigene5765_All	5.00E-48	PREDICTED: similar to binding [Vitis vinifera]	--	--
Unigene5852_All	2.00E-28	RecName: Full=Elongation factor 1-alpha; Short=EF-1-alpha >gi|1235582|emb|CAA65391.1| elongation factor 1-alpha [Pisum sativum]	Translation elongation factor EF-1alpha (GTPase)	elongation factor EF-1 alpha subunit [EC:3.6.5.3]
Unigene6081_All	0	Os03g0145000 [Oryza sativa Japonica Group] >gi|27497207|gb|AAO17351.1| Hypothetical protein [Oryza sativa Japonica Group] >gi|108706150|gb|ABF93945.1| Leucine Rich Repeat family protein, expressed [Oryza sativa (japonica cultivar-group)] >gi|255674200|dbj|BAF10860.2| Os03g0145000 [Oryza sativa Japonica Group]	Leucine-rich repeat (LRR) protein	[EC:2.7.1.-]
Unigene6317_All	2.00E-31	arabinogalactan protein [Cucumis sativus]	Lysophospholipase	DNA-directed RNA polymerase II subunit A [EC:2.7.7.6]
Unigene6445_All	1.00E-33	GASA-like protein [Gymnadenia conopsea]	--	--
Unigene6491_All	3.00E-33	germin-like protein [Musa acuminata AAA Group]	--	--
Unigene7244_All	7.00E-77	Os10g0392600 [Oryza sativa Japonica Group] >gi|31431851|gb|AAP53570.1| SPX domain containing protein, expressed [Oryza sativa (japonica cultivar-group)] >gi|113639124|dbj|BAF26429.1| Os10g0392600 [Oryza sativa Japonica Group]	SPX domain-containing protein involved in vacuolar polyphosphate accumulation	--
Unigene7499_All	5.00E-69	penetration and arbuscule morphogenesis protein [Petunia x hybrida]	--	--
Unigene7627_All	4.00E-41	xyloglucan endotransglucosylase/hydrolase [Rosa hybrid cultivar]	--	xyloglucan:xyloglucosyl transferase [EC:2.4.1.207]
Unigene7753_All	9.00E-15	OSJNBa0043L09.23 [Oryza sativa (japonica cultivar-group)]	--	--
Unigene7901_All	7.00E-57	high mobility group family [Populus trichocarpa] >gi|222853809|gb|EEE91356.1| high mobility group family [Populus trichocarpa]	Chromatin-associated proteins containing the HMG domain	high mobility group protein B1
Unigene9032_All	--	--	--	--
Unigene9182_All	6.00E-06	AGP16 [Zea mays] >gi|195618932|gb|ACG31296.1| AGP16 [Zea mays]	--	--
Unigene9582_All	--	--	--	--
Unigene9914_All	1.00E-163	replication protein A 70 kDa DNA-binding subunit [Zea mays]	Single-stranded DNA-binding replication protein A (RPA), large (70 kD) subunit and related ssDNA-binding proteins	replication factor A1
