# Supplementary material for: Deep sequencing–based comparative transcriptional profiles of Cymbidium hybridum roots in response to mycorrhizal and non-mycorrhizal beneficial fungi
Source: BMC Genomics. 2014 Aug 31;15(1):747. doi: 10.1186/1471-2164-15-747 (PMC4162972; doi:10.1186/1471-2164-15-747)
Supplement: Supplementary file 13 — Additional file 13: Lists of DEGS in 20 sub-clusters based on k-means. (ZIP 91 KB) [file 12864_2014_6428_MOESM13_ESM.zip › Additional file 13/Additional file 13/subcluster_12.xls]

geneID	Nr-Evalue	Nr-annotation	COG-Function-Description	ko_definition
Unigene10061_All	0	multi-copper oxidase type I family protein [Arabidopsis lyrata subsp. lyrata] >gi|297334657|gb|EFH65075.1| multi-copper oxidase type I family protein [Arabidopsis lyrata subsp. lyrata]	Putative multicopper oxidases	DNA-directed RNA polymerase II subunit A [EC:2.7.7.6]
Unigene10896_All	4.00E-06	metalloproteinase, extracellular matrix glycoprotein VMP22 [Volvox carteri f. nagariensis]	--	protein DGCR14
Unigene11097_All	0	extensin class 1 protein [Vigna unguiculata]	Endoglucanase	DNA-directed RNA polymerase II subunit A [EC:2.7.7.6]
Unigene11395_All	1.00E-177	phosphatidylinositol transfer-like protein III [Lotus japonicus]	--	--
Unigene11570_All	1.00E-102	TPA: isoflavone reductase-like protein 5 [Vitis vinifera]	Predicted nucleoside-diphosphate-sugar epimerases	[EC:1.3.1.-]
Unigene11687_All	0	Os03g0794500 [Oryza sativa Japonica Group] >gi|28269441|gb|AAO37984.1| glutamate dehydrogenase [Oryza sativa Japonica Group] >gi|33242905|gb|AAQ01156.1| glutamate dehydrogenase [Oryza sativa] >gi|81686700|dbj|BAE48296.1| glutamate dehydrogenase 1 [Oryza sativa Japonica Group] >gi|113550011|dbj|BAF13454.1| Os03g0794500 [Oryza sativa Japonica Group]	Glutamate dehydrogenase/leucine dehydrogenase	glutamate dehydrogenase (NAD(P)+) [EC:1.4.1.3]
Unigene12622_All	8.00E-32	proline oxidase [Zea mays] >gi|195612286|gb|ACG27973.1| proline oxidase [Zea mays]	Proline dehydrogenase	[EC:1.5.3.-]
Unigene13022_All	1.00E-121	Os02g0165100 [Oryza sativa Japonica Group] >gi|113535526|dbj|BAF07909.1| Os02g0165100 [Oryza sativa Japonica Group]	Serine/threonine protein kinase	brassinosteroid insensitive 1-associated receptor kinase 1 [EC:2.7.10.1 2.7.11.1]
Unigene13085_All	1.00E-118	alpha-L-fucosidase 2 precursor [Zea mays]	Phospholipase/lecithinase/hemolysin	--
Unigene13104_All	2.00E-47	Os08g0359200 [Oryza sativa Japonica Group] >gi|113623598|dbj|BAF23543.1| Os08g0359200 [Oryza sativa Japonica Group]	--	--
Unigene13380_All	1.00E-136	pherophorin-C2 protein precursor [Chlamydomonas reinhardtii]	ATPases involved in chromosome partitioning	heterogeneous nuclear ribonucleoprotein A1/A3
Unigene13434_All	1.00E-60	plant synaptotagmin [Sorghum bicolor] >gi|241915695|gb|EER88839.1| plant synaptotagmin [Sorghum bicolor]	--	--
Unigene13468_All	1.00E-99	Os09g0467400 [Oryza sativa Japonica Group] >gi|113631658|dbj|BAF25339.1| Os09g0467400 [Oryza sativa Japonica Group]	Beta-glucanase/Beta-glucan synthetase	SWI/SNF-related matrix-associated actin-dependent regulator of chromatin subfamily A member 5 [EC:3.6.1.-]
Unigene13690_All	3.00E-91	kinase family protein [Arabidopsis lyrata subsp. lyrata] >gi|297320438|gb|EFH50860.1| kinase family protein [Arabidopsis lyrata subsp. lyrata]	Serine/threonine protein kinase	Cdc2-related kinase, arginine/serine-rich [EC:2.7.11.22]
Unigene13714_All	1.00E-17	Os01g0639600 [Oryza sativa Japonica Group] >gi|113533206|dbj|BAF05589.1| Os01g0639600 [Oryza sativa Japonica Group]	--	--
Unigene14072_All	1.00E-115	hydroxyproline-rich glycoprotein [Phaseolus vulgaris]	Endoglucanase	splicing factor 3B subunit 4
Unigene14183_All	0	OSIGBa0143N19.10 [Oryza sativa (indica cultivar-group)]	Alpha-N-acetylglucosamine transferase	--
Unigene14628_All	1.00E-166	Os06g0671000 [Oryza sativa Japonica Group] >gi|75114430|sp|Q652J4.1|HAK13_ORYSJ RecName: Full=Probable potassium transporter 13; AltName: Full=OsHAK13 >gi|113596370|dbj|BAF20244.1| Os06g0671000 [Oryza sativa Japonica Group]	K+ transporter	KUP system potassium uptake protein
Unigene14694_All	1.00E-154	uncoupling protein a [Dracunculus vulgaris]	--	mitochondrial carrier protein, MC family
Unigene15632_All	1.00E-71	Os11g0585900 [Oryza sativa Japonica Group] >gi|113645388|dbj|BAF28529.1| Os11g0585900 [Oryza sativa Japonica Group]	--	--
Unigene15682_All	--	--	--	--
Unigene16254_All	1.00E-52	2-oxoglutarate-dependent dioxygenase [Populus trichocarpa] >gi|222845387|gb|EEE82934.1| 2-oxoglutarate-dependent dioxygenase [Populus trichocarpa]	Isopenicillin N synthase and related dioxygenases	gibberellin 20-oxidase [EC:1.14.11.12]
Unigene174_All	6.00E-53	protein kinase APK1B [Zea mays]	Serine/threonine protein kinase	[EC:2.7.1.-]
Unigene1784_All	1.00E-129	RecName: Full=Probable mannitol dehydrogenase; AltName: Full=NAD-dependent mannitol dehydrogenase >gi|4097522|gb|AAD10327.1| cinnamyl alcohol dehydrogenase [Fragaria x ananassa]	Zn-dependent alcohol dehydrogenases	cinnamyl-alcohol dehydrogenase [EC:1.1.1.195]
Unigene2375_All	7.00E-93	Os10g0470700 [Oryza sativa Japonica Group] >gi|78708803|gb|ABB47778.1| POT family protein, expressed [Oryza sativa (japonica cultivar-group)] >gi|113639432|dbj|BAF26737.1| Os10g0470700 [Oryza sativa Japonica Group]	Dipeptide/tripeptide permease	proton-dependent oligopeptide transporter, POT family
Unigene2376_All	1.00E-150	Os10g0470700 [Oryza sativa Japonica Group] >gi|78708803|gb|ABB47778.1| POT family protein, expressed [Oryza sativa (japonica cultivar-group)] >gi|113639432|dbj|BAF26737.1| Os10g0470700 [Oryza sativa Japonica Group]	Dipeptide/tripeptide permease	proton-dependent oligopeptide transporter, POT family
Unigene2569_All	1.00E-140	Os01g0621900 [Oryza sativa Japonica Group] >gi|12313671|dbj|BAB21076.1| disease resistance protein-like [Oryza sativa Japonica Group] >gi|113533138|dbj|BAF05521.1| Os01g0621900 [Oryza sativa Japonica Group]	--	--
Unigene2645_All	0	hydrolase, acting on ester bonds [Zea mays] >gi|195652511|gb|ACG45723.1| hydrolase, acting on ester bonds [Zea mays]	Phospholipase C	phospholipase C [EC:3.1.4.3]
Unigene316_All	1.00E-123	extensin class 1 protein [Vigna unguiculata]	DNA-directed RNA polymerase, beta' subunit/160 kD subunit	splicing factor 3B subunit 4
Unigene3509_All	1.00E-16	Os03g0574600 [Oryza sativa Japonica Group] >gi|108709442|gb|ABF97237.1| expressed protein [Oryza sativa (japonica cultivar-group)] >gi|113548999|dbj|BAF12442.1| Os03g0574600 [Oryza sativa Japonica Group]	--	--
Unigene3620_All	5.00E-31	Os07g0619500 [Oryza sativa Japonica Group] >gi|113611830|dbj|BAF22208.1| Os07g0619500 [Oryza sativa Japonica Group]	--	--
Unigene3933_All	6.00E-14	vegetative cell wall protein [Chlamydomonas incerta]	ATPases involved in chromosome partitioning	UDP-glucosyl transferase 73C [EC:2.4.1.-]
Unigene4196_All	7.00E-45	Os10g0519300 [Oryza sativa Japonica Group] >gi|31433090|gb|AAP54650.1| ATPase, AAA family protein, expressed [Oryza sativa (japonica cultivar-group)] >gi|255679564|dbj|BAF26992.2| Os10g0519300 [Oryza sativa Japonica Group]	Periplasmic protein TonB, links inner and outer membranes	mitochondrial chaperone BCS1
Unigene4225_All	1.00E-118	OSIGBa0092M08.13 [Oryza sativa (indica cultivar-group)]	FOG: WD40 repeat	denticleless
Unigene4276_All	0	beta-galactosidase [Sandersonia aurantiaca]	Beta-galactosidase	beta-galactosidase [EC:3.2.1.23]
Unigene4623_All	1.00E-114	oxidoreductase [Zea mays] >gi|195612826|gb|ACG28243.1| oxidoreductase [Zea mays]	Predicted dehydrogenases and related proteins	myo-inositol 2-dehydrogenase [EC:1.1.1.18]
Unigene533_All	9.00E-55	Os01g0176200 [Oryza sativa Japonica Group] >gi|48525700|gb|AAT45075.1| glucosyl transferase [Oryza sativa Japonica Group] >gi|113531710|dbj|BAF04093.1| Os01g0176200 [Oryza sativa Japonica Group]	Uncharacterized protein conserved in bacteria	UDP-glucosyl transferase 73C [EC:2.4.1.-]
Unigene5600_All	6.00E-87	Os01g0833500 [Oryza sativa Japonica Group] >gi|113534244|dbj|BAF06627.1| Os01g0833500 [Oryza sativa Japonica Group]	Carboxypeptidase C (cathepsin A)	hydroxymandelonitrile lyase [EC:4.1.2.11]
Unigene5630_All	9.00E-44	CYP78A5; electron carrier/ heme binding / iron ion binding / monooxygenase/ oxygen binding [Arabidopsis thaliana] >gi|8920576|gb|AAF81298.1|AC027656_15 Strong similarity to cytochrome P-450 from Phalaenopsis sp. SM9108 gb|U34744. It contains a cytochrome P450 domain PF|00067. EST gb|T45256 comes from this gene [Arabidopsis thaliana] >gi|63003816|gb|AAY25437.1| At1g13710 [Arabidopsis thaliana] >gi…	DNA-directed RNA polymerase, beta' subunit/160 kD subunit	[EC:1.14.-.-]
Unigene566_All	--	--	--	--
Unigene5802_All	1.00E-151	Os10g0517500 [Oryza sativa Japonica Group] >gi|31433074|gb|AAP54634.1| Cys/Met metabolism PLP-dependent enzyme family protein, expressed [Oryza sativa (japonica cultivar-group)] >gi|113639678|dbj|BAF26983.1| Os10g0517500 [Oryza sativa Japonica Group]	Cystathionine beta-lyases/cystathionine gamma-synthases	methionine-gamma-lyase [EC:4.4.1.11]
Unigene7281_All	1.00E-100	SYP132 [Arabidopsis lyrata subsp. lyrata] >gi|297317144|gb|EFH47566.1| SYP132 [Arabidopsis lyrata subsp. lyrata]	t-SNARE complex subunit, syntaxin	syntaxin 1B/2/3
Unigene7346_All	1.00E-139	Os01g0605100 [Oryza sativa Japonica Group] >gi|53791546|dbj|BAD52668.1| BCS1 protein precursor-like [Oryza sativa Japonica Group] >gi|113533047|dbj|BAF05430.1| Os01g0605100 [Oryza sativa Japonica Group]	ATP-dependent Zn proteases	mitochondrial chaperone BCS1
Unigene737_All	2.00E-99	cytochrome P450 [Populus trichocarpa] >gi|222855467|gb|EEE93014.1| cytochrome P450 [Populus trichocarpa]	--	[EC:1.14.-.-]
Unigene8182_All	0	extensin class 1 protein [Vigna unguiculata]	Endoglucanase	DNA-directed RNA polymerase II subunit A [EC:2.7.7.6]
Unigene8183_All	0	extensin class 1 protein [Vigna unguiculata]	Endoglucanase	DNA-directed RNA polymerase II subunit A [EC:2.7.7.6]
Unigene8455_All	8.00E-39	At4g29850 [Arabidopsis thaliana]	--	--
Unigene8722_All	4.00E-92	B0616E02-H0507E05.10 [Oryza sativa (indica cultivar-group)]	Lactate dehydrogenase and related dehydrogenases	glyoxylate reductase [EC:1.1.1.26]
Unigene8956_All	0	Os04g0472300 [Oryza sativa Japonica Group] >gi|38344811|emb|CAE02867.2| OSJNBb0022F23.4 [Oryza sativa (japonica cultivar-group)] >gi|113564631|dbj|BAF14974.1| Os04g0472300 [Oryza sativa Japonica Group]	Glycerophosphoryl diester phosphodiesterase	glycerophosphoryl diester phosphodiesterase [EC:3.1.4.46]
Unigene8960_All	6.00E-98	cell attachment protein in somatic embryogenesis [Daucus carota] >gi|55785663|dbj|BAD72577.1| cell attachment protein in somatic embryogenesis [Daucus carota]	DNA-directed RNA polymerase, beta' subunit/160 kD subunit	DNA-directed RNA polymerase II subunit A [EC:2.7.7.6]
