# Supplementary material for: Deep sequencing–based comparative transcriptional profiles of Cymbidium hybridum roots in response to mycorrhizal and non-mycorrhizal beneficial fungi
Source: BMC Genomics. 2014 Aug 31;15(1):747. doi: 10.1186/1471-2164-15-747 (PMC4162972; doi:10.1186/1471-2164-15-747)
Supplement: Supplementary file 13 — Additional file 13: Lists of DEGS in 20 sub-clusters based on k-means. (ZIP 91 KB) [file 12864_2014_6428_MOESM13_ESM.zip › Additional file 13/Additional file 13/subcluster_13.xls]

geneID	Nr-Evalue	Nr-annotation	COG-Function-Description	ko_definition
Unigene10035_All	1.00E-66	H0716A07.8 [Oryza sativa (indica cultivar-group)]	--	--
Unigene10069_All	1.00E-159	Os03g0370900 [Oryza sativa Japonica Group] >gi|108708383|gb|ABF96178.1| Cytochrome P450 family protein, expressed [Oryza sativa (japonica cultivar-group)] >gi|113548672|dbj|BAF12115.1| Os03g0370900 [Oryza sativa Japonica Group]	Cytochrome P450	cytokinin trans-hydroxylase
Unigene1007_All	0	Os02g0167700 [Oryza sativa Japonica Group] >gi|113535539|dbj|BAF07922.1| Os02g0167700 [Oryza sativa Japonica Group]	--	--
Unigene10147_All	1.00E-108	light-harvesting complex I protein Lhca2 [Populus trichocarpa] >gi|222846567|gb|EEE84114.1| light-harvesting complex I protein Lhca2 [Populus trichocarpa]	--	light-harvesting complex I chlorophyll a/b binding protein 2
Unigene10152_All	4.00E-20	H0510A06.1 [Oryza sativa (indica cultivar-group)] >gi|116309845|emb|CAH66881.1| OSIGBa0158F13.12 [Oryza sativa (indica cultivar-group)]	--	--
Unigene10156_All	--	--	--	--
Unigene10197_All	1.00E-169	chloroplast ferredoxin-NADP+ oxidoreductase precursor [Capsicum annuum]	Sulfite reductase, alpha subunit (flavoprotein)	ferredoxin--NADP+ reductase [EC:1.18.1.2]
Unigene10199_All	6.00E-73	Os10g0447600 [Oryza sativa Japonica Group] >gi|78708753|gb|ABB47728.1| MT-A70 family protein, expressed [Oryza sativa (japonica cultivar-group)] >gi|255679452|dbj|BAF26637.2| Os10g0447600 [Oryza sativa Japonica Group]	Transcriptional activator, adenine-specific DNA methyltransferase	mRNA (2'-O-methyladenosine-N6-)-methyltransferase [EC:2.1.1.62]
Unigene10213_All	1.00E-136	Os03g0750200 [Oryza sativa Japonica Group] >gi|108711101|gb|ABF98896.1| Kinesin motor domain containing protein, expressed [Oryza sativa (japonica cultivar-group)] >gi|255674900|dbj|BAH92370.1| Os03g0750200 [Oryza sativa Japonica Group]	Chromosome segregation ATPases	kinesin family member 15
Unigene10229_All	2.00E-25	Os06g0561200 [Oryza sativa Japonica Group] >gi|113595912|dbj|BAF19786.1| Os06g0561200 [Oryza sativa Japonica Group]	--	--
Unigene10244_All	3.00E-57	Os06g0705100 [Oryza sativa Japonica Group] >gi|113596554|dbj|BAF20428.1| Os06g0705100 [Oryza sativa Japonica Group]	--	--
Unigene10259_All	3.00E-34	Os09g0499000 [Oryza sativa Japonica Group] >gi|113631803|dbj|BAF25484.1| Os09g0499000 [Oryza sativa Japonica Group]	--	--
Unigene1029_All	0	Os02g0593500 [Oryza sativa Japonica Group] >gi|113536830|dbj|BAF09213.1| Os02g0593500 [Oryza sativa Japonica Group]	Phosphate/sulphate permeases	inorganic phosphate transporter, PiT family
Unigene10310_All	1.00E-119	Os11g0181800 [Oryza sativa Japonica Group] >gi|62734079|gb|AAX96188.1| short-chain dehydrogenase Tic32 [Oryza sativa Japonica Group] >gi|77549000|gb|ABA91797.1| oxidoreductase, short chain dehydrogenase/reductase family protein, expressed [Oryza sativa (japonica cultivar-group)] >gi|113644606|dbj|BAF27747.1| Os11g0181800 [Oryza sativa Japonica Group]	Dehydrogenases with different specificities (related to short-chain alcohol dehydrogenases)	[EC:1.1.1.-]
Unigene10321_All	1.00E-119	Os03g0355900 [Oryza sativa Japonica Group] >gi|108708218|gb|ABF96013.1| NAD dependent epimerase/dehydratase family protein, expressed [Oryza sativa (japonica cultivar-group)] >gi|113548609|dbj|BAF12052.1| Os03g0355900 [Oryza sativa Japonica Group]	Predicted nucleoside-diphosphate-sugar epimerases	bifunctional dihydroflavonol 4-reductase/flavanone 4-reductase [EC:1.1.1.219 1.1.1.234]
Unigene10364_All	1.00E-100	Os04g0115500 [Oryza sativa Japonica Group] >gi|113563613|dbj|BAF13956.1| Os04g0115500 [Oryza sativa Japonica Group]	PPE-repeat proteins	UDP-sugar pyrophosphorylase [EC:2.7.7.64]
Unigene10402_All	4.00E-47	H0115B09.3 [Oryza sativa (indica cultivar-group)]	--	zinc finger protein CONSTANS
Unigene10411_All	1.00E-156	heat shock protein-related [Arabidopsis thaliana] >gi|44917467|gb|AAS49058.1| At3g52490 [Arabidopsis thaliana]	ATPases with chaperone activity, ATP-binding subunit	--
Unigene10451_All	5.00E-87	Dof3 protein [Jatropha curcas]	--	--
Unigene10482_All	0	precursor of protein cell division protease ftsh-like protein [Populus trichocarpa] >gi|222843653|gb|EEE81200.1| precursor of protein cell division protease ftsh-like protein [Populus trichocarpa]	ATP-dependent Zn proteases	cell division protease FtsH [EC:3.4.24.-]
Unigene10636_All	7.00E-71	calcineurin-like phosphoesterase family protein [Arabidopsis thaliana] >gi|30725626|gb|AAP37835.1| At1g07010 [Arabidopsis thaliana]	Diadenosine tetraphosphatase and related serine/threonine protein phosphatases	--
Unigene10643_All	1.00E-110	Os08g0114100 [Oryza sativa Japonica Group] >gi|113622816|dbj|BAF22761.1| Os08g0114100 [Oryza sativa Japonica Group]	--	--
Unigene10649_All	1.00E-160	zinc carboxy peptidase [Brachypodium sylvaticum]	--	light-harvesting complex II chlorophyll a/b binding protein 2
Unigene1068_All	9.00E-43	stress-enhanced protein 4 [Arabidopsis thaliana]	--	--
Unigene10705_All	2.00E-86	Os07g0178600 [Oryza sativa Japonica Group] >gi|75224432|sp|Q6VBB2.1|HFA2B_ORYSJ RecName: Full=Heat stress transcription factor A-2b; AltName: Full=Heat stress transcription factor 18; Short=OsHsf-18; AltName: Full=Heat stress transcription factor 5; Short=rHsf5 >gi|33591104|gb|AAQ23059.1| heat shock factor RHSF5 [Oryza sativa Japonica Group] >gi|113610564|dbj|BAF20942.1| Os07g0178600 [Oryza sativ…	Heat shock transcription factor	--
Unigene10736_All	1.00E-111	LOC100284609 [Zea mays]	--	pre-mRNA-splicing factor ATP-dependent RNA helicase PRP16 [EC:3.6.4.13]
Unigene1073_All	--	--	--	--
Unigene10796_All	8.00E-88	pathogenesis-related family protein [Arabidopsis thaliana] >gi|21595167|gb|AAM66077.1| pathogenesis-related protein-like protein [Arabidopsis thaliana]	--	--
Unigene10809_All	0	Os05g0549100 [Oryza sativa Japonica Group] >gi|113579784|dbj|BAF18147.1| Os05g0549100 [Oryza sativa Japonica Group]	Serine/threonine protein kinase	non-specific serine/threonine protein kinase [EC:2.7.11.1]
Unigene10882_All	0	Os05g0460600 [Oryza sativa Japonica Group] >gi|47900321|gb|AAT39168.1| 'GTP cyclohydrolase II/3,4-dihydroxy-2-butanone-4-phosphate synthase' [Oryza sativa Japonica Group] >gi|113579308|dbj|BAF17671.1| Os05g0460600 [Oryza sativa Japonica Group]	GTP cyclohydrolase II	GTP cyclohydrolase II [EC:3.5.4.25]
Unigene10962_All	1.00E-122	AAE14 (Acyl-Activating Enzyme 14); AMP binding / o-succinylbenzoate-CoA ligase [Arabidopsis thaliana] >gi|17979487|gb|AAL50080.1| At1g30520/F26G16_3 [Arabidopsis thaliana] >gi|29893264|gb|AAP03026.1| acyl-activating enzyme 14 [Arabidopsis thaliana] >gi|34365547|gb|AAQ65085.1| At1g30520/F26G16_3 [Arabidopsis thaliana]	Acyl-CoA synthetases (AMP-forming)/AMP-acid ligases II	4-coumarate--CoA ligase [EC:6.2.1.12]
Unigene10963_All	1.00E-159	AAE14 (Acyl-Activating Enzyme 14); AMP binding / o-succinylbenzoate-CoA ligase [Arabidopsis thaliana] >gi|17979487|gb|AAL50080.1| At1g30520/F26G16_3 [Arabidopsis thaliana] >gi|29893264|gb|AAP03026.1| acyl-activating enzyme 14 [Arabidopsis thaliana] >gi|34365547|gb|AAQ65085.1| At1g30520/F26G16_3 [Arabidopsis thaliana]	Acyl-CoA synthetases (AMP-forming)/AMP-acid ligases II	4-coumarate--CoA ligase [EC:6.2.1.12]
Unigene11048_All	4.00E-30	cc-nbs-lrr resistance protein [Populus trichocarpa] >gi|222844684|gb|EEE82231.1| cc-nbs-lrr resistance protein [Populus trichocarpa]	Leucine-rich repeat (LRR) protein	--
Unigene11096_All	--	--	--	--
Unigene11216_All	9.00E-11	Os03g0806600 [Oryza sativa Japonica Group] >gi|108711649|gb|ABF99444.1| expressed protein [Oryza sativa (japonica cultivar-group)] >gi|113550107|dbj|BAF13550.1| Os03g0806600 [Oryza sativa Japonica Group]	--	--
Unigene11249_All	5.00E-49	cytochrome c6 [Zea mays]	Cytochrome c, mono- and diheme variants	cytochrome c6
Unigene11284_All	0	zeaxanthin epoxidase [Oncidium Gower Ramsey]	2-polyprenyl-6-methoxyphenol hydroxylase and related FAD-dependent oxidoreductases	zeaxanthin epoxidase [EC:1.14.13.90]
Unigene11309_All	3.00E-64	nuclear transcription factor Y subunit B-3 [Zea mays] >gi|195612770|gb|ACG28215.1| nuclear transcription factor Y subunit B-3 [Zea mays]	Histones H3 and H4	DNA polymerase epsilon subunit 3 [EC:2.7.7.7]
Unigene11322_All	1.00E-143	Serine carboxypeptidase family protein, expressed [Oryza sativa (japonica cultivar-group)]	Carboxypeptidase C (cathepsin A)	carboxypeptidase [EC:3.4.16.-]
Unigene11333_All	--	--	--	--
Unigene11413_All	4.00E-51	Os11g0703600 [Oryza sativa Japonica Group] >gi|77552699|gb|ABA95496.1| expressed protein [Oryza sativa (japonica cultivar-group)] >gi|77552700|gb|ABA95497.1| expressed protein [Oryza sativa (japonica cultivar-group)] >gi|113645761|dbj|BAF28902.1| Os11g0703600 [Oryza sativa Japonica Group]	--	--
Unigene11499_All	4.00E-08	zinc finger (B-box type) family protein [Arabidopsis thaliana] >gi|45825151|gb|AAS77483.1| At5g54470 [Arabidopsis thaliana]	--	--
Unigene11680_All	0	Os06g0264500 [Oryza sativa Japonica Group] >gi|113595375|dbj|BAF19249.1| Os06g0264500 [Oryza sativa Japonica Group]	Dipeptide/tripeptide permease	proton-dependent oligopeptide transporter, POT family
Unigene11692_All	1.00E-155	mRNA-binding protein precursor [Nicotiana tabacum]	Nucleoside-diphosphate-sugar epimerases	--
Unigene1176_All	2.00E-17	ABC transporter family protein [Populus trichocarpa] >gi|222852934|gb|EEE90481.1| ABC transporter family protein [Populus trichocarpa]	--	--
Unigene11908_All	0	Os10g0567400 [Oryza sativa Japonica Group] >gi|75247969|sp|Q8S7E1.1|CAO_ORYSJ RecName: Full=Chlorophyllide a oxygenase, chloroplastic; Short=Chlorophyll a oxygenase; AltName: Full=Chlorophyll b synthase; Flags: Precursor >gi|113639965|dbj|BAF27270.1| Os10g0567400 [Oryza sativa Japonica Group]	Phenylpropionate dioxygenase and related ring-hydroxylating dioxygenases, large terminal subunit	pheophorbide a oxygenase [EC:1.14.12.20]
Unigene11972_All	4.00E-12	Unknown protein [Oryza sativa Japonica Group] >gi|31431836|gb|AAP53555.1| expressed protein [Oryza sativa (japonica cultivar-group)]	--	--
Unigene12815_All	0	Os08g0562100 [Oryza sativa Japonica Group] >gi|113624486|dbj|BAF24431.1| Os08g0562100 [Oryza sativa Japonica Group]	Malate/lactate dehydrogenases	--
Unigene12839_All	0	Os02g0244300 [Oryza sativa Japonica Group] >gi|113535946|dbj|BAF08329.1| Os02g0244300 [Oryza sativa Japonica Group]	Ubiquitin carboxyl-terminal hydrolase	ubiquitin carboxyl-terminal hydrolase 36/42 [EC:3.1.2.15]
Unigene12870_All	1.00E-102	Os05g0170800 [Oryza sativa Japonica Group] >gi|113578322|dbj|BAF16685.1| Os05g0170800 [Oryza sativa Japonica Group]	Uncharacterized protein affecting Mg2+/Co2+ transport	ApaG protein
Unigene12875_All	6.00E-26	Os07g0607200 [Oryza sativa Japonica Group] >gi|113611769|dbj|BAF22147.1| Os07g0607200 [Oryza sativa Japonica Group]	--	--
Unigene12832_All	--	--	--	--
Unigene13008_All	3.00E-36	ribosomal protein L35 family protein [Arabidopsis thaliana]	Ribosomal protein L35	--
Unigene13011_All	6.00E-29	PSRP4 (PLASTID-SPECIFIC RIBOSOMAL PROTEIN 4); structural constituent of ribosome [Arabidopsis thaliana] >gi|75275034|sp|O80439.1|RR31_ARATH RecName: Full=30S ribosomal protein S31, chloroplastic; AltName: Full=Plastid-specific 30S ribosomal protein 4; Short=PSRP-4; Flags: Precursor >gi|7578852|gb|AAF64153.1|AF236826_1 plastid-specific ribosomal protein 4 precursor [Arabidopsis thaliana] >gi|33353…	--	--
Unigene13016_All	2.00E-10	Os10g0390650 [Oryza sativa Japonica Group] >gi|255679373|dbj|BAH94865.1| Os10g0390650 [Oryza sativa Japonica Group]	--	--
Unigene13020_All	9.00E-06	predicted protein [Populus trichocarpa] >gi|222861011|gb|EEE98553.1| predicted protein [Populus trichocarpa]	--	--
Unigene13052_All	2.00E-40	Os03g0710600 [Oryza sativa Japonica Group] >gi|108710708|gb|ABF98503.1| expressed protein [Oryza sativa (japonica cultivar-group)] >gi|113549520|dbj|BAF12963.1| Os03g0710600 [Oryza sativa Japonica Group]	--	--
Unigene13062_All	2.00E-54	Os03g0153900 [Oryza sativa Japonica Group] >gi|108706244|gb|ABF94039.1| FAD binding domain containing protein, expressed [Oryza sativa (japonica cultivar-group)] >gi|113547471|dbj|BAF10914.1| Os03g0153900 [Oryza sativa Japonica Group]	2-polyprenyl-6-methoxyphenol hydroxylase and related FAD-dependent oxidoreductases	zeaxanthin epoxidase [EC:1.14.13.90]
Unigene13105_All	5.00E-68	CAAX amino terminal protease family protein [Arabidopsis lyrata subsp. lyrata] >gi|297321143|gb|EFH51564.1| CAAX amino terminal protease family protein [Arabidopsis lyrata subsp. lyrata]	Predicted metal-dependent membrane protease
Unigene13121_All	--	--	--	--
Unigene13138_All	1.00E-106	Os02g0575500 [Oryza sativa Japonica Group] >gi|113536743|dbj|BAF09126.1| Os02g0575500 [Oryza sativa Japonica Group]	Predicted unusual protein kinase	aarF domain-containing kinase
Unigene13153_All	0	sugar-dependent1 [Arabidopsis lyrata subsp. lyrata] >gi|297316905|gb|EFH47327.1| sugar-dependent1 [Arabidopsis lyrata subsp. lyrata]	Predicted esterase of the alpha-beta hydrolase superfamily
Unigene13172_All	3.00E-70	Os02g0751600 [Oryza sativa Japonica Group] >gi|113537667|dbj|BAF10050.1| Os02g0751600 [Oryza sativa Japonica Group]	FKBP-type peptidyl-prolyl cis-trans isomerases 1	peptidylprolyl isomerase [EC:5.2.1.8]
Unigene131_All	1.00E-73	leucine rich repeat protein [Lotus japonicus]	Leucine-rich repeat (LRR) protein	LRR receptor-like serine/threonine-protein kinase FLS2 [EC:2.7.11.1]
Unigene13227_All	0	Os02g0812400 [Oryza sativa Japonica Group] >gi|113538009|dbj|BAF10392.1| Os02g0812400 [Oryza sativa Japonica Group]	Nucleoside-diphosphate-sugar pyrophosphorylase involved in lipopolysaccharide biosynthesis/translation initiation factor 2B, gamma/epsilon subunits (eIF-2Bgamma/eIF-2Bepsilon)	translation initiation factor eIF-2B epsilon subunit
Unigene13238_All	1.00E-155	Os02g0686600 [Oryza sativa Japonica Group] >gi|113537303|dbj|BAF09686.1| Os02g0686600 [Oryza sativa Japonica Group]	Uncharacterized conserved protein related to MYG1 family	--
Unigene13423_All	2.00E-14	Os09g0433800 [Oryza sativa Japonica Group] >gi|113631480|dbj|BAF25161.1| Os09g0433800 [Oryza sativa Japonica Group]	--	--
Unigene13527_All	4.00E-29	At4g13500 [Arabidopsis thaliana]	--	--
Unigene13558_All	1.00E-131	PREDICTED: similar to mitochondrial substrate carrier family protein isoform 1 [Vitis vinifera]	--	mitochondrial carrier protein, MC family
Unigene13563_All	0	nodulin family protein [Arabidopsis thaliana]	Permeases of the major facilitator superfamily	--
Unigene13617_All	4.00E-80	AT4g15540/dl3810w [Arabidopsis thaliana] >gi|15982813|gb|AAL09754.1| AT4g15540/dl3810w [Arabidopsis thaliana] >gi|16323276|gb|AAL15372.1| AT4g15540/dl3810w [Arabidopsis thaliana] >gi|22531186|gb|AAM97097.1| expressed protein [Arabidopsis thaliana] >gi|23198008|gb|AAN15531.1| expressed protein [Arabidopsis thaliana]	--	--
Unigene13621_All	1.00E-63	hydrolase-like protein [Arabidopsis thaliana]	Predicted hydrolases or acyltransferases (alpha/beta hydrolase superfamily)	--
Unigene13700_All	2.00E-56	Os06g0663800 [Oryza sativa Japonica Group] >gi|113596334|dbj|BAF20208.1| Os06g0663800 [Oryza sativa Japonica Group]	FKBP-type peptidyl-prolyl cis-trans isomerases 1	peptidylprolyl isomerase [EC:5.2.1.8]
Unigene13822_All	--	--	--	--
Unigene13828_All	1.00E-44	Os12g0575000 [Oryza sativa Japonica Group] >gi|77556201|gb|ABA98997.1| expressed protein [Oryza sativa (japonica cultivar-group)] >gi|113649612|dbj|BAF30124.1| Os12g0575000 [Oryza sativa Japonica Group]	--	--
Unigene13881_All	6.00E-20	Os09g0547300 [Oryza sativa Japonica Group] >gi|113632082|dbj|BAF25763.1| Os09g0547300 [Oryza sativa Japonica Group]	Opacity protein and related surface antigens	SWI/SNF related-matrix-associated actin-dependent regulator of chromatin subfamily C
Unigene14008_All	1.00E-119	beta-carotene hydroxylase [Elaeis oleifera]	--	beta-carotene hydroxylase [EC:1.14.13.-]
Unigene14012_All	--	--	--	--
Unigene14014_All	--	--	--	--
Unigene14039_All	3.00E-44	Os09g0491708 [Oryza sativa Japonica Group] >gi|119657406|tpd|FAA00302.1| TPA: AT-hook motif nuclear localized protein 2 [Oryza sativa Japonica Group] >gi|255679015|dbj|BAH94643.1| Os09g0491708 [Oryza sativa Japonica Group]	--	--
Unigene14052_All	1.00E-104	Os01g0132100 [Oryza sativa Japonica Group] >gi|113531461|dbj|BAF03844.1| Os01g0132100 [Oryza sativa Japonica Group]	Leucine-rich repeat (LRR) protein	LRR receptor-like serine/threonine-protein kinase FLS2 [EC:2.7.11.1]
Unigene1406_All	0	Os02g0792800 [Oryza sativa Japonica Group] >gi|113537894|dbj|BAF10277.1| Os02g0792800 [Oryza sativa Japonica Group]	Phenylpropionate dioxygenase and related ring-hydroxylating dioxygenases, large terminal subunit	pheophorbide a oxygenase [EC:1.14.12.20]
Unigene14070_All	7.00E-64	myb transcription factor [Oryza sativa Japonica Group]	--	circadian clock associated 1
Unigene14074_All	4.00E-52	Os03g0323200 [Oryza sativa Japonica Group] >gi|255674465|dbj|BAF11886.2| Os03g0323200 [Oryza sativa Japonica Group]	Cobalamin biosynthesis protein CobN and related Mg-chelatases	magnesium chelatase subunit H [EC:6.6.1.1]
Unigene14106_All	0	cryptochrome 1 [Vitis riparia]	Deoxyribodipyrimidine photolyase	cryptochrome 1
Unigene14131_All	0	magnesium chelatase subunit [Glycine max]	Cobalamin biosynthesis protein CobN and related Mg-chelatases	magnesium chelatase subunit H [EC:6.6.1.1]
Unigene14142_All	8.00E-15	hypothetical protein [Vitis vinifera]	--	--
Unigene14189_All	4.00E-95	At1g64150/F22C12_10 [Arabidopsis thaliana] >gi|23505909|gb|AAN28814.1| At1g64150/F22C12_10 [Arabidopsis thaliana]	Predicted membrane protein	--
Unigene14194_All	1.00E-158	PREDICTED: similar to FIO1 (FIONA1) [Vitis vinifera]	Predicted SAM-dependent methyltransferase	ribosomal RNA large subunit methyltransferase F [EC:2.1.1.48]
Unigene14262_All	1.00E-55	cell number regulator 2 [Zea mays]	--	--
Unigene14415_All	0	nodulin family protein [Arabidopsis thaliana]	Permeases of the major facilitator superfamily	--
Unigene14431_All	2.00E-32	f-box family protein [Populus trichocarpa] >gi|222847400|gb|EEE84947.1| f-box family protein [Populus trichocarpa]	--	--
Unigene1444_All	0	9-cis-epoxycarotenoid dioxygenase [Oncidium Gower Ramsey]	Lignostilbene-alpha,beta-dioxygenase and related enzymes	9-cis-epoxycarotenoid dioxygenase [EC:1.13.11.51]
Unigene14568_All	2.00E-53	thioredoxin [Limonium bicolor]	Thiol-disulfide isomerase and thioredoxins	thioredoxin 1
Unigene14709_All	5.00E-92	Os09g0322000 [Oryza sativa Japonica Group] >gi|113631093|dbj|BAF24774.1| Os09g0322000 [Oryza sativa Japonica Group]	Permeases of the major facilitator superfamily	--
Unigene14714_All	1.00E-105	PREDICTED: ripening-related protein-like [Vitis vinifera]	Predicted hydrolase (HAD superfamily)	putative hydrolase of the HAD superfamily
Unigene14784_All	0	Os09g0346700 [Oryza sativa Japonica Group] >gi|113631174|dbj|BAF24855.1| Os09g0346700 [Oryza sativa Japonica Group]	Endopolygalacturonase	polygalacturonase [EC:3.2.1.15]
Unigene14789_All	0	Os04g0583700 [Oryza sativa Japonica Group] >gi|255675724|dbj|BAF15579.2| Os04g0583700 [Oryza sativa Japonica Group]	Alpha-tubulin suppressor and related RCC1 domain-containing proteins	E3 ubiquitin-protein ligase HERC4 [EC:6.3.2.19]
Unigene14957_All	0	Os08g0120500 [Oryza sativa Japonica Group] >gi|113622848|dbj|BAF22793.1| Os08g0120500 [Oryza sativa Japonica Group]	--	translation initiation factor eIF-4F
Unigene15100_All
Unigene15103_All
Unigene15188_All
Unigene15254_All
Unigene1559_All
Unigene1561_All
Unigene15973_All
Unigene15976_All
Unigene16008_All
Unigene16037_All
Unigene16047_All
Unigene16105_All
Unigene16161_All
Unigene16202_All
Unigene16285_All
Unigene16292_All
Unigene16293_All
Unigene16388_All
Unigene16412_All
Unigene16552_All
Unigene16672_All
Unigene16745_All
Unigene1702_All
Unigene1769_All
Unigene1790_All
Unigene1857_All
Unigene1883_All
Unigene1904_All
Unigene1982_All
Unigene210_All
Unigene2136_All
Unigene2352_All
Unigene2356_All
Unigene2412_All
Unigene2571_All
Unigene2573_All
Unigene2590_All
Unigene2613_All
Unigene2671_All
Unigene2785_All
Unigene2796_All
Unigene2892_All
Unigene3198_All
Unigene3217_All
Unigene3283_All
Unigene3358_All
Unigene3367_All
Unigene3420_All
Unigene3440_All
Unigene4002_All
Unigene4147_All
Unigene4221_All
Unigene4271_All
Unigene4412_All
Unigene4420_All
Unigene4445_All
Unigene444_All
Unigene4488_All
Unigene4579_All
Unigene4583_All
Unigene4597_All
Unigene4600_All
Unigene4624_All
Unigene4731_All
Unigene487_All
Unigene4946_All
Unigene4965_All
Unigene5046_All
Unigene5059_All
Unigene5089_All
Unigene5090_All
Unigene5095_All
Unigene5189_All
Unigene5259_All
Unigene5340_All
Unigene5360_All
Unigene5396_All
Unigene5445_All
Unigene5454_All
Unigene5463_All
Unigene5519_All
Unigene5535_All
Unigene5615_All
Unigene5646_All
Unigene5656_All
Unigene5681_All
Unigene5878_All
Unigene5917_All
Unigene6192_All
Unigene6209_All
Unigene6390_All
Unigene6505_All
Unigene6528_All
Unigene6680_All
Unigene6689_All
Unigene6871_All
Unigene6997_All
Unigene7096_All
Unigene7165_All
Unigene7377_All
Unigene7409_All
Unigene7446_All
Unigene7473_All
Unigene7553_All
Unigene7577_All
Unigene7690_All
Unigene76_All
Unigene7856_All
Unigene7878_All
Unigene7931_All
Unigene7933_All
Unigene7937_All
Unigene7951_All
Unigene8002_All
Unigene8017_All
Unigene8109_All
Unigene8127_All
Unigene8129_All
Unigene8150_All
Unigene8153_All
Unigene8233_All
Unigene8250_All
Unigene8265_All
Unigene8274_All
Unigene8341_All
Unigene8360_All
Unigene8366_All
Unigene8411_All
Unigene8474_All
Unigene8477_All
Unigene8490_All
Unigene8564_All
Unigene8566_All
Unigene8637_All
Unigene8668_All
Unigene8710_All
Unigene873_All
Unigene8877_All
Unigene8928_All
Unigene8929_All
Unigene8976_All
Unigene8_All
Unigene9080_All
Unigene9262_All
Unigene9364_All
Unigene9428_All
Unigene948_All
Unigene9871_All
Unigene9978_All
Unigene9992_All
