# Supplementary material for: Deep sequencing–based comparative transcriptional profiles of Cymbidium hybridum roots in response to mycorrhizal and non-mycorrhizal beneficial fungi
Source: BMC Genomics. 2014 Aug 31;15(1):747. doi: 10.1186/1471-2164-15-747 (PMC4162972; doi:10.1186/1471-2164-15-747)
Supplement: Supplementary file 13 — Additional file 13: Lists of DEGS in 20 sub-clusters based on k-means. (ZIP 91 KB) [file 12864_2014_6428_MOESM13_ESM.zip › Additional file 13/Additional file 13/subcluster_14.xls]

geneID	Nr-Evalue	Nr-annotation	COG-Function-Description	ko_definition
Unigene11047_All	4.00E-30	cc-nbs-lrr resistance protein [Populus trichocarpa] >gi|222844684|gb|EEE82231.1| cc-nbs-lrr resistance protein [Populus trichocarpa]	Leucine-rich repeat (LRR) protein	--
Unigene11919_All	1.00E-135	Os01g0844500 [Oryza sativa Japonica Group] >gi|113534312|dbj|BAF06695.1| Os01g0844500 [Oryza sativa Japonica Group]	DNA-directed RNA polymerase, beta' subunit/160 kD subunit	[EC:2.7.1.-]
Unigene14546_All	2.00E-20	expressed protein [Oryza sativa (japonica cultivar-group)]	--	--
Unigene15094_All	0	Os01g0303200 [Oryza sativa Japonica Group] >gi|52077473|dbj|BAD45037.1| transmembrane domain, a coiled coil-4 domain, of eukaryotic origin (91.3 kD) -like protein [Oryza sativa Japonica Group] >gi|113532363|dbj|BAF04746.1| Os01g0303200 [Oryza sativa Japonica Group]	--	--
Unigene15837_All	1.00E-110	U-box protein [Capsicum annuum]	--	STIP1 homology and U-box containing protein 1 [EC:6.3.2.19]
Unigene16557_All	1.00E-173	GTP binding protein [Zea mays] >gi|195614010|gb|ACG28835.1| GTP binding protein [Zea mays]	--	cell division protease FtsH [EC:3.4.24.-]
Unigene2140_All	0	Os09g0110100 [Oryza sativa Japonica Group] >gi|113630802|dbj|BAF24483.1| Os09g0110100 [Oryza sativa Japonica Group]	Leucine-rich repeat (LRR) protein	protein brassinosteroid insensitive 1 [EC:2.7.10.1 2.7.11.1]
Unigene2591_All	7.00E-97	SNF7.1 [Arabidopsis thaliana] >gi|145334175|ref|NP_001078468.1| SNF7.1 [Arabidopsis thaliana] >gi|75213588|sp|Q9SZE4.1|VP322_ARATH RecName: Full=Vacuolar protein sorting-associated protein 32 homolog 2; Short=AtVPS32-2; AltName: Full=Charged multivesicular body protein 4 homolog 2; AltName: Full=ESCRT-III complex subunit VPS32 homolog 2	--	charged multivesicular body protein 4
Unigene3212_All	1.00E-173	Os03g0300900 [Oryza sativa Japonica Group] >gi|113548332|dbj|BAF11775.1| Os03g0300900 [Oryza sativa Japonica Group]	Lipopolysaccharide biosynthesis proteins, LPS:glycosyltransferases	--
Unigene5588_All	--	--	--	--
Unigene5781_All	3.00E-51	Os02g0734300 [Oryza sativa Japonica Group] >gi|46390677|dbj|BAD16159.1| MutT/nudix-like [Oryza sativa Japonica Group] >gi|113537569|dbj|BAF09952.1| Os02g0734300 [Oryza sativa Japonica Group]	NTP pyrophosphohydrolases including oxidative damage repair enzymes	--
Unigene6077_All	1.00E-106	2-C-methyl-D-erythritol 4-phosphate cytidylyltransferase [Hevea brasiliensis]	4-diphosphocytidyl-2-methyl-D-erithritol synthase	2-C-methyl-D-erythritol 4-phosphate cytidylyltransferase [EC:2.7.7.60]
Unigene7565_All	6.00E-44	WRKY transcription factor 6 [(Populus tomentosa x P. bolleana) x P. tomentosa]	--	WRKY transcription factor 22
Unigene7964_All	1.00E-152	PREDICTED: similar to DNA-binding protein [Vitis vinifera]	--	WRKY transcription factor 33
Unigene8123_All	1.00E-15	Os08g0543100 [Oryza sativa Japonica Group] >gi|113624367|dbj|BAF24312.1| Os08g0543100 [Oryza sativa Japonica Group]	--	--
Unigene8266_All	0	cycloartenol synthase [Dioscorea zingiberensis]	Squalene cyclase	cycloartenol synthase [EC:5.4.99.8]
Unigene8315_All	2.00E-78	tropinone-reductase-like24 [Arabidopsis cebennensis]	Dehydrogenases with different specificities (related to short-chain alcohol dehydrogenases)	tropine dehydrogenase [EC:1.1.1.206]
Unigene8544_All	--	--	--	U4/U6.U5 tri-snRNP-associated protein 1
