# Supplementary material for: Deep sequencing–based comparative transcriptional profiles of Cymbidium hybridum roots in response to mycorrhizal and non-mycorrhizal beneficial fungi
Source: BMC Genomics. 2014 Aug 31;15(1):747. doi: 10.1186/1471-2164-15-747 (PMC4162972; doi:10.1186/1471-2164-15-747)
Supplement: Supplementary file 13 — Additional file 13: Lists of DEGS in 20 sub-clusters based on k-means. (ZIP 91 KB) [file 12864_2014_6428_MOESM13_ESM.zip › Additional file 13/Additional file 13/subcluster_15.xls]

geneID	Nr-Evalue	Nr-annotation	COG-Function-Description	ko_definition
Unigene10330_All	1.00E-119	Os06g0226950 [Oryza sativa Japonica Group] >gi|51535026|dbj|BAD37310.1| acid phosphatase-like [Oryza sativa Japonica Group] >gi|51535543|dbj|BAD37461.1| acid phosphatase-like [Oryza sativa Japonica Group] >gi|255676853|dbj|BAH93400.1| Os06g0226950 [Oryza sativa Japonica Group]	Sterol desaturase	methylsterol monooxygenase [EC:1.14.13.72]
Unigene1072_All	5.00E-15	Os08g0343600 [Oryza sativa Japonica Group] >gi|255678373|dbj|BAF23509.2| Os08g0343600 [Oryza sativa Japonica Group]	--	--
Unigene10735_All	--	--	--	--
Unigene10768_All	1.00E-153	galactosyltransferase family protein [Arabidopsis thaliana] >gi|221271910|sp|A7XDQ9.1|B3GTK_ARATH RecName: Full=Probable beta-1,3-galactosyltransferase 20	--	--
Unigene10826_All	3.00E-48	cell wall invertase [Musa acuminata]	Beta-fructosidases (levanase/invertase)	beta-fructofuranosidase [EC:3.2.1.26]
Unigene11039_All	1.00E-137	Os06g0232300 [Oryza sativa Japonica Group] >gi|75116026|sp|Q67UL3.1|PIN1C_ORYSJ RecName: Full=Probable auxin efflux carrier component 1c; AltName: Full=OsPIN1c >gi|113595267|dbj|BAF19141.1| Os06g0232300 [Oryza sativa Japonica Group] >gi|294831562|tpd|FAA00678.1| TPA: auxin efflux carrier [Oryza sativa Japonica Group]	DNA-directed RNA polymerase, beta' subunit/160 kD subunit	auxin efflux carrier family
Unigene1160_All	6.00E-51	chalcone synthase homolog [Phalaenopsis hybrid cultivar]	--	chalcone synthase [EC:2.3.1.74]
Unigene12272_All	1.00E-19	Os06g0716100 [Oryza sativa Japonica Group] >gi|113596629|dbj|BAF20503.1| Os06g0716100 [Oryza sativa Japonica Group]	DnaJ-class molecular chaperone	molecular chaperone DnaJ
Unigene1253_All	1.00E-46	AT5g38690/MBB18_24 [Arabidopsis thaliana] >gi|23463059|gb|AAN33199.1| At5g38690/MBB18_24 [Arabidopsis thaliana]	--	--
Unigene12718_All	3.00E-06	histone H3, expressed [Triticum aestivum]	--	histone H3
Unigene13266_All	2.00E-46	NtEIG-E80 [Nicotiana tabacum]	--	--
Unigene13453_All	3.00E-40	Avr9/Cf-9 rapidly elicited protein 132 [Nicotiana tabacum]	RING-finger-containing ubiquitin ligase	E3 ubiquitin-protein ligase RNF115/126 [EC:6.3.2.19]
Unigene13573_All	1.00E-144	cellulose synthase [Gossypium hirsutum]	Cellobiohydrolase A (1,4-beta-cellobiosidase A)	cellulose synthase A [EC:2.4.1.12]
Unigene14314_All	1.00E-125	Os05g0153300 [Oryza sativa Japonica Group] >gi|255676037|dbj|BAF16592.2| Os05g0153300 [Oryza sativa Japonica Group]	Predicted lipase	--
Unigene1479_All	1.00E-108	leucine-rich repeat, plant specific [Zea mays]	ATPases involved in chromosome partitioning	protein brassinosteroid insensitive 1 [EC:2.7.10.1 2.7.11.1]
Unigene14805_All	8.00E-82	glycosyltransferase [Zea mays]	--	--
Unigene14858_All	3.00E-98	Os05g0395000 [Oryza sativa Japonica Group] >gi|113579012|dbj|BAF17375.1| Os05g0395000 [Oryza sativa Japonica Group]	DNA-directed RNA polymerase, beta' subunit/160 kD subunit	DNA-directed RNA polymerase II subunit A [EC:2.7.7.6]
Unigene14999_All	1.00E-47	NAC domain protein, IPR003441 [Populus trichocarpa] >gi|222861670|gb|EEE99212.1| NAC domain protein, IPR003441 [Populus trichocarpa]	--	--
Unigene15924_All	2.00E-95	Os01g0823900 [Oryza sativa Japonica Group] >gi|29367589|gb|AAO72656.1| arm repeat protein [Oryza sativa Japonica Group] >gi|113534194|dbj|BAF06577.1| Os01g0823900 [Oryza sativa Japonica Group]	--	STIP1 homology and U-box containing protein 1 [EC:6.3.2.19]
Unigene16045_All	1.00E-102	Os12g0149700 [Oryza sativa Japonica Group] >gi|113648668|dbj|BAF29180.1| Os12g0149700 [Oryza sativa Japonica Group]	Serine/threonine protein kinase	protein-serine/threonine kinase [EC:2.7.11.-]
Unigene16628_All	2.00E-87	Haemolysin-III related family protein, expressed [Oryza sativa (japonica cultivar-group)]	Predicted membrane protein, hemolysin III homolog	adiponectin receptor
Unigene1836_All	0	chalcone synthase homolog [Phalaenopsis hybrid cultivar]	Predicted naringenin-chalcone synthase	chalcone synthase [EC:2.3.1.74]
Unigene2166_All	4.00E-28	calcium-binding EF hand family protein [Arabidopsis thaliana] >gi|75331780|sp|Q93Z27.1|CML45_ARATH RecName: Full=Probable calcium-binding protein CML45; AltName: Full=Calmodulin-like protein 45 >gi|16648830|gb|AAL25605.1| AT5g39670/MIJ24_140 [Arabidopsis thaliana] >gi|20466131|gb|AAM19987.1| AT5g39670/MIJ24_140 [Arabidopsis thaliana]	Ca2+-binding protein (EF-Hand superfamily)	calcium-binding protein CML
Unigene282_All	2.00E-64	Os02g0762200 [Oryza sativa Japonica Group] >gi|46805898|dbj|BAD17211.1| CCHC-type zinc finger protein-like [Oryza sativa Japonica Group] >gi|113537733|dbj|BAF10116.1| Os02g0762200 [Oryza sativa Japonica Group]	--	TIMELESS-interacting protein
Unigene3383_All	2.00E-91	leucine-rich repeat-containing protein kinase family protein [Musa acuminata]	Leucine-rich repeat (LRR) protein	LRR receptor-like serine/threonine-protein kinase FLS2 [EC:2.7.11.1]
Unigene3623_All	7.00E-17	RING zinc finger protein-like [Zea mays] >gi|195641850|gb|ACG40393.1| RING zinc finger protein-like [Zea mays]	--	--
Unigene4388_All	1.00E-105	xyloglucan endotransglycosylase XET2 [Asparagus officinalis]	Beta-glucanase/Beta-glucan synthetase	xyloglucan:xyloglucosyl transferase [EC:2.4.1.207]
Unigene4447_All	1.00E-120	N-hydroxycinnamoyl/benzoyltransferase 6 [Glycine max]	DNA-directed RNA polymerase, beta' subunit/160 kD subunit	shikimate O-hydroxycinnamoyltransferase [EC:2.3.1.133]
Unigene465_All	9.00E-55	histone H3.2 [Arabidopsis thaliana]	Histones H3 and H4	histone H3
Unigene4681_All	3.00E-19	MIKC-type MADS-box transcription factor WM30 [Triticum aestivum]	--	MADS-box transcription factor, plant
Unigene4692_All	2.00E-06	Os02g0734300 [Oryza sativa Japonica Group] >gi|46390677|dbj|BAD16159.1| MutT/nudix-like [Oryza sativa Japonica Group] >gi|113537569|dbj|BAF09952.1| Os02g0734300 [Oryza sativa Japonica Group]	--	--
Unigene4861_All	--	--	--	--
Unigene4887_All	1.00E-38	f-box family protein [Populus trichocarpa] >gi|222854480|gb|EEE92027.1| f-box family protein [Populus trichocarpa]	--	--
Unigene5007_All	1.00E-45	Os09g0568700 [Oryza sativa Japonica Group] >gi|75114454|sp|Q652P9.1|GL93_ORYSJ RecName: Full=Germin-like protein 9-3; Flags: Precursor >gi|113632205|dbj|BAF25886.1| Os09g0568700 [Oryza sativa Japonica Group]	--	--
Unigene5077_All	6.00E-47	Os05g0529200 [Oryza sativa Japonica Group] >gi|113579671|dbj|BAF18034.1| Os05g0529200 [Oryza sativa Japonica Group]	Enoyl-CoA hydratase/carnithine racemase	3,2-trans-enoyl-CoA isomerase, mitochondrial [EC:5.3.3.8]
Unigene5316_All	0	PREDICTED: similar to GLT1 (NADH-dependent glutamate synthase 1 gene) [Vitis vinifera]	Glutamate synthase domain 1	glutamate synthase (NADPH/NADH) [EC:1.4.1.13 1.4.1.14]
Unigene5508_All	3.00E-66	histone H2A [Hyacinthus orientalis]	Histone H2A	histone H2A
Unigene6108_All	0	Os11g0484300 [Oryza sativa Japonica Group] >gi|113645132|dbj|BAF28273.1| Os11g0484300 [Oryza sativa Japonica Group]	Predicted ATPase involved in replication control, Cdc46/Mcm family	minichromosome maintenance protein 2
Unigene6375_All	8.00E-08	Q-rich domain protein [Ananas comosus]	--	--
Unigene6418_All	1.00E-58	Os05g0476700 [Oryza sativa Japonica Group] >gi|113579388|dbj|BAF17751.1| Os05g0476700 [Oryza sativa Japonica Group]	DNA-directed RNA polymerase, beta' subunit/160 kD subunit	DNA-directed RNA polymerase II subunit A [EC:2.7.7.6]
Unigene6451_All	2.00E-55	RecName: Full=Nitrate reductase [NADH]; Short=NR >gi|19283|emb|CAA32218.1| nitrate reductase [Solanum lycopersicum]	Sulfite oxidase and related enzymes	nitrate reductase (NADH) [EC:1.7.1.1]
Unigene6674_All	1.00E-58	Os02g0322400 [Oryza sativa Japonica Group] >gi|255670844|dbj|BAF08605.2| Os02g0322400 [Oryza sativa Japonica Group]	Serine/threonine protein kinase	mitogen-activated protein kinase kinase kinase 1, plant [EC:2.7.11.25]
Unigene6793_All	9.00E-28	Os01g0823900 [Oryza sativa Japonica Group] >gi|29367589|gb|AAO72656.1| arm repeat protein [Oryza sativa Japonica Group] >gi|113534194|dbj|BAF06577.1| Os01g0823900 [Oryza sativa Japonica Group]	ATPases involved in chromosome partitioning	phospholipase D [EC:3.1.4.4]
Unigene7163_All	2.00E-50	hairpin-inducing protein [Casuarina glauca]	DNA-directed RNA polymerase, beta' subunit/160 kD subunit	syntaxin 7
Unigene7193_All	3.00E-96	Os10g0558200 [Oryza sativa Japonica Group] >gi|31433480|gb|AAP54985.1| oxidoreductase, 2OG-Fe oxygenase family protein, expressed [Oryza sativa (japonica cultivar-group)] >gi|255679627|dbj|BAF27199.2| Os10g0558200 [Oryza sativa Japonica Group]	Isopenicillin N synthase and related dioxygenases	leucoanthocyanidin dioxygenase [EC:1.14.11.19]
Unigene7532_All	1.00E-102	SRG3 (senescence-related gene 3); glycerophosphodiester phosphodiesterase/ phosphoric diester hydrolase [Arabidopsis thaliana]	Glycerophosphoryl diester phosphodiesterase	serine/arginine repetitive matrix protein 1
Unigene8846_All	1.00E-78	alpha-1,2-fucosidase [Lilium longiflorum]	--	--
Unigene8851_All	1.00E-32	Os05g0344400 [Oryza sativa Japonica Group] >gi|75110699|sp|Q5W6M3.1|U497J_ORYSJ RecName: Full=UPF0497 membrane protein Os05g0344400 >gi|113578805|dbj|BAF17168.1| Os05g0344400 [Oryza sativa Japonica Group]	--	--
Unigene9086_All	3.00E-35	small Arf-related GTPase [Volvox carteri f. nagariensis]	GTPase SAR1 and related small G proteins	Arf/Sar family, other
Unigene9415_All	--	--	--	--
Unigene9513_All	2.00E-27	phi class glutathione transferase GSTF7 [Populus trichocarpa]	--	glutathione S-transferase [EC:2.5.1.18]
Unigene9636_All	--	--	--	--
Unigene9864_All	2.00E-28	NtEIG-E80 [Nicotiana tabacum]	--	--
