# Supplementary material for: Deep sequencing–based comparative transcriptional profiles of Cymbidium hybridum roots in response to mycorrhizal and non-mycorrhizal beneficial fungi
Source: BMC Genomics. 2014 Aug 31;15(1):747. doi: 10.1186/1471-2164-15-747 (PMC4162972; doi:10.1186/1471-2164-15-747)
Supplement: Supplementary file 13 — Additional file 13: Lists of DEGS in 20 sub-clusters based on k-means. (ZIP 91 KB) [file 12864_2014_6428_MOESM13_ESM.zip › Additional file 13/Additional file 13/subcluster_16.xls]

geneID	Nr-Evalue	Nr-annotation	COG-Function-Description	ko_definition
Unigene11077_All	1.00E-124	spliceosome RNA helicase BAT1 [Zea mays] >gi|195627032|gb|ACG35346.1| spliceosome RNA helicase BAT1 [Zea mays]	Superfamily II DNA and RNA helicases	ATP-dependent RNA helicase UAP56/SUB2 [EC:3.6.4.13]
Unigene5456_All	3.00E-91	PREDICTED: similar to chloroplast post-illumination chlorophyll fluorescence increase protein isoform 1 [Vitis vinifera] >gi|225442945|ref|XP_002266207.1| PREDICTED: similar to chloroplast post-illumination chlorophyll fluorescence increase protein isoform 2 [Vitis vinifera]	--	--
