# Supplementary material for: Deep sequencing–based comparative transcriptional profiles of Cymbidium hybridum roots in response to mycorrhizal and non-mycorrhizal beneficial fungi
Source: BMC Genomics. 2014 Aug 31;15(1):747. doi: 10.1186/1471-2164-15-747 (PMC4162972; doi:10.1186/1471-2164-15-747)
Supplement: Supplementary file 13 — Additional file 13: Lists of DEGS in 20 sub-clusters based on k-means. (ZIP 91 KB) [file 12864_2014_6428_MOESM13_ESM.zip › Additional file 13/Additional file 13/subcluster_17.xls]

geneID	Nr-Evalue	Nr-annotation	COG-Function-Description	ko_definition
Unigene10016_All	1.00E-101	Os07g0204500 [Oryza sativa Japonica Group] >gi|113610680|dbj|BAF21058.1| Os07g0204500 [Oryza sativa Japonica Group]	Predicted acid phosphatase	5'-nucleotidase [EC:3.1.3.5]
Unigene10055_All	2.00E-41	Os06g0530300 [Oryza sativa Japonica Group] >gi|255677113|dbj|BAF19692.2| Os06g0530300 [Oryza sativa Japonica Group]	Uncharacterized protein conserved in bacteria	hypothetical protein
Unigene10085_All	1.00E-37	auxin response factor 9 [Arabidopsis thaliana]	--	--
Unigene10121_All	1.00E-106	nodulation signaling pathway 1 protein [Lotus japonicus]	ATPases involved in chromosome partitioning	splicing factor 1
Unigene10208_All	2.00E-37	Os07g0611600 [Oryza sativa Japonica Group] >gi|113611785|dbj|BAF22163.1| Os07g0611600 [Oryza sativa Japonica Group]	--	DNA-directed RNA polymerase III subunit C31 [EC:2.7.7.6]
Unigene10212_All	6.00E-54	Os06g0186600 [Oryza sativa Japonica Group] >gi|113595051|dbj|BAF18925.1| Os06g0186600 [Oryza sativa Japonica Group]	--	--
Unigene10227_All	1.00E-94	minor allergen [Arabidopsis thaliana]	Multimeric flavodoxin WrbA	Trp repressor binding protein
Unigene10234_All	2.00E-85	Os03g0694900 [Oryza sativa Japonica Group] >gi|113549444|dbj|BAF12887.1| Os03g0694900 [Oryza sativa Japonica Group]	Valyl-tRNA synthetase	valyl-tRNA synthetase [EC:6.1.1.9]
Unigene10280_All	5.00E-57	mitochondrial ATP synthase g subunit family protein [Musa balbisiana]	--	F-type H+-transporting ATPase subunit g [EC:3.6.3.14]
Unigene10384_All	0	Os08g0295300 [Oryza sativa Japonica Group] >gi|113623444|dbj|BAF23389.1| Os08g0295300 [Oryza sativa Japonica Group]	Threonyl-tRNA synthetase	threonyl-tRNA synthetase [EC:6.1.1.3]
Unigene10481_All	7.00E-09	TOM6 (translocase of the outer mitochondrial membrane 6) [Arabidopsis thaliana] >gi|46577137|sp|Q9XIA7.1|TOM6_ARATH RecName: Full=Mitochondrial import receptor subunit TOM6 homolog; AltName: Full=Translocase of outer membrane 6 kDa subunit homolog >gi|5430759|gb|AAD43159.1|AC007504_14 Unknown Protein [Arabidopsis thaliana] >gi|11692924|gb|AAG40065.1|AF324714_1 At1g49410 [Arabidopsis thaliana] >gi…	--	--
Unigene10488_All	3.00E-28	Os12g0508300 [Oryza sativa Japonica Group] >gi|297722587|ref|NP_001173657.1| Os03g0773150 [Oryza sativa Japonica Group] >gi|113649358|dbj|BAF29870.1| Os12g0508300 [Oryza sativa Japonica Group] >gi|149391293|gb|ABR25664.1| 40S ribosomal protein S29 [Oryza sativa Indica Group] >gi|255674934|dbj|BAH92385.1| Os03g0773150 [Oryza sativa Japonica Group]	Ribosomal protein S14	small subunit ribosomal protein S29e
Unigene10489_All	1.00E-19	60S ribosomal protein L39 [Vernicia fordii] >gi|257219568|gb|ACV50437.1| 60S ribosomal protein L39 [Jatropha curcas]	Ribosomal protein L39E	large subunit ribosomal protein L39e
Unigene10511_All	1.00E-149	Os09g0314333 [Oryza sativa Japonica Group] >gi|50726385|dbj|BAD33996.1| integral membrane protein-like [Oryza sativa Japonica Group] >gi|255678762|dbj|BAH94491.1| Os09g0314333 [Oryza sativa Japonica Group]	Nucleotide-sugar transporter	--
Unigene10538_All	0	avr9 elicitor response protein [Zea mays]	--	--
Unigene10564_All	2.00E-81	Os04g0564700 [Oryza sativa Japonica Group] >gi|255675694|dbj|BAH92775.1| Os04g0564700 [Oryza sativa Japonica Group]	--	syntaxin binding protein 5 (tomosyn)
Unigene10617_All	3.00E-57	glycosyltransferase [Triticum aestivum]	--	--
Unigene10671_All	6.00E-27	Os12g0541400 [Oryza sativa Japonica Group] >gi|113649462|dbj|BAF29974.1| Os12g0541400 [Oryza sativa Japonica Group]	--	--
Unigene10676_All	1.00E-148	iaa-amino acid hydrolase 4 [Populus trichocarpa] >gi|222867436|gb|EEF04567.1| iaa-amino acid hydrolase 4 [Populus trichocarpa]	Metal-dependent amidase/aminoacylase/carboxypeptidase	[EC:3.5.1.-]
Unigene10738_All	1.00E-100	ASC1-like protein [Zea mays] >gi|195625896|gb|ACG34778.1| ASC1-like protein [Zea mays]	Protein transporter of the TRAM (translocating chain-associating membrane) superfamily, longevity assurance factor	--
Unigene10810_All	6.00E-31	Os04g0432600 [Oryza sativa Japonica Group] >gi|113564403|dbj|BAF14746.1| Os04g0432600 [Oryza sativa Japonica Group] >gi|116310105|emb|CAH67124.1| H0315E07.2 [Oryza sativa (indica cultivar-group)]	--	--
Unigene10812_All	1.00E-153	Os08g0512300 [Oryza sativa Japonica Group] >gi|113624186|dbj|BAF24131.1| Os08g0512300 [Oryza sativa Japonica Group]	Prenyltransferase, beta subunit	geranylgeranyl transferase type-2 subunit beta [EC:2.5.1.60]
Unigene10847_All	0	GH3 family protein [Populus trichocarpa] >gi|222860956|gb|EEE98498.1| GH3 family protein [Populus trichocarpa]	--	--
Unigene108_All	1.00E-134	T17H3.9 [Arabidopsis lyrata subsp. lyrata] >gi|297336575|gb|EFH66992.1| T17H3.9 [Arabidopsis lyrata subsp. lyrata]	--	symplekin
Unigene10961_All	1.00E-159	AAE14 (Acyl-Activating Enzyme 14); AMP binding / o-succinylbenzoate-CoA ligase [Arabidopsis thaliana] >gi|17979487|gb|AAL50080.1| At1g30520/F26G16_3 [Arabidopsis thaliana] >gi|29893264|gb|AAP03026.1| acyl-activating enzyme 14 [Arabidopsis thaliana] >gi|34365547|gb|AAQ65085.1| At1g30520/F26G16_3 [Arabidopsis thaliana]	Acyl-CoA synthetases (AMP-forming)/AMP-acid ligases II	4-coumarate--CoA ligase [EC:6.2.1.12]
Unigene11025_All	0	OSJNBa0087O24.20 [Oryza sativa (japonica cultivar-group)]	Kinesin-like protein	kinesin family member C1
Unigene11026_All	0	OSJNBa0087O24.20 [Oryza sativa (japonica cultivar-group)]	Kinesin-like protein	kinesin family member C1
Unigene11068_All	0	Os03g0125800 [Oryza sativa Japonica Group] >gi|113547291|dbj|BAF10734.1| Os03g0125800 [Oryza sativa Japonica Group]	Hemolysins and related proteins containing CBS domains	--
Unigene11069_All	1.00E-24	Os07g0613800 [Oryza sativa Japonica Group] >gi|113611794|dbj|BAF22172.1| Os07g0613800 [Oryza sativa Japonica Group]	--	--
Unigene11098_All	0	extensin class 1 protein [Vigna unguiculata]	Endoglucanase	DNA-directed RNA polymerase II subunit A [EC:2.7.7.6]
Unigene11115_All	0	kinesin-like calmodulin binding protein [Gossypium hirsutum]	Kinesin-like protein	kinesin family member C1
Unigene1111_All	3.00E-78	Os07g0295800 [Oryza sativa Japonica Group] >gi|113610944|dbj|BAF21322.1| Os07g0295800 [Oryza sativa Japonica Group]	--	--
Unigene11186_All	0	pyrophosphate-dependent phosphofructokinase beta subunit [Citrus x paradisi]	6-phosphofructokinase	pyrophosphate--fructose-6-phosphate 1-phosphotransferase [EC:2.7.1.90]
Unigene11188_All	1.00E-134	Os06g0715700 [Oryza sativa Japonica Group] >gi|53791785|dbj|BAD53579.1| permease-like [Oryza sativa Japonica Group] >gi|113596627|dbj|BAF20501.1| Os06g0715700 [Oryza sativa Japonica Group]	--	--
Unigene11189_All	1.00E-137	protein disulfide isomerase 2 precursor [Elaeis guineensis]	Thiol-disulfide isomerase and thioredoxins	protein disulfide-isomerase A1 [EC:5.3.4.1]
Unigene11236_All	0	protein disulfide isomerase 2 precursor [Elaeis guineensis]	Thiol-disulfide isomerase and thioredoxins	protein disulfide-isomerase A1 [EC:5.3.4.1]
Unigene11245_All	8.00E-57	extensin class 1 protein [Vigna unguiculata]	Endoglucanase	splicing factor 3B subunit 4
Unigene11262_All	1.00E-115	Os03g0565100 [Oryza sativa Japonica Group] >gi|113548969|dbj|BAF12412.1| Os03g0565100 [Oryza sativa Japonica Group]	DNA-directed RNA polymerase, beta' subunit/160 kD subunit	oligosaccharyltransferase complex subunit gamma
Unigene11271_All	0	auxin response factor 10 [Oryza sativa]	--	RAV-like factor
Unigene11294_All	1.00E-64	Os05g0597100 [Oryza sativa Japonica Group] >gi|113580074|dbj|BAF18437.1| Os05g0597100 [Oryza sativa Japonica Group]	Phosphopantothenoylcysteine synthetase/decarboxylase	nucleolin
Unigene11417_All	1.00E-125	Os08g0230800 [Oryza sativa Japonica Group] >gi|255678252|dbj|BAH94175.1| Os08g0230800 [Oryza sativa Japonica Group]	Serine/threonine protein kinase	[EC:2.7.1.-]
Unigene11454_All	0	Os01g0629900 [Oryza sativa Japonica Group] >gi|108860801|sp|Q5ZCI1.2|MPK10_ORYSJ RecName: Full=Mitogen-activated protein kinase 10; Short=MAP kinase 10 >gi|54291541|dbj|BAD61401.1| mitogen-activated protein kinase 7-like [Oryza sativa Japonica Group] >gi|113533173|dbj|BAF05556.1| Os01g0629900 [Oryza sativa Japonica Group]	Serine/threonine protein kinase	[EC:2.7.1.-]
Unigene11536_All	5.00E-86	GST6 protein [Elaeis guineensis]	Glutathione S-transferase	glutathione S-transferase [EC:2.5.1.18]
Unigene11565_All	2.00E-88	cytosolic phosphoglycerate kinase [Pisum sativum]	3-phosphoglycerate kinase	phosphoglycerate kinase [EC:2.7.2.3]
Unigene11584_All	1.00E-54	TMV response-related protein [Zea mays] >gi|195654697|gb|ACG46816.1| TMV response-related protein [Zea mays]	DNA-directed RNA polymerase, beta' subunit/160 kD subunit	DNA-directed RNA polymerase II subunit A [EC:2.7.7.6]
Unigene11633_All	9.00E-29	ERD15 [Capsicum annuum]	--	--
Unigene11637_All	1.00E-131	Os01g0618100 [Oryza sativa Japonica Group] >gi|113533119|dbj|BAF05502.1| Os01g0618100 [Oryza sativa Japonica Group]	Predicted oxidoreductases (related to aryl-alcohol dehydrogenases)	D-threo-aldose 1-dehydrogenase [EC:1.1.1.122]
Unigene11701_All	1.00E-39	autophagy 8 [Ipomoea nil]	--	GABA(A) receptor-associated protein (autophagy-related protein 8)
Unigene11731_All	2.00E-59	At1g34320 [Arabidopsis thaliana]	--	--
Unigene11780_All	0	dehydration-responsive protein-related [Arabidopsis thaliana] >gi|75245766|sp|Q8L7V3.1|PMTQ_ARATH RecName: Full=Probable methyltransferase PMT26 >gi|21928175|gb|AAM78114.1| AT5g64030/MBM17_13 [Arabidopsis thaliana] >gi|27764914|gb|AAO23578.1| At5g64030/MBM17_13 [Arabidopsis thaliana]	AAA ATPase containing von Willebrand factor type A (vWA) domain	nucleolin
Unigene11792_All	6.00E-13	expressed protein [Arabidopsis thaliana] >gi|88010967|gb|ABD38880.1| At2g15000 [Arabidopsis thaliana]	--	--
Unigene11805_All	3.00E-11	Os05g0535700 [Oryza sativa Japonica Group] >gi|113579709|dbj|BAF18072.1| Os05g0535700 [Oryza sativa Japonica Group]	--	--
Unigene11841_All	0	Os03g0307100 [Oryza sativa Japonica Group] >gi|108707741|gb|ABF95536.1| prolyl oligopeptidase family protein, expressed [Oryza sativa (japonica cultivar-group)] >gi|113548364|dbj|BAF11807.1| Os03g0307100 [Oryza sativa Japonica Group]	Dipeptidyl aminopeptidases/acylaminoacyl-peptidases	dipeptidyl-peptidase 4 [EC:3.4.14.5]
Unigene11854_All	1.00E-83	ATCNGC17; calmodulin binding / cyclic nucleotide binding / ion channel [Arabidopsis thaliana] >gi|38503044|sp|Q8L7Z0.1|CNG17_ARATH RecName: Full=Probable cyclic nucleotide-gated ion channel 17; AltName: Full=Cyclic nucleotide- and calmodulin-regulated ion channel 17 >gi|21703138|gb|AAM74509.1| AT4g30360/F17I23_300 [Arabidopsis thaliana] >gi|25090415|gb|AAN72295.1| At4g30360/F17I23_300 [Arabidopsi…	--	cyclic nucleotide gated channel, other eukaryote
Unigene11863_All	0	Os09g0459800 [Oryza sativa Japonica Group] >gi|113631616|dbj|BAF25297.1| Os09g0459800 [Oryza sativa Japonica Group]	Putative NADP-dependent oxidoreductases
Unigene11926_All	1.00E-112	Os01g0695200 [Oryza sativa Japonica Group] >gi|113533489|dbj|BAF05872.1| Os01g0695200 [Oryza sativa Japonica Group]	--	--
Unigene11928_All	0	Os02g0521300 [Oryza sativa Japonica Group] >gi|113536507|dbj|BAF08890.1| Os02g0521300 [Oryza sativa Japonica Group]	--	--
Unigene11934_All	1.00E-06	Os01g0149900 [Oryza sativa Japonica Group] >gi|113531560|dbj|BAF03943.1| Os01g0149900 [Oryza sativa Japonica Group]	--	--
Unigene11970_All	2.00E-71	DWARF27 [Oryza sativa Japonica Group]	--	--
Unigene12111_All	0	mutant low phytic acid protein 1 [Oryza sativa Japonica Group]	2-phosphoglycerate kinase	--
Unigene12318_All	0	receptor-like protein kinase 3 [Glycine max]	Leucine-rich repeat (LRR) protein	[EC:2.7.1.-]
Unigene12880_All	1.00E-123	lipoxygenase [Solanum lycopersicum]	--	lipoxygenase [EC:1.13.11.12]
Unigene12891_All	6.00E-98	Os01g0780800 [Oryza sativa Japonica Group] >gi|113533970|dbj|BAF06353.1| Os01g0780800 [Oryza sativa Japonica Group]	--	--
Unigene12913_All	6.00E-38	calmodulin-binding protein [Arabidopsis lyrata subsp. lyrata] >gi|297312054|gb|EFH42478.1| calmodulin-binding protein [Arabidopsis lyrata subsp. lyrata]	--	calmodulin
Unigene12929_All	0	Os02g0529600 [Oryza sativa Japonica Group] >gi|113536545|dbj|BAF08928.1| Os02g0529600 [Oryza sativa Japonica Group]	--	xyloglucan 6-xylosyltransferase [EC:2.4.2.39]
Unigene12958_All	1.00E-57	Os05g0420600 [Oryza sativa Japonica Group] >gi|122169096|sp|Q0DI31.1|CYC_ORYSJ RecName: Full=Cytochrome c >gi|152013457|sp|A2Y4S9.1|CYC_ORYSI RecName: Full=Cytochrome c >gi|169786|gb|AAA63515.1| cytochrome c [Oryza sativa Indica Group] >gi|218249|dbj|BAA02159.1| cytochrome C [Oryza sativa Japonica Group] >gi|48475175|gb|AAT44244.1| Cytochrome c [Oryza sativa Japonica Group] >gi|113579129|dbj|BAF1…	Cytochrome c2	cytochrome c
Unigene12973_All	0	Os11g0525600 [Oryza sativa Japonica Group] >gi|77551210|gb|ABA94007.1| Glycosyl hydrolases family 38 protein, expressed [Oryza sativa (japonica cultivar-group)] >gi|113645215|dbj|BAF28356.1| Os11g0525600 [Oryza sativa Japonica Group]	--	lysosomal alpha-mannosidase [EC:3.2.1.24]
Unigene12982_All	0	Os06g0216800 [Oryza sativa Japonica Group] >gi|113595188|dbj|BAF19062.1| Os06g0216800 [Oryza sativa Japonica Group]	Peptidyl-prolyl cis-trans isomerase (rotamase) - cyclophilin family	peptidyl-prolyl isomerase D (cyclophilin D) [EC:5.2.1.8]
Unigene12983_All	1.00E-161	Os05g0574400 [Oryza sativa Japonica Group] >gi|113579940|dbj|BAF18303.1| Os05g0574400 [Oryza sativa Japonica Group]	Malate/lactate dehydrogenases	malate dehydrogenase [EC:1.1.1.37]
Unigene12984_All	1.00E-123	annexin p33 [Zea mays] >gi|6272285|emb|CAA66900.2| annexin p33 [Zea mays] >gi|195623952|gb|ACG33806.1| annexin-like protein RJ4 [Zea mays]	--	--
Unigene13023_All	0	TBC domain containing protein [Zea mays] >gi|195614238|gb|ACG28949.1| TBC domain containing protein [Zea mays]	GTPase-activating protein	--
Unigene13031_All	2.00E-29	Os09g0568900 [Oryza sativa Japonica Group] >gi|5821432|dbj|BAA81662.2| F1F0-ATPase inhibitor protein [Oryza sativa Japonica Group] >gi|52077175|dbj|BAD46220.1| F1F0-ATPase inhibitor protein [Oryza sativa Japonica Group] >gi|113632207|dbj|BAF25888.1| Os09g0568900 [Oryza sativa Japonica Group]	--	--
Unigene1307_All	--	--	--	--
Unigene13081_All	7.00E-43	Os05g0595300 [Oryza sativa Japonica Group] >gi|113580065|dbj|BAF18428.1| Os05g0595300 [Oryza sativa Japonica Group]	--	--
Unigene130_All	1.00E-103	LOC100285843 [Zea mays] >gi|195653831|gb|ACG46383.1| 6-phosphogluconolactonase [Zea mays]	6-phosphogluconolactonase/Glucosamine-6-phosphate isomerase/deaminase	6-phosphogluconolactonase [EC:3.1.1.31]
Unigene13108_All	1.00E-72	superoxide dismutase [Cu-Zn] 4AP [Zea mays] >gi|134597|sp|P23345.2|SODC4_MAIZE RecName: Full=Superoxide dismutase [Cu-Zn] 4A >gi|6018682|emb|CAB57992.1| superoxide dismutase-4AP [Zea mays]	Cu/Zn superoxide dismutase	Cu/Zn superoxide dismutase [EC:1.15.1.1]
Unigene13140_All	1.00E-111	lipase class 3 family protein [Arabidopsis thaliana] >gi|7523699|gb|AAF63138.1|AC011001_8 Similar to lipases [Arabidopsis thaliana]	Predicted lipase	serine/arginine repetitive matrix protein 1
Unigene13170_All	1.00E-158	GA 20-oxidase 1 [Hordeum vulgare subsp. vulgare]	Isopenicillin N synthase and related dioxygenases	gibberellin 20-oxidase [EC:1.14.11.12]
Unigene13195_All	1.00E-144	aspartic proteinase oryzasin-1 [Zea mays] >gi|195622118|gb|ACG32889.1| aspartic proteinase oryzasin-1 precursor [Zea mays]	--	phytepsin [EC:3.4.23.40]
Unigene13233_All	2.00E-53	autophagy 8 [Ipomoea nil]	--	GABA(A) receptor-associated protein (autophagy-related protein 8)
Unigene13312_All	9.00E-62	GRAS family transcription factor [Populus trichocarpa] >gi|222846476|gb|EEE84023.1| GRAS family transcription factor [Populus trichocarpa]	--	--
Unigene13321_All	9.00E-46	ferredoxin III [Musa acuminata]	Ferredoxin	ferredoxin
Unigene1335_All	1.00E-119	CBL-interacting protein kinase 22 [Populus trichocarpa]	Serine/threonine protein kinase	[EC:2.7.1.-]
Unigene13395_All	--	--	--	--
Unigene13450_All	8.00E-29	Os02g0711000 [Oryza sativa Japonica Group] >gi|113537430|dbj|BAF09813.1| Os02g0711000 [Oryza sativa Japonica Group]	--	--
Unigene13551_All	1.00E-174	mitochondrial phosphate transporter [Glycine max]	--	mitochondrial carrier protein, MC family
Unigene13564_All	5.00E-30	peptidase family-like protein [Oryza sativa Japonica Group] >gi|50509047|dbj|BAD32061.1| peptidase family-like protein [Oryza sativa Japonica Group]	--	--
Unigene13612_All	3.00E-76	Os08g0411300 [Oryza sativa Japonica Group] >gi|113623756|dbj|BAF23701.1| Os08g0411300 [Oryza sativa Japonica Group]	--	DNA-directed RNA polymerase II subunit A [EC:2.7.7.6]
Unigene13630_All	5.00E-48	ethylene responsive transcription factor 3b [Prunus salicina]	--	EREBP-like factor
Unigene13657_All	2.00E-29	Os11g0162200 [Oryza sativa Japonica Group] >gi|113644531|dbj|BAF27672.1| Os11g0162200 [Oryza sativa Japonica Group]	--	ubiquinol-cytochrome c reductase subunit 6 [EC:1.10.2.2]
Unigene1372_All	5.00E-58	Os02g0631200 [Oryza sativa Japonica Group] >gi|113537030|dbj|BAF09413.1| Os02g0631200 [Oryza sativa Japonica Group]	--	--
Unigene1395_All	9.00E-66	C2 domain-containing protein [Hordeum vulgare subsp. vulgare]	--	far upstream element-binding protein
Unigene139_All	1.00E-80	NQR (NADPH:QUINONE OXIDOREDUCTASE); FMN reductase [Arabidopsis thaliana] >gi|75273736|sp|Q9LK88.1|NQR_ARATH RecName: Full=NADPH:quinone oxidoreductase >gi|11994494|dbj|BAB02535.1| NADPH:quinone oxidoreductase [Arabidopsis thaliana] >gi|88193780|gb|ABD42979.1| At3g27890 [Arabidopsis thaliana]	Predicted flavoprotein	--
Unigene14141_All	1.00E-155	lipoxygenase [Camellia sinensis]	--	lipoxygenase [EC:1.13.11.12]
Unigene14159_All	1.00E-169	Os02g0741100 [Oryza sativa Japonica Group] >gi|113537609|dbj|BAF09992.1| Os02g0741100 [Oryza sativa Japonica Group]	DnaJ-class molecular chaperone	DnaJ homolog subfamily A member 2
Unigene14249_All	1.00E-162	EMB3003 [Arabidopsis lyrata subsp. lyrata] >gi|297339665|gb|EFH70082.1| EMB3003 [Arabidopsis lyrata subsp. lyrata]	Pyruvate/2-oxoglutarate dehydrogenase complex, dihydrolipoamide acyltransferase (E2) component, and related enzymes	pyruvate dehydrogenase E2 component (dihydrolipoamide acetyltransferase) [EC:2.3.1.12]
Unigene14264_All	0	alanine--glyoxylate aminotransferase 2 [Zea mays]	4-aminobutyrate aminotransferase and related aminotransferases	alanine--glyoxylate transaminase / (R)-3-amino-2-methylpropionate-pyruvate transaminase [EC:2.6.1.44 2.6.1.40]
Unigene14290_All	7.00E-97	SNF7.1 [Arabidopsis thaliana] >gi|145334175|ref|NP_001078468.1| SNF7.1 [Arabidopsis thaliana] >gi|75213588|sp|Q9SZE4.1|VP322_ARATH RecName: Full=Vacuolar protein sorting-associated protein 32 homolog 2; Short=AtVPS32-2; AltName: Full=Charged multivesicular body protein 4 homolog 2; AltName: Full=ESCRT-III complex subunit VPS32 homolog 2	--	charged multivesicular body protein 4
Unigene1431_All	5.00E-75	Maf-like protein, expressed [Oryza sativa (japonica cultivar-group)]	Nucleotide-binding protein implicated in inhibition of septum formation	septum formation protein
Unigene14324_All	3.00E-56	Os12g0552500 [Oryza sativa Japonica Group] >gi|113649490|dbj|BAF30002.1| Os12g0552500 [Oryza sativa Japonica Group]	Universal stress protein UspA and related nucleotide-binding proteins	--
Unigene14342_All	3.00E-89	rho GDP-dissociation inhibitor 1 [Zea mays] >gi|195655101|gb|ACG47018.1| rho GDP-dissociation inhibitor 1 [Zea mays]	--	Rho GDP-dissociation inhibitor
Unigene14414_All	0	Unknown protein [Arabidopsis thaliana]	--	--
Unigene14441_All	1.00E-156	Os05g0215800 [Oryza sativa Japonica Group] >gi|113578486|dbj|BAF16849.1| Os05g0215800 [Oryza sativa Japonica Group]	--	--
Unigene14496_All	1.00E-169	kelch repeat-containing F-box-like [Oryza sativa Japonica Group]	--	--
Unigene14554_All	0	multidrug resistance associated protein 1 [Zea mays] >gi|37694078|gb|AAO72315.1| multidrug resistance associated protein 1 [Zea mays] >gi|37694080|gb|AAO72316.1| multidrug resistance associated protein 1 [Zea mays]	ABC-type multidrug transport system, ATPase and permease components	ATP-binding cassette, subfamily C (CFTR/MRP), member 2
Unigene14735_All	--	--	--	--
Unigene14775_All	1.00E-137	Os04g0530900 [Oryza sativa Japonica Group] >gi|38346630|emb|CAD41213.2| OSJNBa0074L08.24 [Oryza sativa (japonica cultivar-group)] >gi|38346761|emb|CAE03866.2| OSJNBa0081C01.12 [Oryza sativa (japonica cultivar-group)] >gi|90399377|emb|CAH68389.1| B1011H02.5 [Oryza sativa (indica cultivar-group)] >gi|113564964|dbj|BAF15307.1| Os04g0530900 [Oryza sativa Japonica Group] >gi|116312034|emb|CAJ86399.1| …	Lipopolysaccharide biosynthesis proteins, LPS:glycosyltransferases	--
Unigene14777_All	2.00E-21	Os09g0253000 [Oryza sativa Japonica Group] >gi|2642217|gb|AAB86939.1| NOI protein [Oryza sativa] >gi|47848486|dbj|BAD22341.1| NOI protein [Oryza sativa Japonica Group] >gi|113630921|dbj|BAF24602.1| Os09g0253000 [Oryza sativa Japonica Group]	--	RPM1-interacting protein 4
Unigene1478_All	1.00E-126	expressed protein [Oryza sativa (japonica cultivar-group)]	--	--
Unigene14820_All	0	Os02g0708200 [Oryza sativa Japonica Group] >gi|41053166|dbj|BAD08108.1| uridine kinase-like protein [Oryza sativa Japonica Group] >gi|113537412|dbj|BAF09795.1| Os02g0708200 [Oryza sativa Japonica Group]	Uridine kinase	uridine kinase [EC:2.7.1.48]
Unigene14857_All	1.00E-155	Os03g0323800 [Oryza sativa Japonica Group] >gi|113548446|dbj|BAF11889.1| Os03g0323800 [Oryza sativa Japonica Group]	--	mitochondrial import receptor subunit TOM40
Unigene14945_All	0	Os03g0764300 [Oryza sativa Japonica Group] >gi|108711235|gb|ABF99030.1| Protein kinase domain containing protein, expressed [Oryza sativa (japonica cultivar-group)] >gi|108711236|gb|ABF99031.1| Protein kinase domain containing protein, expressed [Oryza sativa (japonica cultivar-group)] >gi|113549838|dbj|BAF13281.1| Os03g0764300 [Oryza sativa Japonica Group]	Serine/threonine protein kinase	mitogen-activated protein kinase kinase kinase 1, plant [EC:2.7.11.25]
Unigene15110_All	8.00E-16	Os04g0598000 [Oryza sativa Japonica Group] >gi|39545862|emb|CAE03940.3| OSJNba0093F12.14 [Oryza sativa (japonica cultivar-group)] >gi|113565311|dbj|BAF15654.1| Os04g0598000 [Oryza sativa Japonica Group]	--	--
Unigene15288_All	6.00E-36	Os03g0374600 [Oryza sativa Japonica Group] >gi|108708413|gb|ABF96208.1| Glycosyl hydrolases family 17 protein, expressed [Oryza sativa (japonica cultivar-group)] >gi|108708414|gb|ABF96209.1| Glycosyl hydrolases family 17 protein, expressed [Oryza sativa (japonica cultivar-group)] >gi|113548685|dbj|BAF12128.1| Os03g0374600 [Oryza sativa Japonica Group]	--	--
Unigene1530_All	9.00E-83	At1g15860 [Arabidopsis thaliana]	--	--
Unigene1545_All	2.00E-46	AP2 domain class transcription factor [Malus x domestica]	--	EREBP-like factor
Unigene1546_All	5.00E-13	Os04g0270200 [Oryza sativa Japonica Group] >gi|38347036|emb|CAD39888.2| OSJNBb0067G11.11 [Oryza sativa (japonica cultivar-group)] >gi|113563913|dbj|BAF14256.1| Os04g0270200 [Oryza sativa Japonica Group]	--	--
Unigene15528_All	3.00E-64	Os04g0227500 [Oryza sativa Japonica Group] >gi|38346025|emb|CAE01956.2| OSJNBb0071D01.2 [Oryza sativa (japonica cultivar-group)] >gi|38346893|emb|CAE03918.2| OSJNBb0015G09.12 [Oryza sativa (japonica cultivar-group)] >gi|113563857|dbj|BAF14200.1| Os04g0227500 [Oryza sativa Japonica Group]	--	--
Unigene15616_All	0	UDP-D-xylose epimerase 3 [Hordeum vulgare]	UDP-glucose 4-epimerase	UDP-arabinose 4-epimerase [EC:5.1.3.5]
Unigene15630_All	9.00E-37	GRAS family transcription factor [Populus trichocarpa] >gi|222841339|gb|EEE78886.1| GRAS family transcription factor [Populus trichocarpa]	--	--
Unigene156_All	1.00E-155	LOC100282944 [Zea mays] >gi|195626372|gb|ACG35016.1| nucleic acid binding protein [Zea mays]	Uncharacterized conserved protein, contains CCCH-type Zn-finger protein	--
Unigene1576_All	1.00E-132	NADH-cytochrome b5 reductase-like protein [Zea mays]	2-polyprenylphenol hydroxylase and related flavodoxin oxidoreductases	cytochrome-b5 reductase [EC:1.6.2.2]
Unigene1581_All	1.00E-23	expressed protein [Arabidopsis thaliana]	--	--
Unigene15842_All	2.00E-99	serine/threonine protein kinase [Glycine max]	Serine/threonine protein kinase	[EC:2.7.1.-]
Unigene15846_All	2.00E-11	RecName: Full=Vacuolar-sorting receptor 2; Short=AtVSR2; AltName: Full=Epidermal growth factor receptor-like protein 4; Short=AtELP4; AltName: Full=BP80-like protein c; Short=AtBP80c; Flags: Precursor >gi|91806293|gb|ABE65874.1| vacuolar sorting receptor [Arabidopsis thaliana]	--	--
Unigene1585_All	7.00E-36	AT5g49540/K6M13_9 [Arabidopsis thaliana] >gi|22136552|gb|AAM91062.1| AT5g49540/K6M13_9 [Arabidopsis thaliana]	--	--
Unigene15860_All	0	Os11g0148500 [Oryza sativa Japonica Group] >gi|77548686|gb|ABA91483.1| pyruvate kinase family protein, expressed [Oryza sativa (japonica cultivar-group)] >gi|113644453|dbj|BAF27594.1| Os11g0148500 [Oryza sativa Japonica Group]	Pyruvate kinase	pyruvate kinase [EC:2.7.1.40]
Unigene15912_All	1.00E-142	Chlorophyll synthase [Musa balbisiana]	4-hydroxybenzoate polyprenyltransferase and related prenyltransferases	homogenitisate phytyltransferase
Unigene15919_All	1.00E-132	Os06g0730300 [Oryza sativa Japonica Group] >gi|113596695|dbj|BAF20569.1| Os06g0730300 [Oryza sativa Japonica Group]	--	--
Unigene15920_All	1.00E-176	delta-12 fatty acid desaturase [Zea mays] >gi|94982471|gb|ABF50053.1| FAD2 [Zea mays]	Fatty acid desaturase	omega-6 fatty acid desaturase (delta-12 desaturase) [EC:1.14.19.-]
Unigene15943_All	1.00E-137	Os06g0163200 [Oryza sativa Japonica Group] >gi|113594934|dbj|BAF18808.1| Os06g0163200 [Oryza sativa Japonica Group]	Hydrolases of the alpha/beta superfamily	--
Unigene1600_All	1.00E-106	Putative 2-3 biphosphoglycerate independant phosphoglycerate mutase [Vitis vinifera]	Phosphoglyceromutase	phosphoglycerate mutase [EC:5.4.2.1]
Unigene16053_All	1.00E-99	cytochrome P450 CYP721B4 [Zea mays]	Cytochrome P450	acyl-CoA oxidase [EC:1.3.3.6]
Unigene16093_All	3.00E-31	Os02g0727700 [Oryza sativa Japonica Group] >gi|46390610|dbj|BAD16094.1| zinc finger -like [Oryza sativa Japonica Group] >gi|255671225|dbj|BAH91869.1| Os02g0727700 [Oryza sativa Japonica Group]	RING-finger-containing ubiquitin ligase	E3 ubiquitin-protein ligase RNF115/126 [EC:6.3.2.19]
Unigene16103_All	1.00E-117	BTB/POZ domain-containing protein [Mirabilis jalapa]	--	[EC:1.14.-.-]
Unigene16204_All	0	Os05g0108100 [Oryza sativa Japonica Group] >gi|113577980|dbj|BAF16343.1| Os05g0108100 [Oryza sativa Japonica Group]	--	--
Unigene16224_All	0	glycosyl hydrolase family protein 27 [Arabidopsis lyrata subsp. lyrata] >gi|297321153|gb|EFH51574.1| glycosyl hydrolase family protein 27 [Arabidopsis lyrata subsp. lyrata]	--	alpha-galactosidase [EC:3.2.1.22]
Unigene16234_All	1.00E-124	Os07g0264100 [Oryza sativa Japonica Group] >gi|113610866|dbj|BAF21244.1| Os07g0264100 [Oryza sativa Japonica Group]	Phosphoglycerate dehydrogenase and related dehydrogenases	D-3-phosphoglycerate dehydrogenase [EC:1.1.1.95]
Unigene16238_All	1.00E-99	RecName: Full=Ras-related protein Rab11C >gi|1370146|emb|CAA98179.1| RAB11C [Lotus japonicus]	GTPase SAR1 and related small G proteins	Rab family, other
Unigene16243_All	2.00E-79	ATP synthase delta subunit 1 [Gossypium hirsutum]	F0F1-type ATP synthase, epsilon subunit (mitochondrial delta subunit)	F-type H+-transporting ATPase subunit delta [EC:3.6.3.14]
Unigene16266_All	2.00E-17	Os01g0710100 [Oryza sativa Japonica Group] >gi|255673613|dbj|BAF05951.2| Os01g0710100 [Oryza sativa Japonica Group]	--	--
Unigene16281_All	1.00E-156	alpha-1,4-fucosyltransferase [Solanum lycopersicum]	--	glycoprotein 3-alpha-L-fucosyltransferase [EC:2.4.1.214]
Unigene16351_All	7.00E-81	mitochondrial F0 ATP synthase D chain [Elaeis guineensis]	--	F-type H+-transporting ATPase subunit d [EC:3.6.3.14]
Unigene1636_All	1.00E-104	ATOPT5 [Arabidopsis lyrata subsp. lyrata] >gi|297313392|gb|EFH43815.1| ATOPT5 [Arabidopsis lyrata subsp. lyrata]	--	--
Unigene1640_All	2.00E-87	PREDICTED: similar to DNA-binding protein [Vitis vinifera] >gi|183979106|emb|CAP08302.1| DNA-binding protein [Vitis thunbergii]	--	WRKY transcription factor 22
Unigene1642_All	1.00E-102	Os12g0565300 [Oryza sativa Japonica Group] >gi|113649554|dbj|BAF30066.1| Os12g0565300 [Oryza sativa Japonica Group]	FOG: TPR repeat	polypeptide N-acetylglucosaminyltransferase [EC:2.4.1.-]
Unigene1651_All	0	RecName: Full=Putative pleiotropic drug resistance protein 7 >gi|27368825|emb|CAD59570.1| PDR-like ABC transporter [Oryza sativa (japonica cultivar-group)] >gi|49387895|dbj|BAD24998.1| PDR-like ABC transporter [Oryza sativa Japonica Group] >gi|49387907|dbj|BAD25007.1| PDR-like ABC transporter [Oryza sativa Japonica Group]	ABC-type multidrug transport system, ATPase component	ATP-binding cassette, subfamily G (WHITE), member 2
Unigene1657_All	0	RecName: Full=Adenosylhomocysteinase; Short=AdoHcyase; AltName: Full=S-adenosyl-L-homocysteine hydrolase >gi|758247|emb|CAA56278.1| S-adenosylhomocysteine hydrolase [Phalaenopsis sp. 'pSPORT1']	S-adenosylhomocysteine hydrolase	adenosylhomocysteinase [EC:3.3.1.1]
Unigene16606_All	9.00E-40	small molecular heat shock protein 10 [Nelumbo nucifera]	Co-chaperonin GroES (HSP10)	chaperonin GroES
Unigene16648_All	1.00E-121	cyclic nucleotide and calmodulin-regulated ion channel-like protein [Arabidopsis thaliana]	--	cyclic nucleotide gated channel, other eukaryote
Unigene16662_All	0	Os04g0570800 [Oryza sativa Japonica Group] >gi|38567915|emb|CAD41579.3| OSJNBa0088I22.11 [Oryza sativa (japonica cultivar-group)] >gi|113565174|dbj|BAF15517.1| Os04g0570800 [Oryza sativa Japonica Group]	--	--
Unigene16686_All	0	Os10g0470700 [Oryza sativa Japonica Group] >gi|78708803|gb|ABB47778.1| POT family protein, expressed [Oryza sativa (japonica cultivar-group)] >gi|113639432|dbj|BAF26737.1| Os10g0470700 [Oryza sativa Japonica Group]	Dipeptide/tripeptide permease	proton-dependent oligopeptide transporter, POT family
Unigene16698_All	2.00E-23	Os06g0184800 [Oryza sativa Japonica Group] >gi|55773918|dbj|BAD72523.1| low temperature and salt responsive protein-like [Oryza sativa Japonica Group] >gi|113595037|dbj|BAF18911.1| Os06g0184800 [Oryza sativa Japonica Group]	--	--
Unigene16706_All	4.00E-48	Os12g0613500 [Oryza sativa Japonica Group] >gi|108862957|gb|ABA99396.2| SRP40, C-terminal domain containing protein, expressed [Oryza sativa (japonica cultivar-group)] >gi|113649771|dbj|BAF30283.1| Os12g0613500 [Oryza sativa Japonica Group]	--	H/ACA ribonucleoprotein complex subunit 4 [EC:5.4.99.-]
Unigene16756_All	3.00E-47	Os08g0141300 [Oryza sativa Japonica Group] >gi|42761338|dbj|BAD11591.1| 27k vesicle-associated membrane protein-associated protein-like [Oryza sativa Japonica Group] >gi|45736132|dbj|BAD13178.1| 27k vesicle-associated membrane protein-associated protein-like [Oryza sativa Japonica Group] >gi|113622941|dbj|BAF22886.1| Os08g0141300 [Oryza sativa Japonica Group]	--	--
Unigene16763_All	1.00E-150	MdVOZ1 [Malus x domestica]	--	--
Unigene1706_All	1.00E-95	glutamine cyclotransferase family protein [Arabidopsis lyrata subsp. lyrata] >gi|297313431|gb|EFH43854.1| glutamine cyclotransferase family protein [Arabidopsis lyrata subsp. lyrata]	Glutamine cyclotransferase	--
Unigene1707_All	5.00E-95	Os01g0550300 [Oryza sativa Japonica Group] >gi|113532832|dbj|BAF05215.1| Os01g0550300 [Oryza sativa Japonica Group]	RNA-binding protein of the Puf family, translational repressor	--
Unigene1825_All	1.00E-173	Os04g0394200 [Oryza sativa Japonica Group] >gi|21740743|emb|CAD40552.1| OSJNBa0072K14.5 [Oryza sativa (japonica cultivar-group)] >gi|113564223|dbj|BAF14566.1| Os04g0394200 [Oryza sativa Japonica Group] >gi|116309381|emb|CAH66460.1| H0718E12.4 [Oryza sativa (indica cultivar-group)]	Pyruvate/2-oxoglutarate dehydrogenase complex, dihydrolipoamide acyltransferase (E2) component, and related enzymes	2-oxoglutarate dehydrogenase E2 component (dihydrolipoamide succinyltransferase) [EC:2.3.1.61]
Unigene1834_All	1.00E-130	cytochrome P450 [Asparagus officinalis]	Cytochrome P450	[EC:1.14.-.-]
Unigene1845_All	2.00E-57	cytochrome c oxidase family protein-like [Solanum tuberosum]	--	cytochrome c oxidase subunit Vb [EC:1.9.3.1]
Unigene1970_All	2.00E-66	RecName: Full=Adenosylhomocysteinase; Short=AdoHcyase; AltName: Full=S-adenosyl-L-homocysteine hydrolase >gi|758247|emb|CAA56278.1| S-adenosylhomocysteine hydrolase [Phalaenopsis sp. 'pSPORT1']	S-adenosylhomocysteine hydrolase	adenosylhomocysteinase [EC:3.3.1.1]
Unigene2000_All	3.00E-94	Os11g0490200 [Oryza sativa Japonica Group] >gi|77551012|gb|ABA93809.1| Leucine Rich Repeat family protein [Oryza sativa (japonica cultivar-group)] >gi|113645146|dbj|BAF28287.1| Os11g0490200 [Oryza sativa Japonica Group]	Leucine-rich repeat (LRR) protein	LRR receptor-like serine/threonine-protein kinase EFR [EC:2.7.11.1]
Unigene2113_All	5.00E-18	17.6 kD class I small heat shock protein [Solanum lycopersicum] >gi|24954791|gb|AAN64315.1| type I small heat shock protein 17.6 kDa isoform [Solanum lycopersicum]	Molecular chaperone (small heat shock protein)	--
Unigene2160_All	0	BTB/POZ; Superoxide dismutase, copper/zinc binding; NPH3 [Medicago truncatula]	--	--
Unigene2241_All	4.00E-14	Os03g0206400 [Oryza sativa Japonica Group] >gi|26006485|gb|AAN77294.1| Unknown protein [Oryza sativa Japonica Group] >gi|108706757|gb|ABF94552.1| expressed protein [Oryza sativa (japonica cultivar-group)] >gi|113547790|dbj|BAF11233.1| Os03g0206400 [Oryza sativa Japonica Group]	--	--
Unigene2273_All	1.00E-168	PREDICTED: similar to LTA2 (PLASTID E2 SUBUNIT OF PYRUVATE DECARBOXYLASE); dihydrolipoyllysine-residue acetyltransferase [Vitis vinifera]	Pyruvate/2-oxoglutarate dehydrogenase complex, dihydrolipoamide acyltransferase (E2) component, and related enzymes	pyruvate dehydrogenase E2 component (dihydrolipoamide acetyltransferase) [EC:2.3.1.12]
Unigene2312_All	1.00E-153	galactosyltransferase family protein [Arabidopsis thaliana] >gi|221271910|sp|A7XDQ9.1|B3GTK_ARATH RecName: Full=Probable beta-1,3-galactosyltransferase 20	--	--
Unigene2313_All	3.00E-48	protein binding protein [Zea mays]	Protein involved in mRNA turnover and stability	E3 ubiquitin-protein ligase MARCH6 [EC:6.3.2.19]
Unigene2345_All	0	palmitoyl-acyl carrier protein thioesterase [Elaeis guineensis]	Acyl-ACP thioesterase	fatty acyl-ACP thioesterase B [EC:3.1.2.14 3.1.2.-]
Unigene2357_All	3.00E-36	metallothionein-like protein type 2 [Narcissus pseudonarcissus]	--	--
Unigene242_All	5.00E-13	acidic ribosomal protein [Hyacinthus orientalis]	Ribosomal protein L12E/L44/L45/RPP1/RPP2	large subunit ribosomal protein LP2
Unigene2490_All	2.00E-33	PREDICTED: similar to hydrolase, alpha/beta fold family protein [Vitis vinifera]	--	--
Unigene2582_All	0	serine/threonine protein kinase PBS1 [Populus trichocarpa] >gi|222842096|gb|EEE79643.1| serine/threonine protein kinase PBS1 [Populus trichocarpa]	Serine/threonine protein kinase	serine/threonine-protein kinase PBS1 [EC:2.7.11.1]
Unigene2615_All	8.00E-75	PREDICTED: similar to B2 protein [Vitis vinifera]	--	--
Unigene2625_All	1.00E-170	calmodulin-binding protein [Beta vulgaris]	--	--
Unigene2676_All	1.00E-12	Os10g0553900 [Oryza sativa Japonica Group] >gi|31433443|gb|AAP54956.1| expressed protein [Oryza sativa (japonica cultivar-group)] >gi|113639871|dbj|BAF27176.1| Os10g0553900 [Oryza sativa Japonica Group]	--	--
Unigene268_All	3.00E-34	protein kinase APK1B [Zea mays] >gi|195624018|gb|ACG33839.1| protein kinase APK1B [Zea mays]	--	stress-induced-phosphoprotein 1
Unigene2733_All	6.00E-32	NB-LRR type disease resistance protein Rps1-k-2 [Glycine max]	Leucine-rich repeat (LRR) protein	disease resistance protein RPM1
Unigene2748_All	0	Os05g0276100 [Oryza sativa Japonica Group] >gi|113578627|dbj|BAF16990.1| Os05g0276100 [Oryza sativa Japonica Group]	Kef-type K+ transport systems, membrane components	DNA-directed RNA polymerase II subunit A [EC:2.7.7.6]
Unigene2761_All	0	Os02g0228300 [Oryza sativa Japonica Group] >gi|113535886|dbj|BAF08269.1| Os02g0228300 [Oryza sativa Japonica Group]	Leucine-rich repeat (LRR) protein	[EC:2.7.1.-]
Unigene2766_All	5.00E-95	peroxisome biogenesis protein PEX1 [Arabidopsis thaliana]	ATP-dependent 26S proteasome regulatory subunit	peroxin-1
Unigene2821_All	1.00E-139	Os12g0145400 [Oryza sativa Japonica Group] >gi|77553675|gb|ABA96471.1| expressed protein [Oryza sativa (japonica cultivar-group)] >gi|113648652|dbj|BAF29164.1| Os12g0145400 [Oryza sativa Japonica Group]	--	--
Unigene2838_All	1.00E-164	glucose-6-phosphate/phosphate translocator 2 [Arabidopsis lyrata subsp. lyrata] >gi|297333907|gb|EFH64325.1| glucose-6-phosphate/phosphate translocator 2 [Arabidopsis lyrata subsp. lyrata]	Permeases of the drug/metabolite transporter (DMT) superfamily	--
Unigene2853_All	4.00E-40	DNA-binding WRKY [Zea mays] >gi|195644210|gb|ACG41573.1| DNA-binding WRKY [Zea mays]	--	--
Unigene2917_All	0	multidrug resistance associated protein 1 [Zea mays] >gi|37694078|gb|AAO72315.1| multidrug resistance associated protein 1 [Zea mays] >gi|37694080|gb|AAO72316.1| multidrug resistance associated protein 1 [Zea mays]	ABC-type multidrug transport system, ATPase and permease components	ATP-binding cassette, subfamily C (CFTR/MRP), member 2
Unigene2949_All	1.00E-74	monooxygenase [Zea mays]	2-polyprenyl-6-methoxyphenol hydroxylase and related FAD-dependent oxidoreductases	zeaxanthin epoxidase [EC:1.14.13.90]
Unigene2965_All	0	Os03g0132000 [Oryza sativa Japonica Group] >gi|122247566|sp|Q10S72.1|4CLL4_ORYSJ RecName: Full=4-coumarate--CoA ligase-like 4 >gi|108706027|gb|ABF93822.1| AMP-binding enzyme family protein, expressed [Oryza sativa (japonica cultivar-group)] >gi|113547338|dbj|BAF10781.1| Os03g0132000 [Oryza sativa Japonica Group]	Acyl-CoA synthetases (AMP-forming)/AMP-acid ligases II	OPC-8:0 CoA ligase 1 [EC:6.2.1.-]
Unigene3004_All	1.00E-112	WRKY39 [Glycine max]	--	WRKY transcription factor 33
Unigene3072_All	3.00E-36	Chain E, Structure Of The Complex Of A Mitotic Kinesin With Its Calcium Binding Regulator >gi|15294244|gb|AAK95299.1|AF410313_1 At2g46600/F13A10.13 [Arabidopsis thaliana] >gi|20147271|gb|AAM10349.1| At2g46600/F13A10.13 [Arabidopsis thaliana] >gi|38325077|gb|AAR17001.1| KCBP interacting Ca2+-binding protein [Arabidopsis thaliana]	Ca2+-binding protein (EF-Hand superfamily)	calmodulin
Unigene3110_All	1.00E-113	Os03g0203700 [Oryza sativa Japonica Group] >gi|113547778|dbj|BAF11221.1| Os03g0203700 [Oryza sativa Japonica Group]	Cation transport ATPase	Ca2+-transporting ATPase [EC:3.6.3.8]
Unigene3123_All	0	fatty acid elongase [Pistacia chinensis]	Predicted naringenin-chalcone synthase	--
Unigene3142_All	0	Os01g0209800 [Oryza sativa Japonica Group] >gi|113531896|dbj|BAF04279.1| Os01g0209800 [Oryza sativa Japonica Group]	Amino acid transporters	basic amino acid/polyamine antiporter, APA family
Unigene3152_All	0	Os12g0586600 [Oryza sativa Japonica Group] >gi|110832727|sp|Q2QMX9.1|ACA1_ORYSJ RecName: Full=Calcium-transporting ATPase 1, plasma membrane-type; AltName: Full=Ca(2+)-ATPase isoform 1; AltName: Full=Plastid envelope ATPase 1 >gi|113649666|dbj|BAF30178.1| Os12g0586600 [Oryza sativa Japonica Group]	Cation transport ATPase	Ca2+-transporting ATPase [EC:3.6.3.8]
Unigene3157_All	0	auxin transport protein [Arabidopsis thaliana]	--	E3 ubiquitin-protein ligase UBR4 [EC:6.3.2.19]
Unigene3159_All	0	Os01g0901000 [Oryza sativa Japonica Group] >gi|113534639|dbj|BAF07022.1| Os01g0901000 [Oryza sativa Japonica Group]	--	--
Unigene3199_All	0	amine oxidase-related [Arabidopsis thaliana]	Phytoene dehydrogenase and related proteins	carotenoid isomerase [EC:5.-.-.-]
Unigene3296_All	2.00E-27	ras-related small GTP-binding protein [Nicotiana plumbaginifolia]	--	Ras-related protein Rab-1A
Unigene349_All	1.00E-100	OSJNBb0079B02.14 [Oryza sativa (japonica cultivar-group)] >gi|38347318|emb|CAE05968.2| OSJNBa0063C18.9 [Oryza sativa (japonica cultivar-group)] >gi|90399108|emb|CAC09462.2| H0423H10.8 [Oryza sativa (indica cultivar-group)]	Microtubule-binding protein involved in cell cycle control	microtubule-associated protein, RP/EB family
Unigene356_All	0	trehalose-phosphate synthase 1 [Solanum lycopersicum]	Trehalose-6-phosphate synthase	alpha,alpha-trehalose-phosphate synthase (UDP-forming) [EC:2.4.1.15]
Unigene3603_All	1.00E-141	Os05g0471000 [Oryza sativa Japonica Group] >gi|113579363|dbj|BAF17726.1| Os05g0471000 [Oryza sativa Japonica Group]	--	somatic embryogenesis receptor kinase 1 [EC:2.7.10.1 2.7.11.1]
Unigene3663_All	7.00E-37	Os05g0150700 [Oryza sativa Japonica Group] >gi|255676028|dbj|BAH92947.1| Os05g0150700 [Oryza sativa Japonica Group]	--	--
Unigene3771_All	7.00E-57	Os01g0179600 [Oryza sativa Japonica Group] >gi|255672934|dbj|BAF04115.2| Os01g0179600 [Oryza sativa Japonica Group]	--	anthocyanin 5-O-glucosyltransferase [EC:2.4.1.-]
Unigene3774_All	0	Os10g0482900 [Oryza sativa Japonica Group] >gi|31432722|gb|AAP54320.1| Domain found in Dishevelled, Egl-10, and Pleckstrin family protein, expressed [Oryza sativa (japonica cultivar-group)] >gi|113639491|dbj|BAF26796.1| Os10g0482900 [Oryza sativa Japonica Group]	Glutaredoxin and related proteins	--
Unigene3936_All	0	Os03g0825700 [Oryza sativa Japonica Group] >gi|113550229|dbj|BAF13672.1| Os03g0825700 [Oryza sativa Japonica Group]	FOG: PKD repeat	--
Unigene404_All	0	PREDICTED: similar to LHT1 (LYSINE HISTIDINE TRANSPORTER 1); amino acid transmembrane transporter [Vitis vinifera]	Amino acid permeases	--
Unigene4094_All	0	Regulator of chromosome condensation/beta-lactamase-inhibitor protein II [Medicago truncatula]	Alpha-tubulin suppressor and related RCC1 domain-containing proteins	E3 ubiquitin-protein ligase HERC4 [EC:6.3.2.19]
Unigene4156_All	1.00E-87	arginine decarboxylase 1 [Datura stramonium]	Arginine decarboxylase (spermidine biosynthesis)	arginine decarboxylase [EC:4.1.1.19]
Unigene4169_All	0	lipase-like protein [Oryza sativa Japonica Group]	--	--
Unigene4180_All	1.00E-135	Os03g0726800 [Oryza sativa Japonica Group] >gi|255674860|dbj|BAF13051.2| Os03g0726800 [Oryza sativa Japonica Group]	--	--
Unigene4184_All	0	expressed protein (with alternative splicing) [Oryza sativa Japonica Group]	Uncharacterized integral membrane protein	--
Unigene4204_All	1.00E-40	Os01g0880300 [Oryza sativa Japonica Group] >gi|113534523|dbj|BAF06906.1| Os01g0880300 [Oryza sativa Japonica Group]	ATPases involved in chromosome partitioning	splicing factor 1
Unigene4208_All	6.00E-64	Os02g0159200 [Oryza sativa Japonica Group] >gi|113535492|dbj|BAF07875.1| Os02g0159200 [Oryza sativa Japonica Group]	--	--
Unigene4223_All	1.00E-125	expressed protein [Oryza sativa (japonica cultivar-group)]	--	--
Unigene4282_All	0	pleckstrin homology (PH) domain-containing protein / lipid-binding START domain-containing protein [Arabidopsis thaliana]	--	--
Unigene439_All	1.00E-134	OSJNBb0015D13.11 [Oryza sativa (japonica cultivar-group)]	Permeases of the major facilitator superfamily	DNA-directed RNA polymerase II subunit A [EC:2.7.7.6]
Unigene440_All	0	glycosyltransferase, CAZy family GT47 [Populus trichocarpa] >gi|222843572|gb|EEE81119.1| glycosyltransferase, CAZy family GT47 [Populus trichocarpa]	--	--
Unigene4418_All	1.00E-179	Os03g0328100 [Oryza sativa Japonica Group] >gi|113548470|dbj|BAF11913.1| Os03g0328100 [Oryza sativa Japonica Group]	--	--
Unigene442_All	0	amine oxidase family protein [Musa acuminata]	Monoamine oxidase	non-specific polyamine oxidase [EC:1.5.3.17]
Unigene4443_All	1.00E-112	ubiquinol-cytochrome c reductase iron-sulfur subunit [Zea mays] >gi|195628664|gb|ACG36162.1| ubiquinol-cytochrome c reductase iron-sulfur subunit [Zea mays]	Rieske Fe-S protein	ubiquinol-cytochrome c reductase iron-sulfur subunit [EC:1.10.2.2]
Unigene4453_All	1.00E-59	BAC19.14 [Solanum lycopersicum]	DNA-directed RNA polymerase, beta' subunit/160 kD subunit	DNA-directed RNA polymerase II subunit A [EC:2.7.7.6]
Unigene4472_All	1.00E-171	Os02g0229400 [Oryza sativa Japonica Group] >gi|113535890|dbj|BAF08273.1| Os02g0229400 [Oryza sativa Japonica Group] >gi|295639543|gb|ADG21983.1| tonoplast monosaccharide transporter 2 [Oryza sativa Japonica Group]	Permeases of the major facilitator superfamily	--
Unigene4490_All	1.00E-147	with no lysine kinase 1 [Oryza sativa Indica Group]	Serine/threonine protein kinase	serine/threonine-protein kinase WNK1 [EC:2.7.11.1]
Unigene4503_All	1.00E-119	6-phosphogluconate dehydrogenase NAD-binding domain-containing protein [Musa acuminata]	3-hydroxyisobutyrate dehydrogenase and related beta-hydroxyacid dehydrogenases	3-hydroxyisobutyrate dehydrogenase [EC:1.1.1.31]
Unigene4507_All	1.00E-173	Os11g0135900 [Oryza sativa Japonica Group] >gi|113644389|dbj|BAF27530.1| Os11g0135900 [Oryza sativa Japonica Group]	Permeases of the major facilitator superfamily	--
Unigene4532_All	1.00E-111	Os01g0913300 [Oryza sativa Japonica Group] >gi|113534701|dbj|BAF07084.1| Os01g0913300 [Oryza sativa Japonica Group]	Dipeptide/tripeptide permease	proton-dependent oligopeptide transporter, POT family
Unigene4563_All	1.00E-133	Os01g0860800 [Oryza sativa Japonica Group] >gi|113534405|dbj|BAF06788.1| Os01g0860800 [Oryza sativa Japonica Group]	--	glucan endo-1,3-beta-D-glucosidase [EC:3.2.1.39]
Unigene456_All	1.00E-105	GRAS family transcription factor [Populus trichocarpa] >gi|66947640|emb|CAJ00014.1| Nodulation Signaling Pathway 1 protein homologue 1 [Populus trichocarpa] >gi|222846847|gb|EEE84394.1| GRAS family transcription factor [Populus trichocarpa]	ATPases involved in chromosome partitioning	DNA-directed RNA polymerase II subunit A [EC:2.7.7.6]
Unigene4626_All	1.00E-128	Os01g0238500 [Oryza sativa Japonica Group] >gi|56784110|dbj|BAD81481.1| branched-chain amino acid aminotransferase -like [Oryza sativa Japonica Group] >gi|113532068|dbj|BAF04451.1| Os01g0238500 [Oryza sativa Japonica Group]	Branched-chain amino acid aminotransferase/4-amino-4-deoxychorismate lyase	branched-chain amino acid aminotransferase [EC:2.6.1.42]
Unigene4639_All	4.00E-96	LOC100281660 [Zea mays] >gi|195615530|gb|ACG29595.1| galactosyltransferase family [Zea mays]	--	--
Unigene4728_All	0	Os01g0239700 [Oryza sativa Japonica Group] >gi|113532077|dbj|BAF04460.1| Os01g0239700 [Oryza sativa Japonica Group]	Leucine-rich repeat (LRR) protein	[EC:2.7.1.-]
Unigene4763_All	5.00E-67	F6N18.17 [Arabidopsis thaliana]	--	--
Unigene4773_All	3.00E-07	At4g28290 [Arabidopsis thaliana]	--	--
Unigene4797_All	0	calreticulin [Triticum aestivum]	--	calreticulin
Unigene4820_All	4.00E-20	bZIP transcription factor family protein [Arabidopsis lyrata subsp. lyrata] >gi|297326304|gb|EFH56724.1| bZIP transcription factor family protein [Arabidopsis lyrata subsp. lyrata]	--	extracellular signal-regulated kinase 1/2 [EC:2.7.11.24]
Unigene4963_All	0	lipoxygenase [Corylus avellana]	Serine/threonine protein kinase	lipoxygenase [EC:1.13.11.12]
Unigene4998_All	4.00E-48	pollen-specific protein [Hyacinthus orientalis]	--	--
Unigene5014_All	8.00E-42	S-ribonuclease binding protein SBP1-like [Oryza sativa Japonica Group]	--	--
Unigene50_All	8.00E-27	Os05g0178300 [Oryza sativa Japonica Group] >gi|255676077|dbj|BAH92971.1| Os05g0178300 [Oryza sativa Japonica Group]	--	--
Unigene5108_All	1.00E-112	biostress-resistance-related protein [Triticum aestivum]	Predicted esterase	lysophospholipase II [EC:3.1.1.5]
Unigene5118_All	1.00E-164	Os02g0639600 [Oryza sativa Japonica Group] >gi|113537071|dbj|BAF09454.1| Os02g0639600 [Oryza sativa Japonica Group]	--	sphingolipid delta-4 desaturase [EC:1.14.-.-]
Unigene5311_All	0	CNGC1 (CYCLIC NUCLEOTIDE GATED CHANNEL 1); calmodulin binding / cation channel/ cyclic nucleotide binding / intracellular cyclic nucleotide activated cation channel/ inward rectifier potassium channel [Arabidopsis thaliana] >gi|38502855|sp|O65717.1|CNGC1_ARATH RecName: Full=Cyclic nucleotide-gated ion channel 1; Short=AtCNGC1; AltName: Full=Cyclic nucleotide- and calmodulin-regulated ion channel …	--	cyclic nucleotide gated channel, other eukaryote
Unigene5369_All	1.00E-132	beta-tubulin [Eucalyptus grandis]	Tubulin	tubulin beta
Unigene5537_All	1.00E-96	RABA4D (RAB GTPASE HOMOLOG A4D); GTP binding [Arabidopsis thaliana] >gi|12322042|gb|AAG51065.1|AC069472_5 ras-related GTP-binding protein; 5118-4176 [Arabidopsis thaliana] >gi|9294115|dbj|BAB01966.1| GTP-binding protein-like [Arabidopsis thaliana] >gi|67633628|gb|AAY78738.1| Ras-related GTP-binding family protein [Arabidopsis thaliana]	GTPase SAR1 and related small G proteins	Rab family, other
Unigene5614_All	3.00E-35	hox4 [Oryza sativa Indica Group]	--	homeobox-leucine zipper protein
Unigene5626_All	4.00E-51	OSIGBa0111I14.3 [Oryza sativa (indica cultivar-group)]	Predicted pyrophosphatase	--
Unigene5692_All	--	--	--	--
Unigene5746_All	0	Os12g0576600 [Oryza sativa Japonica Group] >gi|113649616|dbj|BAF30128.1| Os12g0576600 [Oryza sativa Japonica Group]	Predicted phosphohydrolases	--
Unigene5798_All	1.00E-175	peptidase family-like protein [Oryza sativa Japonica Group] >gi|50509047|dbj|BAD32061.1| peptidase family-like protein [Oryza sativa Japonica Group]	Predicted aminopeptidases	--
Unigene5817_All	4.00E-37	mitogen activated protein kinase kinase [Oryza sativa Indica Group]	--	serine/threonine-protein kinase WNK1 [EC:2.7.11.1]
Unigene5836_All	5.00E-28	ATCNGC14; calmodulin binding / cyclic nucleotide binding / ion channel [Arabidopsis thaliana] >gi|38503238|sp|Q9SJA4.2|CNG14_ARATH RecName: Full=Probable cyclic nucleotide-gated ion channel 14; AltName: Full=Cyclic nucleotide- and calmodulin-regulated ion channel 14	--	cyclic nucleotide gated channel, other eukaryote
Unigene587_All	5.00E-06	extracellular matrix glycoprotein pherophorin-V1 [Volvox carteri f. nagariensis]	Opacity protein and related surface antigens	--
Unigene5901_All	1.00E-178	Os04g0320200 [Oryza sativa Japonica Group] >gi|32490390|emb|CAE04700.1| OSJNBa0041M06.2 [Oryza sativa (japonica cultivar-group)] >gi|38344779|emb|CAE01505.2| OSJNBb0026L04.10 [Oryza sativa (japonica cultivar-group)] >gi|113564029|dbj|BAF14372.1| Os04g0320200 [Oryza sativa Japonica Group]	--	nucleobase:cation symporter-1, NCS1 family
Unigene5980_All	2.00E-30	senescence-associated protein-related [Arabidopsis thaliana] >gi|50198799|gb|AAT70433.1| At5g11460 [Arabidopsis thaliana] >gi|111074484|gb|ABH04615.1| At5g11460 [Arabidopsis thaliana]	--	--
Unigene5991_All	1.00E-106	expressed protein [Oryza sativa (japonica cultivar-group)]	--	--
Unigene6006_All	1.00E-160	Os03g0159100 [Oryza sativa Japonica Group] >gi|113547498|dbj|BAF10941.1| Os03g0159100 [Oryza sativa Japonica Group]	Serine/threonine protein kinase	[EC:2.7.1.-]
Unigene6051_All	0	symbiosis receptor-like kinase [Tropaeolum majus]	Serine/threonine protein kinase	brassinosteroid insensitive 1-associated receptor kinase 1 [EC:2.7.10.1 2.7.11.1]
Unigene6092_All	1.00E-112	calcium-dependent/calmodulin-binding receptor-like kinase [Glycine soja]	Serine/threonine protein kinase	[EC:2.7.1.-]
Unigene6288_All	0	protein disulfide isomerase-like protein [Glycine max] >gi|171854982|dbj|BAG16715.1| protein disulfide isomerase L-2 [Glycine max]	Thiol-disulfide isomerase and thioredoxins	protein disulfide-isomerase A1 [EC:5.3.4.1]
Unigene6383_All	0	LOC100280693 [Zea mays] >gi|195607124|gb|ACG25392.1| calcium-dependent protein kinase, isoform AK1 [Zea mays]	Serine/threonine protein kinase	calcium-dependent protein kinase [EC:2.7.11.1]
Unigene6401_All	0	phosphatidylinositol transfer-like protein III [Lotus japonicus]	--	--
Unigene6573_All	1.00E-133	Os02g0701900 [Oryza sativa Japonica Group] >gi|113537377|dbj|BAF09760.1| Os02g0701900 [Oryza sativa Japonica Group]	Dehydrogenases with different specificities (related to short-chain alcohol dehydrogenases)	3-oxoacyl-[acyl-carrier protein] reductase [EC:1.1.1.100]
Unigene6580_All	--	--	--	--
Unigene6817_All	2.00E-23	sulfated surface glycoprotein 185 [Zea mays] >gi|195626618|gb|ACG35139.1| sulfated surface glycoprotein 185 precursor [Zea mays]	ATPases involved in chromosome partitioning	pectinesterase [EC:3.1.1.11]
Unigene6974_All	8.00E-43	Os02g0701900 [Oryza sativa Japonica Group] >gi|113537377|dbj|BAF09760.1| Os02g0701900 [Oryza sativa Japonica Group]	--	--
Unigene7035_All	1.00E-100	UDP-glycosyltransferase UGT98B4 [Avena strigosa]	--	UDP-glucosyl transferase 73C [EC:2.4.1.-]
Unigene7135_All	0	Putative Cell elongation protein DIMINUTO (Cell elongation protein Dwarf1) [Oryza sativa Japonica Group]	FAD/FMN-containing dehydrogenases	delta24-sterol reductase [EC:1.3.1.72]
Unigene7138_All	0	Fumarylacetoacetase [Medicago truncatula]	2-keto-4-pentenoate hydratase/2-oxohepta-3-ene-1,7-dioic acid hydratase (catechol pathway)	fumarylacetoacetase [EC:3.7.1.2]
Unigene7158_All	2.00E-76	AP2/ERF domain-containing transcription factor [Populus trichocarpa] >gi|222866880|gb|EEF04011.1| AP2/ERF domain-containing transcription factor [Populus trichocarpa]	--	EREBP-like factor
Unigene7179_All	1.00E-141	ATPDIL5-2 (PDI-LIKE 5-2); protein disulfide isomerase [Arabidopsis thaliana] >gi|14423498|gb|AAK62431.1|AF386986_1 Unknown protein [Arabidopsis thaliana] >gi|31376373|gb|AAP49513.1| At1g35620 [Arabidopsis thaliana]	Thiol-disulfide isomerase and thioredoxins	protein disulfide-isomerase A1 [EC:5.3.4.1]
Unigene7208_All	1.00E-178	RecName: Full=Alanine aminotransferase 2; Short=ALAAT-2; AltName: Full=Glutamic--pyruvic transaminase 2; AltName: Full=Glutamate pyruvate transaminase 2; Short=GPT; AltName: Full=Glutamic--alanine transaminase 2 >gi|296204|emb|CAA49199.1| alanine aminotransferase [Panicum miliaceum]	Aspartate/tyrosine/aromatic aminotransferase	alanine transaminase [EC:2.6.1.2]
Unigene7233_All	2.00E-36	At2g31670 [Arabidopsis thaliana] >gi|38638692|gb|AAR25640.1| At2g31670 [Arabidopsis thaliana]	DNA-directed RNA polymerase, beta' subunit/160 kD subunit	DNA-directed RNA polymerase II subunit A [EC:2.7.7.6]
Unigene7252_All	3.00E-47	WIN2 (HOPW1-1-INTERACTING 2); protein serine/threonine phosphatase [Arabidopsis thaliana] >gi|75303285|sp|Q8RXV3.1|P2C59_ARATH RecName: Full=Probable protein phosphatase 2C 59; Short=AtPP2C59; AltName: Full=Protein phosphatase 2C WIN2; Short=PP2C WIN2; AltName: Full=HopW1-1-interacting protein 2	--	--
Unigene7255_All	0	Os03g0246800 [Oryza sativa Japonica Group] >gi|108707155|gb|ABF94950.1| Sec7 domain containing protein, expressed [Oryza sativa (japonica cultivar-group)] >gi|113548016|dbj|BAF11459.1| Os03g0246800 [Oryza sativa Japonica Group]	SEC7 domain proteins	guanine nucleotide-exchange factor
Unigene7280_All	0	ATP synthase beta subunit 1 [Gossypium hirsutum]	F0F1-type ATP synthase, beta subunit	F-type H+-transporting ATPase subunit beta [EC:3.6.3.14]
Unigene7301_All	4.00E-71	nucleoside diphosphate kinase [Hyacinthus orientalis]	Nucleoside diphosphate kinase	nucleoside-diphosphate kinase [EC:2.7.4.6]
Unigene7309_All	1.00E-141	Os08g0118100 [Oryza sativa Japonica Group] >gi|113622836|dbj|BAF22781.1| Os08g0118100 [Oryza sativa Japonica Group]	UTP:GlnB (protein PII) uridylyltransferase	--
Unigene7340_All	0	Os02g0273000 [Oryza sativa Japonica Group] >gi|113536061|dbj|BAF08444.1| Os02g0273000 [Oryza sativa Japonica Group]	Uracil phosphoribosyltransferase	uridine kinase [EC:2.7.1.48]
Unigene7397_All	1.00E-104	rop6 protein [Zea mays] >gi|195605372|gb|ACG24516.1| rac-like GTP-binding protein 2 [Zea mays] >gi|195647106|gb|ACG43021.1| rac-like GTP-binding protein 2 [Zea mays]	GTPase SAR1 and related small G proteins	Ras-related C3 botulinum toxin substrate 1
Unigene7398_All	1.00E-161	Os05g0316000 [Oryza sativa Japonica Group] >gi|113578723|dbj|BAF17086.1| Os05g0316000 [Oryza sativa Japonica Group]	HRD ubiquitin ligase complex, ER membrane component	E3 ubiquitin-protein ligase synoviolin [EC:6.3.2.19]
Unigene7408_All	6.00E-56	Os02g0809500 [Oryza sativa Japonica Group] >gi|90900940|gb|ABE01836.1| coatomer [Oryza sativa Japonica Group] >gi|113537994|dbj|BAF10377.1| Os02g0809500 [Oryza sativa Japonica Group]	--	--
Unigene7431_All	0	Os07g0515100 [Oryza sativa Japonica Group] >gi|82654924|sp|P53683.2|CDPK2_ORYSJ RecName: Full=Calcium-dependent protein kinase isoform 2; Short=CDPK 2 >gi|23616997|dbj|BAC20693.1| CDP2_ORYSA Calcium-dependent protein kinase [Oryza sativa Japonica Group] >gi|113611311|dbj|BAF21689.1| Os07g0515100 [Oryza sativa Japonica Group]	Serine/threonine protein kinase	calcium-dependent protein kinase [EC:2.7.11.1]
Unigene7441_All	1.00E-149	DNAJ heat shock family protein [Arabidopsis lyrata subsp. lyrata] >gi|297324304|gb|EFH54725.1| DNAJ heat shock family protein [Arabidopsis lyrata subsp. lyrata]	DnaJ-class molecular chaperone with C-terminal Zn finger domain	DnaJ homolog subfamily A member 2
Unigene7469_All	1.00E-116	peroxidase 1 precursor [Zea mays]	DNA-directed RNA polymerase, beta' subunit/160 kD subunit	peroxidase [EC:1.11.1.7]
Unigene7475_All	5.00E-39	ubiquitin family protein [Arabidopsis lyrata subsp. lyrata] >gi|297321188|gb|EFH51609.1| ubiquitin family protein [Arabidopsis lyrata subsp. lyrata]	--	--
Unigene7513_All	1.00E-96	VAMP721 [Petunia integrifolia subsp. inflata]	Synaptobrevin/VAMP-like protein	vesicle-associated membrane protein 72
Unigene7543_All	1.00E-77	thymidylate kinase family protein [Arabidopsis lyrata subsp. lyrata] >gi|297310470|gb|EFH40894.1| thymidylate kinase family protein [Arabidopsis lyrata subsp. lyrata]	Thymidylate kinase	dTMP kinase [EC:2.7.4.9]
Unigene7601_All	0	Os05g0549000 [Oryza sativa Japonica Group] >gi|113579783|dbj|BAF18146.1| Os05g0549000 [Oryza sativa Japonica Group]	--	--
Unigene7739_All	2.00E-83	Os09g0468300 [Oryza sativa Japonica Group] >gi|47497675|dbj|BAD19742.1| RING-H2 zinc finger protein ATL6-like [Oryza sativa Japonica Group] >gi|255678964|dbj|BAH94605.1| Os09g0468300 [Oryza sativa Japonica Group]	RING-finger-containing ubiquitin ligase	integrator complex subunit 11 [EC:3.1.27.-]
Unigene7995_All	--	--	--	--
Unigene8100_All	1.00E-33	PHD finger family protein [Arabidopsis thaliana]	--	--
Unigene8136_All	1.00E-23	protein transport protein Sec61 beta subunit [Zea mays] >gi|195616442|gb|ACG30051.1| protein transport protein Sec61 beta subunit [Zea mays] >gi|195649877|gb|ACG44406.1| protein transport protein Sec61 beta subunit [Zea mays]	--	protein transport protein SEC61 subunit beta
Unigene8171_All	4.00E-15	Os09g0484200 [Oryza sativa Japonica Group] >gi|113631746|dbj|BAF25427.1| Os09g0484200 [Oryza sativa Japonica Group]	Signal recognition particle GTPase	serine/arginine repetitive matrix protein 1
Unigene8188_All	0	Os03g0712700 [Oryza sativa Japonica Group] >gi|13324798|gb|AAK18846.1|AC082645_16 phosphoglucomutase [Oryza sativa Japonica Group] >gi|17981609|gb|AAL51086.1|AF455812_1 phosphoglucomutase [Oryza sativa] >gi|113549537|dbj|BAF12980.1| Os03g0712700 [Oryza sativa Japonica Group]	Phosphoglucomutase	phosphoglucomutase [EC:5.4.2.2]
Unigene8190_All	0	Os03g0712700 [Oryza sativa Japonica Group] >gi|13324798|gb|AAK18846.1|AC082645_16 phosphoglucomutase [Oryza sativa Japonica Group] >gi|17981609|gb|AAL51086.1|AF455812_1 phosphoglucomutase [Oryza sativa] >gi|113549537|dbj|BAF12980.1| Os03g0712700 [Oryza sativa Japonica Group]	Phosphoglucomutase	phosphoglucomutase [EC:5.4.2.2]
Unigene8191_All	0	Os03g0712700 [Oryza sativa Japonica Group] >gi|13324798|gb|AAK18846.1|AC082645_16 phosphoglucomutase [Oryza sativa Japonica Group] >gi|17981609|gb|AAL51086.1|AF455812_1 phosphoglucomutase [Oryza sativa] >gi|113549537|dbj|BAF12980.1| Os03g0712700 [Oryza sativa Japonica Group]	Phosphoglucomutase	phosphoglucomutase [EC:5.4.2.2]
Unigene8197_All	0	CAD1 (constitutively activated cell death 1) [Arabidopsis thaliana] >gi|18650618|gb|AAL75908.1| At1g29690/F15D2_24 [Arabidopsis thaliana] >gi|133778820|gb|ABO38750.1| At1g29690 [Arabidopsis thaliana]	--	--
Unigene820_All	1.00E-172	kinesin-related protein [Gossypium hirsutum]	Kinesin-like protein	kinesin family member C1
Unigene8234_All	0	HMA2; cadmium-transporting ATPase [Arabidopsis thaliana] >gi|12229675|sp|Q9SZW4.1|AHM3_ARATH RecName: Full=Putative cadmium/zinc-transporting ATPase 3 >gi|4938487|emb|CAB43846.1| cadmium-transporting ATPase-like protein [Arabidopsis thaliana] >gi|7269911|emb|CAB81004.1| cadmium-transporting ATPase-like protein [Arabidopsis thaliana]	Cation transport ATPase	Cd2+/Zn2+-exporting ATPase [EC:3.6.3.3 3.6.3.5]
Unigene8327_All	4.00E-79	catalytic/ hydrolase [Zea mays] >gi|195619848|gb|ACG31754.1| catalytic/ hydrolase [Zea mays]	Predicted phosphatase/phosphohexomutase	riboflavin kinase [EC:2.7.1.26]
Unigene8333_All	1.00E-44	cytochrome c oxidase subunit [Zea mays]	--	cytochrome c oxidase subunit VIb [EC:1.9.3.1]
Unigene8376_All	1.00E-152	plastidic phosphate translocator-like protein2 [Mesembryanthemum crystallinum]	Permeases of the drug/metabolite transporter (DMT) superfamily	--
Unigene8393_All	1.00E-111	Os02g0732200 [Oryza sativa Japonica Group] >gi|113537555|dbj|BAF09938.1| Os02g0732200 [Oryza sativa Japonica Group]	Karyopherin (importin) alpha	--
Unigene8441_All	1.00E-13	Os02g0125100 [Oryza sativa Japonica Group] >gi|113535274|dbj|BAF07657.1| Os02g0125100 [Oryza sativa Japonica Group]	--	3-isopropylmalate/(R)-2-methylmalate dehydratase large subunit [EC:4.2.1.33 4.2.1.35]
Unigene8464_All	1.00E-106	Os07g0498800 [Oryza sativa Japonica Group] >gi|113611247|dbj|BAF21625.1| Os07g0498800 [Oryza sativa Japonica Group]	Ubiquitin	ubiquilin
Unigene8491_All	0	6-phosphofructokinase [Zea mays] >gi|195650901|gb|ACG44918.1| 6-phosphofructokinase [Zea mays]	6-phosphofructokinase	6-phosphofructokinase [EC:2.7.1.11]
Unigene8501_All	3.00E-94	LOC100285053 [Zea mays] >gi|195646674|gb|ACG42805.1| phenazine biosynthesis protein [Zea mays]	Predicted epimerase, PhzC/PhzF homolog
Unigene8525_All	4.00E-67	transposase related protein [Zea mays]	--	--
Unigene8527_All	1.00E-14	adhesive/proline-rich protein [Zea mays] >gi|195605138|gb|ACG24399.1| adhesive/proline-rich protein [Zea mays] >gi|195606556|gb|ACG25108.1| adhesive/proline-rich protein [Zea mays] >gi|195607036|gb|ACG25348.1| adhesive/proline-rich protein [Zea mays]	--	--
Unigene8694_All	1.00E-120	armadillo/beta-catenin repeat family protein [Arabidopsis thaliana]	--	--
Unigene8696_All	0	LysM type receptor kinase [Lotus japonicus]	Serine/threonine protein kinase	chitin elicitor receptor kinase 1
Unigene8725_All	2.00E-22	60S ribosomal protein L39 [Vernicia fordii] >gi|257219568|gb|ACV50437.1| 60S ribosomal protein L39 [Jatropha curcas]	Ribosomal protein L39E	large subunit ribosomal protein L39e
Unigene8746_All	0	dehydration-responsive protein-related [Arabidopsis thaliana] >gi|75163241|sp|Q93W95.1|PMTD_ARATH RecName: Full=Probable methyltransferase PMT13 >gi|16648931|gb|AAL24317.1| Unknown protein [Arabidopsis thaliana] >gi|16649087|gb|AAL24395.1| Unknown protein [Arabidopsis thaliana] >gi|23197886|gb|AAN15470.1| Unknown protein [Arabidopsis thaliana] >gi|30725428|gb|AAP37736.1| At4g00740 [Arabidopsis th…	--	--
Unigene8759_All	1.00E-161	Os06g0179900 [Oryza sativa Japonica Group] >gi|113595013|dbj|BAF18887.1| Os06g0179900 [Oryza sativa Japonica Group]	Sugar phosphate permease	--
Unigene8768_All	2.00E-90	EMB1579 [Arabidopsis lyrata subsp. lyrata] >gi|297321029|gb|EFH51450.1| EMB1579 [Arabidopsis lyrata subsp. lyrata]	--	ATP-dependent RNA helicase DDX46/PRP5 [EC:3.6.4.13]
Unigene8810_All	3.00E-29	Os12g0514100 [Oryza sativa Japonica Group] >gi|113649386|dbj|BAF29898.1| Os12g0514100 [Oryza sativa Japonica Group]	--	--
Unigene8817_All	4.00E-30	Os02g0682600 [Oryza sativa Japonica Group] >gi|90110078|sp|Q9XGY5.2|TIM13_ORYSJ RecName: Full=Mitochondrial import inner membrane translocase subunit Tim13 >gi|113537283|dbj|BAF09666.1| Os02g0682600 [Oryza sativa Japonica Group]	--	--
Unigene8933_All	0	calcium-dependent protein kinase 1 [Phalaenopsis amabilis]	Serine/threonine protein kinase	calcium-dependent protein kinase [EC:2.7.11.1]
Unigene8934_All	0	Os01g0868300 [Oryza sativa Japonica Group] >gi|113534451|dbj|BAF06834.1| Os01g0868300 [Oryza sativa Japonica Group]	DNA polymerase elongation subunit (family B)	DNA polymerase alpha subunit A [EC:2.7.7.7]
Unigene8938_All	0	protein kinase [Triticum aestivum] >gi|47496762|dbj|BAD19067.1| protein kinase [Triticum aestivum] >gi|47847313|dbj|BAD21354.1| WNdr1A-like protein kinase [Triticum monococcum subsp. aegilopoides] >gi|47847315|dbj|BAD21355.1| WNdr1B-like protein kinase [Aegilops speltoides] >gi|47847317|dbj|BAD21356.1| WNdr1D-like protein kinase [Aegilops tauschii]	Serine/threonine protein kinase	protein-serine/threonine kinase [EC:2.7.11.-]
Unigene8945_All	1.00E-158	Os09g0442400 [Oryza sativa Japonica Group] >gi|113631523|dbj|BAF25204.1| Os09g0442400 [Oryza sativa Japonica Group]	ATPase involved in DNA repair	homeobox protein cut-like
Unigene8961_All	0	Os06g0334300 [Oryza sativa Japonica Group] >gi|113595590|dbj|BAF19464.1| Os06g0334300 [Oryza sativa Japonica Group]	Serine/threonine protein kinase	interleukin-1 receptor-associated kinase 4 [EC:2.7.11.1]
Unigene8991_All	0	roothairless 3 [Zea mays]	DNA-directed RNA polymerase, beta' subunit/160 kD subunit	DNA-directed RNA polymerase II subunit A [EC:2.7.7.6]
Unigene9125_All	5.00E-84	peroxisomal membrane protein PMP22 [Zea mays]	--	protein Mpv17
Unigene9130_All	3.00E-12	Os06g0329300 [Oryza sativa Japonica Group] >gi|113595576|dbj|BAF19450.1| Os06g0329300 [Oryza sativa Japonica Group]	--	--
Unigene9169_All	0	abhydrolase domain-containing protein 5 [Zea mays] >gi|195623984|gb|ACG33822.1| abhydrolase domain-containing protein 5 [Zea mays]	Predicted hydrolases or acyltransferases (alpha/beta hydrolase superfamily)	--
Unigene9230_All	1.00E-170	glucan endo-1,3-beta-glucosidase 7 [Zea mays] >gi|195618784|gb|ACG31222.1| glucan endo-1,3-beta-glucosidase 7 precursor [Zea mays]	ATPases involved in chromosome partitioning	glucan endo-1,3-beta-D-glucosidase [EC:3.2.1.39]
Unigene9272_All	2.00E-35	extensin [Bromheadia finlaysoniana]	Opacity protein and related surface antigens	splicing factor 3B subunit 4
Unigene9544_All	0	arginine decarboxylase [Nicotiana tabacum]	Arginine decarboxylase (spermidine biosynthesis)	arginine decarboxylase [EC:4.1.1.19]
Unigene9669_All	2.00E-61	extensin class 1 protein [Vigna unguiculata]	Endoglucanase	splicing factor 3B subunit 4
Unigene9671_All	6.00E-99	serine acetyltransferase [Nicotiana plumbaginifolia]	Serine acetyltransferase	serine O-acetyltransferase [EC:2.3.1.30]
Unigene9735_All	6.00E-30	heavy-metal-associated domain-containing protein [Arabidopsis thaliana] >gi|79316252|ref|NP_001030928.1| heavy-metal-associated domain-containing protein [Arabidopsis thaliana]	--	--
Unigene9952_All	1.00E-102	oxidoreductase [Zea mays] >gi|195612826|gb|ACG28243.1| oxidoreductase [Zea mays]	Predicted dehydrogenases and related proteins	myo-inositol 2-dehydrogenase [EC:1.1.1.18]
Unigene9997_All	4.00E-83	omega-6 fatty acid desaturase [Cucurbita pepo]	Fatty acid desaturase	omega-6 fatty acid desaturase (delta-12 desaturase) [EC:1.14.19.-]
