# Supplementary material for: Deep sequencing–based comparative transcriptional profiles of Cymbidium hybridum roots in response to mycorrhizal and non-mycorrhizal beneficial fungi
Source: BMC Genomics. 2014 Aug 31;15(1):747. doi: 10.1186/1471-2164-15-747 (PMC4162972; doi:10.1186/1471-2164-15-747)
Supplement: Supplementary file 13 — Additional file 13: Lists of DEGS in 20 sub-clusters based on k-means. (ZIP 91 KB) [file 12864_2014_6428_MOESM13_ESM.zip › Additional file 13/Additional file 13/subcluster_18.xls]

geneID	Nr-Evalue	Nr-annotation	COG-Function-Description	ko_definition
Unigene10586_All	9.00E-10	remorin [Zea mays] >gi|195608800|gb|ACG26230.1| remorin [Zea mays]	--	--
Unigene10648_All	7.00E-68	ABC transporter family, cholesterol/phospholipid flippase [Populus trichocarpa] >gi|222859279|gb|EEE96826.1| ABC transporter family, cholesterol/phospholipid flippase [Populus trichocarpa]	ABC-type multidrug transport system, ATPase component	ATP-binding cassette, subfamily A (ABC1), member 3
Unigene10673_All	1.00E-111	Os05g0410200 [Oryza sativa Japonica Group] >gi|47606409|gb|AAT36218.1| cell death associated protein [Oryza sativa Japonica Group] >gi|113579082|dbj|BAF17445.1| Os05g0410200 [Oryza sativa Japonica Group]	Ketol-acid reductoisomerase	ketol-acid reductoisomerase [EC:1.1.1.86]
Unigene10699_All	8.00E-81	40S ribosomal protein S3A (RPS3aB) [Arabidopsis thaliana] >gi|19884297|sp|Q42262.3|RS3A2_ARATH RecName: Full=40S ribosomal protein S3a-2 >gi|2661422|emb|CAA04689.1| Putative S-phase-specific ribosomal protein [Arabidopsis thaliana] >gi|3096936|emb|CAA18846.1| Putative S-phase-specific ribosomal protein [Arabidopsis thaliana] >gi|7270417|emb|CAB80184.1| Putative S-phase-specific ribosomal protein …	Ribosomal protein S3AE	small subunit ribosomal protein S3Ae
Unigene111_All	1.00E-63	Os04g0183500 [Oryza sativa Japonica Group] >gi|38346902|emb|CAE04397.2| OSJNBb0006L01.9 [Oryza sativa (japonica cultivar-group)] >gi|255675187|dbj|BAF14101.2| Os04g0183500 [Oryza sativa Japonica Group]	Asp-tRNAAsn/Glu-tRNAGln amidotransferase A subunit and related amidases	aspartyl-tRNA(Asn)/glutamyl-tRNA (Gln) amidotransferase subunit A [EC:6.3.5.6 6.3.5.7]
Unigene11398_All	--	--	--	--
Unigene1153_All	3.00E-47	sulphate transporter [Astragalus drummondii]	Sulfate permease and related transporters (MFS superfamily)	--
Unigene11811_All	0	Os04g0640700 [Oryza sativa Japonica Group] >gi|38344900|emb|CAE02971.2| OSJNBb0079B02.3 [Oryza sativa (japonica cultivar-group)] >gi|113565609|dbj|BAF15952.1| Os04g0640700 [Oryza sativa Japonica Group] >gi|116310882|emb|CAH67823.1| OSIGBa0138H21-OSIGBa0138E01.14 [Oryza sativa (indica cultivar-group)]	Beta-glucosidase-related glycosidases	beta-glucosidase [EC:3.2.1.21]
Unigene12916_All	1.00E-176	glycosyltransferase [Nicotiana tabacum]	--	cyanohydrin beta-glucosyltransferase [EC:2.4.1.85]
Unigene1322_All	--	--	--	--
Unigene13279_All	0	exo-1,3-beta-glucanase [Lilium longiflorum]	Beta-glucosidase-related glycosidases	beta-glucosidase [EC:3.2.1.21]
Unigene13790_All	1.00E-137	cytochrome P450 [Populus trichocarpa] >gi|222865050|gb|EEF02181.1| cytochrome P450 [Populus trichocarpa]	Cytochrome P450	cytochrome P450, family 3, subfamily A [EC:1.14.14.1]
Unigene15285_All	8.00E-06	PREDICTED: hypothetical protein [Vitis vinifera]	--	--
Unigene15722_All	3.00E-25	Os08g0439600 [Oryza sativa Japonica Group] >gi|113623867|dbj|BAF23812.1| Os08g0439600 [Oryza sativa Japonica Group]	--	--
Unigene15806_All	1.00E-15	Os05g0590300 [Oryza sativa Japonica Group] >gi|113580038|dbj|BAF18401.1| Os05g0590300 [Oryza sativa Japonica Group]	--	--
Unigene16319_All	4.00E-26	serine-type endopeptidase inhibitor [Zea mays] >gi|195628284|gb|ACG35972.1| serine-type endopeptidase inhibitor [Zea mays]	--	--
Unigene16544_All	5.00E-17	allantoin permease [Phaseolus vulgaris]	--	--
Unigene16612_All	2.00E-16	Os05g0209300 [Oryza sativa Japonica Group] >gi|255676131|dbj|BAH93004.1| Os05g0209300 [Oryza sativa Japonica Group]	RING-finger-containing ubiquitin ligase	integrator complex subunit 11 [EC:3.1.27.-]
Unigene16679_All	3.00E-54	group I formin [Brassica oleracea]	DNA-directed RNA polymerase, beta' subunit/160 kD subunit	DNA-directed RNA polymerase II subunit A [EC:2.7.7.6]
Unigene16702_All	1.00E-114	leucine-rich repeat family protein / extensin family protein [Arabidopsis thaliana] >gi|75337952|sp|Q9T0K5.1|LRX3_ARATH RecName: Full=Leucine-rich repeat extensin-like protein 3; Short=LRR/EXTENSIN3; Short=AtLRX3; AltName: Full=Cell wall hydroxyproline-rich glycoprotein; Flags: Precursor >gi|4584539|emb|CAB40769.1| extensin-like protein [Arabidopsis thaliana] >gi|7268037|emb|CAB78376.1| extensin-…	Endoglucanase	argonaute
Unigene1774_All	0	Os01g0624000 [Oryza sativa Japonica Group] >gi|113533149|dbj|BAF05532.1| Os01g0624000 [Oryza sativa Japonica Group] >gi|169160023|gb|ACA49516.1| ceramidase [Oryza sativa Japonica Group]	--	--
Unigene2013_All	2.00E-96	beta-1,3-glucanase [Elaeis guineensis]	--	glucan endo-1,3-beta-D-glucosidase [EC:3.2.1.39]
Unigene2073_All	2.00E-98	RecName: Full=60S ribosomal protein L8; AltName: Full=L2; AltName: Full=Ribosomal protein TL2 >gi|19343|emb|CAA45863.1| ribosomal protein L2 [Solanum lycopersicum]	Ribosomal protein L2	large subunit ribosomal protein L8e
Unigene2916_All	0	H0523F07.13 [Oryza sativa (indica cultivar-group)]	Gamma-glutamyltransferase	gamma-glutamyltranspeptidase [EC:2.3.2.2]
Unigene3392_All	--	--	--	--
Unigene3589_All	1.00E-39	oligopeptide transporter OPT family [Populus trichocarpa] >gi|222846136|gb|EEE83683.1| oligopeptide transporter OPT family [Populus trichocarpa]	--	--
Unigene3644_All	6.00E-11	At4g01140 [Arabidopsis thaliana] >gi|116325906|gb|ABJ98554.1| At4g01140 [Arabidopsis thaliana]	--	--
Unigene3675_All	8.00E-16	FIP1 [Zea mays] >gi|195651487|gb|ACG45211.1| FIP1 [Zea mays]	--	--
Unigene380_All	1.00E-117	cytochrome P450 [Coptis japonica var. dissecta]	Cytochrome P450	[EC:1.14.-.-]
Unigene4764_All	3.00E-11	Os04g0533300 [Oryza sativa Japonica Group] >gi|32489830|emb|CAE04574.1| OSJNBb0039L24.13 [Oryza sativa (japonica cultivar-group)] >gi|113564980|dbj|BAF15323.1| Os04g0533300 [Oryza sativa Japonica Group]	--	--
Unigene5023_All	5.00E-20	Os01g0534900 [Oryza sativa Japonica Group] >gi|113532787|dbj|BAF05170.1| Os01g0534900 [Oryza sativa Japonica Group]	--	--
Unigene529_All	2.00E-28	lectin [Cymbidium hybrid cultivar]	--	--
Unigene5392_All	6.00E-53	Os11g0594800 [Oryza sativa Japonica Group] >gi|77551829|gb|ABA94626.1| expressed protein [Oryza sativa (japonica cultivar-group)] >gi|113645429|dbj|BAF28570.1| Os11g0594800 [Oryza sativa Japonica Group]	--	--
Unigene5393_All	9.00E-54	Os11g0594800 [Oryza sativa Japonica Group] >gi|77551829|gb|ABA94626.1| expressed protein [Oryza sativa (japonica cultivar-group)] >gi|113645429|dbj|BAF28570.1| Os11g0594800 [Oryza sativa Japonica Group]	--	--
Unigene5394_All	8.00E-53	Os11g0594800 [Oryza sativa Japonica Group] >gi|77551829|gb|ABA94626.1| expressed protein [Oryza sativa (japonica cultivar-group)] >gi|113645429|dbj|BAF28570.1| Os11g0594800 [Oryza sativa Japonica Group]	--	--
Unigene5395_All	6.00E-54	Os11g0594800 [Oryza sativa Japonica Group] >gi|77551829|gb|ABA94626.1| expressed protein [Oryza sativa (japonica cultivar-group)] >gi|113645429|dbj|BAF28570.1| Os11g0594800 [Oryza sativa Japonica Group]	--	--
Unigene547_All	6.00E-79	Os02g0186500 [Oryza sativa Japonica Group] >gi|46390040|dbj|BAD15416.1| receptor protein kinase PERK1-like protein [Oryza sativa Japonica Group] >gi|46390071|dbj|BAD15446.1| receptor protein kinase PERK1-like protein [Oryza sativa Japonica Group] >gi|113535652|dbj|BAF08035.1| Os02g0186500 [Oryza sativa Japonica Group]	Serine/threonine protein kinase	serine/threonine-protein kinase PBS1 [EC:2.7.11.1]
Unigene6215_All	1.00E-24	H0515C11.4 [Oryza sativa (indica cultivar-group)]	Predicted flavoprotein involved in K+ transport	dimethylaniline monooxygenase (N-oxide forming) [EC:1.14.13.8]
Unigene7126_All	0	beta-mannosidase 4 [Oncidium Gower Ramsey]	Beta-glucosidase/6-phospho-beta-glucosidase/beta-galactosidase	beta-glucosidase [EC:3.2.1.21]
Unigene7132_All	1.00E-63	aldose 1-epimerase precursor [Zea mays]	Galactose mutarotase and related enzymes	aldose 1-epimerase [EC:5.1.3.3]
Unigene7544_All	1.00E-30	syringolide-induced protein 14-1-1 [Glycine max]	--	--
Unigene7904_All	4.00E-64	aldose 1-epimerase precursor [Zea mays]	Galactose mutarotase and related enzymes	aldose 1-epimerase [EC:5.1.3.3]
Unigene8426_All	3.00E-20	MKS1 (MAP kinase substrate 1); protein binding [Arabidopsis thaliana] >gi|110279050|sp|Q8LGD5.2|MKS1_ARATH RecName: Full=Protein MKS1; AltName: Full=Protein MAP kinase 4 substrate 1 >gi|88196717|gb|ABD43001.1| At3g18690 [Arabidopsis thaliana]	--	--
Unigene8506_All	1.00E-146	PPI1 (PROTON PUMP INTERACTOR 1); protein binding [Arabidopsis thaliana] >gi|13992437|emb|CAA05145.2| proton pump interactor [Arabidopsis thaliana] >gi|15215674|gb|AAK91382.1| AT4g27500/F27G19_100 [Arabidopsis thaliana] >gi|23505987|gb|AAN28853.1| At4g27500/F27G19_100 [Arabidopsis thaliana]	ATPase involved in DNA repair	centromeric protein E
