# Supplementary material for: Deep sequencing–based comparative transcriptional profiles of Cymbidium hybridum roots in response to mycorrhizal and non-mycorrhizal beneficial fungi
Source: BMC Genomics. 2014 Aug 31;15(1):747. doi: 10.1186/1471-2164-15-747 (PMC4162972; doi:10.1186/1471-2164-15-747)
Supplement: Supplementary file 13 — Additional file 13: Lists of DEGS in 20 sub-clusters based on k-means. (ZIP 91 KB) [file 12864_2014_6428_MOESM13_ESM.zip › Additional file 13/Additional file 13/subcluster_19.xls]

geneID	Nr-Evalue	Nr-annotation	COG-Function-Description	ko_definition
Unigene10033_All	--	--	--	--
Unigene10082_All	9.00E-25	GAST-like protein [Populus euphratica]	--	--
Unigene10120_All	1.00E-134	Os10g0517500 [Oryza sativa Japonica Group] >gi|31433074|gb|AAP54634.1| Cys/Met metabolism PLP-dependent enzyme family protein, expressed [Oryza sativa (japonica cultivar-group)] >gi|113639678|dbj|BAF26983.1| Os10g0517500 [Oryza sativa Japonica Group]	Cystathionine beta-lyases/cystathionine gamma-synthases	methionine-gamma-lyase [EC:4.4.1.11]
Unigene10219_All	3.00E-32	zinc finger family protein [Arabidopsis lyrata subsp. lyrata] >gi|297315462|gb|EFH45885.1| zinc finger family protein [Arabidopsis lyrata subsp. lyrata]	GATA Zn-finger-containing transcription factor	--
Unigene10250_All	2.00E-41	PSI-P (PHOTOSYSTEM I P SUBUNIT); DNA binding [Arabidopsis thaliana] >gi|79324933|ref|NP_001031551.1| PSI-P (PHOTOSYSTEM I P SUBUNIT); DNA binding [Arabidopsis thaliana] >gi|38503349|sp|Q8LCA1.2|TMP14_ARATH RecName: Full=Thylakoid membrane phosphoprotein 14 kDa, chloroplastic; Flags: Precursor >gi|3510256|gb|AAC33500.1| expressed protein [Arabidopsis thaliana]	--	--
Unigene10403_All	2.00E-51	transferase, transferring glycosyl groups [Arabidopsis lyrata subsp. lyrata] >gi|297316173|gb|EFH46596.1| transferase, transferring glycosyl groups [Arabidopsis lyrata subsp. lyrata]	--	--
Unigene10459_All	6.00E-99	Os08g0162600 [Oryza sativa Japonica Group] >gi|113623029|dbj|BAF22974.1| Os08g0162600 [Oryza sativa Japonica Group]	--	--
Unigene10496_All	5.00E-23	ATP synthase F1, delta subunit family protein [Zea mays]	--	F-type H+-transporting ATPase subunit delta [EC:3.6.3.14]
Unigene10512_All	6.00E-34	ferredoxin-thioredoxin reductase, variable chain [Zea mays]	--	--
Unigene10686_All	0	asparagine synthetase [Elaeis guineensis]	Asparagine synthase (glutamine-hydrolyzing)	asparagine synthase (glutamine-hydrolysing) [EC:6.3.5.4]
Unigene10862_All	2.00E-58	UNE10 (unfertilized embryo sac 10); DNA binding / transcription factor [Arabidopsis thaliana] >gi|75299638|sp|Q8GZ38.1|UNE10_ARATH RecName: Full=Transcription factor UNE10; AltName: Full=Protein UNFERTILIZED EMBRYO SAC 10; AltName: Full=Transcription factor EN 108; AltName: Full=bHLH transcription factor bHLH016; AltName: Full=Basic helix-loop-helix protein 16; Short=bHLH 16; Short=AtbHLH16 >gi|1…	--	phytochrome-interacting factor 3
Unigene10959_All	1.00E-163	AAE14 (Acyl-Activating Enzyme 14); AMP binding / o-succinylbenzoate-CoA ligase [Arabidopsis thaliana] >gi|17979487|gb|AAL50080.1| At1g30520/F26G16_3 [Arabidopsis thaliana] >gi|29893264|gb|AAP03026.1| acyl-activating enzyme 14 [Arabidopsis thaliana] >gi|34365547|gb|AAQ65085.1| At1g30520/F26G16_3 [Arabidopsis thaliana]	Acyl-CoA synthetases (AMP-forming)/AMP-acid ligases II	4-coumarate--CoA ligase [EC:6.2.1.12]
Unigene11205_All	0	RecName: Full=Beta-galactosidase; Short=Lactase; Flags: Precursor >gi|452712|emb|CAA54525.1| beta-galactosidase [Asparagus officinalis]	Beta-galactosidase	beta-galactosidase [EC:3.2.1.23]
Unigene11258_All	0	alpha-form rubisco activase [Glycine max] >gi|290766489|gb|ADD60247.1| alpha-form rubisco activase [Glycine max]	ATPases of the AAA+ class	26S proteasome regulatory subunit T4
Unigene11259_All	0	rubisco activase [Zantedeschia aethiopica]	ATPases of the AAA+ class	26S proteasome regulatory subunit T4
Unigene11480_All	0	PREDICTED: similar to CHUP1 (CHLOROPLAST UNUSUAL POSITIONING 1) [Vitis vinifera]	ATPase involved in DNA repair	splicing factor 3A subunit 2
Unigene12105_All	1.00E-119	Os05g0506000 [Oryza sativa Japonica Group] >gi|113579531|dbj|BAF17894.1| Os05g0506000 [Oryza sativa Japonica Group]	--	--
Unigene12755_All	1.00E-13	rubisco activase [Glycine max]	--	--
Unigene12915_All	1.00E-161	RecName: Full=Glucose-6-phosphate 1-dehydrogenase, chloroplastic; Short=G6PD; Flags: Precursor >gi|1197385|emb|CAA58775.1| glucose-6-phosphate dehydrogenase [Solanum tuberosum]	Glucose-6-phosphate 1-dehydrogenase	glucose-6-phosphate 1-dehydrogenase [EC:1.1.1.49]
Unigene13111_All	4.00E-67	CONSTANS-like protein CO1 [Populus deltoides]	--	zinc finger protein CONSTANS
Unigene13343_All	--	--	--	--
Unigene13435_All	6.00E-21	RecName: Full=Metallothionein-like protein type 3; Short=MT-3; AltName: Full=MWMT3 >gi|12006150|gb|AAG44759.1|AF268393_1 metallothionein-like protein [Musa acuminata] >gi|1213512|gb|AAB82615.1| metallothionein-like protein [Musa acuminata AAA Group]	--	--
Unigene13608_All	0	Os11g0171300 [Oryza sativa Japonica Group] >gi|78099750|sp|Q40677.2|ALFC_ORYSJ RecName: Full=Fructose-bisphosphate aldolase, chloroplastic; Short=ALDP; Flags: Precursor >gi|62732953|gb|AAX95072.1| Fructose-bisphosphate aldolase class-I [Oryza sativa Japonica Group] >gi|113644566|dbj|BAF27707.1| Os11g0171300 [Oryza sativa Japonica Group]	Fructose-1,6-bisphosphate aldolase	fructose-bisphosphate aldolase, class I [EC:4.1.2.13]
Unigene13967_All	--	--	--	--
Unigene14233_All	--	--	--	--
Unigene1441_All	3.00E-56	Os05g0195700 [Oryza sativa Japonica Group] >gi|113578414|dbj|BAF16777.1| Os05g0195700 [Oryza sativa Japonica Group]	--	--
Unigene14677_All	2.00E-49	zinc finger-homeodomain protein 1 [Cucumis sativus]	--	--
Unigene1470_All	4.00E-79	Os09g0327400 [Oryza sativa Japonica Group] >gi|48716905|dbj|BAD23600.1| apospory-associated protein C-like [Oryza sativa Japonica Group] >gi|113631123|dbj|BAF24804.1| Os09g0327400 [Oryza sativa Japonica Group]	Uncharacterized enzymes related to aldose 1-epimerase	--
Unigene15034_All	--	--	--	--
Unigene15037_All	--	--	--	--
Unigene15210_All	4.00E-79	Similar to retrotransposon proteins [Arabidopsis thaliana]	--	--
Unigene15522_All	0	phototropin [Phaseolus vulgaris]	Serine/threonine protein kinase	non-specific serine/threonine protein kinase [EC:2.7.11.1]
Unigene15689_All	2.00E-43	FED A; 2 iron, 2 sulfur cluster binding / electron carrier/ iron-sulfur cluster binding [Arabidopsis thaliana] >gi|119975|sp|P16972.1|FER2_ARATH RecName: Full=Ferredoxin-2, chloroplastic; Short=AtFd2; Flags: Precursor >gi|11692908|gb|AAG40057.1|AF324706_1 At1g60950 [Arabidopsis thaliana] >gi|12323344|gb|AAG51652.1|AC018908_18 ferrodoxin precursor; 39650-40096 [Arabidopsis thaliana] >gi|16437|emb|…	Ferredoxin	ferredoxin
Unigene1570_All	4.00E-78	Os09g0468700 [Oryza sativa Japonica Group] >gi|47497681|dbj|BAD19748.1| helix-loop-helix DNA-binding protein-like [Oryza sativa Japonica Group] >gi|47848400|dbj|BAD22258.1| helix-loop-helix DNA-binding protein-like [Oryza sativa Japonica Group] >gi|255678966|dbj|BAH94607.1| Os09g0468700 [Oryza sativa Japonica Group]	--	transcription factor MYC2
Unigene15844_All	--	--	--	--
Unigene15_All	--	--	--	--
Unigene16306_All	2.00E-36	Os02g0720400 [Oryza sativa Japonica Group] >gi|255671212|dbj|BAF09866.2| Os02g0720400 [Oryza sativa Japonica Group]	--	--
Unigene1634_All	1.00E-113	Putative anthranilate N-benzoyltransferase [Oryza sativa Japonica Group] >gi|31431706|gb|AAP53439.1| Transferase family protein, expressed [Oryza sativa (japonica cultivar-group)]	DNA-directed RNA polymerase, beta' subunit/160 kD subunit	shikimate O-hydroxycinnamoyltransferase [EC:2.3.1.133]
Unigene16439_All	3.00E-78	Os01g0823700 [Oryza sativa Japonica Group] >gi|113534193|dbj|BAF06576.1| Os01g0823700 [Oryza sativa Japonica Group]	--	structural maintenance of chromosome 1
Unigene16677_All	--	--	--	--
Unigene1733_All	2.00E-30	Os01g0264600 [Oryza sativa Japonica Group] >gi|255673090|dbj|BAH91001.1| Os01g0264600 [Oryza sativa Japonica Group]	--	--
Unigene1749_All	1.00E-60	chloroplast RNA binding protein [Phaseolus vulgaris]	RNA-binding proteins (RRM domain)	nucleolin
Unigene2033_All	1.00E-162	heavy metal P-type ATPase [Arabidopsis thaliana] >gi|195362207|gb|ACF95851.1| heavy metal P-type ATPase [Arabidopsis thaliana] >gi|195362215|gb|ACF95855.1| heavy metal P-type ATPase [Arabidopsis thaliana] >gi|195362239|gb|ACF95867.1| heavy metal P-type ATPase [Arabidopsis thaliana] >gi|195362241|gb|ACF95868.1| heavy metal P-type ATPase [Arabidopsis thaliana]	Cation transport ATPase	Cu2+-exporting ATPase [EC:3.6.3.4]
Unigene2228_All	--	--	--	--
Unigene2509_All	0	alpha-form rubisco activase [Glycine max] >gi|290766489|gb|ADD60247.1| alpha-form rubisco activase [Glycine max]	ATPases of the AAA+ class	26S proteasome regulatory subunit T4
Unigene2510_All	0	rubisco activase [Zantedeschia aethiopica]	ATPases of the AAA+ class	26S proteasome regulatory subunit T4
Unigene2727_All	6.00E-80	Os01g0639900 [Oryza sativa Japonica Group] >gi|113533207|dbj|BAF05590.1| Os01g0639900 [Oryza sativa Japonica Group]	Carbonic anhydrase	carbonic anhydrase [EC:4.2.1.1]
Unigene27_All	1.00E-132	PTAC16 [Arabidopsis lyrata subsp. lyrata] >gi|297321641|gb|EFH52062.1| PTAC16 [Arabidopsis lyrata subsp. lyrata]	--	protein DGCR14
Unigene2800_All	0	HCF173 (high chlorophyll fluorescence phenotype 173); binding / catalytic/ transcription repressor [Arabidopsis thaliana] >gi|17065112|gb|AAL32710.1| Unknown protein [Arabidopsis thaliana]	Predicted nucleoside-diphosphate-sugar epimerases	--
Unigene281_All	1.00E-170	Os12g0498650 [Oryza sativa Japonica Group] >gi|255670320|dbj|BAH95690.1| Os12g0498650 [Oryza sativa Japonica Group]	Leucine-rich repeat (LRR) protein	LRR receptor-like serine/threonine-protein kinase EFR [EC:2.7.11.1]
Unigene3232_All	--	--	--	--
Unigene3277_All	0	phototropin [Phaseolus vulgaris]	Serine/threonine protein kinase	non-specific serine/threonine protein kinase [EC:2.7.11.1]
Unigene3541_All	--	--	--	--
Unigene3639_All	1.00E-154	NADP-dependant malate dehydrogenase [Paspalidium geminatum]	Malate/lactate dehydrogenases	--
Unigene4203_All	3.00E-23	Os03g0731100 [Oryza sativa Japonica Group] >gi|113549635|dbj|BAF13078.1| Os03g0731100 [Oryza sativa Japonica Group]	--	--
Unigene4293_All	1.00E-129	Os09g0553900 [Oryza sativa Japonica Group] >gi|113632117|dbj|BAF25798.1| Os09g0553900 [Oryza sativa Japonica Group]	--	--
Unigene4355_All	3.00E-09	AT5g02020/T7H20_70 [Arabidopsis thaliana] >gi|20334906|gb|AAM16209.1| AT5g02020/T7H20_70 [Arabidopsis thaliana]	--	--
Unigene4436_All	1.00E-136	light-harvesting complex II protein Lhcb1 [Populus trichocarpa] >gi|222856376|gb|EEE93923.1| light-harvesting complex II protein Lhcb1 [Populus trichocarpa]	--	light-harvesting complex II chlorophyll a/b binding protein 1
Unigene4610_All	0	serine-glyoxylate aminotransferase [Spirodela polyrhiza]	Serine-pyruvate aminotransferase/archaeal aspartate aminotransferase	alanine-glyoxylate transaminase / serine-glyoxylate transaminase / serine-pyruvate transaminase [EC:2.6.1.44 2.6.1.45 2.6.1.51]
Unigene4709_All	1.00E-65	ferric-chelate reductase [Solanum lycopersicum]	--	--
Unigene5088_All	0	Os02g0698000 [Oryza sativa Japonica Group] >gi|23198434|gb|AAM94337.2| phosphoribulokinase precursor [Oryza sativa Indica Group] >gi|23305934|gb|AAN17353.1| phosphoribulokinase precursor [Oryza sativa Indica Group] >gi|41052955|dbj|BAD07865.1| phosphoribulokinase precursor [Oryza sativa Japonica Group] >gi|113537356|dbj|BAF09739.1| Os02g0698000 [Oryza sativa Japonica Group]	Uridine kinase	phosphoribulokinase [EC:2.7.1.19]
Unigene5354_All	2.00E-23	Os02g0815200 [Oryza sativa Japonica Group] >gi|113538031|dbj|BAF10414.1| Os02g0815200 [Oryza sativa Japonica Group]	RNA-binding proteins (RRM domain)	RNA-binding protein 39
Unigene5623_All	2.00E-70	O-methyltransferase-3 [Vanilla planifolia]	--	flavonol 3-O-methyltransferase [EC:2.1.1.76]
Unigene5645_All	1.00E-70	Os10g0516100 [Oryza sativa Japonica Group] >gi|152032493|sp|A2Z9B8.1|GCSH_ORYSI RecName: Full=Glycine cleavage system H protein, mitochondrial; Flags: Precursor >gi|152032494|sp|A3C6G9.1|GCSH_ORYSJ RecName: Full=Glycine cleavage system H protein, mitochondrial; Flags: Precursor >gi|113639669|dbj|BAF26974.1| Os10g0516100 [Oryza sativa Japonica Group]	Glycine cleavage system H protein (lipoate-binding)	glycine cleavage system H protein
Unigene5994_All	8.00E-21	Os04g0520700 [Oryza sativa Japonica Group] >gi|21741857|emb|CAD41447.1| OSJNBa0019D11.12 [Oryza sativa (japonica cultivar-group)] >gi|113564904|dbj|BAF15247.1| Os04g0520700 [Oryza sativa Japonica Group] >gi|116310726|emb|CAH67522.1| OSIGBa0131L05.3 [Oryza sativa (indica cultivar-group)]	--	--
Unigene6035_All	--	--	--	--
Unigene6183_All	--	--	--	--
Unigene7108_All	--	--	--	--
Unigene7148_All	3.00E-06	MADS-box transcription factor CsMADS1 [Coleochaete scutata]	--	--
Unigene7225_All	2.00E-42	Os02g0615300 [Oryza sativa Japonica Group] >gi|113536960|dbj|BAF09343.1| Os02g0615300 [Oryza sativa Japonica Group]	Leucine-rich repeat (LRR) protein	LRR receptor-like serine/threonine-protein kinase EFR [EC:2.7.11.1]
Unigene7361_All	7.00E-98	Os01g0912700 [Oryza sativa Japonica Group] >gi|113534697|dbj|BAF07080.1| Os01g0912700 [Oryza sativa Japonica Group]	--	--
Unigene7407_All	1.00E-34	RecName: Full=Homeobox-leucine zipper protein HOX6; AltName: Full=Homeodomain transcription factor HOX6; AltName: Full=HD-ZIP protein HOX6; AltName: Full=OsHox6 >gi|187609458|sp|Q9XH35.2|HOX6_ORYSI RecName: Full=Homeobox-leucine zipper protein HOX6; AltName: Full=Homeodomain transcription factor HOX6; AltName: Full=HD-ZIP protein HOX6; AltName: Full=OsHox6	Homeodomain-containing transcription factor	homeobox-leucine zipper protein
Unigene7646_All	1.00E-156	Os07g0143000 [Oryza sativa Japonica Group] >gi|113610411|dbj|BAF20789.1| Os07g0143000 [Oryza sativa Japonica Group]	Predicted oxidoreductases (related to aryl-alcohol dehydrogenases)	[EC:1.1.1.-]
Unigene7824_All	1.00E-153	hydrolase [Arabidopsis thaliana]	Predicted glutamine amidotransferases	serine/arginine repetitive matrix protein 1
Unigene8152_All	0	phototropin [Phaseolus vulgaris]	Serine/threonine protein kinase	non-specific serine/threonine protein kinase [EC:2.7.11.1]
Unigene8281_All	1.00E-114	Os05g0151400 [Oryza sativa Japonica Group] >gi|113578224|dbj|BAF16587.1| Os05g0151400 [Oryza sativa Japonica Group]	--	--
Unigene8449_All	4.00E-41	proton gradient regulation 5 [Cucumis melo] >gi|164449273|gb|ABY56101.1| proton gradient regulation 5 [Cucumis sativus]	--	--
Unigene8639_All	0	heavy metal ATPase [Populus trichocarpa] >gi|222841012|gb|EEE78559.1| heavy metal ATPase [Populus trichocarpa]	Cation transport ATPase	Cu2+-exporting ATPase [EC:3.6.3.4]
Unigene8695_All	7.00E-75	Os10g0209700 [Oryza sativa Japonica Group] >gi|19881635|gb|AAM01036.1|AC091735_9 Putative ATFP3 [Oryza sativa Japonica Group] >gi|31430935|gb|AAP52780.1| heavy metal-associated domain containing protein, expressed [Oryza sativa (japonica cultivar-group)] >gi|113638931|dbj|BAF26236.1| Os10g0209700 [Oryza sativa Japonica Group]	Translation initiation factor 2 (IF-2; GTPase)	--
Unigene8788_All	1.00E-119	lanatoside 15'-O-acetylesterase [Digitalis lanata]	Phospholipase/lecithinase/hemolysin	--
Unigene8795_All	--	--	--	--
Unigene8823_All	--	--	--	--
Unigene8899_All	3.00E-53	Os08g0102000 [Oryza sativa Japonica Group] >gi|113622734|dbj|BAF22679.1| Os08g0102000 [Oryza sativa Japonica Group]	Histone acetyltransferase HPA2 and related acetyltransferases	glucosamine-phosphate N-acetyltransferase [EC:2.3.1.4]
Unigene893_All	1.00E-171	Os03g0582100 [Oryza sativa Japonica Group] >gi|113549030|dbj|BAF12473.1| Os03g0582100 [Oryza sativa Japonica Group]	--	cell division protease FtsH [EC:3.4.24.-]
