# Supplementary material for: Deep sequencing–based comparative transcriptional profiles of Cymbidium hybridum roots in response to mycorrhizal and non-mycorrhizal beneficial fungi
Source: BMC Genomics. 2014 Aug 31;15(1):747. doi: 10.1186/1471-2164-15-747 (PMC4162972; doi:10.1186/1471-2164-15-747)
Supplement: Supplementary file 13 — Additional file 13: Lists of DEGS in 20 sub-clusters based on k-means. (ZIP 91 KB) [file 12864_2014_6428_MOESM13_ESM.zip › Additional file 13/Additional file 13/subcluster_2.xls]

geneID	Nr-Evalue	Nr-annotation	COG-Function-Description	ko_definition
Unigene10975_All	0	Os10g0390100 [Oryza sativa Japonica Group] >gi|31431830|gb|AAP53549.1| Pumilio-family RNA binding repeat containing protein, expressed [Oryza sativa (japonica cultivar-group)] >gi|113639112|dbj|BAF26417.1| Os10g0390100 [Oryza sativa Japonica Group]	--	--
Unigene4930_All	1.00E-136	TCP family transcription factor [Dendrobium hybrid cultivar]	--	--
Unigene5716_All	6.00E-42	pherophorin-C2 protein precursor [Chlamydomonas reinhardtii]	Endoglucanase	splicing factor 1
Unigene6420_All	0	serine threonine kinase [Zea mays]	Serine/threonine protein kinase	interleukin-1 receptor-associated kinase 4 [EC:2.7.11.1]
