# Supplementary material for: Deep sequencing–based comparative transcriptional profiles of Cymbidium hybridum roots in response to mycorrhizal and non-mycorrhizal beneficial fungi
Source: BMC Genomics. 2014 Aug 31;15(1):747. doi: 10.1186/1471-2164-15-747 (PMC4162972; doi:10.1186/1471-2164-15-747)
Supplement: Supplementary file 13 — Additional file 13: Lists of DEGS in 20 sub-clusters based on k-means. (ZIP 91 KB) [file 12864_2014_6428_MOESM13_ESM.zip › Additional file 13/Additional file 13/subcluster_20.xls]

geneID	Nr-Evalue	Nr-annotation	COG-Function-Description	ko_definition
Unigene10042_All	2.00E-64	Os08g0480200 [Oryza sativa Japonica Group] >gi|113624027|dbj|BAF23972.1| Os08g0480200 [Oryza sativa Japonica Group]	Isopenicillin N synthase and related dioxygenases	leucoanthocyanidin dioxygenase [EC:1.14.11.19]
Unigene10056_All	1.00E-107	Os01g0142800 [Oryza sativa Japonica Group] >gi|113531525|dbj|BAF03908.1| Os01g0142800 [Oryza sativa Japonica Group]	Dipeptide/tripeptide permease	proton-dependent oligopeptide transporter, POT family
Unigene10103_All	4.00E-95	SYP132 [Arabidopsis lyrata subsp. lyrata] >gi|297317144|gb|EFH47566.1| SYP132 [Arabidopsis lyrata subsp. lyrata]	t-SNARE complex subunit, syntaxin	syntaxin 1B/2/3
Unigene10582_All	5.00E-46	Os08g0475300 [Oryza sativa Japonica Group] >gi|113624004|dbj|BAF23949.1| Os08g0475300 [Oryza sativa Japonica Group]	Esterase/lipase	--
Unigene10693_All	5.00E-44	AP2/ERF domain-containing transcription factor [Populus trichocarpa] >gi|222858416|gb|EEE95963.1| AP2/ERF domain-containing transcription factor [Populus trichocarpa]	--	EREBP-like factor
Unigene10786_All	1.00E-151	equilibrative nucleoside transporter [Populus trichocarpa] >gi|222862560|gb|EEF00067.1| equilibrative nucleoside transporter [Populus trichocarpa]	--	--
Unigene11054_All	1.00E-164	Os03g0805400 [Oryza sativa Japonica Group] >gi|113550099|dbj|BAF13542.1| Os03g0805400 [Oryza sativa Japonica Group]	Membrane-associated phospholipid phosphatase	--
Unigene11358_All	9.00E-39	ANTH [Medicago truncatula]	--	--
Unigene11510_All	0	Plasma membrane ATPase 4 [Musa balbisiana]	Cation transport ATPase	H+-transporting ATPase [EC:3.6.3.6]
Unigene11615_All	1.00E-07	predicted protein [Populus trichocarpa] >gi|222864974|gb|EEF02105.1| predicted protein [Populus trichocarpa]	--	--
Unigene11675_All	2.00E-32	S-adenosyl-L-methionine:3'-hydroxy-N-methylcoclaurine 4'-O-methyltransferase [Coptis chinensis]	--	O-methyltransferase [EC:2.1.1.-]
Unigene11708_All	2.00E-20	pollen-specific DnaJ-like protein [Lilium longiflorum]	DnaJ-class molecular chaperone with C-terminal Zn finger domain	DnaJ homolog subfamily B member 4
Unigene11992_All	7.00E-23	OSIGBa0096P03.8 [Oryza sativa (indica cultivar-group)] >gi|116309353|emb|CAH66435.1| OSIGBa0132D06.1 [Oryza sativa (indica cultivar-group)]	--	--
Unigene12295_All	1.00E-100	annexin [Gossypium hirsutum]	--	--
Unigene1250_All	--	--	--	--
Unigene12841_All	2.00E-63	sorbitol transporter [Malus x domestica]	Permeases of the major facilitator superfamily	--
Unigene12850_All	7.00E-34	Os01g0955000 [Oryza sativa Japonica Group] >gi|113534966|dbj|BAF07349.1| Os01g0955000 [Oryza sativa Japonica Group]	--	phospholipase C [EC:3.1.4.3]
Unigene12864_All	0	Os10g0140200 [Oryza sativa Japonica Group] >gi|113638749|dbj|BAF26054.1| Os10g0140200 [Oryza sativa Japonica Group]	--	alpha-mannosidase [EC:3.2.1.24]
Unigene12878_All	3.00E-19	H0818E04.23 [Oryza sativa (indica cultivar-group)] >gi|116310168|emb|CAH67181.1| H0815C01.2 [Oryza sativa (indica cultivar-group)]	Putative archaeal flagellar protein D/E	--
Unigene13038_All	5.00E-31	Os01g0605100 [Oryza sativa Japonica Group] >gi|53791546|dbj|BAD52668.1| BCS1 protein precursor-like [Oryza sativa Japonica Group] >gi|113533047|dbj|BAF05430.1| Os01g0605100 [Oryza sativa Japonica Group]	--	mitochondrial chaperone BCS1
Unigene13078_All	6.00E-71	glutathione peroxidase [Populus trichocarpa] >gi|222853347|gb|EEE90894.1| glutathione peroxidase [Populus trichocarpa]	Glutathione peroxidase	glutathione peroxidase [EC:1.11.1.9]
Unigene13268_All	2.00E-36	receptor-like kinase [Nitella axillaris]	Serine/threonine protein kinase	[EC:2.7.1.-]
Unigene13495_All	6.00E-22	carnitine racemase like protein [Zea mays] >gi|195650649|gb|ACG44792.1| carnitine racemase like protein [Zea mays]	--	--
Unigene13639_All	1.00E-160	Os03g0100800 [Oryza sativa Japonica Group] >gi|113547118|dbj|BAF10561.1| Os03g0100800 [Oryza sativa Japonica Group]	Cation transport ATPase	H+-transporting ATPase [EC:3.6.3.6]
Unigene14129_All	4.00E-45	Os05g0463400 [Oryza sativa Japonica Group] >gi|255676426|dbj|BAH93187.1| Os05g0463400 [Oryza sativa Japonica Group]	--	ataxia telangectasia mutated family protein [EC:2.7.11.1]
Unigene14218_All	1.00E-90	subtilisin-like serine protease AIR3 [Arabidopsis thaliana]	--	subtilisin [EC:3.4.21.62]
Unigene14262_All	1.00E-55	cell number regulator 2 [Zea mays]	--	--
Unigene14556_All	1.00E-113	Haemolysin-III related family protein, expressed [Oryza sativa (japonica cultivar-group)]	Predicted membrane protein, hemolysin III homolog	adiponectin receptor
Unigene14809_All	0	Os06g0675700 [Oryza sativa Japonica Group] >gi|75114635|sp|Q653V7.1|AGLU_ORYSJ RecName: Full=Probable alpha-glucosidase Os06g0675700; AltName: Full=Maltase; Flags: Precursor >gi|113596387|dbj|BAF20261.1| Os06g0675700 [Oryza sativa Japonica Group]	Alpha-glucosidases, family 31 of glycosyl hydrolases	alpha-glucosidase [EC:3.2.1.20]
Unigene14846_All	1.00E-114	H0723C07.7 [Oryza sativa (indica cultivar-group)]	DNA-directed RNA polymerase, beta' subunit/160 kD subunit	DNA-directed RNA polymerase II subunit A [EC:2.7.7.6]
Unigene15004_All	5.00E-73	Os03g0722500 [Oryza sativa Japonica Group] >gi|113549582|dbj|BAF13025.1| Os03g0722500 [Oryza sativa Japonica Group]	DNA-directed RNA polymerase, beta' subunit/160 kD subunit	glucan endo-1,3-beta-D-glucosidase [EC:3.2.1.39]
Unigene15072_All	--	--	--	--
Unigene15086_All	1.00E-64	ras-related protein Rab-11B [Rattus norvegicus] >gi|78369332|ref|NP_001030468.1| ras-related protein Rab-11B [Bos taurus] >gi|190358517|ref|NP_004209.2| ras-related protein Rab-11B [Homo sapiens] >gi|109123235|ref|XP_001093925.1| PREDICTED: ras-related protein Rab-11B [Macaca mulatta] >gi|297703412|ref|XP_002828633.1| PREDICTED: ras-related protein Rab-11B-like [Pongo abelii] >gi|38258938|sp|Q159…	GTPase SAR1 and related small G proteins	Ras-related protein Rab-11B
Unigene15249_All	4.00E-51	Os04g0538800 [Oryza sativa Japonica Group] >gi|38344976|emb|CAE02777.2| OSJNBa0011L07.1 [Oryza sativa (japonica cultivar-group)] >gi|113565004|dbj|BAF15347.1| Os04g0538800 [Oryza sativa Japonica Group]	--	--
Unigene15299_All	4.00E-75	protein binding protein [Zea mays] >gi|195614184|gb|ACG28922.1| protein binding protein [Zea mays]	--	--
Unigene15316_All	6.00E-36	aux/IAA protein [Populus tremula x Populus tremuloides]	--	--
Unigene15377_All	1.00E-17	extensin-like protein [Zea mays] >gi|1096557|prf||2111476A extensin-like domain	DNA-directed RNA polymerase, beta' subunit/160 kD subunit	DNA-directed RNA polymerase II subunit A [EC:2.7.7.6]
Unigene15520_All	2.00E-25	AT5g10580/F12B17_70 [Arabidopsis thaliana] >gi|18700208|gb|AAL77714.1| AT5g10580/F12B17_70 [Arabidopsis thaliana]	--	--
Unigene16034_All	1.00E-60	Os09g0468300 [Oryza sativa Japonica Group] >gi|47497675|dbj|BAD19742.1| RING-H2 zinc finger protein ATL6-like [Oryza sativa Japonica Group] >gi|255678964|dbj|BAH94605.1| Os09g0468300 [Oryza sativa Japonica Group]	RING-finger-containing ubiquitin ligase	integrator complex subunit 11 [EC:3.1.27.-]
Unigene16112_All	4.00E-73	H0702G05.6 [Oryza sativa (indica cultivar-group)]	Permeases of the major facilitator superfamily	--
Unigene16201_All	4.00E-26	RecName: Full=Peptide methionine sulfoxide reductase A4, chloroplastic; Short=AtMSRA4; AltName: Full=Protein-methionine-S-oxide reductase; AltName: Full=Peptide-methionine (S)-S-oxide reductase; Short=Peptide Met(O) reductase; Flags: Precursor >gi|4455256|emb|CAB36755.1| protein-methionine-S-oxide reductase [Arabidopsis thaliana] >gi|7269363|emb|CAB79422.1| protein-methionine-S-oxide reductase [A…	Peptide methionine sulfoxide reductase	peptide-methionine (S)-S-oxide reductase [EC:1.8.4.11]
Unigene16287_All	2.00E-44	H0818E04.23 [Oryza sativa (indica cultivar-group)] >gi|116310168|emb|CAH67181.1| H0815C01.2 [Oryza sativa (indica cultivar-group)]	--	centromeric protein E
Unigene16507_All	2.00E-55	2-oxoglutarate-dependent dioxygenase [Populus trichocarpa] >gi|222860705|gb|EEE98252.1| 2-oxoglutarate-dependent dioxygenase [Populus trichocarpa]	Isopenicillin N synthase and related dioxygenases
Unigene1740_All	1.00E-101	protein kinase [Malus x domestica]	Leucine-rich repeat (LRR) protein	somatic embryogenesis receptor kinase 1 [EC:2.7.10.1 2.7.11.1]
Unigene1805_All	1.00E-153	Os01g0931100 [Oryza sativa Japonica Group] >gi|113534825|dbj|BAF07208.1| Os01g0931100 [Oryza sativa Japonica Group]	Uncharacterized conserved protein	heparan-alpha-glucosaminide N-acetyltransferase [EC:2.3.1.78]
Unigene1869_All	1.00E-157	LysM type receptor kinase [Lotus japonicus]	Serine/threonine protein kinase	chitin elicitor receptor kinase 1
Unigene2386_All	1.00E-130	oligopeptide transporter OPT family [Populus trichocarpa] >gi|222871949|gb|EEF09080.1| oligopeptide transporter OPT family [Populus trichocarpa]	--	--
Unigene3014_All	1.00E-61	Os05g0121000 [Oryza sativa Japonica Group] >gi|113578046|dbj|BAF16409.1| Os05g0121000 [Oryza sativa Japonica Group]	--	--
Unigene3036_All	4.00E-21	pathogen-induced calmodulin-binding protein [Phaseolus vulgaris]	--	--
Unigene3601_All	1.00E-71	RecName: Full=Primary amine oxidase; AltName: Full=Amine oxidase [copper-containing]; Flags: Precursor >gi|23297202|gb|AAN12916.1| At1g62810/F23N19_18 [Arabidopsis thaliana]	Cu2+-containing amine oxidase	primary-amine oxidase [EC:1.4.3.21]
Unigene3622_All	2.00E-49	ARF family GTPase [Selaginella moellendorffii] >gi|300170884|gb|EFJ37485.1| ARF family GTPase [Selaginella moellendorffii]	GTPase SAR1 and related small G proteins	Arf/Sar family, other
Unigene3685_All	6.00E-17	calmodulin [Aegiceras corniculatum]	Ca2+-binding protein (EF-Hand superfamily)	calcium-binding protein CML
Unigene3702_All	8.00E-36	Os12g0120500 [Oryza sativa Japonica Group] >gi|77552879|gb|ABA95675.1| expressed protein [Oryza sativa (japonica cultivar-group)] >gi|113648527|dbj|BAF29039.1| Os12g0120500 [Oryza sativa Japonica Group]	--	--
Unigene3993_All	1.00E-68	gibberellin 3-oxidase [Allium fistulosum]	Isopenicillin N synthase and related dioxygenases	gibberellin 3-beta-dioxygenase [EC:1.14.11.15]
Unigene4052_All	9.00E-41	Os07g0681300 [Oryza sativa Japonica Group] >gi|113612188|dbj|BAF22566.1| Os07g0681300 [Oryza sativa Japonica Group]	--	cytokinin trans-hydroxylase
Unigene4345_All	1.00E-156	ESTs gb|AV518228, gb|AV519045, gb|AV524928, gb|AV530358, gb|AV559044 come from this gene [Arabidopsis thaliana] >gi|9719717|gb|AAF97819.1|AC034107_2 ESTs gb|AV518228, gb|AV519045, gb|AV524928, gb|AV530358, gb|AV559044 come from this gene [Arabidopsis thaliana] >gi|16323169|gb|AAL15319.1| At1g18010/T10F20_2 [Arabidopsis thaliana] >gi|25090089|gb|AAN72225.1| At1g18010/T10F20_2 [Arabidopsis thaliana…	DNA-directed RNA polymerase, beta' subunit/160 kD subunit	DNA-directed RNA polymerase II subunit A [EC:2.7.7.6]
Unigene4444_All	4.00E-81	Os10g0519300 [Oryza sativa Japonica Group] >gi|31433090|gb|AAP54650.1| ATPase, AAA family protein, expressed [Oryza sativa (japonica cultivar-group)] >gi|255679564|dbj|BAF26992.2| Os10g0519300 [Oryza sativa Japonica Group]	ATP-dependent Zn proteases	mitochondrial chaperone BCS1
Unigene4922_All	6.00E-41	protein kinase-like protein [Arabidopsis thaliana] >gi|22135984|gb|AAM91574.1| protein kinase-like protein [Arabidopsis thaliana] >gi|30725688|gb|AAP37866.1| At5g56460 [Arabidopsis thaliana]	--	[EC:2.7.1.-]
Unigene5476_All	1.00E-63	Os02g0689200 [Oryza sativa Japonica Group] >gi|113537314|dbj|BAF09697.1| Os02g0689200 [Oryza sativa Japonica Group]	DNA-directed RNA polymerase, beta' subunit/160 kD subunit	DNA-directed RNA polymerase II subunit A [EC:2.7.7.6]
Unigene5612_All	1.00E-137	FAD-binding domain-containing protein [Arabidopsis thaliana] >gi|10176891|dbj|BAB10121.1| berberine bridge enzyme [Arabidopsis thaliana]	FAD/FMN-containing dehydrogenases	DNA-directed RNA polymerase II subunit A [EC:2.7.7.6]
Unigene5828_All	1.00E-107	Os05g0588850 [Oryza sativa Japonica Group] >gi|255676620|dbj|BAH93277.1| Os05g0588850 [Oryza sativa Japonica Group]	ATP-dependent Zn proteases	mitochondrial chaperone BCS1
Unigene6152_All	--	--	--	--
Unigene6230_All	3.00E-24	FUR1 (FUDR RESISTANT 1); nucleoside transmembrane transporter [Arabidopsis thaliana]	--	--
Unigene6275_All	1.00E-06	transporter-related [Arabidopsis thaliana] >gi|15809988|gb|AAL06921.1| AT3g13050/MGH6_16 [Arabidopsis thaliana] >gi|28416475|gb|AAO42768.1| At3g13050/MGH6_16 [Arabidopsis thaliana]	--	--
Unigene6332_All	4.00E-45	calmodulin [Glycine max] >gi|1583770|prf||2121384D calmodulin	Ca2+-binding protein (EF-Hand superfamily)	calmodulin
Unigene6463_All	2.00E-33	LOC100280934 [Zea mays] >gi|195609960|gb|ACG26810.1| glucan endo-1,3-beta-glucosidase 7 precursor [Zea mays]	--	glucan endo-1,3-beta-D-glucosidase [EC:3.2.1.39]
Unigene6482_All	1.00E-101	GRAS family transcription factor [Populus trichocarpa] >gi|222854798|gb|EEE92345.1| GRAS family transcription factor [Populus trichocarpa]	DNA-directed RNA polymerase, beta' subunit/160 kD subunit	DNA-directed RNA polymerase II subunit A [EC:2.7.7.6]
Unigene7060_All	1.00E-06	metallothionein-like protein [Musa acuminata]	--	--
Unigene7262_All	4.00E-43	Os01g0229700 [Oryza sativa Japonica Group] >gi|113532020|dbj|BAF04403.1| Os01g0229700 [Oryza sativa Japonica Group]	ATPases involved in chromosome partitioning	protein DGCR14
Unigene7572_All	3.00E-16	H0818E04.19 [Oryza sativa (indica cultivar-group)]	RING-finger-containing ubiquitin ligase	integrator complex subunit 11 [EC:3.1.27.-]
Unigene7848_All	4.00E-47	Os01g0534900 [Oryza sativa Japonica Group] >gi|113532787|dbj|BAF05170.1| Os01g0534900 [Oryza sativa Japonica Group]	--	--
Unigene7959_All	4.00E-50	Os03g0616600 [Oryza sativa Japonica Group] >gi|255674705|dbj|BAH92269.1| Os03g0616600 [Oryza sativa Japonica Group]	--	condensin-2 complex subunit G2
Unigene8018_All	1.00E-25	G-box-binding factor 4 [Zea mays] >gi|195607286|gb|ACG25473.1| G-box-binding factor 4 [Zea mays]	--	--
Unigene8346_All	6.00E-59	WRKY transcription factor 5 [(Populus tomentosa x P. bolleana) x P. tomentosa]	--	WRKY transcription factor 33
Unigene8756_All	8.00E-37	O-succinylhomoserine sulfhydrylase [Zea mays] >gi|195654027|gb|ACG46481.1| O-succinylhomoserine sulfhydrylase [Zea mays]	Cystathionine beta-lyases/cystathionine gamma-synthases	methionine-gamma-lyase [EC:4.4.1.11]
Unigene9055_All	6.00E-38	phi class glutathione transferase GSTF7 [Populus trichocarpa]	--	glutathione S-transferase [EC:2.5.1.18]
Unigene9435_All	2.00E-69	2-oxoglutarate-dependent dioxygenase [Populus trichocarpa] >gi|222846251|gb|EEE83798.1| 2-oxoglutarate-dependent dioxygenase [Populus trichocarpa]	Isopenicillin N synthase and related dioxygenases
