# Supplementary material for: Deep sequencing–based comparative transcriptional profiles of Cymbidium hybridum roots in response to mycorrhizal and non-mycorrhizal beneficial fungi
Source: BMC Genomics. 2014 Aug 31;15(1):747. doi: 10.1186/1471-2164-15-747 (PMC4162972; doi:10.1186/1471-2164-15-747)
Supplement: Supplementary file 13 — Additional file 13: Lists of DEGS in 20 sub-clusters based on k-means. (ZIP 91 KB) [file 12864_2014_6428_MOESM13_ESM.zip › Additional file 13/Additional file 13/subcluster_3.xls]

geneID	Nr-Evalue	Nr-annotation	COG-Function-Description	ko_definition
Unigene10000_All	1.00E-128	secondary cell wall-related glycosyltransferase family 8 [Populus tremula x Populus tremuloides]	Alpha-N-acetylglucosamine transferase	--
Unigene10088_All	1.00E-167	axi 1 protein-like protein [Arabidopsis thaliana] >gi|3128192|gb|AAC16096.1| similar to axi 1 protein from Nicotiana tabacum [Arabidopsis thaliana]	--	--
Unigene100_All	1.00E-121	Os06g0665100 [Oryza sativa Japonica Group] >gi|52076506|dbj|BAD45384.1| Dreg-2 like protein [Oryza sativa Japonica Group] >gi|113596343|dbj|BAF20217.1| Os06g0665100 [Oryza sativa Japonica Group]	Predicted hydrolase (HAD superfamily)	--
Unigene10198_All	0	beta-tubulin [Euglena gracilis] >gi|13661269|gb|AAK37836.1|AF182554_1 beta-tubulin [Euglena gracilis] >gi|13661271|gb|AAK37837.1|AF182555_1 beta-tubulin [Euglena gracilis] >gi|13661273|gb|AAK37838.1|AF182759_1 beta-tubulin [Euglena gracilis]	Tubulin	tubulin beta
Unigene10202_All	2.00E-30	Os04g0662200 [Oryza sativa Japonica Group] >gi|38346068|emb|CAE04836.2| OSJNBa0084K01.8 [Oryza sativa (japonica cultivar-group)] >gi|113565726|dbj|BAF16069.1| Os04g0662200 [Oryza sativa Japonica Group]	--	--
Unigene103_All	2.00E-52	Os01g0693400 [Oryza sativa Japonica Group] >gi|75247719|sp|Q8RZX9.1|Y1934_ORYSJ RecName: Full=AP2/ERF and B3 domain-containing protein Os01g0693400 >gi|18565433|dbj|BAB84620.1| DNA-binding protein RAV1-like [Oryza sativa Japonica Group] >gi|113533477|dbj|BAF05860.1| Os01g0693400 [Oryza sativa Japonica Group]	--	RAV-like factor
Unigene10406_All	6.00E-27	Os03g0334200 [Oryza sativa Japonica Group] >gi|108708002|gb|ABF95797.1| expressed protein [Oryza sativa (japonica cultivar-group)] >gi|108708003|gb|ABF95798.1| expressed protein [Oryza sativa (japonica cultivar-group)] >gi|113548500|dbj|BAF11943.1| Os03g0334200 [Oryza sativa Japonica Group]	--	--
Unigene10480_All	--	--	--	--
Unigene10694_All	1.00E-165	Pectinacetylesterase [Medicago truncatula]	--	--
Unigene10730_All	7.00E-47	AN1-like transcription factor [Glycine max]	--	--
Unigene10943_All	--	--	--	--
Unigene11163_All	0	kinase [Arabidopsis thaliana]	Serine/threonine protein kinase	serine/threonine kinase 38 [EC:2.7.11.1]
Unigene11336_All	1.00E-113	NAC protein 1 [Elaeis guineensis] >gi|82400211|gb|ABB72844.1| NAC protein 1 splice variant 2 [Elaeis guineensis]	--	--
Unigene11396_All	2.00E-62	ESK1 (ESKIMO 1) [Arabidopsis thaliana]	--	--
Unigene11556_All	2.00E-91	Os08g0400300 [Oryza sativa Japonica Group] >gi|113623723|dbj|BAF23668.1| Os08g0400300 [Oryza sativa Japonica Group]	--	--
Unigene11581_All	1.00E-94	gibberellin 3-oxidase [Allium fistulosum]	Isopenicillin N synthase and related dioxygenases	gibberellin 3-beta-dioxygenase [EC:1.14.11.15]
Unigene11665_All	1.00E-175	class III peroxidase [Oncidium Gower Ramsey]	--	peroxidase [EC:1.11.1.7]
Unigene11667_All	2.00E-47	Os03g0206100 [Oryza sativa Japonica Group] >gi|255674297|dbj|BAF11231.2| Os03g0206100 [Oryza sativa Japonica Group]	--	--
Unigene11750_All	0	alpha tubulin subunit [Rosa hybrid cultivar]	Tubulin	tubulin alpha
Unigene12041_All	1.00E-166	Os01g0226400 [Oryza sativa Japonica Group] >gi|113531995|dbj|BAF04378.1| Os01g0226400 [Oryza sativa Japonica Group]	ATPases of the AAA+ class	spastin [EC:3.6.4.3]
Unigene12276_All	6.00E-81	lipoxygenase [Persea americana]	--	lipoxygenase [EC:1.13.11.12]
Unigene12336_All	0	PREDICTED: similar to E3 ubiquitin-protein ligase UPL1 [Vitis vinifera]	Ubiquitin-protein ligase	E3 ubiquitin-protein ligase HUWE1 [EC:6.3.2.19]
Unigene12353_All	0	binding / protein binding / zinc ion binding [Arabidopsis thaliana]	--	--
Unigene12388_All	7.00E-33	NHL repeat-containing protein-like [Oryza sativa Japonica Group]	--	--
Unigene12919_All	1.00E-09	Os02g0797600 [Oryza sativa Japonica Group] >gi|113537929|dbj|BAF10312.1| Os02g0797600 [Oryza sativa Japonica Group]	--	--
Unigene12931_All	0	leucine-rich repeat transmembrane protein kinase 1 [Zea mays]	Serine/threonine protein kinase	serine/threonine-protein kinase PBS1 [EC:2.7.11.1]
Unigene13048_All	--	--	--	--
Unigene13461_All	4.00E-19	AGP16 [Zea mays] >gi|195639584|gb|ACG39260.1| AGP16 [Zea mays]	--	--
Unigene13915_All	3.00E-83	Os06g0186700 [Oryza sativa Japonica Group] >gi|55773865|dbj|BAD72450.1| integral membrane transporter-like protein [Oryza sativa Japonica Group] >gi|113595052|dbj|BAF18926.1| Os06g0186700 [Oryza sativa Japonica Group]	Permeases of the major facilitator superfamily	--
Unigene13946_All	0	Os04g0629700 [Oryza sativa Japonica Group] >gi|113565541|dbj|BAF15884.1| Os04g0629700 [Oryza sativa Japonica Group]	Kinesin-like protein	kinesin family member C1
Unigene13979_All	1.00E-146	Leucine Rich Repeat family protein, expressed [Oryza sativa (japonica cultivar-group)]	--	F-box and leucine-rich repeat protein 1 (S-phase kinase-associated protein 2)
Unigene13980_All	1.00E-174	F-box family protein [Arabidopsis lyrata subsp. lyrata] >gi|297318089|gb|EFH48511.1| F-box family protein [Arabidopsis lyrata subsp. lyrata]	--	F-box and leucine-rich repeat protein 1 (S-phase kinase-associated protein 2)
Unigene13_All	--	--	--	--
Unigene14055_All	--	--	--	--
Unigene14079_All	7.00E-28	NAC domain protein, IPR003441 [Populus trichocarpa] >gi|222835209|gb|EEE73644.1| NAC domain protein, IPR003441 [Populus trichocarpa]	--	--
Unigene1413_All	9.00E-43	Os05g0595300 [Oryza sativa Japonica Group] >gi|113580065|dbj|BAF18428.1| Os05g0595300 [Oryza sativa Japonica Group]	--	--
Unigene14173_All	4.00E-52	dirigent-like protein 2 [Gossypium hirsutum]	--	--
Unigene14421_All	--	--	--	--
Unigene14458_All	0	RecName: Full=Pleiotropic drug resistance protein TUR2; Short=Protein Turion 2 >gi|1514643|emb|CAA94437.1| PDR5-like ABC transporter [Spirodela polyrrhiza]	ABC-type multidrug transport system, ATPase component	U4/U6 small nuclear ribonucleoprotein PRP3
Unigene1451_All	4.00E-82	Os06g0687600 [Oryza sativa Japonica Group] >gi|52076690|dbj|BAD45603.1| cdc2 protein kinases-like [Oryza sativa Japonica Group] >gi|52077026|dbj|BAD46059.1| cdc2 protein kinases-like [Oryza sativa Japonica Group] >gi|113596448|dbj|BAF20322.1| Os06g0687600 [Oryza sativa Japonica Group]	DNA-directed RNA polymerase, beta' subunit/160 kD subunit	DNA-directed RNA polymerase II subunit A [EC:2.7.7.6]
Unigene14574_All	1.00E-104	pollen-specific protein [Arabidopsis thaliana]	--	L-ascorbate oxidase [EC:1.10.3.3]
Unigene14673_All	5.00E-29	lectin [Cymbidium hybrid cultivar]	--	--
Unigene14770_All	1.00E-147	RecName: Full=Glutamine synthetase nodule isozyme; Short=GS; AltName: Full=Glutamate--ammonia ligase >gi|170637|gb|AAA34239.1| glutamine synthetase [Vigna aconitifolia] >gi|1094850|prf||2106409A Gln synthetase	Glutamine synthetase	glutamine synthetase [EC:6.3.1.2]
Unigene14835_All	1.00E-163	glucose-6-phosphate/phosphate-translocator precursor [Pisum sativum] >gi|126506772|gb|ABO14803.1| plastid phosphate translocator [Vicia narbonensis]	--	--
Unigene14931_All	1.00E-151	CPL3 [Zea mays] >gi|195656359|gb|ACG47647.1| CPL3 [Zea mays]	TFIIF-interacting CTD phosphatases, including NLI-interacting factor	phosphatidylinositol glycan, class T
Unigene15000_All	0	transcription factor MYC7E [Zea mays]	--	transcription factor MYC2
Unigene15129_All	1.00E-84	Os09g0533900 [Oryza sativa Japonica Group] >gi|75118825|sp|Q69SG5.1|GUN24_ORYSJ RecName: Full=Endoglucanase 24; AltName: Full=Endo-1,4-beta glucanase 24; Flags: Precursor >gi|113632004|dbj|BAF25685.1| Os09g0533900 [Oryza sativa Japonica Group]	--	endoglucanase [EC:3.2.1.4]
Unigene1552_All	4.00E-39	B0616E02-H0507E05.6 [Oryza sativa (indica cultivar-group)]	--	pectinesterase [EC:3.1.1.11]
Unigene15779_All	1.00E-108	serine protease like protein [Arabidopsis thaliana]	Subtilisin-like serine proteases	subtilisin [EC:3.4.21.62]
Unigene1582_All	1.00E-66	OSIGBa0096P03.8 [Oryza sativa (indica cultivar-group)] >gi|116309353|emb|CAH66435.1| OSIGBa0132D06.1 [Oryza sativa (indica cultivar-group)]	--	--
Unigene1589_All	4.00E-59	Os05g0553400 [Oryza sativa Japonica Group] >gi|113579814|dbj|BAF18177.1| Os05g0553400 [Oryza sativa Japonica Group]	Myb superfamily proteins, including transcription factors and mRNA splicing factors	myb proto-oncogene protein, plant
Unigene16239_All	0	Os06g0643900 [Oryza sativa Japonica Group] >gi|19879917|gb|AAM00197.1|AF356352_1 acid phosphatase [Oryza sativa] >gi|51535476|dbj|BAD37373.1| acid phosphatase [Oryza sativa Japonica Group] >gi|51535510|dbj|BAD37429.1| acid phosphatase [Oryza sativa Japonica Group] >gi|113596222|dbj|BAF20096.1| Os06g0643900 [Oryza sativa Japonica Group]	Predicted phosphohydrolases	--
Unigene1637_All	1.00E-116	Os03g0845000 [Oryza sativa Japonica Group] >gi|113550347|dbj|BAF13790.1| Os03g0845000 [Oryza sativa Japonica Group]	Pirin-related protein
Unigene16437_All	1.00E-76	Os01g0261200 [Oryza sativa Japonica Group] >gi|75139797|sp|Q7GCL7.1|NAC74_ORYSJ RecName: Full=NAC domain-containing protein 74; Short=ONAC074 >gi|6730946|dbj|BAA89802.1| OsNAC8 protein [Oryza sativa] >gi|113532179|dbj|BAF04562.1| Os01g0261200 [Oryza sativa Japonica Group]	--	--
Unigene16447_All	0	Os01g0631100 [Oryza sativa Japonica Group] >gi|54291551|dbj|BAD61411.1| O-acetyltransferase-like [Oryza sativa Japonica Group] >gi|55297065|dbj|BAD68634.1| O-acetyltransferase-like [Oryza sativa Japonica Group] >gi|113533175|dbj|BAF05558.1| Os01g0631100 [Oryza sativa Japonica Group]	--	--
Unigene16497_All	0	binding protein [Arabidopsis lyrata subsp. lyrata] >gi|297332552|gb|EFH62970.1| binding protein [Arabidopsis lyrata subsp. lyrata]	--	--
Unigene16573_All	0	Os03g0770800 [Oryza sativa Japonica Group] >gi|113549875|dbj|BAF13318.1| Os03g0770800 [Oryza sativa Japonica Group]	Glycosyltransferases, probably involved in cell wall biogenesis	--
Unigene1815_All	2.00E-24	Os04g0586000 [Oryza sativa Japonica Group] >gi|38344283|emb|CAE03766.2| OSJNBa0013K16.15 [Oryza sativa (japonica cultivar-group)] >gi|113565253|dbj|BAF15596.1| Os04g0586000 [Oryza sativa Japonica Group] >gi|116309825|emb|CAH66862.1| H0307D04.7 [Oryza sativa (indica cultivar-group)]	--	--
Unigene1952_All	2.00E-28	Putative GATA-1 zinc finger protein [Oryza sativa Japonica Group]	GATA Zn-finger-containing transcription factor	--
Unigene2097_All	0	alcohol dehydrogenase 2 [Vitis vinifera] >gi|18027092|gb|AAL55726.1|AF271074_1 alcohol dehydrogenase 2 [Vitis vinifera]	Zn-dependent alcohol dehydrogenases, class III	alcohol dehydrogenase [EC:1.1.1.1]
Unigene2120_All	9.00E-47	SCARECROW-like protein [Lilium longiflorum]	--	--
Unigene2135_All	3.00E-15	Os05g0110000 [Oryza sativa Japonica Group] >gi|255675945|dbj|BAF16351.2| Os05g0110000 [Oryza sativa Japonica Group]	--	--
Unigene225_All	0	LOC100285510 [Zea mays] >gi|195650519|gb|ACG44727.1| virulence-related protein Nf314 [Zea mays]	Carboxypeptidase C (cathepsin A)	hydroxymandelonitrile lyase [EC:4.1.2.11]
Unigene2628_All	1.00E-141	Os01g0717700 [Oryza sativa Japonica Group] >gi|15623991|dbj|BAB68045.1| Alliin lyase precursor-like [Oryza sativa Japonica Group] >gi|20160897|dbj|BAB89835.1| Alliin lyase precursor-like [Oryza sativa Japonica Group] >gi|113533606|dbj|BAF05989.1| Os01g0717700 [Oryza sativa Japonica Group]	--	--
Unigene2714_All	0	Os06g0104300 [Oryza sativa Japonica Group] >gi|113594590|dbj|BAF18464.1| Os06g0104300 [Oryza sativa Japonica Group]	Putative multicopper oxidases	L-ascorbate oxidase [EC:1.10.3.3]
Unigene2825_All	1.00E-161	flavonoid 3' hydroxylase [Tricyrtis hirta]	Cytochrome P450	flavonoid 3'-monooxygenase [EC:1.14.13.21]
Unigene2869_All	--	--	--	--
Unigene2947_All	2.00E-70	Os02g0700300 [Oryza sativa Japonica Group] >gi|113537369|dbj|BAF09752.1| Os02g0700300 [Oryza sativa Japonica Group]	--	--
Unigene3124_All	0	cellulose synthase [Populus trichocarpa] >gi|222865725|gb|EEF02856.1| cellulose synthase [Populus trichocarpa]	Glycosyltransferases, probably involved in cell wall biogenesis	cellulose synthase A [EC:2.4.1.12]
Unigene3400_All	1.00E-173	Os10g0203000 [Oryza sativa Japonica Group] >gi|113638912|dbj|BAF26217.1| Os10g0203000 [Oryza sativa Japonica Group]	--	CCR4-NOT transcription complex subunit 6 [EC:3.1.-.-]
Unigene3450_All	6.00E-59	proline-rich-like protein [Asparagus officinalis]	FOG: WD40 repeat	splicing factor 3A subunit 2
Unigene3530_All	--	--	--	--
Unigene3627_All	--	--	--	--
Unigene3819_All	1.00E-168	Os08g0121900 [Oryza sativa Japonica Group] >gi|42407472|dbj|BAD10589.1| zinc finger (C3HC4-type RING finger) protein family-like [Oryza sativa Japonica Group] >gi|42407566|dbj|BAD10798.1| zinc finger (C3HC4-type RING finger) protein family-like [Oryza sativa Japonica Group] >gi|42407599|dbj|BAD10830.1| zinc finger (C3HC4-type RING finger) protein family-like [Oryza sativa Japonica Group] >gi|1136…	Glycosyltransferases involved in cell wall biogenesis	DNA-directed RNA polymerase II subunit A [EC:2.7.7.6]
Unigene4031_All	0	RecName: Full=Pleiotropic drug resistance protein 15 >gi|27368811|emb|CAD59563.1| PDR-like ABC transporter [Oryza sativa (japonica cultivar-group)]	ABC-type multidrug transport system, ATPase component	ATP-binding cassette, subfamily G (WHITE), member 2
Unigene4167_All	--	--	--	--
Unigene4216_All	3.00E-58	Os11g0531700 [Oryza sativa Japonica Group] >gi|113645233|dbj|BAF28374.1| Os11g0531700 [Oryza sativa Japonica Group]	NTP pyrophosphohydrolases including oxidative damage repair enzymes	--
Unigene4275_All	3.00E-85	Os08g0547800 [Oryza sativa Japonica Group] >gi|113624399|dbj|BAF24344.1| Os08g0547800 [Oryza sativa Japonica Group]	Esterase/lipase	DNA-directed RNA polymerase II subunit A [EC:2.7.7.6]
Unigene4304_All	4.00E-81	germin A [Elaeis guineensis]	--	--
Unigene4312_All	0	Os02g0236100 [Oryza sativa Japonica Group] >gi|113535920|dbj|BAF08303.1| Os02g0236100 [Oryza sativa Japonica Group]	Serine/threonine protein kinase	somatic embryogenesis receptor kinase 1 [EC:2.7.10.1 2.7.11.1]
Unigene4429_All	1.00E-146	laccase 1a [Populus trichocarpa] >gi|222867591|gb|EEF04722.1| laccase 1a [Populus trichocarpa]	Putative multicopper oxidases	nitrite reductase (NO-forming) [EC:1.7.2.1]
Unigene4492_All	1.00E-101	Os06g0603600 [Oryza sativa Japonica Group] >gi|113596053|dbj|BAF19927.1| Os06g0603600 [Oryza sativa Japonica Group]	SPX domain-containing protein involved in vacuolar polyphosphate accumulation	--
Unigene4511_All	5.00E-23	WRKY43 [Glycine max]	--	WRKY transcription factor 22
Unigene462_All	1.00E-54	cellulose synthase [Gossypium arboreum]	--	cellulose synthase A [EC:2.4.1.12]
Unigene4815_All	1.00E-147	cellulose synthase [Betula luminifera]	--	cellulose synthase A [EC:2.4.1.12]
Unigene4903_All	1.00E-132	peroxidase 72 (PER72) (P72) (PRXR8) [Arabidopsis thaliana] >gi|26397792|sp|Q9FJZ9.1|PER72_ARATH RecName: Full=Peroxidase 72; Short=Atperox P72; AltName: Full=PRXR8; AltName: Full=ATP6a; Flags: Precursor >gi|10177520|dbj|BAB10915.1| peroxidase [Arabidopsis thaliana] >gi|30725302|gb|AAP37673.1| At5g66390 [Arabidopsis thaliana] >gi|110743733|dbj|BAE99703.1| peroxidase [Arabidopsis thaliana]	--	peroxidase [EC:1.11.1.7]
Unigene4925_All	1.00E-125	senescence-associated protein [Elaeis guineensis]	--	--
Unigene4980_All	2.00E-94	Os07g0178600 [Oryza sativa Japonica Group] >gi|75224432|sp|Q6VBB2.1|HFA2B_ORYSJ RecName: Full=Heat stress transcription factor A-2b; AltName: Full=Heat stress transcription factor 18; Short=OsHsf-18; AltName: Full=Heat stress transcription factor 5; Short=rHsf5 >gi|33591104|gb|AAQ23059.1| heat shock factor RHSF5 [Oryza sativa Japonica Group] >gi|113610564|dbj|BAF20942.1| Os07g0178600 [Oryza sativ…	Heat shock transcription factor	--
Unigene5210_All	1.00E-40	pnFL-2 [Zea mays] >gi|195622618|gb|ACG33139.1| pnFL-2 [Zea mays]	--	jasmonate-insensitive 3
Unigene5266_All	1.00E-152	Os06g0523400 [Oryza sativa Japonica Group] >gi|113595793|dbj|BAF19667.1| Os06g0523400 [Oryza sativa Japonica Group]	Permeases of the drug/metabolite transporter (DMT) superfamily	--
Unigene5411_All	5.00E-83	GST6 protein [Elaeis guineensis]	Glutathione S-transferase	glutathione S-transferase [EC:2.5.1.18]
Unigene5701_All	0	chromatin remodeling complex subunit [Populus trichocarpa] >gi|222852004|gb|EEE89551.1| chromatin remodeling complex subunit [Populus trichocarpa]	Superfamily II DNA/RNA helicases, SNF2 family	DNA excision repair protein ERCC-6
Unigene5734_All	0	SERK like protein kinase [Oryza sativa Japonica Group]	Serine/threonine protein kinase	somatic embryogenesis receptor kinase 1 [EC:2.7.10.1 2.7.11.1]
Unigene5792_All	1.00E-117	Os02g0757700 [Oryza sativa Japonica Group] >gi|46805687|dbj|BAD17088.1| F-box protein-like [Oryza sativa Japonica Group] >gi|113537703|dbj|BAF10086.1| Os02g0757700 [Oryza sativa Japonica Group]	--	--
Unigene5923_All	8.00E-13	cytokinin-specific binding protein 1 [Lupinus luteus]	--	--
Unigene5925_All	5.00E-38	extensin class 1 protein [Vigna unguiculata]	Opacity protein and related surface antigens	phospholipase D [EC:3.1.4.4]
Unigene5946_All	1.00E-135	Os09g0482200 [Oryza sativa Japonica Group] >gi|113631734|dbj|BAF25415.1| Os09g0482200 [Oryza sativa Japonica Group]	--	[EC:2.7.1.-]
Unigene5967_All	1.00E-127	peroxidase [Populus trichocarpa]	--	peroxidase [EC:1.11.1.7]
Unigene6111_All	0	yellow stripe 1-like [Tulipa gesneriana]	Predicted membrane protein	--
Unigene6113_All	0	cellulose synthase [Populus trichocarpa] >gi|222854633|gb|EEE92180.1| cellulose synthase [Populus trichocarpa]	Glycosyltransferases, probably involved in cell wall biogenesis	cellulose synthase A [EC:2.4.1.12]
Unigene6207_All	--	--	--	--
Unigene6280_All	1.00E-174	prephenate dehydratase [Ipomoea trifida]	Prephenate dehydratase	prephenate dehydratase [EC:4.2.1.51]
Unigene6526_All	3.00E-97	truncated eukaryotic initiation translation factor 4 G III [Medicago sativa]	--	translation initiation factor eIF-4F
Unigene6582_All	--	--	--	--
Unigene6671_All	8.00E-14	EMB2766 (EMBRYO DEFECTIVE 2766); structural constituent of nuclear pore [Arabidopsis thaliana]	--	--
Unigene6943_All	6.00E-51	WRKY transcription factor 31 [(Populus tomentosa x P. bolleana) x P. tomentosa]	--	WRKY transcription factor 33
Unigene720_All	6.00E-71	glutathione-S-transferase Cla47 [Elaeis guineensis]	Glutathione S-transferase	glutathione S-transferase [EC:2.5.1.18]
Unigene7325_All	--	--	--	--
Unigene7335_All	7.00E-58	Os04g0456700 [Oryza sativa Japonica Group] >gi|32492140|emb|CAE03373.1| OSJNBa0036B21.4 [Oryza sativa (japonica cultivar-group)] >gi|38347105|emb|CAE02577.2| OSJNBa0006M15.20 [Oryza sativa (japonica cultivar-group)] >gi|113564539|dbj|BAF14882.1| Os04g0456700 [Oryza sativa Japonica Group] >gi|116309993|emb|CAH67020.1| H0523F07.8 [Oryza sativa (indica cultivar-group)]	--	--
Unigene7379_All	0	LOC100281206 [Zea mays] >gi|195612418|gb|ACG28039.1| L-ascorbate oxidase precursor [Zea mays]	Putative multicopper oxidases	L-ascorbate oxidase [EC:1.10.3.3]
Unigene7403_All	1.00E-127	Os03g0294800 [Oryza sativa Japonica Group] >gi|113548291|dbj|BAF11734.1| Os03g0294800 [Oryza sativa Japonica Group]	--	[EC:2.7.1.-]
Unigene7433_All	1.00E-108	mitogen-activated protein kinase kinase [Nicotiana benthamiana]	Serine/threonine protein kinase	mitogen-activated protein kinase kinase 4/5, plant [EC:2.7.12.2]
Unigene7488_All	2.00E-47	Os02g0653200 [Oryza sativa Japonica Group] >gi|255671138|dbj|BAF09517.2| Os02g0653200 [Oryza sativa Japonica Group]	--	--
Unigene7623_All	4.00E-81	cytochrome P-450LXXIA1 (cyp71A1) [Persea americana]	Cytochrome P450	[EC:1.14.-.-]
Unigene7683_All	0	UDP-glucose dehydrogenase [Colocasia esculenta]	Predicted UDP-glucose 6-dehydrogenase	UDPglucose 6-dehydrogenase [EC:1.1.1.22]
Unigene7925_All	1.00E-125	ZIP transporter [Populus trichocarpa] >gi|222847632|gb|EEE85179.1| ZIP transporter [Populus trichocarpa]	Predicted divalent heavy-metal cations transporter	--
Unigene8011_All	1.00E-103	Os05g0395000 [Oryza sativa Japonica Group] >gi|113579012|dbj|BAF17375.1| Os05g0395000 [Oryza sativa Japonica Group]	Uncharacterized protein conserved in bacteria	DNA-directed RNA polymerase II subunit A [EC:2.7.7.6]
Unigene8023_All	0	S-adenosyl-L-methionine:phosphoethanolamine N-methyltransferase [Triticum aestivum]	SAM-dependent methyltransferases	phosphoethanolamine N-methyltransferase [EC:2.1.1.103]
Unigene8221_All	1.00E-178	Os02g0736100 [Oryza sativa Japonica Group] >gi|113537581|dbj|BAF09964.1| Os02g0736100 [Oryza sativa Japonica Group]	ATPase involved in DNA repair	E3 ubiquitin-protein ligase BRE1 [EC:6.3.2.19]
Unigene8251_All	1.00E-122	CM0216.300.nc [Lotus japonicus]	--	--
Unigene8418_All	2.00E-43	fasciclin domain [Zea mays]	--	--
Unigene8539_All	2.00E-93	Os06g0103800 [Oryza sativa Japonica Group] >gi|113594585|dbj|BAF18459.1| Os06g0103800 [Oryza sativa Japonica Group]	--	--
Unigene8599_All	0	RNA polymerase a-subunit [Oncidium Gower Ramsey] >gi|254833135|gb|ACT83138.1| RNA polymerase a-subunit [Oncidium Gower Ramsey]	Cytochrome b subunit of the bc complex	DNA-directed RNA polymerase subunit alpha [EC:2.7.7.6]
Unigene8602_All	1.00E-137	Os03g0246500 [Oryza sativa Japonica Group] >gi|108707154|gb|ABF94949.1| expressed protein [Oryza sativa (japonica cultivar-group)] >gi|113548015|dbj|BAF11458.1| Os03g0246500 [Oryza sativa Japonica Group]	Chromosome segregation ATPases	--
Unigene8838_All	6.00E-77	Os03g0861400 [Oryza sativa Japonica Group] >gi|108712234|gb|ABG00029.1| heavy metal-associated domain containing protein, expressed [Oryza sativa (japonica cultivar-group)] >gi|113550452|dbj|BAF13895.1| Os03g0861400 [Oryza sativa Japonica Group]	Cation transport ATPase	nucleolin
Unigene8864_All	8.00E-08	Os03g0780600 [Oryza sativa Japonica Group] >gi|73920810|sp|P37832.2|TBB7_ORYSJ RecName: Full=Tubulin beta-7 chain; AltName: Full=Beta-7-tubulin; AltName: Full=pTUB22 >gi|12957711|gb|AAK09229.1|AC084320_16 beta-tubulin [Oryza sativa Japonica Group] >gi|113549922|dbj|BAF13365.1| Os03g0780600 [Oryza sativa Japonica Group]	--	tubulin beta
Unigene8896_All	6.00E-54	{, related [Medicago truncatula]	--	--
Unigene9077_All	--	--	--	--
Unigene9282_All	1.00E-12	trans-caffeoyl-coa 3-o-methyltransferase-like protein [Populus trichocarpa] >gi|183585171|gb|ACC63877.1| trans-caffeoyl-CoA 3-O-methyltransferase [Populus trichocarpa] >gi|222852293|gb|EEE89840.1| trans-caffeoyl-coa 3-o-methyltransferase-like protein [Populus trichocarpa]	--	putative caffeoyl-CoA 3-O-methyltransferase [EC:2.1.1.-]
Unigene9623_All	0	photosystem I P700 chlorophyll A apoprotein A1 [Oryza sativa Indica Group] >gi|42795555|gb|AAS46121.1| photosystem I P700 chlorophyll A apoprotein A1 [Oryza sativa Japonica Group] >gi|42795619|gb|AAS46184.1| photosystem I P700 chlorophyll A apoprotein A1 [Oryza sativa Japonica Group]	Ribosomal protein S4 and related proteins	photosystem I core protein Ia
Unigene9936_All	1.00E-108	CBL-interacting protein kinase 23 [Sorghum bicolor]	--	[EC:2.7.1.-]
