# Supplementary material for: Deep sequencing–based comparative transcriptional profiles of Cymbidium hybridum roots in response to mycorrhizal and non-mycorrhizal beneficial fungi
Source: BMC Genomics. 2014 Aug 31;15(1):747. doi: 10.1186/1471-2164-15-747 (PMC4162972; doi:10.1186/1471-2164-15-747)
Supplement: Supplementary file 13 — Additional file 13: Lists of DEGS in 20 sub-clusters based on k-means. (ZIP 91 KB) [file 12864_2014_6428_MOESM13_ESM.zip › Additional file 13/Additional file 13/subcluster_4.xls]

geneID	Nr-Evalue	Nr-annotation	COG-Function-Description	ko_definition
Unigene10075_All	9.00E-63	Os12g0618600 [Oryza sativa Japonica Group] >gi|77557086|gb|ABA99882.1| CCAAT-binding transcription factor subunit B family protein, expressed [Oryza sativa (japonica cultivar-group)] >gi|113649800|dbj|BAF30312.1| Os12g0618600 [Oryza sativa Japonica Group] >gi|148921402|dbj|BAF64440.1| HAP2 subunit of HAP complex [Oryza sativa Japonica Group]	CCAAT-binding factor, subunit B	nuclear transcription factor Y, alpha
Unigene10193_All	8.00E-96	phosphoenolpyruvate carboxylase [Flaveria trinervia]	Phosphoenolpyruvate carboxylase	phosphoenolpyruvate carboxylase [EC:4.1.1.31]
Unigene10220_All	4.00E-10	Prf interactor 30137 [Solanum lycopersicum]	--	--
Unigene10460_All	--	--	--	--
Unigene10816_All	1.00E-121	RecName: Full=Probable caffeoyl-CoA O-methyltransferase At4g34050; AltName: Full=Trans-caffeoyl-CoA 3-O-methyltransferase; Short=CCoAOMT; Short=CCoAMT >gi|2911057|emb|CAA17567.1| caffeoyl-CoA O-methyltransferase-like protein [Arabidopsis thaliana] >gi|7270354|emb|CAB80122.1| caffeoyl-CoA O-methyltransferase-like protein [Arabidopsis thaliana] >gi|15982893|gb|AAL09793.1| AT4g34050/F28A23_190 [Arab…	Predicted O-methyltransferase	caffeoyl-CoA O-methyltransferase [EC:2.1.1.104]
Unigene10930_All	--	--	--	--
Unigene10989_All	--	--	--	--
Unigene11235_All	1.00E-162	Os05g0112000 [Oryza sativa Japonica Group] >gi|75322407|sp|Q65XV2.1|XB3_ORYSJ RecName: Full=E3 ubiquitin-protein ligase XB3; AltName: Full=Ankyrin repeat domain and RING finger-containing protein XB3; AltName: Full=XA21-binding protein 3 >gi|14279688|gb|AAK58690.1|AF272860_1 receptor-like kinase Xa21-binding protein 3 [Oryza sativa] >gi|113578000|dbj|BAF16363.1| Os05g0112000 [Oryza sativa Japonic…	FOG: Ankyrin repeat	protein DGCR14
Unigene11246_All	1.00E-151	transporter-related [Arabidopsis thaliana] >gi|145323764|ref|NP_001077471.1| transporter-related [Arabidopsis thaliana] >gi|75158873|sp|Q8RXL8.1|Y1689_ARATH RecName: Full=Uncharacterized membrane protein At1g06890	Nucleotide-sugar transporter	--
Unigene11844_All	0	glucose-6-phosphate 1-dehydrogenase cytoplasmic isoform-like [Solanum tuberosum]	Glucose-6-phosphate 1-dehydrogenase	glucose-6-phosphate 1-dehydrogenase [EC:1.1.1.49]
Unigene11898_All	0	microtubule bundling polypeptide TMBP200 [Nicotiana tabacum]	--	--
Unigene11901_All	0	LOC100136880 isoform 1 [Zea mays] >gi|209981681|gb|ACJ05393.1| respiratory burst oxidase protein D variant alpha [Zea mays]	Predicted ferric reductase	respiratory burst oxidase [EC:1.6.3.- 1.11.1.-]
Unigene12086_All	--	--	--	--
Unigene12574_All	1.00E-117	ATG2484-1; RNA binding [Arabidopsis thaliana]	--	--
Unigene12689_All	5.00E-19	transcriptional regulatory protein algP [Zea mays] >gi|195658555|gb|ACG48745.1| transcriptional regulatory protein algP [Zea mays]	Serine/threonine protein kinase	splicing factor 3A subunit 2
Unigene12798_All	0	cellulose synthase [Betula luminifera]	Glycosyltransferases, probably involved in cell wall biogenesis	cellulose synthase A [EC:2.4.1.12]
Unigene12968_All	1.00E-106	Os03g0194900 [Oryza sativa Japonica Group] >gi|24414270|gb|AAN59773.1| Putative membrane protein [Oryza sativa Japonica Group] >gi|113547725|dbj|BAF11168.1| Os03g0194900 [Oryza sativa Japonica Group]	--	--
Unigene13245_All	--	--	--	--
Unigene1342_All	3.00E-35	calmodulin-binding protein [Arabidopsis lyrata subsp. lyrata] >gi|297331817|gb|EFH62236.1| calmodulin-binding protein [Arabidopsis lyrata subsp. lyrata]	--	--
Unigene13454_All	0	sialyltransferase like protein [Zea mays] >gi|83318982|emb|CAJ44460.1| sialyltransferase like protein [Zea mays]	--	--
Unigene13523_All	1.00E-149	NADH-plastoquinone oxidoreductase subunit K [Elaeis oleifera]	NADH:ubiquinone oxidoreductase 20 kD subunit and related Fe-S oxidoreductases	NADH dehydrogenase I subunit K [EC:1.6.5.3]
Unigene13535_All	1.00E-104	Os03g0577100 [Oryza sativa Japonica Group] >gi|108709467|gb|ABF97262.1| Nuf2 family protein, expressed [Oryza sativa (japonica cultivar-group)] >gi|113549011|dbj|BAF12454.1| Os03g0577100 [Oryza sativa Japonica Group]	ATPase involved in DNA repair	kinetochore protein Nuf2
Unigene1356_All	0	Os10g0473400 [Oryza sativa Japonica Group] >gi|110289241|gb|AAP54244.2| expressed protein [Oryza sativa (japonica cultivar-group)] >gi|113639442|dbj|BAF26747.1| Os10g0473400 [Oryza sativa Japonica Group]	Predicted bile acid beta-glucosidase	--
Unigene13610_All	2.00E-23	glutamate N-acetyltransferase [Citrullus lanatus]	N-acetylglutamate synthase (N-acetylornithine aminotransferase)	glutamate N-acetyltransferase / amino-acid N-acetyltransferase [EC:2.3.1.35 2.3.1.1]
Unigene13645_All	1.00E-116	RecName: Full=Respiratory burst oxidase homolog protein C; AltName: Full=NADPH oxidase RBOHC; AltName: Full=StRBOHC >gi|146219363|dbj|BAE79344.2| NADPH oxidase [Solanum tuberosum]	--	respiratory burst oxidase [EC:1.6.3.- 1.11.1.-]
Unigene13670_All	1.00E-54	Prephenate dehydratase [Hevea brasiliensis]	Prephenate dehydratase	prephenate dehydratase [EC:4.2.1.51]
Unigene13841_All	5.00E-20	kinesin-like [Oryza sativa Japonica Group]	--	--
Unigene13947_All	0	Os04g0629700 [Oryza sativa Japonica Group] >gi|113565541|dbj|BAF15884.1| Os04g0629700 [Oryza sativa Japonica Group]	Kinesin-like protein	kinesin family member C1
Unigene14108_All	1.00E-44	Os01g0218100 [Oryza sativa Japonica Group] >gi|10800070|dbj|BAB16490.1| DNA binding protein-like [Oryza sativa Japonica Group] >gi|21327944|dbj|BAC00537.1| DNA binding protein-like [Oryza sativa Japonica Group] >gi|113531940|dbj|BAF04323.1| Os01g0218100 [Oryza sativa Japonica Group]	--	transcription factor MYC2
Unigene1424_All	1.00E-165	H0502B11.6 [Oryza sativa (indica cultivar-group)]	Uncharacterized conserved protein	heparan-alpha-glucosaminide N-acetyltransferase [EC:2.3.1.78]
Unigene14252_All	1.00E-104	Os01g0764400 [Oryza sativa Japonica Group] >gi|113533872|dbj|BAF06255.1| Os01g0764400 [Oryza sativa Japonica Group]	Chorismate mutase	chorismate mutase [EC:5.4.99.5]
Unigene14339_All	--	--	--	--
Unigene14385_All	7.00E-78	BAG domain-containing protein [Oryza brachyantha]	--	--
Unigene14465_All	0	cytokinin oxidase [Populus trichocarpa] >gi|222842205|gb|EEE79752.1| cytokinin oxidase [Populus trichocarpa]	FAD/FMN-containing dehydrogenases	cytokinin dehydrogenase [EC:1.5.99.12]
Unigene14502_All	1.00E-179	subtilase [Lotus japonicus]	Subtilisin-like serine proteases	subtilisin [EC:3.4.21.62]
Unigene14516_All	1.00E-103	Os10g0516400 [Oryza sativa Japonica Group] >gi|31433063|gb|AAP54623.1| expressed protein [Oryza sativa (japonica cultivar-group)] >gi|113639672|dbj|BAF26977.1| Os10g0516400 [Oryza sativa Japonica Group]	--	--
Unigene14656_All	3.00E-29	At1g55265 [Arabidopsis thaliana]	--	--
Unigene14693_All	4.00E-33	PGP17 (P-GLYCOPROTEIN 17); ATP binding / ATPase/ ATPase, coupled to transmembrane movement of substances / nucleoside-triphosphatase/ nucleotide binding [Arabidopsis thaliana] >gi|75335407|sp|Q9LSJ6.1|AB17B_ARATH RecName: Full=ABC transporter B family member 17; Short=ABC transporter ABCB.17; Short=AtABCB17; AltName: Full=Putative multidrug resistance protein 19; AltName: Full=P-glycoprotein 17 >…	ABC-type multidrug transport system, ATPase and permease components	ATP-binding cassette, subfamily B (MDR/TAP), member 1
Unigene14723_All	1.00E-163	12-oxophytodienoic acid reductase 1 [Setaria italica]	NADH:flavin oxidoreductases, Old Yellow Enzyme family	12-oxophytodienoic acid reductase [EC:1.3.1.42]
Unigene14813_All	1.00E-169	Os02g0625500 [Oryza sativa Japonica Group] >gi|255671104|dbj|BAF09393.2| Os02g0625500 [Oryza sativa Japonica Group]	Sugar kinases, ribokinase family	adenosine kinase [EC:2.7.1.20]
Unigene15068_All	1.00E-141	aquaporin PIP1.1 [Zea mays]	Glycerol uptake facilitator and related permeases (Major Intrinsic Protein Family)	aquaporin PIP
Unigene15166_All	5.00E-50	ethylene response factor 11 [Actinidia deliciosa]	--	EREBP-like factor
Unigene15179_All	3.00E-55	RecName: Full=Sucrose synthase 2; AltName: Full=Sucrose-UDP glucosyltransferase 2 >gi|1255980|emb|CAA65640.1| sucrose-synthase 21 [Tulipa gesneriana]	Glycosyltransferase	sucrose synthase [EC:2.4.1.13]
Unigene15892_All	7.00E-93	Os10g0375000 [Oryza sativa Japonica Group] >gi|255679353|dbj|BAH94851.1| Os10g0375000 [Oryza sativa Japonica Group]	Leucine-rich repeat (LRR) protein	LRR receptor-like serine/threonine-protein kinase EFR [EC:2.7.11.1]
Unigene158_All	2.00E-21	RNA-directed DNA polymerase (Reverse transcriptase); Ribonuclease H; Endonuclease/exonuclease/phosphatase [Medicago truncatula]	--	--
Unigene16027_All	6.00E-31	hydroxyproline-rich glycoprotein [Solanum tuberosum]	--	splicing factor 3B subunit 4
Unigene16066_All	1.00E-76	Homeodomain-related [Medicago truncatula]	--	--
Unigene16107_All	0	3-deoxy-D-arabino-heptulosonate-7-phosphate synthase [Vitis vinifera]	3-deoxy-D-arabino-heptulosonate 7-phosphate (DAHP) synthase	3-deoxy-7-phosphoheptulonate synthase [EC:2.5.1.54]
Unigene16138_All	1.00E-124	COV1-like protein [Zea mays]	Uncharacterized conserved protein	--
Unigene16237_All	1.00E-134	PERK1-like protein kinase [Nicotiana tabacum]	ATPases involved in chromosome partitioning	DNA (cytosine-5-)-methyltransferase [EC:2.1.1.37]
Unigene16320_All	1.00E-106	multidrug/pheromone exporter, MDR family, ABC transporter family [Populus trichocarpa] >gi|222867021|gb|EEF04152.1| multidrug/pheromone exporter, MDR family, ABC transporter family [Populus trichocarpa]	ABC-type multidrug transport system, ATPase and permease components	ATP-binding cassette, subfamily B (MDR/TAP), member 1
Unigene16601_All	1.00E-48	3-deoxy-D-arabino-heptulosonate-7-phosphate synthase [Vitis vinifera]	3-deoxy-D-arabino-heptulosonate 7-phosphate (DAHP) synthase	3-deoxy-7-phosphoheptulonate synthase [EC:2.5.1.54]
Unigene16625_All	2.00E-47	24 kDa seed maturation protein [Elaeis guineensis]	--	--
Unigene16643_All	0	cinammate 4-hydroxylase [Allium cepa]	Cytochrome P450	trans-cinnamate 4-monooxygenase [EC:1.14.13.11]
Unigene1745_All	1.00E-100	phosphoenolpyruvate carboxylase kinase [Oryza sativa Japonica Group]	Serine/threonine protein kinase	calcium-dependent protein kinase [EC:2.7.11.1]
Unigene1838_All	7.00E-88	Os10g0560000 [Oryza sativa Japonica Group] >gi|31433498|gb|AAP55003.1| expressed protein [Oryza sativa (japonica cultivar-group)] >gi|113639908|dbj|BAF27213.1| Os10g0560000 [Oryza sativa Japonica Group]	--	--
Unigene2165_All	0	Os09g0110100 [Oryza sativa Japonica Group] >gi|113630802|dbj|BAF24483.1| Os09g0110100 [Oryza sativa Japonica Group]	Leucine-rich repeat (LRR) protein	protein brassinosteroid insensitive 1 [EC:2.7.10.1 2.7.11.1]
Unigene2363_All	1.00E-173	Os04g0488000 [Oryza sativa Japonica Group] >gi|75233131|sp|Q7XUF4.2|CDKG2_ORYSJ RecName: Full=Cyclin-dependent kinase G-2; Short=CDKG;2 >gi|158512881|sp|A2XUW1.1|CDKG2_ORYSI RecName: Full=Cyclin-dependent kinase G-2; Short=CDKG;2 >gi|38344237|emb|CAD41330.2| OJ991113_30.14 [Oryza sativa (japonica cultivar-group)] >gi|113564718|dbj|BAF15061.1| Os04g0488000 [Oryza sativa Japonica Group]	Serine/threonine protein kinase	cell division cycle 2-like [EC:2.7.11.22]
Unigene2364_All	9.00E-15	hypothetical protein Ycf1 [Dendrophylax sallei]	--	--
Unigene2387_All	--	--	--	--
Unigene248_All	2.00E-96	phosphoenolpyruvate carboxylase kinase [Oryza sativa Japonica Group]	Serine/threonine protein kinase	calcium-dependent protein kinase [EC:2.7.11.1]
Unigene2739_All	8.00E-96	methionine synthase [Coffea arabica]	Methionine synthase II (cobalamin-independent)	5-methyltetrahydropteroyltriglutamate--homocysteine methyltransferase [EC:2.1.1.14]
Unigene2847_All	1.00E-126	peroxidase [Asparagus officinalis]	--	peroxidase [EC:1.11.1.7]
Unigene2848_All	1.00E-102	class III peroxidase [Gossypium hirsutum]	--	peroxidase [EC:1.11.1.7]
Unigene2862_All	3.00E-59	salicylic acid-binding protein 2 [Nicotiana tabacum]	--	polyneuridine-aldehyde esterase [EC:3.1.1.78]
Unigene3027_All	0	Os09g0114500 [Oryza sativa Japonica Group] >gi|113630813|dbj|BAF24494.1| Os09g0114500 [Oryza sativa Japonica Group]	Kinesin-like protein	kinesin family member 4/7/21/27
Unigene3143_All	1.00E-160	abc transporter family protein [Arabidopsis lyrata subsp. lyrata] >gi|297339527|gb|EFH69944.1| abc transporter family protein [Arabidopsis lyrata subsp. lyrata]	ABC-type multidrug transport system, permease component	ATP-binding cassette, subfamily G (WHITE), member 2
Unigene3183_All	--	--	--	--
Unigene3429_All	0	Os01g0303200 [Oryza sativa Japonica Group] >gi|52077473|dbj|BAD45037.1| transmembrane domain, a coiled coil-4 domain, of eukaryotic origin (91.3 kD) -like protein [Oryza sativa Japonica Group] >gi|113532363|dbj|BAF04746.1| Os01g0303200 [Oryza sativa Japonica Group]	--	--
Unigene3594_All	2.00E-13	KED [Nicotiana tabacum]	RNA-binding proteins (RRM domain)	nucleolin
Unigene3769_All	0	PREDICTED: similar to vacuolar protein sorting 13C protein-like [Vitis vinifera]	--	--
Unigene4081_All	--	--	--	--
Unigene4117_All	0	Os01g0960400 [Oryza sativa Japonica Group] >gi|113534997|dbj|BAF07380.1| Os01g0960400 [Oryza sativa Japonica Group]	Serine/threonine protein kinase	protein brassinosteroid insensitive 1 [EC:2.7.10.1 2.7.11.1]
Unigene4200_All	1.00E-173	Os01g0585600 [Oryza sativa Japonica Group] >gi|113532957|dbj|BAF05340.1| Os01g0585600 [Oryza sativa Japonica Group]	Opacity protein and related surface antigens	--
Unigene4220_All	0	Os06g0643900 [Oryza sativa Japonica Group] >gi|19879917|gb|AAM00197.1|AF356352_1 acid phosphatase [Oryza sativa] >gi|51535476|dbj|BAD37373.1| acid phosphatase [Oryza sativa Japonica Group] >gi|51535510|dbj|BAD37429.1| acid phosphatase [Oryza sativa Japonica Group] >gi|113596222|dbj|BAF20096.1| Os06g0643900 [Oryza sativa Japonica Group]	Predicted phosphohydrolases	--
Unigene4289_All	1.00E-122	Os03g0246500 [Oryza sativa Japonica Group] >gi|108707154|gb|ABF94949.1| expressed protein [Oryza sativa (japonica cultivar-group)] >gi|113548015|dbj|BAF11458.1| Os03g0246500 [Oryza sativa Japonica Group]	Chromosome segregation ATPases	structural maintenance of chromosome 4
Unigene4448_All	7.00E-48	syringomycin biosynthesis enzyme [Zea mays]	--	--
Unigene4603_All	4.00E-61	RecName: Full=Cyclin-P3-1; Short=CycP3;1	--	--
Unigene4836_All	9.00E-72	xyloglucan endotransglucosylase/hydrolase protein 5 [Zea mays] >gi|195638572|gb|ACG38754.1| xyloglucan endotransglucosylase/hydrolase protein 5 precursor [Zea mays]	Beta-glucanase/Beta-glucan synthetase	xyloglucan:xyloglucosyl transferase [EC:2.4.1.207]
Unigene489_All	1.00E-167	SCARECROW-like protein [Lilium longiflorum]	--	--
Unigene5188_All	0	AML1 [Citrus unshiu]	RNA-binding proteins (RRM domain)	nucleolin
Unigene5221_All	2.00E-55	cytochrome P450 [Populus trichocarpa] >gi|222844153|gb|EEE81700.1| cytochrome P450 [Populus trichocarpa]	--	[EC:1.14.-.-]
Unigene5226_All	1.00E-170	fus3-complementing gene 1 [Arabidopsis lyrata subsp. lyrata] >gi|297313484|gb|EFH43907.1| fus3-complementing gene 1 [Arabidopsis lyrata subsp. lyrata]	Serine/threonine protein kinase	dual-specificity kinase [EC:2.7.12.1]
Unigene5330_All	0	RecName: Full=Phenylalanine ammonia-lyase >gi|1491619|emb|CAA68256.1| phenylalanine ammonia-lyase [Bromheadia finlaysoniana]	Histidine ammonia-lyase	phenylalanine ammonia-lyase [EC:4.3.1.24]
Unigene5334_All	1.00E-123	UDP-glucuronic acid decarboxylase 2 [Populus tomentosa]	Nucleoside-diphosphate-sugar epimerases	dTDP-glucose 4,6-dehydratase [EC:4.2.1.46]
Unigene5349_All	2.00E-24	Wiscott-Aldrich syndrome, C-terminal [Medicago truncatula]	--	--
Unigene5371_All	1.00E-122	RNase H family protein [Asparagus officinalis]	Transposase and inactivated derivatives	--
Unigene5516_All	1.00E-177	PREDICTED: similar to subtilase [Vitis vinifera]	Subtilisin-like serine proteases	subtilisin [EC:3.4.21.62]
Unigene5518_All	--	--	--	--
Unigene5652_All	0	phenylalanine ammonia-lyase [Phalaenopsis x Doritaenopsis hybrid cultivar]	Histidine ammonia-lyase	phenylalanine ammonia-lyase [EC:4.3.1.24]
Unigene5702_All	4.00E-74	U1-70K (U1 SMALL NUCLEAR RIBONUCLEOPROTEIN-70K); RNA binding / nucleotide binding [Arabidopsis thaliana] >gi|1354466|gb|AAD12776.1| U1 snRNP 70K truncated protein [Arabidopsis thaliana] >gi|1354468|gb|AAD12774.1| U1 snRNP 70K truncated protein [Arabidopsis thaliana]	RNA-binding proteins (RRM domain)	U1 small nuclear ribonucleoprotein 70kDa
Unigene5759_All	0	Os03g0726500 [Oryza sativa Japonica Group] >gi|41469272|gb|AAS07154.1| expressed protein [Oryza sativa Japonica Group] >gi|50428734|gb|AAT77085.1| expressed protein [Oryza sativa Japonica Group] >gi|108710852|gb|ABF98647.1| expressed protein [Oryza sativa (japonica cultivar-group)] >gi|113549607|dbj|BAF13050.1| Os03g0726500 [Oryza sativa Japonica Group]	Predicted permeases	--
Unigene5869_All	2.00E-84	OSJNBa0083N12.2 [Oryza sativa (japonica cultivar-group)]	--	--
Unigene5899_All	1.00E-22	pherophorin-C2 protein precursor [Chlamydomonas reinhardtii]	Endoglucanase	argonaute
Unigene5908_All	1.00E-118	RecName: Full=S-adenosylmethionine synthase; Short=AdoMet synthase; AltName: Full=Methionine adenosyltransferase; Short=MAT >gi|16226059|gb|AAL16064.1|AF420238_1 S-adenosyl-L-methionine synthetase [Dendrobium crumenatum]	S-adenosylmethionine synthetase	S-adenosylmethionine synthetase [EC:2.5.1.6]
Unigene5912_All	4.00E-81	3-beta-hydroxysteroiddehydrogenase [Digitalis lanata] >gi|56900850|gb|AAW31720.1| 3-beta-hydroxysteroid dehydrogenase [Digitalis lanata] >gi|94962698|gb|ABF48560.1| 3 beta-hydroxysteroid dehydrogenase [Digitalis lanata]	Dehydrogenases with different specificities (related to short-chain alcohol dehydrogenases)	momilactone-A synthase [EC:1.1.1.295]
Unigene5921_All	0	P-glycoprotein [Arabidopsis thaliana]	ABC-type multidrug transport system, ATPase and permease components	ATP-binding cassette, subfamily B (MDR/TAP), member 1
Unigene6290_All	0	Os06g0557100 [Oryza sativa Japonica Group] >gi|113595898|dbj|BAF19772.1| Os06g0557100 [Oryza sativa Japonica Group]	Leucine-rich repeat (LRR) protein	[EC:2.7.1.-]
Unigene6347_All	0	Os01g0832900 [Oryza sativa Japonica Group] >gi|113534239|dbj|BAF06622.1| Os01g0832900 [Oryza sativa Japonica Group]	Serine/threonine protein kinase	dual-specificity tyrosine-(Y)-phosphorylation regulated kinase [EC:2.7.12.1]
Unigene6504_All	0	NN mitogen-activated protein kinase [Nicotiana tabacum]	Serine/threonine protein kinase	serine/threonine-protein kinase WNK1 [EC:2.7.11.1]
Unigene6547_All	4.00E-94	RecName: Full=S-adenosylmethionine synthase; Short=AdoMet synthase; AltName: Full=Methionine adenosyltransferase; Short=MAT >gi|30142157|gb|AAP13994.1| S-adenosylmethionine synthetase [Litchi chinensis]	S-adenosylmethionine synthetase	S-adenosylmethionine synthetase [EC:2.5.1.6]
Unigene7256_All	1.00E-160	Os05g0207700 [Oryza sativa Japonica Group] >gi|113578453|dbj|BAF16816.1| Os05g0207700 [Oryza sativa Japonica Group]	Serine/threonine protein kinase	serine/threonine-protein kinase PBS1 [EC:2.7.11.1]
Unigene7492_All	1.00E-149	At5g56885 [Arabidopsis thaliana] >gi|25090425|gb|AAN72298.1| At5g56885/At5g56885 [Arabidopsis thaliana]	Serine/threonine protein kinase	serine/threonine-protein kinase PBS1 [EC:2.7.11.1]
Unigene7590_All	0	granule-bound starch synthase [Nelumbo nucifera]	Glycogen synthase	starch synthase [EC:2.4.1.21]
Unigene7598_All	0	H0321H01.14 [Oryza sativa (indica cultivar-group)]	Serine/threonine protein kinase	protein-serine/threonine kinase [EC:2.7.11.-]
Unigene7796_All	0	ADP-glucose pyrophosphorylase small subunit [Metroxylon sagu]	ADP-glucose pyrophosphorylase	glucose-1-phosphate adenylyltransferase [EC:2.7.7.27]
Unigene7827_All	2.00E-64	Os02g0654700 [Oryza sativa Japonica Group] >gi|56567585|gb|AAV98702.1| BTH-induced ERF transcriptional factor 3 [Oryza sativa Indica Group] >gi|113537145|dbj|BAF09528.1| Os02g0654700 [Oryza sativa Japonica Group]	--	EREBP-like factor
Unigene7893_All	0	methionine synthase [Phelipanche ramosa]	Methionine synthase II (cobalamin-independent)	5-methyltetrahydropteroyltriglutamate--homocysteine methyltransferase [EC:2.1.1.14]
Unigene7922_All	1.00E-117	glycosyltransferase UGT88A9 [Hieracium pilosella]	DNA-directed RNA polymerase, beta' subunit/160 kD subunit	hydroquinone glucosyltransferase [EC:2.4.1.218]
Unigene8069_All	0	Ser/Thr specific protein phosphatase 2A B regulatory subunit beta isoform [Medicago sativa subsp. x varia]	Serine/threonine protein phosphatase 2A, regulatory subunit	protein phosphatase 2 (formerly 2A), regulatory subunit B
Unigene8105_All	5.00E-08	conserved hypothetical protein [Ricinus communis] >gi|223546435|gb|EEF47935.1| conserved hypothetical protein [Ricinus communis]	--	--
Unigene8169_All	--	--	--	--
Unigene8176_All	0	RNase H family protein [Asparagus officinalis]	Transposase and inactivated derivatives	--
Unigene8225_All	0	Putative retrotransposon protein, identical [Solanum demissum]	Transposase and inactivated derivatives	--
Unigene8240_All	4.00E-63	Os07g0685800 [Oryza sativa Japonica Group] >gi|33146492|dbj|BAC79601.1| carbonyl reductase -like protein [Oryza sativa Japonica Group] >gi|50509139|dbj|BAD30279.1| carbonyl reductase -like protein [Oryza sativa Japonica Group] >gi|113612215|dbj|BAF22593.1| Os07g0685800 [Oryza sativa Japonica Group]	Dehydrogenases with different specificities (related to short-chain alcohol dehydrogenases)	--
Unigene8255_All	1.00E-107	protein phosphatase 2C [Medicago sativa]	Serine/threonine protein phosphatase	protein phosphatase [EC:3.1.3.16]
Unigene8307_All	--	--	--	--
Unigene8438_All	1.00E-157	Os07g0659800 [Oryza sativa Japonica Group] >gi|113612064|dbj|BAF22442.1| Os07g0659800 [Oryza sativa Japonica Group]	--	E3 ubiquitin-protein ligase SIAH1 [EC:6.3.2.19]
Unigene8547_All	1.00E-142	RNA-directed DNA polymerase (Reverse transcriptase); Ribonuclease H [Medicago truncatula]	--	integrator complex subunit 11 [EC:3.1.27.-]
Unigene8595_All	0	chromatin remodeling complex subunit [Populus trichocarpa] >gi|222843090|gb|EEE80637.1| chromatin remodeling complex subunit [Populus trichocarpa]	Superfamily II DNA/RNA helicases, SNF2 family	SWI/SNF-related matrix-associated actin-dependent regulator of chromatin subfamily A member 2/4 [EC:3.6.1.-]
Unigene8678_All	0	cytochrome P450 [Populus trichocarpa] >gi|222870736|gb|EEF07867.1| cytochrome P450 [Populus trichocarpa]	Cytochrome P450	cytokinin trans-hydroxylase
Unigene8830_All	1.00E-52	RecName: Full=S-adenosylmethionine synthase; Short=AdoMet synthase; AltName: Full=Methionine adenosyltransferase; Short=MAT >gi|16226059|gb|AAL16064.1|AF420238_1 S-adenosyl-L-methionine synthetase [Dendrobium crumenatum]	S-adenosylmethionine synthetase	S-adenosylmethionine synthetase [EC:2.5.1.6]
Unigene8857_All	6.00E-24	Os07g0123800 [Oryza sativa Japonica Group] >gi|113610336|dbj|BAF20714.1| Os07g0123800 [Oryza sativa Japonica Group]	--	--
Unigene8888_All	1.00E-97	Os06g0691200 [Oryza sativa Japonica Group] >gi|113596461|dbj|BAF20335.1| Os06g0691200 [Oryza sativa Japonica Group]	Uncharacterized protein conserved in bacteria	DNA-directed RNA polymerase II subunit A [EC:2.7.7.6]
Unigene8926_All	0	dehydration-responsive protein-related [Arabidopsis thaliana] >gi|75163241|sp|Q93W95.1|PMTD_ARATH RecName: Full=Probable methyltransferase PMT13 >gi|16648931|gb|AAL24317.1| Unknown protein [Arabidopsis thaliana] >gi|16649087|gb|AAL24395.1| Unknown protein [Arabidopsis thaliana] >gi|23197886|gb|AAN15470.1| Unknown protein [Arabidopsis thaliana] >gi|30725428|gb|AAP37736.1| At4g00740 [Arabidopsis th…	--	--
Unigene9867_All	1.00E-175	serine/threonine-protein kinase NAK [Zea mays]	Serine/threonine protein kinase	[EC:2.7.1.-]
Unigene989_All	1.00E-111	Os05g0562400 [Oryza sativa Japonica Group] >gi|255676572|dbj|BAF18235.2| Os05g0562400 [Oryza sativa Japonica Group]	--	--
