# Supplementary material for: Deep sequencing–based comparative transcriptional profiles of Cymbidium hybridum roots in response to mycorrhizal and non-mycorrhizal beneficial fungi
Source: BMC Genomics. 2014 Aug 31;15(1):747. doi: 10.1186/1471-2164-15-747 (PMC4162972; doi:10.1186/1471-2164-15-747)
Supplement: Supplementary file 13 — Additional file 13: Lists of DEGS in 20 sub-clusters based on k-means. (ZIP 91 KB) [file 12864_2014_6428_MOESM13_ESM.zip › Additional file 13/Additional file 13/subcluster_5.xls]

geneID	Nr-Evalue	Nr-annotation	COG-Function-Description	ko_definition
Unigene10020_All	1.00E-128	tyrosine/nicotianamine aminotransferases family protein, expressed [Oryza sativa (japonica cultivar-group)]	Aspartate/tyrosine/aromatic aminotransferase	tyrosine aminotransferase [EC:2.6.1.5]
Unigene10172_All	0	wound-inducible carboxypeptidase [Solanum lycopersicum]	Carboxypeptidase C (cathepsin A)	cathepsin A [EC:3.4.16.5]
Unigene10196_All	9.00E-47	Os12g0609900 [Oryza sativa Japonica Group] >gi|255670472|dbj|BAH95782.1| Os12g0609900 [Oryza sativa Japonica Group]	--	--
Unigene10277_All	0	alpha tubulin 1 [Pseudotsuga menziesii var. menziesii] >gi|56481445|gb|AAV92353.1| alpha tubulin 1 [Pseudotsuga menziesii var. menziesii] >gi|56481447|gb|AAV92354.1| alpha tubulin 1 [Pseudotsuga menziesii var. menziesii] >gi|56481449|gb|AAV92355.1| alpha tubulin 1 [Pseudotsuga menziesii var. menziesii] >gi|56481451|gb|AAV92356.1| alpha tubulin 1 [Pseudotsuga menziesii var. menziesii] >gi|56481453…	Tubulin	tubulin alpha
Unigene10355_All	9.00E-64	Os10g0544600 [Oryza sativa Japonica Group] >gi|31433346|gb|AAP54875.1| Zinc finger, C3HC4 type family protein, expressed [Oryza sativa (japonica cultivar-group)] >gi|113639811|dbj|BAF27116.1| Os10g0544600 [Oryza sativa Japonica Group]	--	E3 ubiquitin-protein ligase RNF115/126 [EC:6.3.2.19]
Unigene10369_All	1.00E-139	LOC100285022 [Zea mays] >gi|195646374|gb|ACG42655.1| taxadien-5-alpha-ol O-acetyltransferase [Zea mays]	--	shikimate O-hydroxycinnamoyltransferase [EC:2.3.1.133]
Unigene10491_All	1.00E-11	RecName: Full=NOI-like protein >gi|19387536|gb|AAL87238.1| nitrate-induced NOI-like protein [Elaeis oleifera]	--	RPM1-interacting protein 4
Unigene10567_All	1.00E-42	trans-2-enoyl-CoA reductase [Phalaenopsis amabilis]	--	enoyl reductase [EC:1.3.1.-]
Unigene10727_All	1.00E-110	transcription factor [Bruguiera gymnorhiza]	--	--
Unigene11540_All	4.00E-92	RecName: Full=Pectinesterase 3; Short=PE 3; AltName: Full=Pectin methylesterase 3; Flags: Precursor >gi|732913|emb|CAA59482.1| pectinesterase [Phaseolus vulgaris]	Pectin methylesterase	pectinesterase [EC:3.1.1.11]
Unigene11625_All	2.00E-18	heavy metal-associated domain containing protein [Zea mays] >gi|195639912|gb|ACG39424.1| heavy metal-associated domain containing protein [Zea mays]	--	--
Unigene1179_All	5.00E-39	histone H3 (AA 1-123) [Medicago sativa] >gi|2916748|emb|CAA05554.1| histone H3 [Pisum sativum]	Histones H3 and H4	histone H3
Unigene11965_All	3.00E-63	histone H3, expressed [Triticum aestivum]	Histones H3 and H4	histone H3
Unigene12028_All	--	--	--	--
Unigene12197_All	9.00E-47	ethylene-responsive element binding factor 4 [Glycine max]	--	EREBP-like factor
Unigene12354_All	5.00E-85	Os01g0611000 [Oryza sativa Japonica Group] >gi|255673458|dbj|BAF05463.2| Os01g0611000 [Oryza sativa Japonica Group]	DNA-directed RNA polymerase, beta' subunit/160 kD subunit	DNA-directed RNA polymerase II subunit A [EC:2.7.7.6]
Unigene12862_All	1.00E-160	ZCF125 [Arabidopsis lyrata subsp. lyrata] >gi|297334043|gb|EFH64461.1| ZCF125 [Arabidopsis lyrata subsp. lyrata]	Kinesin-like protein	centromeric protein E
Unigene13120_All	5.00E-32	WRKY transcription factor 5 [(Populus tomentosa x P. bolleana) x P. tomentosa]	--	WRKY transcription factor 33
Unigene13350_All	--	--	--	--
Unigene13648_All	6.00E-90	Os07g0178600 [Oryza sativa Japonica Group] >gi|75224432|sp|Q6VBB2.1|HFA2B_ORYSJ RecName: Full=Heat stress transcription factor A-2b; AltName: Full=Heat stress transcription factor 18; Short=OsHsf-18; AltName: Full=Heat stress transcription factor 5; Short=rHsf5 >gi|33591104|gb|AAQ23059.1| heat shock factor RHSF5 [Oryza sativa Japonica Group] >gi|113610564|dbj|BAF20942.1| Os07g0178600 [Oryza sativ…	Heat shock transcription factor	--
Unigene14049_All	0	SET domain protein [Populus trichocarpa] >gi|222837240|gb|EEE75619.1| SET domain protein [Populus trichocarpa]	Proteins containing SET domain	histone-lysine N-methyltransferase SETD1 [EC:2.1.1.43]
Unigene14067_All	3.00E-23	glycosyl hydrolase family 1 protein [Arabidopsis lyrata subsp. lyrata] >gi|297313316|gb|EFH43739.1| glycosyl hydrolase family 1 protein [Arabidopsis lyrata subsp. lyrata]	Beta-glucosidase/6-phospho-beta-glucosidase/beta-galactosidase	beta-glucosidase [EC:3.2.1.21]
Unigene14068_All	1.00E-125	Os05g0366600 [Oryza sativa Japonica Group] >gi|75288633|sp|Q60DX8.1|BGL22_ORYSJ RecName: Full=Beta-glucosidase 22; Short=Os5bglu22; Flags: Precursor >gi|113578882|dbj|BAF17245.1| Os05g0366600 [Oryza sativa Japonica Group]	Beta-glucosidase/6-phospho-beta-glucosidase/beta-galactosidase	beta-glucosidase [EC:3.2.1.21]
Unigene14154_All	0	pectate lyase 1 [Musa acuminata AAA Group]	Pectate lyase	pectate lyase [EC:4.2.2.2]
Unigene14354_All	2.00E-29	OO_Ba0005L10-OO_Ba0081K17.6 [Oryza officinalis]	--	serine/arginine repetitive matrix protein 1
Unigene1438_All	--	--	--	--
Unigene143_All	1.00E-115	multicopper oxidase [Populus trichocarpa] >gi|222862450|gb|EEE99956.1| multicopper oxidase [Populus trichocarpa]	Putative multicopper oxidases	nitrite reductase (NO-forming) [EC:1.7.2.1]
Unigene14492_All	8.00E-56	Os07g0657400 [Oryza sativa Japonica Group] >gi|22775615|dbj|BAC15469.1| symbiosis-related protein-like protein [Oryza sativa Japonica Group] >gi|50510132|dbj|BAD31097.1| symbiosis-related protein-like protein [Oryza sativa Japonica Group] >gi|113612047|dbj|BAF22425.1| Os07g0657400 [Oryza sativa Japonica Group]	--	--
Unigene14539_All	1.00E-46	LOC100285520 [Zea mays] >gi|195650565|gb|ACG44750.1| xyloglucan endotransglucosylase/hydrolase protein 32 precursor [Zea mays]	--	xyloglucan:xyloglucosyl transferase [EC:2.4.1.207]
Unigene14569_All	1.00E-102	Os07g0685800 [Oryza sativa Japonica Group] >gi|33146492|dbj|BAC79601.1| carbonyl reductase -like protein [Oryza sativa Japonica Group] >gi|50509139|dbj|BAD30279.1| carbonyl reductase -like protein [Oryza sativa Japonica Group] >gi|113612215|dbj|BAF22593.1| Os07g0685800 [Oryza sativa Japonica Group]	Dehydrogenases with different specificities (related to short-chain alcohol dehydrogenases)	serine/arginine repetitive matrix protein 1
Unigene14607_All	1.00E-18	LOC100037813 [Zea mays]	--	--
Unigene14780_All	1.00E-47	ubiquitin fusion protein [Pyrus pyrifolia]	Ubiquitin	large subunit ribosomal protein L40e
Unigene14905_All	5.00E-36	Os06g0244700 [Oryza sativa Japonica Group] >gi|113595315|dbj|BAF19189.1| Os06g0244700 [Oryza sativa Japonica Group]	--	--
Unigene14982_All	0	Os04g0132500 [Oryza sativa Japonica Group] >gi|113563668|dbj|BAF14011.1| Os04g0132500 [Oryza sativa Japonica Group]	Leucine-rich repeat (LRR) protein	[EC:2.7.1.-]
Unigene15255_All	1.00E-12	PAR-1c [Nicotiana tabacum]	--	--
Unigene159_All	1.00E-120	Os02g0757100 [Oryza sativa Japonica Group] >gi|113537702|dbj|BAF10085.1| Os02g0757100 [Oryza sativa Japonica Group]	--	--
Unigene16000_All	1.00E-146	chromatin remodeling factor DDM1a [Oryza sativa Japonica Group] >gi|116235009|dbj|BAF34944.1| chromatin remodeling factor DDM1a [Oryza sativa Japonica Group]	Superfamily II DNA/RNA helicases, SNF2 family	SWI/SNF-related matrix-associated actin-dependent regulator of chromatin subfamily A member 5 [EC:3.6.1.-]
Unigene16252_All	1.00E-95	Os10g0553800 [Oryza sativa Japonica Group] >gi|113639870|dbj|BAF27175.1| Os10g0553800 [Oryza sativa Japonica Group]	Predicted flavoprotein involved in K+ transport	dimethylaniline monooxygenase (N-oxide forming) [EC:1.14.13.8]
Unigene16311_All	3.00E-93	Os03g0663500 [Oryza sativa Japonica Group] >gi|113549304|dbj|BAF12747.1| Os03g0663500 [Oryza sativa Japonica Group]	ATPases involved in chromosome partitioning	DNA (cytosine-5-)-methyltransferase [EC:2.1.1.37]
Unigene16435_All	1.00E-11	Os02g0689500 [Oryza sativa Japonica Group] >gi|113537315|dbj|BAF09698.1| Os02g0689500 [Oryza sativa Japonica Group]	--	--
Unigene16451_All	1.00E-143	trehalose-phosphate phosphatase [Nicotiana tabacum]	Trehalose-6-phosphatase	trehalose-phosphatase [EC:3.1.3.12]
Unigene16543_All	5.00E-79	At5g39890 [Arabidopsis thaliana]	--	--
Unigene16550_All	7.00E-31	Os05g0476200 [Oryza sativa Japonica Group] >gi|113579386|dbj|BAF17749.1| Os05g0476200 [Oryza sativa Japonica Group]	--	minichromosome maintenance protein 3
Unigene16567_All	1.00E-118	protein phosphatase 2C family protein / PP2C family protein [Arabidopsis thaliana] >gi|79313205|ref|NP_001030682.1| protein phosphatase 2C family protein / PP2C family protein [Arabidopsis thaliana] >gi|75273276|sp|Q9LHJ9.1|P2C38_ARATH RecName: Full=Probable protein phosphatase 2C 38; Short=AtPP2C38 >gi|9294356|dbj|BAB02253.1| protein phosphatase 2C [Arabidopsis thaliana] >gi|28466963|gb|AAO44090…	Serine/threonine protein phosphatase	protein phosphatase [EC:3.1.3.16]
Unigene16683_All	2.00E-52	histone H4 [Zea mays]	Histones H3 and H4	histone H4
Unigene16731_All	3.00E-46	Os03g0331700 [Oryza sativa Japonica Group] >gi|122247063|sp|Q10LX4.1|CML27_ORYSJ RecName: Full=Probable calcium-binding protein CML27; AltName: Full=Calmodulin-like protein 27 >gi|108707970|gb|ABF95765.1| EF hand family protein, expressed [Oryza sativa (japonica cultivar-group)] >gi|108707971|gb|ABF95766.1| EF hand family protein, expressed [Oryza sativa (japonica cultivar-group)] >gi|113548483|d…	Ca2+-binding protein (EF-Hand superfamily)	calcium-binding protein CML
Unigene16790_All	1.00E-46	Os03g0757000 [Oryza sativa Japonica Group] >gi|255674910|dbj|BAF13234.2| Os03g0757000 [Oryza sativa Japonica Group]	--	hydroquinone glucosyltransferase [EC:2.4.1.218]
Unigene1977_All	1.00E-17	Os02g0197400 [Oryza sativa Japonica Group] >gi|113535729|dbj|BAF08112.1| Os02g0197400 [Oryza sativa Japonica Group]	--	--
Unigene2009_All	0	cholesterol transport protein [Populus trichocarpa] >gi|222857242|gb|EEE94789.1| cholesterol transport protein [Populus trichocarpa]	--	Niemann-Pick C1 protein
Unigene2054_All	3.00E-49	transcription factor [Lycoris longituba]	--	--
Unigene209_All	9.00E-15	SZF1 (SALT-INDUCIBLE ZINC FINGER 1); transcription factor [Arabidopsis thaliana] >gi|75305925|sp|Q93ZS9.1|C3H47_ARATH RecName: Full=Zinc finger CCCH domain-containing protein 47; Short=AtC3H47; AltName: Full=AtSZF1	--	--
Unigene2154_All	0	RecName: Full=Probable xyloglucan glycosyltransferase 7; AltName: Full=Cellulose synthase-like protein C7; AltName: Full=OsCslC7	Glycosyltransferases, probably involved in cell wall biogenesis	--
Unigene2485_All	0	glycosyl hydrolase family 9 [Populus trichocarpa] >gi|222841077|gb|EEE78624.1| glycosyl hydrolase family 9 [Populus trichocarpa]	--	endoglucanase [EC:3.2.1.4]
Unigene2665_All	4.00E-66	protein binding protein [Zea mays] >gi|195642068|gb|ACG40502.1| protein binding protein [Zea mays]	--	--
Unigene2787_All	3.00E-86	orf185 [Vitis vinifera] >gi|209954145|emb|CAQ77575.1| orf185 [Vitis vinifera] >gi|239764756|gb|ACS15226.1| ORF185 [Vitis vinifera]	NADH:ubiquinone oxidoreductase 49 kD subunit 7	NADH dehydrogenase (ubiquinone) Fe-S protein 2 [EC:1.6.5.3 1.6.99.3]
Unigene2945_All	7.00E-76	Os01g0915600 [Oryza sativa Japonica Group] >gi|113534719|dbj|BAF07102.1| Os01g0915600 [Oryza sativa Japonica Group]	--	phytochrome-interacting factor 3
Unigene3073_All	0	Os04g0555300 [Oryza sativa Japonica Group] >gi|38345584|emb|CAD41637.2| OSJNBb0012E24.2 [Oryza sativa (japonica cultivar-group)] >gi|113565086|dbj|BAF15429.1| Os04g0555300 [Oryza sativa Japonica Group]	Sugar phosphate permease	--
Unigene3127_All	0	multicopper oxidase [Populus trichocarpa] >gi|222853065|gb|EEE90612.1| multicopper oxidase [Populus trichocarpa]	Putative multicopper oxidases	L-ascorbate oxidase [EC:1.10.3.3]
Unigene341_All	4.00E-18	extensin [Prunus dulcis] >gi|445616|prf||1909363A extensin	ATPases involved in chromosome partitioning	enhancer of mRNA-decapping protein 4
Unigene3909_All	1.00E-11	2-oxoglutarate-dependent dioxygenase [Populus trichocarpa] >gi|222845389|gb|EEE82936.1| 2-oxoglutarate-dependent dioxygenase [Populus trichocarpa]	--	--
Unigene4183_All	0	polygalacturonase-1 non-catalytic beta subunit precursor [Zea mays]	DNA-directed RNA polymerase, beta' subunit/160 kD subunit	DNA-directed RNA polymerase II subunit A [EC:2.7.7.6]
Unigene4212_All	1.00E-77	bHLH transcription factor [Medicago truncatula]	--	transcription factor MYC2
Unigene4222_All	4.00E-85	short chain dehydrogenase-21 [Boechera divaricarpa]	Dehydrogenases with different specificities (related to short-chain alcohol dehydrogenases)	tropine dehydrogenase [EC:1.1.1.206]
Unigene4248_All	5.00E-73	short chain dehydrogenase-21 [Boechera divaricarpa]	Dehydrogenases with different specificities (related to short-chain alcohol dehydrogenases)	tropine dehydrogenase [EC:1.1.1.206]
Unigene4629_All	4.00E-47	Os05g0519000 [Oryza sativa Japonica Group] >gi|255676493|dbj|BAF17974.2| Os05g0519000 [Oryza sativa Japonica Group]	--	--
Unigene4932_All	6.00E-22	syringolide-induced protein 14-1-1 [Glycine max]	--	--
Unigene5005_All	1.00E-15	ATFP4 [Zea mays] >gi|195656017|gb|ACG47476.1| ATFP4 [Zea mays]	--	--
Unigene5034_All	1.00E-122	cytochrome P450 [Asparagus officinalis]	Cytochrome P450	[EC:1.14.-.-]
Unigene5171_All	1.00E-133	extensin class 1 protein [Vigna unguiculata]	Endoglucanase	splicing factor 1
Unigene5256_All	1.00E-172	Os01g0938200 [Oryza sativa Japonica Group] >gi|113534871|dbj|BAF07254.1| Os01g0938200 [Oryza sativa Japonica Group]	--	CUG-BP- and ETR3-like factor
Unigene5267_All	1.00E-153	Os06g0523400 [Oryza sativa Japonica Group] >gi|113595793|dbj|BAF19667.1| Os06g0523400 [Oryza sativa Japonica Group]	Permeases of the drug/metabolite transporter (DMT) superfamily	--
Unigene5509_All	6.00E-68	histone H2A [Hyacinthus orientalis]	Histone H2A	histone H2A
Unigene5667_All	0	Os01g0629900 [Oryza sativa Japonica Group] >gi|108860801|sp|Q5ZCI1.2|MPK10_ORYSJ RecName: Full=Mitogen-activated protein kinase 10; Short=MAP kinase 10 >gi|54291541|dbj|BAD61401.1| mitogen-activated protein kinase 7-like [Oryza sativa Japonica Group] >gi|113533173|dbj|BAF05556.1| Os01g0629900 [Oryza sativa Japonica Group]	Serine/threonine protein kinase	[EC:2.7.1.-]
Unigene5849_All	1.00E-150	cytochrome P450 hydroxylase [Hyoscyamus muticus]	Cytochrome P450	[EC:1.14.-.-]
Unigene595_All	2.00E-17	histone H4 [Eriobotrya japonica]	Histones H3 and H4	histone H4
Unigene5971_All	5.00E-66	alpha-tubulin [Gossypium hirsutum]	Tubulin	tubulin alpha
Unigene6086_All	0	phosphate transporter [Egeria densa]	Permeases of the major facilitator superfamily	MFS transporter, PHS family, inorganic phosphate transporter
Unigene6124_All	0	RecName: Full=Probable inorganic phosphate transporter 1-4; Short=OsPht1;4; Short=OsPT4; AltName: Full=OsPT1; AltName: Full=H(+)/Pi cotransporter	Permeases of the major facilitator superfamily	MFS transporter, PHS family, inorganic phosphate transporter
Unigene627_All	4.00E-23	ERF-like protein [Zea mays] >gi|195658701|gb|ACG48818.1| ERF-like protein [Zea mays]	--	EREBP-like factor
Unigene6402_All	5.00E-48	ethylene-responsive element binding factor 4 [Glycine max]	--	EREBP-like factor
Unigene640_All	2.00E-38	histone H3, expressed [Triticum aestivum]	Histones H3 and H4	histone H3
Unigene6787_All	3.00E-10	Os05g0578100 [Oryza sativa Japonica Group] >gi|113579963|dbj|BAF18326.1| Os05g0578100 [Oryza sativa Japonica Group]	--	--
Unigene68_All	0	ADP-glucose pyrophosphorylase large subunit 2 [Citrullus lanatus subsp. vulgaris]	ADP-glucose pyrophosphorylase	glucose-1-phosphate adenylyltransferase [EC:2.7.7.27]
Unigene6944_All	2.00E-49	tau class glutathione transferase GSTU35 [Populus trichocarpa]	Glutathione S-transferase	glutathione S-transferase [EC:2.5.1.18]
Unigene7142_All	1.00E-125	oxidoreductase [Arabidopsis lyrata subsp. lyrata] >gi|297320723|gb|EFH51145.1| oxidoreductase [Arabidopsis lyrata subsp. lyrata]	--	--
Unigene7392_All	1.00E-104	ACT domain containing protein, expressed [Oryza sativa (japonica cultivar-group)] >gi|125860406|dbj|BAF46926.1| ACT-domain repeat protein 9 [Oryza sativa Japonica Group]	UTP:GlnB (protein PII) uridylyltransferase	--
Unigene7624_All	0	cytochrome c oxidase subunit 1 [Citrullus lanatus] >gi|259156773|gb|ACV96635.1| cytochrome c oxidase subunit 1 [Citrullus lanatus]	Heme/copper-type cytochrome/quinol oxidases, subunit 1	cytochrome c oxidase subunit I [EC:1.9.3.1]
Unigene7750_All	1.00E-160	furostanol glycoside 26-O-beta-glucosidase (F26G) [Costus speciosus]	Beta-glucosidase/6-phospho-beta-glucosidase/beta-galactosidase	beta-glucosidase [EC:3.2.1.21]
Unigene7836_All	2.00E-66	Os05g0514200 [Oryza sativa Japonica Group] >gi|75322814|sp|Q68Y49.1|CIPKJ_ORYSJ RecName: Full=CBL-interacting protein kinase 19; AltName: Full=OsCIPK19; AltName: Full=OsPK4 >gi|5821067|dbj|BAA83688.1| OsPK4 [Oryza sativa] >gi|51451348|gb|AAU03103.1| 'protein kinase, OsPK4 ' [Oryza sativa Japonica Group] >gi|113579583|dbj|BAF17946.1| Os05g0514200 [Oryza sativa Japonica Group]	--	[EC:2.7.1.-]
Unigene7870_All	1.00E-164	Os09g0441000 [Oryza sativa Japonica Group] >gi|255678928|dbj|BAF25197.2| Os09g0441000 [Oryza sativa Japonica Group]	Subtilisin-like serine proteases	subtilisin [EC:3.4.21.62]
Unigene8004_All	1.00E-89	UDP-glucose 4-epimerase [Pisum sativum]	UDP-glucose 4-epimerase	UDP-glucose 4-epimerase [EC:5.1.3.2]
Unigene8368_All	3.00E-45	IQD13 (IQ-domain 13); calmodulin binding [Arabidopsis thaliana]	--	--
Unigene8419_All	0	Os08g0505200 [Oryza sativa Japonica Group] >gi|113624152|dbj|BAF24097.1| Os08g0505200 [Oryza sativa Japonica Group]	--	--
Unigene8427_All	0	LOC732831 [Zea mays] >gi|79013992|gb|ABB51650.1| UDP-glucuronic acid 4-epimerase [Zea mays]	Nucleoside-diphosphate-sugar epimerases	UDP-glucuronate 4-epimerase [EC:5.1.3.6]
Unigene8499_All	1.00E-29	AP2/ERF domain-containing transcription factor [Populus trichocarpa] >gi|222842523|gb|EEE80070.1| AP2/ERF domain-containing transcription factor [Populus trichocarpa]	--	EREBP-like factor
Unigene8647_All	1.00E-180	class III peroxidase [Oncidium Gower Ramsey]	--	peroxidase [EC:1.11.1.7]
Unigene8664_All	2.00E-79	Os01g0261200 [Oryza sativa Japonica Group] >gi|75139797|sp|Q7GCL7.1|NAC74_ORYSJ RecName: Full=NAC domain-containing protein 74; Short=ONAC074 >gi|6730946|dbj|BAA89802.1| OsNAC8 protein [Oryza sativa] >gi|113532179|dbj|BAF04562.1| Os01g0261200 [Oryza sativa Japonica Group]	--	--
Unigene8699_All	1.00E-166	Os10g0504600 [Oryza sativa Japonica Group] >gi|110289363|gb|AAP54507.2| Chorion family 2 protein, expressed [Oryza sativa (japonica cultivar-group)] >gi|113639613|dbj|BAF26918.1| Os10g0504600 [Oryza sativa Japonica Group]	ATPase involved in DNA repair	kinesin family member 15
Unigene888_All	2.00E-79	homeobox-leucine zipper protein ATHB-4 [Zea mays] >gi|195637680|gb|ACG38308.1| homeobox-leucine zipper protein ATHB-4 [Zea mays]	Homeodomain-containing transcription factor	homeobox-leucine zipper protein
Unigene9472_All	0	PREDICTED: similar to GLT1 (NADH-dependent glutamate synthase 1 gene) [Vitis vinifera]	Glutamate synthase domain 2	glutamate synthase (NADPH/NADH) [EC:1.4.1.13 1.4.1.14]
Unigene9818_All	5.00E-54	Os06g0232300 [Oryza sativa Japonica Group] >gi|75116026|sp|Q67UL3.1|PIN1C_ORYSJ RecName: Full=Probable auxin efflux carrier component 1c; AltName: Full=OsPIN1c >gi|113595267|dbj|BAF19141.1| Os06g0232300 [Oryza sativa Japonica Group] >gi|294831562|tpd|FAA00678.1| TPA: auxin efflux carrier [Oryza sativa Japonica Group]	Predicted permeases	auxin efflux carrier family
