# Supplementary material for: Deep sequencing–based comparative transcriptional profiles of Cymbidium hybridum roots in response to mycorrhizal and non-mycorrhizal beneficial fungi
Source: BMC Genomics. 2014 Aug 31;15(1):747. doi: 10.1186/1471-2164-15-747 (PMC4162972; doi:10.1186/1471-2164-15-747)
Supplement: Supplementary file 13 — Additional file 13: Lists of DEGS in 20 sub-clusters based on k-means. (ZIP 91 KB) [file 12864_2014_6428_MOESM13_ESM.zip › Additional file 13/Additional file 13/subcluster_6.xls]

geneID	Nr-Evalue	Nr-annotation	COG-Function-Description	ko_definition
Unigene10106_All	1.00E-157	enolase [Nicotiana tabacum]	Enolase	enolase [EC:4.2.1.11]
Unigene10603_All	4.00E-48	actin [Cleistogenes songorica]	Actin and related proteins	actin, other eukaryote
Unigene11542_All	1.00E-137	H0212B02.13 [Oryza sativa (indica cultivar-group)] >gi|116311961|emb|CAJ86320.1| OSIGBa0113E10.3 [Oryza sativa (indica cultivar-group)]	Asparaginase	beta-aspartyl-peptidase (threonine type) [EC:3.4.19.5]
Unigene12324_All	2.00E-28	40S ribosomal protein S23 [Elaeis guineensis] >gi|192910894|gb|ACF06555.1| 40S ribosomal protein S23 [Elaeis guineensis]	Ribosomal protein S12	small subunit ribosomal protein S23e
Unigene14536_All	1.00E-155	ATP synthase beta subunit [Triticum aestivum]	F0F1-type ATP synthase, beta subunit	F-type H+-transporting ATPase subunit beta [EC:3.6.3.14]
Unigene15661_All	1.00E-169	serine/threonine-protein kinase NAK [Zea mays]	Serine/threonine protein kinase	[EC:2.7.1.-]
Unigene16142_All	1.00E-126	At1g32080/F3C3_12 [Arabidopsis thaliana] >gi|20855884|gb|AAM26636.1| At1g32080/F3C3_12 [Arabidopsis thaliana]	Putative effector of murein hydrolase	--
Unigene16436_All	2.00E-26	CMT-type DNA-methyltransferase [Elaeis guineensis]	RNA-binding proteins (RRM domain)	DNA (cytosine-5-)-methyltransferase [EC:2.1.1.37]
Unigene3231_All	5.00E-48	actin [Cleistogenes songorica]	Actin and related proteins	actin, other eukaryote
Unigene630_All	1.00E-44	60S ribosomal protein L144 [Brassica rapa subsp. pekinensis]	Ribosomal protein L44E	large subunit ribosomal protein L44e
Unigene7952_All	1.00E-44	60S ribosomal protein L144 [Brassica rapa subsp. pekinensis]	Ribosomal protein L44E	large subunit ribosomal protein L44e
