# Supplementary material for: Deep sequencing–based comparative transcriptional profiles of Cymbidium hybridum roots in response to mycorrhizal and non-mycorrhizal beneficial fungi
Source: BMC Genomics. 2014 Aug 31;15(1):747. doi: 10.1186/1471-2164-15-747 (PMC4162972; doi:10.1186/1471-2164-15-747)
Supplement: Supplementary file 13 — Additional file 13: Lists of DEGS in 20 sub-clusters based on k-means. (ZIP 91 KB) [file 12864_2014_6428_MOESM13_ESM.zip › Additional file 13/Additional file 13/subcluster_7.xls]

geneID	Nr-Evalue	Nr-annotation	COG-Function-Description	ko_definition
Unigene10003_All	2.00E-69	copper/zinc superoxide dismutase [Musa formosana]	Cu/Zn superoxide dismutase	Cu/Zn superoxide dismutase [EC:1.15.1.1]
Unigene10077_All	1.00E-173	Os01g0645200 [Oryza sativa Japonica Group] >gi|55295966|dbj|BAD68006.1| Na(+) dependent transporter-like [Oryza sativa Japonica Group] >gi|113533232|dbj|BAF05615.1| Os01g0645200 [Oryza sativa Japonica Group]	Predicted Na+-dependent transporter	bile acid:Na+ symporter, BASS family
Unigene10097_All	1.00E-83	expressed protein [Oryza sativa (japonica cultivar-group)]	--	--
Unigene10124_All	4.00E-64	translation initiation factor [Rheum australe]	Translation initiation factor 1 (IF-1)	translation initiation factor eIF-1A
Unigene10125_All	0	actin [Picea rubens]	Actin and related proteins	actin beta/gamma 1
Unigene10169_All	1.00E-134	Os05g0168300 [Oryza sativa Japonica Group] >gi|113578304|dbj|BAF16667.1| Os05g0168300 [Oryza sativa Japonica Group]	Predicted phosphatase/phosphohexomutase	--
Unigene10186_All	1.00E-170	chloroplast PPF-1 [Citrus trifoliata]	Preprotein translocase subunit YidC	preprotein translocase subunit YidC
Unigene10230_All	1.00E-125	regulator of chromosome condensation (RCC1) family protein [Arabidopsis thaliana] >gi|7076801|emb|CAB75916.1| Regulator of chromosome condensation-like protein [Arabidopsis thaliana]	Alpha-tubulin suppressor and related RCC1 domain-containing proteins	E3 ubiquitin-protein ligase HERC4 [EC:6.3.2.19]
Unigene10246_All	0	SAP domain containing protein, expressed [Oryza sativa (japonica cultivar-group)]	--	--
Unigene10248_All	0	beta-mannosidase 2 [Oncidium Gower Ramsey]	Beta-glucosidase/6-phospho-beta-glucosidase/beta-galactosidase	beta-glucosidase [EC:3.2.1.21]
Unigene10262_All	3.00E-10	AT5g02020/T7H20_70 [Arabidopsis thaliana] >gi|20334906|gb|AAM16209.1| AT5g02020/T7H20_70 [Arabidopsis thaliana]	--	--
Unigene10268_All	1.00E-80	ribose-5-phosphate isomerase [Zea mays] >gi|195652077|gb|ACG45506.1| ribose-5-phosphate isomerase [Zea mays]	Ribose 5-phosphate isomerase	ribose 5-phosphate isomerase A [EC:5.3.1.6]
Unigene10284_All	1.00E-126	At1g32080/F3C3_12 [Arabidopsis thaliana] >gi|20855884|gb|AAM26636.1| At1g32080/F3C3_12 [Arabidopsis thaliana]	Putative effector of murein hydrolase	--
Unigene10357_All	0	catalase 2 [Elaeis guineensis]	Catalase	catalase [EC:1.11.1.6]
Unigene10366_All	--	--	--	--
Unigene10383_All	1.00E-174	oligouridylate binding protein-like protein [Solanum tuberosum]	RNA-binding proteins (RRM domain)	splicing factor 3B subunit 4
Unigene10398_All	1.00E-128	chloroplast FLU-like protein [Gymnadenia conopsea]	--	--
Unigene10444_All	5.00E-28	malate dehydrogenase [Stevia rebaudiana]	Malate/lactate dehydrogenases	malate dehydrogenase [EC:1.1.1.37]
Unigene10467_All	0	haloacid dehalogenase-like hydrolase family protein [Arabidopsis thaliana]	Thiol-disulfide isomerase and thioredoxins	--
Unigene10479_All	0	dihydropyrimidinase / DHPase / dihydropyrimidine amidohydrolase / hydantoinase (PYD2) [Arabidopsis thaliana] >gi|28194047|gb|AAO33381.1|AF465755_1 dihydropyrimidine amidohydrolase [Arabidopsis thaliana] >gi|9759387|dbj|BAB10038.1| dihydropyrimidinase [Arabidopsis thaliana]	Dihydroorotase and related cyclic amidohydrolases	dihydropyrimidinase [EC:3.5.2.2]
Unigene10526_All	1.00E-128	Os09g0569100 [Oryza sativa Japonica Group] >gi|113632208|dbj|BAF25889.1| Os09g0569100 [Oryza sativa Japonica Group]	Predicted phosphatase/phosphohexomutase	riboflavin kinase [EC:2.7.1.26]
Unigene10559_All	1.00E-137	f-box family protein [Populus trichocarpa] >gi|222851535|gb|EEE89082.1| f-box family protein [Populus trichocarpa]	--	kelch-like protein 1/4/5
Unigene10639_All	2.00E-26	threonine endopeptidase [Arabidopsis lyrata subsp. lyrata] >gi|297312748|gb|EFH43171.1| threonine endopeptidase [Arabidopsis lyrata subsp. lyrata]	--	--
Unigene10654_All	0	Os08g0127700 [Oryza sativa Japonica Group] >gi|75136283|sp|Q6ZK48.1|SLU7_ORYSJ RecName: Full=Pre-mRNA-splicing factor SLU7 >gi|150417959|sp|A2YQU8.2|SLU7_ORYSI RecName: Full=Pre-mRNA-splicing factor SLU7 >gi|113622874|dbj|BAF22819.1| Os08g0127700 [Oryza sativa Japonica Group]	--	pre-mRNA-processing factor SLU7
Unigene10685_All	0	RecName: Full=Magnesium-chelatase subunit chlD, chloroplastic; Short=Mg-chelatase subunit D; AltName: Full=Mg-protoporphyrin IX chelatase; Flags: Precursor >gi|2239151|emb|CAA71128.1| CHLD magnesium chelatase subunit [Nicotiana tabacum]	Mg-chelatase subunit ChlD	magnesium chelatase subunit D [EC:6.6.1.1]
Unigene10707_All	2.00E-32	H0622F05.9 [Oryza sativa (indica cultivar-group)] >gi|116310799|emb|CAH67589.1| OSIGBa0092M08.1 [Oryza sativa (indica cultivar-group)]	--	--
Unigene10852_All	--	--	--	--
Unigene10966_All	1.00E-118	AAE14 (Acyl-Activating Enzyme 14); AMP binding / o-succinylbenzoate-CoA ligase [Arabidopsis thaliana] >gi|17979487|gb|AAL50080.1| At1g30520/F26G16_3 [Arabidopsis thaliana] >gi|29893264|gb|AAP03026.1| acyl-activating enzyme 14 [Arabidopsis thaliana] >gi|34365547|gb|AAQ65085.1| At1g30520/F26G16_3 [Arabidopsis thaliana]	Acyl-CoA synthetases (AMP-forming)/AMP-acid ligases II	4-coumarate--CoA ligase [EC:6.2.1.12]
Unigene10997_All	0	Os01g0762000 [Oryza sativa Japonica Group] >gi|113533856|dbj|BAF06239.1| Os01g0762000 [Oryza sativa Japonica Group]	Predicted esterase of the alpha-beta hydrolase superfamily
Unigene11017_All	1.00E-151	serine/threonine protein kinase [Glycine max]	Serine/threonine protein kinase	serine/threonine-protein kinase PBS1 [EC:2.7.11.1]
Unigene11036_All	2.00E-23	copia-like polyprotein [Arabidopsis thaliana]	--	--
Unigene11063_All	0	Os03g0840200 [Oryza sativa Japonica Group] >gi|108712007|gb|ABF99802.1| WD40-like Beta Propeller Repeat family protein, expressed [Oryza sativa (japonica cultivar-group)] >gi|113550317|dbj|BAF13760.1| Os03g0840200 [Oryza sativa Japonica Group]	Periplasmic component of the Tol biopolymer transport system	DNA-directed RNA polymerase II subunit A [EC:2.7.7.6]
Unigene11064_All	0	Os03g0840200 [Oryza sativa Japonica Group] >gi|108712007|gb|ABF99802.1| WD40-like Beta Propeller Repeat family protein, expressed [Oryza sativa (japonica cultivar-group)] >gi|113550317|dbj|BAF13760.1| Os03g0840200 [Oryza sativa Japonica Group]	Periplasmic component of the Tol biopolymer transport system	DNA-directed RNA polymerase II subunit A [EC:2.7.7.6]
Unigene1112_All	2.00E-29	PEX14; protein binding / protein transporter [Arabidopsis thaliana] >gi|11094254|dbj|BAB17668.1| AtPex14p [Arabidopsis thaliana] >gi|110742369|dbj|BAE99107.1| AtPex14p [Arabidopsis thaliana]	--	peroxin-14
Unigene11130_All	1.00E-177	spotted leaf protein 11 [Zea mays]	--	--
Unigene11165_All	2.00E-90	f-box family protein [Populus trichocarpa] >gi|222851535|gb|EEE89082.1| f-box family protein [Populus trichocarpa]	--	kelch-like protein 1/4/5
Unigene11171_All	3.00E-45	Os05g0463400 [Oryza sativa Japonica Group] >gi|255676426|dbj|BAH93187.1| Os05g0463400 [Oryza sativa Japonica Group]	--	ataxia telangectasia mutated family protein [EC:2.7.11.1]
Unigene11201_All	1.00E-11	hypothetical protein ARALYDRAFT_907164 [Arabidopsis lyrata subsp. lyrata] >gi|297322231|gb|EFH52652.1| hypothetical protein ARALYDRAFT_907164 [Arabidopsis lyrata subsp. lyrata]	--	--
Unigene11206_All	0	Os03g0609800 [Oryza sativa Japonica Group] >gi|113549120|dbj|BAF12563.1| Os03g0609800 [Oryza sativa Japonica Group]	--	--
Unigene11356_All	1.00E-20	alpha subunit of F-actin capping protein [Arabidopsis lyrata subsp. lyrata] >gi|297328261|gb|EFH58680.1| alpha subunit of F-actin capping protein [Arabidopsis lyrata subsp. lyrata]	--	capping protein (actin filament) muscle Z-line, alpha
Unigene11374_All	8.00E-53	translational initiation factor eIF1 [Elaeis guineensis]	Translation initiation factor 1 (eIF-1/SUI1) and related proteins	--
Unigene11387_All	0	Os10g0546600 [Oryza sativa Japonica Group] >gi|78708979|gb|ABB47954.1| Cytochrome P450 family protein, expressed [Oryza sativa (japonica cultivar-group)] >gi|113639826|dbj|BAF27131.1| Os10g0546600 [Oryza sativa Japonica Group]	Cytochrome P450	carotenoid epsilon-ring hydroxylase
Unigene113_All	2.00E-61	expressed protein [Oryza sativa (japonica cultivar-group)]	--	--
Unigene11418_All	1.00E-95	C2 domain-containing protein [Arabidopsis thaliana] >gi|42573678|ref|NP_974935.1| C2 domain-containing protein [Arabidopsis thaliana] >gi|42573680|ref|NP_974936.1| C2 domain-containing protein [Arabidopsis thaliana] >gi|57222230|gb|AAW39022.1| At5g55530 [Arabidopsis thaliana] >gi|59958302|gb|AAX12861.1| At5g55530 [Arabidopsis thaliana]	--	--
Unigene11528_All	1.00E-151	Os01g0698100 [Oryza sativa Japonica Group] >gi|56784912|dbj|BAD82206.1| gene suppressor-of-white-apricot protein-like [Oryza sativa Japonica Group] >gi|255673589|dbj|BAF05887.2| Os01g0698100 [Oryza sativa Japonica Group]	--	splicing factor U2AF 65 kDa subunit
Unigene11553_All	3.00E-22	Os12g0506700 [Oryza sativa Japonica Group] >gi|108862719|gb|ABA98684.2| expressed protein [Oryza sativa (japonica cultivar-group)] >gi|255670329|dbj|BAF29859.2| Os12g0506700 [Oryza sativa Japonica Group]	--	--
Unigene11635_All	1.00E-100	Os02g0224100 [Oryza sativa Japonica Group] >gi|75134451|sp|Q6Z8B9.1|P2C12_ORYSJ RecName: Full=Probable protein phosphatase 2C 12; Short=OsPP2C12 >gi|113535863|dbj|BAF08246.1| Os02g0224100 [Oryza sativa Japonica Group]	Serine/threonine protein phosphatase	protein phosphatase [EC:3.1.3.16]
Unigene11638_All	6.00E-49	STYLOSA protein [Antirrhinum majus]	Transcription initiation factor TFIID, subunit TAF12 (also component of histone acetyltransferase SAGA)	transcription initiation factor TFIID subunit D10
Unigene11668_All	8.00E-77	Os03g0146500 [Oryza sativa Japonica Group] >gi|15451610|gb|AAK98734.1|AC090485_13 Hypothetical protein [Oryza sativa Japonica Group] >gi|108706169|gb|ABF93964.1| expressed protein [Oryza sativa (japonica cultivar-group)] >gi|113547430|dbj|BAF10873.1| Os03g0146500 [Oryza sativa Japonica Group]	--	--
Unigene11688_All	0	alkaline/neutral invertase [Zea mays]	--	--
Unigene1170_All	0	Os02g0517300 [Oryza sativa Japonica Group] >gi|113536491|dbj|BAF08874.1| Os02g0517300 [Oryza sativa Japonica Group]	--	DNA topoisomerase 2-associated protein PAT1
Unigene11740_All	--	--	--	--
Unigene11846_All	1.00E-149	Os06g0677300 [Oryza sativa Japonica Group] >gi|52076620|dbj|BAD45521.1| zinc finger (C3HC4-type RING finger) protein-like [Oryza sativa Japonica Group] >gi|52076906|dbj|BAD45918.1| zinc finger (C3HC4-type RING finger) protein-like [Oryza sativa Japonica Group] >gi|255677320|dbj|BAF20269.2| Os06g0677300 [Oryza sativa Japonica Group]	--	E3 ubiquitin-protein ligase MARCH6 [EC:6.3.2.19]
Unigene11878_All	6.00E-96	RecName: Full=Squamosa promoter-binding-like protein 12	--	--
Unigene11883_All	0	RecName: Full=ATP-dependent Clp protease ATP-binding subunit clpA homolog CD4B, chloroplastic; Flags: Precursor >gi|170435|gb|AAA34161.1| ATP-dependent protease (CD4B) [Solanum lycopersicum]	ATPases with chaperone activity, ATP-binding subunit	ATP-dependent Clp protease ATP-binding subunit ClpC
Unigene11884_All	1.00E-170	Os01g0815700 [Oryza sativa Japonica Group] >gi|113534145|dbj|BAF06528.1| Os01g0815700 [Oryza sativa Japonica Group]	GATA Zn-finger-containing transcription factor	--
Unigene11886_All	1.00E-154	Os04g0555000 [Oryza sativa Japonica Group] >gi|38345487|emb|CAE01700.2| OSJNBa0010H02.25 [Oryza sativa (japonica cultivar-group)] >gi|38345583|emb|CAD41636.2| OSJNBb0012E24.1 [Oryza sativa (japonica cultivar-group)] >gi|113565085|dbj|BAF15428.1| Os04g0555000 [Oryza sativa Japonica Group]	--	--
Unigene11891_All	0	Os07g0568600 [Oryza sativa Japonica Group] >gi|113611567|dbj|BAF21945.1| Os07g0568600 [Oryza sativa Japonica Group]	Serine/threonine protein kinase	calcium-dependent protein kinase [EC:2.7.11.1]
Unigene11907_All	1.00E-122	NAD-dependent epimerase/dehydratase [Zea mays]	Predicted nucleoside-diphosphate-sugar epimerases	--
Unigene11910_All	0	Os07g0406300 [Oryza sativa Japonica Group] >gi|113610966|dbj|BAF21344.1| Os07g0406300 [Oryza sativa Japonica Group]	Glucose-6-phosphate 1-dehydrogenase	glucose-6-phosphate 1-dehydrogenase [EC:1.1.1.49]
Unigene11913_All	1.00E-123	EST gb|N65787 comes from this gene [Arabidopsis thaliana]	--	--
Unigene11923_All	1.00E-105	peroxisomal biogenesis factor 11 family protein [Glycine max]	--	--
Unigene11943_All	0	F22C12.10 [Arabidopsis thaliana]	--	splicing factor 3B subunit 4
Unigene11987_All	0	UGP3 (UDP-GLUCOSE PYROPHOSPHORYLASE 3) [Arabidopsis thaliana]	UDP-glucose pyrophosphorylase	UDP-sugar pyrophosphorylase [EC:2.7.7.64]
Unigene12025_All	3.00E-97	At1g73470 [Arabidopsis thaliana]	Uncharacterized protein conserved in bacteria	--
Unigene12051_All	1.00E-129	Os01g0501700 [Oryza sativa Japonica Group] >gi|13442818|dbj|BAB39766.1| OsTATC [Oryza sativa Japonica Group] >gi|113532664|dbj|BAF05047.1| Os01g0501700 [Oryza sativa Japonica Group]	Sec-independent protein secretion pathway component TatC	sec-independent protein translocase protein TatC
Unigene12088_All	1.00E-07	serine-rich protein-related [Arabidopsis thaliana] >gi|28416839|gb|AAO42950.1| At3g13227 [Arabidopsis thaliana]	--	--
Unigene12172_All	1.00E-118	Zinc finger, RING-type [Medicago truncatula]	--	--
Unigene12273_All	0	lysine/histidine transporter [Populus trichocarpa] >gi|222835416|gb|EEE73851.1| lysine/histidine transporter [Populus trichocarpa]	Amino acid permeases	--
Unigene12375_All	7.00E-54	14-3-3b protein [Gossypium hirsutum]	14-3-3 family protein	tyrosine 3-monooxygenase/tryptophan 5-monooxygenase activation protein
Unigene1244_All	1.00E-133	nucleic acid binding protein [Zea mays]	--	ribonuclease P subunit RPR2 [EC:3.1.26.5]
Unigene12467_All	--	--	--	--
Unigene12505_All	--	--	--	--
Unigene1252_All	3.00E-73	non-ltr retrotransposon reverse transcriptase-like protein [Arabidopsis thaliana]	--	integrator complex subunit 11 [EC:3.1.27.-]
Unigene12558_All	3.00E-46	PB1 domain containing protein, expressed [Oryza sativa (japonica cultivar-group)]	--	--
Unigene12632_All	8.00E-62	metal ion binding protein [Zea mays] >gi|195643478|gb|ACG41207.1| metal ion binding protein [Zea mays]	Single-stranded DNA-binding protein	pre-mRNA-splicing factor ATP-dependent RNA helicase PRP16 [EC:3.6.4.13]
Unigene12654_All	4.00E-06	Nucleolar GTPase/ATPase p130 (ISS) [Ostreococcus tauri]	RNA-binding proteins (RRM domain)	--
Unigene12659_All	0	Os07g0598300 [Oryza sativa Japonica Group] >gi|255677946|dbj|BAF22095.2| Os07g0598300 [Oryza sativa Japonica Group]	Superfamily II DNA/RNA helicases, SNF2 family	chromodomain-helicase-DNA-binding protein 4 [EC:3.6.1.-]
Unigene12720_All	0	P-glycoprotein [Solanum tuberosum]	ABC-type multidrug transport system, ATPase and permease components	ATP-binding cassette, subfamily B (MDR/TAP), member 1
Unigene12786_All	1.00E-135	VHS domain-containing protein / GAT domain-containing protein [Arabidopsis thaliana] >gi|209529799|gb|ACI49794.1| At2g38410 [Arabidopsis thaliana]	--	vacuolar protein sorting-associated protein VTA1
Unigene12885_All	5.00E-99	flavonoid glucosyl-transferase [Allium cepa]	--	UDP-glucosyl transferase 73C [EC:2.4.1.-]
Unigene12890_All	1.00E-85	DNA binding protein [Zea mays] >gi|195621758|gb|ACG32709.1| DNA binding protein [Zea mays]	--	phytochrome-interacting factor 3
Unigene12893_All	4.00E-57	LOC100283244 [Zea mays] >gi|195628536|gb|ACG36098.1| 30S ribosomal protein S13 [Zea mays]	Ribosomal protein S13	small subunit ribosomal protein S13
Unigene12925_All	1.00E-138	Os05g0409000 [Oryza sativa Japonica Group] >gi|113579076|dbj|BAF17439.1| Os05g0409000 [Oryza sativa Japonica Group]	--	--
Unigene12945_All	5.00E-83	RecName: Full=Peroxiredoxin Q, chloroplastic; AltName: Full=Thioredoxin reductase; Flags: Precursor >gi|42795441|gb|AAS46230.1| peroxiredoxin Q [Populus trichocarpa x Populus deltoides]	Peroxiredoxin	peroxiredoxin Q/BCP [EC:1.11.1.15]
Unigene12960_All	4.00E-54	ANAC083 transcription factor [Elaeis guineensis]	--	--
Unigene12966_All	3.00E-68	Os08g0560600 [Oryza sativa Japonica Group] >gi|113624478|dbj|BAF24423.1| Os08g0560600 [Oryza sativa Japonica Group]	--	nucleobase:cation symporter-1, NCS1 family
Unigene12994_All	1.00E-117	RecName: Full=Probable aquaporin TIP1-1; AltName: Full=Tonoplast intrinsic protein 1-1; Short=OsTIP1;1; AltName: Full=rTIP1 >gi|15451613|gb|AAK98737.1|AC090485_16 Tonoplast intrinsic protein [Oryza sativa Japonica Group] >gi|473997|dbj|BAA05017.1| gamma-Tip [Oryza sativa] >gi|145226732|gb|ABP48112.1| water channel protein [Oryza sativa Japonica Group]	Glycerol uptake facilitator and related permeases (Major Intrinsic Protein Family)	aquaporin TIP
Unigene13110_All	1.00E-20	Os04g0450600 [Oryza sativa Japonica Group] >gi|255675511|dbj|BAF14855.2| Os04g0450600 [Oryza sativa Japonica Group]	--	--
Unigene13145_All	1.00E-138	cinnamoyl-CoA reductase [Camellia oleifera]	Nucleoside-diphosphate-sugar epimerases	cinnamoyl-CoA reductase [EC:1.2.1.44]
Unigene13148_All	1.00E-68	ANAC083 transcription factor [Elaeis guineensis]	--	--
Unigene13154_All	2.00E-39	Importin-beta N-terminal domain containing protein, expressed [Oryza sativa (japonica cultivar-group)]	--	--
Unigene13158_All	5.00E-36	lipid transfer protein [Tamarix hispida]	--	--
Unigene13160_All	1.00E-119	mpv17 / PMP22 family protein [Zea mays] >gi|195646494|gb|ACG42715.1| mpv17 / PMP22 family protein [Zea mays]	--	protein Mpv17
Unigene13187_All	1.00E-121	ESTs gb|AI992412, gb|AI994629 come from this gene [Arabidopsis thaliana]	--	--
Unigene13243_All	1.00E-102	proline synthetase-like protein [Zea mays] >gi|195656949|gb|ACG47942.1| proline synthetase-like protein [Zea mays]	Predicted enzyme with a TIM-barrel fold
Unigene13286_All	2.00E-48	cold acclimation protein COR413-TM1 [Oryza sativa Japonica Group]	--	--
Unigene13309_All	3.00E-89	Os03g0115700 [Oryza sativa Japonica Group] >gi|27476104|gb|AAO17035.1| Hypothetical protein [Oryza sativa Japonica Group] >gi|108705851|gb|ABF93646.1| oxidoreductase, short chain dehydrogenase/reductase family protein, expressed [Oryza sativa (japonica cultivar-group)] >gi|113547225|dbj|BAF10668.1| Os03g0115700 [Oryza sativa Japonica Group]	Dehydrogenases with different specificities (related to short-chain alcohol dehydrogenases)	[EC:1.1.1.-]
Unigene13381_All	--	--	--	--
Unigene1338_All	0	Os05g0594500 [Oryza sativa Japonica Group] >gi|113580058|dbj|BAF18421.1| Os05g0594500 [Oryza sativa Japonica Group]	--	--
Unigene13409_All	0	transport inhibitor response 1 [Dimocarpus longan]	--	coronatine-insensitive protein 1
Unigene13429_All	3.00E-66	cytochrome P450 [Populus trichocarpa] >gi|222852963|gb|EEE90510.1| cytochrome P450 [Populus trichocarpa]	--	[EC:1.14.-.-]
Unigene13433_All	1.00E-153	Os06g0663900 [Oryza sativa Japonica Group] >gi|113596335|dbj|BAF20209.1| Os06g0663900 [Oryza sativa Japonica Group]	Serine/threonine protein kinase	serine/threonine-protein kinase PBS1 [EC:2.7.11.1]
Unigene13488_All	0	sulfate transporter 4.1 [Zea mays]	Sulfate permease and related transporters (MFS superfamily)	--
Unigene13552_All	1.00E-140	aquaporin PIP2.2 [Zea mays]	Glycerol uptake facilitator and related permeases (Major Intrinsic Protein Family)	aquaporin PIP
Unigene13627_All	0	Os07g0134000 [Oryza sativa Japonica Group] >gi|113610375|dbj|BAF20753.1| Os07g0134000 [Oryza sativa Japonica Group]	Amino acid permeases	--
Unigene13637_All	9.00E-07	AT5G64170 [Arabidopsis thaliana]	--	--
Unigene13653_All	9.00E-71	zinc finger (B-box type) family protein [Arabidopsis lyrata subsp. lyrata] >gi|297333588|gb|EFH64006.1| zinc finger (B-box type) family protein [Arabidopsis lyrata subsp. lyrata]	--	zinc finger protein CONSTANS
Unigene13661_All	3.00E-96	Os06g0232600 [Oryza sativa Japonica Group] >gi|113595268|dbj|BAF19142.1| Os06g0232600 [Oryza sativa Japonica Group]	Glutathione S-transferase	glutathione S-transferase [EC:2.5.1.18]
Unigene13688_All	2.00E-71	AT5g48790/K24G6_12 [Arabidopsis thaliana] >gi|18700216|gb|AAL77718.1| AT5g48790/K24G6_12 [Arabidopsis thaliana]	--	--
Unigene1388_All	0	Os10g0181200 [Oryza sativa Japonica Group] >gi|113638860|dbj|BAF26165.1| Os10g0181200 [Oryza sativa Japonica Group]	--	nucleobase:cation symporter-1, NCS1 family
Unigene13891_All	1.00E-17	expressed protein [Oryza sativa (japonica cultivar-group)]	--	--
Unigene13893_All	3.00E-13	expressed protein [Oryza sativa (japonica cultivar-group)]	Cellobiohydrolase A (1,4-beta-cellobiosidase A)	--
Unigene13934_All	1.00E-124	Os01g0698100 [Oryza sativa Japonica Group] >gi|56784912|dbj|BAD82206.1| gene suppressor-of-white-apricot protein-like [Oryza sativa Japonica Group] >gi|255673589|dbj|BAF05887.2| Os01g0698100 [Oryza sativa Japonica Group]	--	splicing factor U2AF 65 kDa subunit
Unigene13936_All	1.00E-124	Os01g0698100 [Oryza sativa Japonica Group] >gi|56784912|dbj|BAD82206.1| gene suppressor-of-white-apricot protein-like [Oryza sativa Japonica Group] >gi|255673589|dbj|BAF05887.2| Os01g0698100 [Oryza sativa Japonica Group]	--	splicing factor U2AF 65 kDa subunit
Unigene13937_All	1.00E-124	Os01g0698100 [Oryza sativa Japonica Group] >gi|56784912|dbj|BAD82206.1| gene suppressor-of-white-apricot protein-like [Oryza sativa Japonica Group] >gi|255673589|dbj|BAF05887.2| Os01g0698100 [Oryza sativa Japonica Group]	--	splicing factor U2AF 65 kDa subunit
Unigene14048_All	0	SET domain protein [Populus trichocarpa] >gi|222837240|gb|EEE75619.1| SET domain protein [Populus trichocarpa]	Proteins containing SET domain	histone-lysine N-methyltransferase SETD1 [EC:2.1.1.43]
Unigene14087_All	0	Os06g0104000 [Oryza sativa Japonica Group] >gi|255676638|dbj|BAF18461.2| Os06g0104000 [Oryza sativa Japonica Group]	--	--
Unigene14145_All	2.00E-51	Os06g0332900 [Oryza sativa Japonica Group] >gi|50725498|dbj|BAD32968.1| RNA-binding protein-like [Oryza sativa Japonica Group] >gi|113595589|dbj|BAF19463.1| Os06g0332900 [Oryza sativa Japonica Group]	--	--
Unigene14211_All	0	chromatin remodeling complex subunit [Populus trichocarpa] >gi|222851428|gb|EEE88975.1| chromatin remodeling complex subunit [Populus trichocarpa]	Superfamily II DNA/RNA helicases, SNF2 family	SWI/SNF-related matrix-associated actin-dependent regulator of chromatin subfamily A member 2/4 [EC:3.6.1.-]
Unigene14222_All	3.00E-86	lectin [Cymbidium hybrid cultivar]	--	--
Unigene14225_All	0	Os03g0108600 [Oryza sativa Japonica Group] >gi|113547173|dbj|BAF10616.1| Os03g0108600 [Oryza sativa Japonica Group]	Superfamily II DNA and RNA helicases	ATP-dependent RNA helicase DDX18 [EC:3.6.4.13]
Unigene1422_All	0	Os01g0769000 [Oryza sativa Japonica Group] >gi|255673721|dbj|BAF06283.2| Os01g0769000 [Oryza sativa Japonica Group]	--	DNA topoisomerase 2-associated protein PAT1
Unigene14237_All	1.00E-167	Os03g0337600 [Oryza sativa Japonica Group] >gi|122247045|sp|Q10LR9.1|DCUP2_ORYSJ RecName: Full=Uroporphyrinogen decarboxylase 2, chloroplastic; Short=URO-D2; Short=UPD2; Flags: Precursor >gi|113548520|dbj|BAF11963.1| Os03g0337600 [Oryza sativa Japonica Group]	Uroporphyrinogen-III decarboxylase	uroporphyrinogen decarboxylase [EC:4.1.1.37]
Unigene14238_All	1.00E-39	homeodomain leucine zipper protein 14 [Oryza sativa Japonica Group]	Homeodomain-containing transcription factor	homeobox-leucine zipper protein
Unigene14345_All	2.00E-47	DNAJ heat shock N-terminal domain-containing protein [Arabidopsis thaliana]	DnaJ-class molecular chaperone with C-terminal Zn finger domain	DnaJ homolog subfamily C member 3
Unigene14406_All	1.00E-155	OSIGBa0135C13.7 [Oryza sativa (indica cultivar-group)]	Beta-glucosidase/6-phospho-beta-glucosidase/beta-galactosidase	beta-glucosidase [EC:3.2.1.21]
Unigene14417_All	0	fructose-6-phosphate 2-kinase/fructose-2,6-bisphosphatase [Arabidopsis thaliana]	Fructose-2,6-bisphosphatase	6-phosphofructo-2-kinase [EC:2.7.1.105]
Unigene14474_All	0	Os02g0629400 [Oryza sativa Japonica Group] >gi|113537023|dbj|BAF09406.1| Os02g0629400 [Oryza sativa Japonica Group]	Leucine-rich repeat (LRR) protein	protein brassinosteroid insensitive 1 [EC:2.7.10.1 2.7.11.1]
Unigene14501_All	--	--	--	--
Unigene14575_All	1.00E-161	SINA1 [Medicago truncatula]	--	E3 ubiquitin-protein ligase SIAH1 [EC:6.3.2.19]
Unigene14604_All	1.00E-122	LOC100282601 [Zea mays] >gi|195623756|gb|ACG33708.1| senescence-associated protein [Zea mays]	--	--
Unigene14702_All	--	--	--	--
Unigene14727_All	2.00E-92	PREDICTED: similar to EMB2394 (EMBRYO DEFECTIVE 2394); structural constituent of ribosome [Vitis vinifera]	Ribosomal protein L6P/L9E	large subunit ribosomal protein L6
Unigene14760_All	0	formin 2B [Physcomitrella patens]	ATPases involved in chromosome partitioning	splicing factor 1
Unigene14807_All	0	Os09g0346700 [Oryza sativa Japonica Group] >gi|113631174|dbj|BAF24855.1| Os09g0346700 [Oryza sativa Japonica Group]	--	--
Unigene14812_All	0	Os06g0258900 [Oryza sativa Japonica Group] >gi|113595363|dbj|BAF19237.1| Os06g0258900 [Oryza sativa Japonica Group]	Uncharacterized protein conserved in bacteria	[EC:1.1.-.-]
Unigene14823_All	1.00E-144	SET domain containing protein [Zea mays] >gi|195649689|gb|ACG44312.1| SET domain containing protein [Zea mays]	--	SET domain-containing protein 6
Unigene14828_All	0	Os01g0218700 [Oryza sativa Japonica Group] >gi|113531944|dbj|BAF04327.1| Os01g0218700 [Oryza sativa Japonica Group]	ABC-type uncharacterized transport system, permease and ATPase components	putative ATP-binding cassette transporter
Unigene14851_All	0	LOC100283685 [Zea mays] >gi|195636356|gb|ACG37646.1| purple acid phosphatase precursor [Zea mays]	Predicted phosphohydrolases	--
Unigene14867_All	1.00E-163	ESK1 (ESKIMO 1) [Arabidopsis thaliana]	--	--
Unigene14935_All	4.00E-23	Os01g0951100 [Oryza sativa Japonica Group] >gi|19386828|dbj|BAB86206.1| zinc finger protein-like [Oryza sativa Japonica Group] >gi|113534942|dbj|BAF07325.1| Os01g0951100 [Oryza sativa Japonica Group]	--	--
Unigene15039_All	4.00E-73	PAP fibrillin family protein [Zea mays] >gi|195636288|gb|ACG37612.1| PAP fibrillin family protein [Zea mays] >gi|195651635|gb|ACG45285.1| PAP fibrillin family protein [Zea mays]	--	--
Unigene15075_All	1.00E-151	WRKY DNA-binding protein [Nicotiana tabacum]	--	WRKY transcription factor 33
Unigene15275_All	2.00E-94	LOC100282137 [Zea mays] >gi|195619982|gb|ACG31821.1| seven-transmembrane-domain protein 1 [Zea mays]	--	--
Unigene15286_All	1.00E-125	Os02g0665200 [Oryza sativa Japonica Group] >gi|50251364|dbj|BAD28391.1| mitochondrial substrate carrier protein-like [Oryza sativa Japonica Group] >gi|50251839|dbj|BAD27768.1| mitochondrial substrate carrier protein-like [Oryza sativa Japonica Group] >gi|113537195|dbj|BAF09578.1| Os02g0665200 [Oryza sativa Japonica Group]	--	mitochondrial carrier protein, MC family
Unigene15517_All	0	Os02g0529900 [Oryza sativa Japonica Group] >gi|49388326|dbj|BAD25438.1| pentatricopeptide (PPR) repeat-containing protein-like [Oryza sativa Japonica Group] >gi|113536548|dbj|BAF08931.1| Os02g0529900 [Oryza sativa Japonica Group]	--	cell division protease FtsH [EC:3.4.24.-]
Unigene1569_All	1.00E-125	flavonoid glucosyl-transferase [Allium cepa]	Serine/threonine protein kinase	UDP-glucosyl transferase 73C [EC:2.4.1.-]
Unigene1577_All
Unigene1577_All	0	Os09g0397300 [Oryza sativa Japonica Group] >gi|113631337|dbj|BAF25018.1| Os09g0397300 [Oryza sativa Japonica Group]	Trehalose-6-phosphate synthase	alpha,alpha-trehalose-phosphate synthase (UDP-forming) [EC:2.4.1.15]
Unigene15825_All	1.00E-126	extracellular Ca2+ sensing receptor [Glycine max]	--	--
Unigene15839_All	1.00E-14	EMB2766 (EMBRYO DEFECTIVE 2766); structural constituent of nuclear pore [Arabidopsis thaliana]	AAA ATPase containing von Willebrand factor type A (vWA) domain	sister chromatid cohesion protein PDS5
Unigene15861_All	8.00E-59	4-alpha-hydroxytetrahydrobiopterin dehydratase [Arabidopsis thaliana] >gi|15529258|gb|AAK97723.1| AT5g51110/MWD22_5 [Arabidopsis thaliana] >gi|23505809|gb|AAN28764.1| At5g51110/MWD22_5 [Arabidopsis thaliana] >gi|42794935|gb|AAS45833.1| PCD/DCoH-like protein 1 [Arabidopsis thaliana]	Pterin-4a-carbinolamine dehydratase	4a-hydroxytetrahydrobiopterin dehydratase [EC:4.2.1.96]
Unigene15862_All	2.00E-49	Os05g0420600 [Oryza sativa Japonica Group] >gi|122169096|sp|Q0DI31.1|CYC_ORYSJ RecName: Full=Cytochrome c >gi|152013457|sp|A2Y4S9.1|CYC_ORYSI RecName: Full=Cytochrome c >gi|169786|gb|AAA63515.1| cytochrome c [Oryza sativa Indica Group] >gi|218249|dbj|BAA02159.1| cytochrome C [Oryza sativa Japonica Group] >gi|48475175|gb|AAT44244.1| Cytochrome c [Oryza sativa Japonica Group] >gi|113579129|dbj|BAF1…	Cytochrome c2	cytochrome c
Unigene15864_All	4.00E-49	Os01g0210600 [Oryza sativa Japonica Group] >gi|113531900|dbj|BAF04283.1| Os01g0210600 [Oryza sativa Japonica Group]	--	--
Unigene15879_All	1.00E-130	mitochondrial 2-oxoglutarate/malate carrier protein [Zea mays] >gi|195640804|gb|ACG39870.1| mitochondrial 2-oxoglutarate/malate carrier protein [Zea mays]	--	mitochondrial carrier protein, MC family
Unigene15881_All	6.00E-31	Chain U, Homology Model For The Spinach Chloroplast 30s Subunit Fitted To 9.4a Cryo-Em Map Of The 70s Chlororibosome. >gi|17154781|gb|AAL35983.1|AF104396_1 ribosome-like protein [Cucumis sativus]	Ribosomal protein S21	--
Unigene15882_All	1.00E-110	Os08g0357000 [Oryza sativa Japonica Group] >gi|255678388|dbj|BAF23538.2| Os08g0357000 [Oryza sativa Japonica Group]	Uncharacterized conserved protein	hypothetical protein
Unigene15889_All	3.00E-70	expressed protein [Oryza sativa (japonica cultivar-group)]	--	--
Unigene15907_All	9.00E-61	IojAP protein-like [Arabidopsis thaliana] >gi|22655076|gb|AAM98129.1| expressed protein [Arabidopsis thaliana] >gi|27311971|gb|AAO00951.1| expressed protein [Arabidopsis thaliana]	Uncharacterized homolog of plant Iojap protein	--
Unigene15918_All	2.00E-49	electron transporter/thiol-disulfide exchange intermediate protein [Arachis hypogaea]	Glutaredoxin and related proteins	glutaredoxin 3
Unigene15933_All	1.00E-137	cytochrome P450 [Nicotiana tabacum] >gi|291277951|gb|ADD91443.1| cytochrome P450 [Nicotiana tabacum]	Cytochrome P450	[EC:1.14.-.-]
Unigene15946_All	3.00E-85	temperature-induced lipocalin [Elaeis guineensis]	Bacterial lipocalin	outer membrane lipoprotein Blc
Unigene15977_All	1.00E-146	Os03g0231600 [Oryza sativa Japonica Group] >gi|27311239|gb|AAO00685.1| Unknown protein [Oryza sativa Japonica Group] >gi|27356673|gb|AAO06962.1| Putative branched-chain amino acid aminotransferase [Oryza sativa Japonica Group] >gi|113547932|dbj|BAF11375.1| Os03g0231600 [Oryza sativa Japonica Group]	Branched-chain amino acid aminotransferase/4-amino-4-deoxychorismate lyase	branched-chain amino acid aminotransferase [EC:2.6.1.42]
Unigene16028_All
Unigene16046_All
Unigene16065_All
Unigene16091_All
Unigene16106_All
Unigene16108_All
Unigene16150_All
Unigene16173_All
Unigene16185_All
Unigene16245_All
Unigene16256_All
Unigene1625_All
Unigene16284_All
Unigene16288_All
Unigene16315_All
Unigene16350_All
Unigene16391_All
Unigene1643_All
Unigene1650_All
Unigene16542_All
Unigene16608_All
Unigene16673_All
Unigene16736_All
Unigene1686_All
Unigene1691_All
Unigene1723_All
Unigene1744_All
Unigene1768_All
Unigene1831_All
Unigene1835_All
Unigene1903_All
Unigene1948_All
Unigene2138_All
Unigene2176_All
Unigene2227_All
Unigene2259_All
Unigene2293_All
Unigene2400_All
Unigene2438_All
Unigene2439_All
Unigene2447_All
Unigene2471_All
Unigene2530_All
Unigene2533_All
Unigene2540_All
Unigene255_All
Unigene2562_All
Unigene2585_All
Unigene2604_All
Unigene2614_All
Unigene2654_All
Unigene2688_All
Unigene2700_All
Unigene2722_All
Unigene2742_All
Unigene2780_All
Unigene2810_All
Unigene2815_All
Unigene2819_All
Unigene2837_All
Unigene2894_All
Unigene2900_All
Unigene2998_All
Unigene3016_All
Unigene3075_All
Unigene3081_All
Unigene3109_All
Unigene3129_All
Unigene3161_All
Unigene3248_All
Unigene3668_All
Unigene3749_All
Unigene3840_All
Unigene3968_All
Unigene4028_All
Unigene4032_All
Unigene4042_All
Unigene4125_All
Unigene4181_All
Unigene4195_All
Unigene4201_All
Unigene4206_All
Unigene4254_All
Unigene4264_All
Unigene4300_All
Unigene4331_All
Unigene4370_All
Unigene4371_All
Unigene4387_All
Unigene4393_All
Unigene4404_All
Unigene4496_All
Unigene4554_All
Unigene4555_All
Unigene4575_All
Unigene4620_All
Unigene4684_All
Unigene4859_All
Unigene4868_All
Unigene4877_All
Unigene5019_All
Unigene5021_All
Unigene5048_All
Unigene5054_All
Unigene5121_All
Unigene5127_All
Unigene5177_All
Unigene5292_All
Unigene5298_All
Unigene5318_All
Unigene5327_All
Unigene5404_All
Unigene5410_All
Unigene5412_All
Unigene5425_All
Unigene5462_All
Unigene5553_All
Unigene5604_All
Unigene5660_All
Unigene5700_All
Unigene5709_All
Unigene5712_All
Unigene5725_All
Unigene5748_All
Unigene5756_All
Unigene5788_All
Unigene57_All
Unigene5889_All
Unigene5954_All
Unigene6027_All
Unigene6076_All
Unigene6159_All
Unigene6191_All
Unigene6227_All
Unigene6274_All
Unigene6311_All
Unigene632_All
Unigene6421_All
Unigene6825_All
Unigene7050_All
Unigene7123_All
Unigene7150_All
Unigene7157_All
Unigene7178_All
Unigene7275_All
Unigene7324_All
Unigene7333_All
Unigene7336_All
Unigene7362_All
Unigene7386_All
Unigene7417_All
Unigene7428_All
Unigene7483_All
Unigene7514_All
Unigene7515_All
Unigene753_All
Unigene7547_All
Unigene7568_All
Unigene7658_All
Unigene7763_All
Unigene7786_All
Unigene7888_All
Unigene804_All
Unigene8085_All
Unigene8098_All
Unigene8114_All
Unigene81_All
Unigene8220_All
Unigene8222_All
Unigene8243_All
Unigene8260_All
Unigene8280_All
Unigene8314_All
Unigene8334_All
Unigene8337_All
Unigene8359_All
Unigene8364_All
Unigene8387_All
Unigene8388_All
Unigene8439_All
Unigene8479_All
Unigene8507_All
Unigene8535_All
Unigene8540_All
Unigene8550_All
Unigene8577_All
Unigene8585_All
Unigene8612_All
Unigene864_All
Unigene8667_All
Unigene8675_All
Unigene8684_All
Unigene8775_All
Unigene8853_All
Unigene8876_All
Unigene8982_All
Unigene8990_All
Unigene8994_All
Unigene9147_All
Unigene9221_All
Unigene9254_All
Unigene9291_All
Unigene9354_All
Unigene954_All
Unigene9751_All
Unigene9761_All
Unigene9904_All
Unigene9923_All
Unigene9925_All
