# Supplementary material for: Deep sequencing–based comparative transcriptional profiles of Cymbidium hybridum roots in response to mycorrhizal and non-mycorrhizal beneficial fungi
Source: BMC Genomics. 2014 Aug 31;15(1):747. doi: 10.1186/1471-2164-15-747 (PMC4162972; doi:10.1186/1471-2164-15-747)
Supplement: Supplementary file 13 — Additional file 13: Lists of DEGS in 20 sub-clusters based on k-means. (ZIP 91 KB) [file 12864_2014_6428_MOESM13_ESM.zip › Additional file 13/Additional file 13/subcluster_8.xls]

geneID	Nr-Evalue	Nr-annotation	COG-Function-Description	ko_definition
Unigene10325_All	1.00E-74	LOC100284565 [Zea mays] >gi|195643040|gb|ACG40988.1| stem 28 kDa glycoprotein precursor [Zea mays]	--	large subunit ribosomal protein L10e
Unigene10711_All	4.00E-57	glutathione transferase [Elaeis guineensis]	Glutathione S-transferase	glutathione S-transferase [EC:2.5.1.18]
Unigene10817_All	0	subtilisin-like protease C1 [Glycine max] >gi|40556678|gb|AAD02075.4| subtilisin-like protease C1 [Glycine max]	Subtilisin-like serine proteases	subtilisin [EC:3.4.21.62]
Unigene11353_All	2.00E-70	Os09g0376600 [Oryza sativa Japonica Group] >gi|113631276|dbj|BAF24957.1| Os09g0376600 [Oryza sativa Japonica Group]	Serine/threonine protein kinase	protein brassinosteroid insensitive 1 [EC:2.7.10.1 2.7.11.1]
Unigene11440_All	1.00E-73	small ARF-related GTPase [Chlamydomonas reinhardtii] >gi|159466569|ref|XP_001691481.1| small ARF-related GTPase [Chlamydomonas reinhardtii] >gi|158270296|gb|EDO96164.1| small ARF-related GTPase [Chlamydomonas reinhardtii] >gi|158279579|gb|EDP05339.1| small ARF-related GTPase [Chlamydomonas reinhardtii]	GTPase SAR1 and related small G proteins	Arf/Sar family, other
Unigene15372_All	2.00E-40	APM1 (AMINOPEPTIDASE M1); aminopeptidase [Arabidopsis thaliana] >gi|17473511|gb|AAL38379.1| AT4g33090/F4I10_20 [Arabidopsis thaliana] >gi|24209879|gb|AAN41401.1| aminopeptidase M [Arabidopsis thaliana] >gi|29028734|gb|AAO64746.1| At4g33090/F4I10_20 [Arabidopsis thaliana] >gi|110742477|dbj|BAE99157.1| aminopeptidase like protein [Arabidopsis thaliana]	Aminopeptidase N	aminopeptidase [EC:3.4.11.-]
Unigene16257_All	4.00E-49	glycolate oxidase [Phaeodactylum tricornutum CCAP 1055/1] >gi|217405490|gb|EEC45433.1| glycolate oxidase [Phaeodactylum tricornutum CCAP 1055/1]	L-lactate dehydrogenase (FMN-dependent) and related alpha-hydroxy acid dehydrogenases	(S)-2-hydroxy-acid oxidase [EC:1.1.3.15]
Unigene16547_All	2.00E-79	subtilisin-like protease C1 [Glycine max] >gi|40556678|gb|AAD02075.4| subtilisin-like protease C1 [Glycine max]	Subtilisin-like serine proteases	subtilisin [EC:3.4.21.62]
Unigene4318_All	5.00E-27	lectin [Cymbidium hybrid cultivar]	--	--
Unigene4398_All	1.00E-68	ef2 [Hemiselmis andersenii] >gi|159765639|gb|ABW97867.1| ef2 [Hemiselmis andersenii]	Translation elongation factors (GTPases)	elongation factor EF-2 [EC:3.6.5.3]
Unigene4706_All	2.00E-53	SCPL51 (SERINE CARBOXYPEPTIDASE-LIKE 51); serine-type carboxypeptidase [Arabidopsis thaliana]	Carboxypeptidase C (cathepsin A)	serine carboxypeptidase 1 [EC:3.4.16.-]
Unigene5835_All	1.00E-101	Os08g0384500 [Oryza sativa Japonica Group] >gi|113623671|dbj|BAF23616.1| Os08g0384500 [Oryza sativa Japonica Group]	ABC-type multidrug transport system, permease component	ATP-binding cassette, subfamily G (WHITE), member 2
Unigene7254_All	3.00E-73	PREDICTED: similar to subtilase [Vitis vinifera]	--	subtilisin [EC:3.4.21.62]
Unigene7576_All	2.00E-23	pathogenesis-related protein 10-3.2 [Pinus monticola]	--	--
Unigene7723_All	2.00E-20	H1005F08.21 [Oryza sativa (indica cultivar-group)]	--	--
Unigene8412_All	1.00E-170	oligopeptide transporter OPT family [Populus trichocarpa] >gi|222871949|gb|EEF09080.1| oligopeptide transporter OPT family [Populus trichocarpa]	--	--
Unigene8829_All	3.00E-08	arabinogalactan peptide 3 [Oryza sativa Japonica Group]	--	--
