# Supplementary material for: Deep sequencing–based comparative transcriptional profiles of Cymbidium hybridum roots in response to mycorrhizal and non-mycorrhizal beneficial fungi
Source: BMC Genomics. 2014 Aug 31;15(1):747. doi: 10.1186/1471-2164-15-747 (PMC4162972; doi:10.1186/1471-2164-15-747)
Supplement: Supplementary file 13 — Additional file 13: Lists of DEGS in 20 sub-clusters based on k-means. (ZIP 91 KB) [file 12864_2014_6428_MOESM13_ESM.zip › Additional file 13/Additional file 13/subcluster_9.xls]

geneID	Nr-Evalue	Nr-annotation	COG-Function-Description	ko_definition
Unigene10049_All	2.00E-99	glycosyl transferase family 28 protein [Arabidopsis lyrata subsp. lyrata] >gi|297333344|gb|EFH63762.1| glycosyl transferase family 28 protein [Arabidopsis lyrata subsp. lyrata]	UDP-N-acetylglucosamine:LPS N-acetylglucosamine transferase	UDP-N-acetylglucosamine--N-acetylmuramyl-(pentapeptide) pyrophosphoryl-undecaprenol N-acetylglucosamine transferase [EC:2.4.1.227]
Unigene10064_All	1.00E-104	PREDICTED: ripening-related protein-like [Vitis vinifera]	Predicted hydrolase (HAD superfamily)	putative hydrolase of the HAD superfamily
Unigene10073_All	0	ATPIP5K1 [Arabidopsis lyrata subsp. lyrata] >gi|297336324|gb|EFH66741.1| ATPIP5K1 [Arabidopsis lyrata subsp. lyrata]	Phosphatidylinositol-4-phosphate 5-kinase	1-phosphatidylinositol-4-phosphate 5-kinase [EC:2.7.1.68]
Unigene10264_All	3.00E-73	Os05g0557100 [Oryza sativa Japonica Group] >gi|113579837|dbj|BAF18200.1| Os05g0557100 [Oryza sativa Japonica Group]	--	[EC:2.7.1.-]
Unigene10331_All	1.00E-07	predicted protein [Populus trichocarpa] >gi|222870285|gb|EEF07416.1| predicted protein [Populus trichocarpa]	--	--
Unigene10523_All	6.00E-64	PREDICTED: similar to Histone H2B isoform 1 [Vitis vinifera]	--	histone H2B
Unigene10584_All	1.00E-22	ras-related protein RIC1 [Zea mays] >gi|195606872|gb|ACG25266.1| ras-related protein RIC1 [Zea mays]	GTPase SAR1 and related small G proteins	Rab family, other
Unigene10594_All	2.00E-96	Os03g0246500 [Oryza sativa Japonica Group] >gi|108707154|gb|ABF94949.1| expressed protein [Oryza sativa (japonica cultivar-group)] >gi|113548015|dbj|BAF11458.1| Os03g0246500 [Oryza sativa Japonica Group]	Chromosome segregation ATPases	--
Unigene10758_All	8.00E-19	Os06g0681300 [Oryza sativa Japonica Group] >gi|113596417|dbj|BAF20291.1| Os06g0681300 [Oryza sativa Japonica Group]	--	--
Unigene10761_All	1.00E-117	isoflavone reductase related protein [Pyrus communis]	Predicted nucleoside-diphosphate-sugar epimerases	[EC:1.3.1.-]
Unigene10764_All	1.00E-155	Os07g0123500 [Oryza sativa Japonica Group] >gi|34394507|dbj|BAC83795.1| PRLI-interacting factor G-like protein [Oryza sativa Japonica Group] >gi|255677476|dbj|BAF20712.2| Os07g0123500 [Oryza sativa Japonica Group]	--	--
Unigene11268_All	6.00E-56	Os02g0809500 [Oryza sativa Japonica Group] >gi|90900940|gb|ABE01836.1| coatomer [Oryza sativa Japonica Group] >gi|113537994|dbj|BAF10377.1| Os02g0809500 [Oryza sativa Japonica Group]	--	--
Unigene11474_All	0	pectinesterase inhibitor [Lycoris aurea]	Pectin methylesterase	pectinesterase [EC:3.1.1.11]
Unigene11521_All	0	RecName: Full=Mannosylglycoprotein endo-beta-mannosidase; Short=Endo-beta-mannosidase; Contains: RecName: Full=Mannosylglycoprotein endo-beta-mannosidase 31 kDa subunit; Contains: RecName: Full=Mannosylglycoprotein endo-beta-mannosidase 28 kDa subunit; Contains: RecName: Full=Mannosylglycoprotein endo-beta-mannosidase 42 kDa subunit >gi|118766235|dbj|BAD89079.2| endo-beta-mannosidase [Lilium long…	Beta-galactosidase/beta-glucuronidase	--
Unigene11649_All	2.00E-27	enolase [Elaeis guineensis]	Enolase	enolase [EC:4.2.1.11]
Unigene11655_All	1.00E-166	Os11g0637700 [Oryza sativa Japonica Group] >gi|113645557|dbj|BAF28698.1| Os11g0637700 [Oryza sativa Japonica Group]	RNA-binding proteins (RRM domain)	heterogeneous nuclear ribonucleoprotein A1/A3
Unigene11776_All	1.00E-57	Os04g0533300 [Oryza sativa Japonica Group] >gi|32489830|emb|CAE04574.1| OSJNBb0039L24.13 [Oryza sativa (japonica cultivar-group)] >gi|113564980|dbj|BAF15323.1| Os04g0533300 [Oryza sativa Japonica Group]	--	--
Unigene11861_All	0	repressor of silencing 1 [Nicotiana tabacum]	Predicted EndoIII-related endonuclease	endonuclease III [EC:4.2.99.18]
Unigene12036_All	0	Os03g0755100 [Oryza sativa Japonica Group] >gi|12061244|gb|AAG45492.1| 36I5.4 [Oryza sativa Japonica Group] >gi|108711147|gb|ABF98942.1| ABC transporter transmembrane region family protein, expressed [Oryza sativa (japonica cultivar-group)] >gi|113549782|dbj|BAF13225.1| Os03g0755100 [Oryza sativa Japonica Group]	ABC-type multidrug transport system, ATPase and permease components	ATP-binding cassette, subfamily B (MDR/TAP), member 1
Unigene12132_All	1.00E-131	palmitoyl-ACP thioesterase [Elaeis guineensis]	Acyl-ACP thioesterase	fatty acyl-ACP thioesterase B [EC:3.1.2.14 3.1.2.-]
Unigene12777_All	2.00E-52	histone H4 [Zea mays]	Histones H3 and H4	histone H4
Unigene12888_All	1.00E-66	RecName: Full=Uncharacterized protein At5g01610	--	--
Unigene12904_All	1.00E-178	pectate lyase 12 [Zea mays] >gi|195614926|gb|ACG29293.1| pectate lyase 12 precursor [Zea mays]	Pectate lyase	pectate lyase [EC:4.2.2.2]
Unigene12990_All	1.00E-149	H1005F08.22 [Oryza sativa (indica cultivar-group)]	--	--
Unigene13001_All	4.00E-63	Os01g0195000 [Oryza sativa Japonica Group] >gi|113531819|dbj|BAF04202.1| Os01g0195000 [Oryza sativa Japonica Group]	--	ribonuclease P subunit RPR2 [EC:3.1.26.5]
Unigene13039_All	1.00E-49	Os01g0618100 [Oryza sativa Japonica Group] >gi|113533119|dbj|BAF05502.1| Os01g0618100 [Oryza sativa Japonica Group]	Predicted oxidoreductases (related to aryl-alcohol dehydrogenases)	--
Unigene13137_All	0	Os02g0196600 [Oryza sativa Japonica Group] >gi|113535724|dbj|BAF08107.1| Os02g0196600 [Oryza sativa Japonica Group]	Cation transport ATPase	Cu2+-exporting ATPase [EC:3.6.3.4]
Unigene13164_All	1.00E-122	aldo-keto reductase [Oryza sativa Indica Group]	Aldo/keto reductases, related to diketogulonate reductase	alcohol dehydrogenase (NADP+) [EC:1.1.1.2]
Unigene13239_All	3.00E-72	APETALA2-like protein [Dendrobium crumenatum]	--	AP2-like factor, euAP2 lineage
Unigene13282_All	6.00E-12	Os02g0174800 [Oryza sativa Japonica Group] >gi|113535581|dbj|BAF07964.1| Os02g0174800 [Oryza sativa Japonica Group]	--	--
Unigene13332_All	1.00E-131	Os02g0273100 [Oryza sativa Japonica Group] >gi|113536062|dbj|BAF08445.1| Os02g0273100 [Oryza sativa Japonica Group]	Branched-chain amino acid aminotransferase/4-amino-4-deoxychorismate lyase	branched-chain amino acid aminotransferase [EC:2.6.1.42]
Unigene13606_All	--	--	--	--
Unigene13728_All	2.00E-39	Os01g0516600 [Oryza sativa Japonica Group] >gi|113532725|dbj|BAF05108.1| Os01g0516600 [Oryza sativa Japonica Group]	--	--
Unigene14130_All	3.00E-62	microsomal glutathione S-transferase 3 [Zea mays]	--	glutathione S-transferase [EC:2.5.1.18]
Unigene14248_All	3.00E-94	cysteine-type peptidase [Zea mays]	--	--
Unigene14379_All	2.00E-31	Os08g0519400 [Oryza sativa Japonica Group] >gi|113624228|dbj|BAF24173.1| Os08g0519400 [Oryza sativa Japonica Group]	--	--
Unigene1439_All	3.00E-56	cytochrome c [Zea mays]	Cytochrome c2	cytochrome c
Unigene1443_All	8.00E-91	Os11g0588300 [Oryza sativa Japonica Group] >gi|77551709|gb|ABA94506.1| Glutathione S-transferase, N-terminal domain containing protein, expressed [Oryza sativa (japonica cultivar-group)] >gi|113645397|dbj|BAF28538.1| Os11g0588300 [Oryza sativa Japonica Group]	Glutathione S-transferase	glutathione S-transferase [EC:2.5.1.18]
Unigene14471_All	1.00E-112	Os11g0264500 [Oryza sativa Japonica Group] >gi|113644875|dbj|BAF28016.1| Os11g0264500 [Oryza sativa Japonica Group]	--	--
Unigene14504_All	4.00E-18	CPK related protein kinase 1 [Populus trichocarpa] >gi|222854868|gb|EEE92415.1| CPK related protein kinase 1 [Populus trichocarpa]	--	[EC:2.7.1.-]
Unigene14684_All	1.00E-26	GTPase activator protein of Rab-like small GTPases-like protein [Arabidopsis thaliana]	--	--
Unigene14751_All	1.00E-133	Os06g0654500 [Oryza sativa Japonica Group] >gi|255677286|dbj|BAH93662.1| Os06g0654500 [Oryza sativa Japonica Group]	Serine/threonine protein kinase	somatic embryogenesis receptor kinase 4 [EC:2.7.10.1 2.7.11.1]
Unigene1476_All	1.00E-164	transparent testa 12 protein [Zea mays]	Na+-driven multidrug efflux pump	--
Unigene14781_All	7.00E-68	Os02g0206700 [Oryza sativa Japonica Group] >gi|113535784|dbj|BAF08167.1| Os02g0206700 [Oryza sativa Japonica Group]	--	UDP-glucosyl transferase 73C [EC:2.4.1.-]
Unigene14840_All	1.00E-151	Os01g0605100 [Oryza sativa Japonica Group] >gi|53791546|dbj|BAD52668.1| BCS1 protein precursor-like [Oryza sativa Japonica Group] >gi|113533047|dbj|BAF05430.1| Os01g0605100 [Oryza sativa Japonica Group]	ATP-dependent Zn proteases	mitochondrial chaperone BCS1
Unigene14908_All	2.00E-58	ALAAT2 [Arabidopsis lyrata subsp. lyrata] >gi|297333271|gb|EFH63689.1| ALAAT2 [Arabidopsis lyrata subsp. lyrata]	Aspartate/tyrosine/aromatic aminotransferase	alanine transaminase [EC:2.6.1.2]
Unigene15247_All	4.00E-07	kinesin-like protein [Arabidopsis thaliana]	--	--
Unigene15302_All	1.00E-119	phosphoglycerate dehydrogenase [Gossypium hirsutum]	Phosphoglycerate dehydrogenase and related dehydrogenases	D-3-phosphoglycerate dehydrogenase [EC:1.1.1.95]
Unigene15357_All	0	PREDICTED: similar to GLT1 (NADH-dependent glutamate synthase 1 gene) [Vitis vinifera]	Glutamate synthase domain 2	glutamate synthase (NADPH/NADH) [EC:1.4.1.13 1.4.1.14]
Unigene15698_All	1.00E-34	protein disulfide isomerase [Glycine max]	Thiol-disulfide isomerase and thioredoxins	protein disulfide-isomerase A1 [EC:5.3.4.1]
Unigene15750_All	1.00E-16	Os06g0696600 [Oryza sativa Japonica Group] >gi|113596497|dbj|BAF20371.1| Os06g0696600 [Oryza sativa Japonica Group]	--	xyloglucan:xyloglucosyl transferase [EC:2.4.1.207]
Unigene15913_All	1.00E-132	Os06g0244700 [Oryza sativa Japonica Group] >gi|113595315|dbj|BAF19189.1| Os06g0244700 [Oryza sativa Japonica Group]	ATPases involved in chromosome partitioning	splicing factor U2AF 35 kDa subunit
Unigene15949_All	3.00E-50	CBL-interacting protein kinase 22 [Populus euphratica]	--	[EC:2.7.1.-]
Unigene15955_All	0	sorbitol transporter [Zea mays] >gi|195611454|gb|ACG27557.1| sorbitol transporter [Zea mays]	Permeases of the major facilitator superfamily	MFS transporter, PHS family, inorganic phosphate transporter
Unigene15984_All	6.00E-07	Os01g0877900 [Oryza sativa Japonica Group] >gi|113534508|dbj|BAF06891.1| Os01g0877900 [Oryza sativa Japonica Group]	--	--
Unigene16018_All	8.00E-25	NF-YC13 (NUCLEAR FACTOR Y, SUBUNIT C13); DNA binding / transcription factor [Arabidopsis thaliana]	CCAAT-binding factor, subunit C	DNA polymerase epsilon subunit 4 [EC:2.7.7.7]
Unigene16040_All	2.00E-44	Os07g0548800 [Oryza sativa Japonica Group] >gi|113611465|dbj|BAF21843.1| Os07g0548800 [Oryza sativa Japonica Group]	--	--
Unigene16059_All	4.00E-23	senescence-associated protein-related [Arabidopsis thaliana]	--	--
Unigene16171_All	2.00E-93	haloacid dehalogenase [Phaseolus vulgaris]	--	--
Unigene16172_All	1.00E-140	aldose reductase [Elaeis guineensis]	Aldo/keto reductases, related to diketogulonate reductase	alcohol dehydrogenase (NADP+) [EC:1.1.1.2]
Unigene16248_All	2.00E-38	At1g12450 [Arabidopsis thaliana]	--	--
Unigene16262_All	1.00E-133	protein phosphatase 2C-related / PP2C-related [Arabidopsis thaliana] >gi|75172944|sp|Q9FX08.1|P2C12_ARATH RecName: Full=Probable protein phosphatase 2C 12; Short=AtPP2C12 >gi|9993354|gb|AAG11427.1|AC015449_9 Unknown protein [Arabidopsis thaliana]	Serine/threonine protein phosphatase	protein phosphatase [EC:3.1.3.16]
Unigene16297_All	1.00E-145	CBL-interacting serine/threonine-protein kinase 11 [Zea mays] >gi|195606818|gb|ACG25239.1| CBL-interacting serine/threonine-protein kinase 11 [Zea mays]	Serine/threonine protein kinase	[EC:2.7.1.-]
Unigene16322_All	6.00E-15	RecName: Full=Ubiquinol-cytochrome c reductase complex 6.7 kDa protein; Short=CR6 >gi|633683|emb|CAA57768.1| cytochrome c reductase subunit [Solanum tuberosum]	--	--
Unigene16330_All	0	lectin-like protein kinase [Populus nigra]	Serine/threonine protein kinase	brassinosteroid insensitive 1-associated receptor kinase 1 [EC:2.7.10.1 2.7.11.1]
Unigene16342_All	2.00E-44	signal recognition particle 9 kDa protein [Zea mays] >gi|195628782|gb|ACG36221.1| signal recognition particle 9 kDa protein [Zea mays] >gi|195653245|gb|ACG46090.1| signal recognition particle 9 kDa protein [Zea mays]	--	signal recognition particle subunit SRP9
Unigene16526_All	4.00E-12	unnamed protein product [Vitis vinifera]	--	--
Unigene16765_All	3.00E-29	H0723C07.4 [Oryza sativa (indica cultivar-group)]	--	--
Unigene1719_All	2.00E-94	LOC100285843 [Zea mays] >gi|195653831|gb|ACG46383.1| 6-phosphogluconolactonase [Zea mays]	6-phosphogluconolactonase/Glucosamine-6-phosphate isomerase/deaminase	6-phosphogluconolactonase [EC:3.1.1.31]
Unigene1724_All	0	ethylene receptor homolog2 [Zea mays] >gi|10241927|dbj|BAB13718.1| ethylene receptor homologue [Zea mays] >gi|38607378|gb|AAR25568.1| ethylene receptor [Zea mays]	Signal transduction histidine kinase	[EC:2.7.3.-]
Unigene175_All	1.00E-37	At5g67020 [Arabidopsis thaliana]	--	splicing factor 1
Unigene1830_All	1.00E-112	photoperiod responsive protein [Zea mays] >gi|195640592|gb|ACG39764.1| photoperiod responsive protein [Zea mays]	--	STIP1 homology and U-box containing protein 1 [EC:6.3.2.19]
Unigene1859_All	2.00E-90	ATPase 2 [Hordeum vulgare subsp. vulgare]	ATP-dependent Zn proteases	mitochondrial chaperone BCS1
Unigene1966_All	--	--	--	--
Unigene1996_All	4.00E-65	Os04g0518000 [Oryza sativa Japonica Group] >gi|113564894|dbj|BAF15237.1| Os04g0518000 [Oryza sativa Japonica Group] >gi|116310218|emb|CAH67228.1| OSIGBa0145M07.10 [Oryza sativa (indica cultivar-group)]	Sugar kinases, ribokinase family	adenosine kinase [EC:2.7.1.20]
Unigene2037_All	6.00E-31	late-embryogenesis abundant protein 2 [Glycine max]	--	--
Unigene2351_All	2.00E-17	PREDICTED: similar to OSJNBb0061C13.7 [Vitis vinifera]	--	--
Unigene2520_All	0	MDR-like ABC transporter [Oryza sativa (japonica cultivar-group)]	ABC-type multidrug transport system, ATPase and permease components	ATP-binding cassette, subfamily B (MDR/TAP), member 1
Unigene2720_All	1.00E-143	Os06g0561000 [Oryza sativa Japonica Group] >gi|75112464|sp|Q5Z8T3.1|MIOX_ORYSJ RecName: Full=Probable inositol oxygenase; AltName: Full=Myo-inositol oxygenase; Short=MI oxygenase >gi|113595911|dbj|BAF19785.1| Os06g0561000 [Oryza sativa Japonica Group]	--	inositol oxygenase [EC:1.13.99.1]
Unigene2732_All	5.00E-18	cc-nbs-lrr resistance protein [Populus trichocarpa] >gi|222845009|gb|EEE82556.1| cc-nbs-lrr resistance protein [Populus trichocarpa]	Leucine-rich repeat (LRR) protein	disease resistance protein RPM1
Unigene2794_All	1.00E-87	Zinc finger, RING-type; Thioredoxin-related [Medicago truncatula]	RING-finger-containing ubiquitin ligase	E3 ubiquitin-protein ligase RNF115/126 [EC:6.3.2.19]
Unigene2881_All	1.00E-103	Os03g0140500 [Oryza sativa Japonica Group] >gi|113547392|dbj|BAF10835.1| Os03g0140500 [Oryza sativa Japonica Group]	Opacity protein and related surface antigens	splicing factor 3A subunit 2
Unigene2954_All	6.00E-23	transcription factor C2H2 [Lotus japonicus]	--	--
Unigene3049_All	1.00E-108	Os02g0195800 [Oryza sativa Japonica Group] >gi|113535719|dbj|BAF08102.1| Os02g0195800 [Oryza sativa Japonica Group]	DnaJ-class molecular chaperone with C-terminal Zn finger domain	DnaJ homolog subfamily C member 9
Unigene3114_All	0	ATPase subunit 1 [Citrullus lanatus] >gi|259156761|gb|ACV96623.1| ATPase subunit 1 [Citrullus lanatus]	F0F1-type ATP synthase, alpha subunit	F-type H+-transporting ATPase subunit alpha [EC:3.6.3.14]
Unigene3132_All	0	KUP-related potassium transporter [Lotus japonicus]	K+ transporter	KUP system potassium uptake protein
Unigene317_All	7.00E-52	chromatin remodeling complex subunit [Populus trichocarpa] >gi|222871157|gb|EEF08288.1| chromatin remodeling complex subunit [Populus trichocarpa]	--	chromodomain-helicase-DNA-binding protein 4 [EC:3.6.1.-]
Unigene3313_All	1.00E-152	Os05g0449200 [Oryza sativa Japonica Group] >gi|113579250|dbj|BAF17613.1| Os05g0449200 [Oryza sativa Japonica Group]	DNA-directed RNA polymerase, beta' subunit/160 kD subunit	shikimate O-hydroxycinnamoyltransferase [EC:2.3.1.133]
Unigene3628_All	5.00E-24	flavonoid glucosyl-transferase [Allium cepa]	--	UDP-glucosyl transferase 73C [EC:2.4.1.-]
Unigene3649_All	0	MDR-like ABC transporter [Oryza sativa (japonica cultivar-group)]	ABC-type multidrug transport system, ATPase and permease components	ATP-binding cassette, subfamily B (MDR/TAP), member 1
Unigene367_All	1.00E-143	Os07g0658600 [Oryza sativa Japonica Group] >gi|22775625|dbj|BAC15479.1| nucleoid DNA-binding-like protein [Oryza sativa Japonica Group] >gi|50510141|dbj|BAD31106.1| nucleoid DNA-binding-like protein [Oryza sativa Japonica Group] >gi|113612057|dbj|BAF22435.1| Os07g0658600 [Oryza sativa Japonica Group]	DNA-directed RNA polymerase, beta' subunit/160 kD subunit	[EC:2.7.1.-]
Unigene4098_All	1.00E-49	Os08g0442700 [Oryza sativa Japonica Group] >gi|113623888|dbj|BAF23833.1| Os08g0442700 [Oryza sativa Japonica Group]	Leucine-rich repeat (LRR) protein	somatic embryogenesis receptor kinase 1 [EC:2.7.10.1 2.7.11.1]
Unigene410_All	1.00E-176	pectate lyase 12 [Zea mays] >gi|195614926|gb|ACG29293.1| pectate lyase 12 precursor [Zea mays]	Pectate lyase	pectate lyase [EC:4.2.2.2]
Unigene4130_All	1.00E-163	RecName: Full=Sugar transporter ERD6-like 7	Permeases of the major facilitator superfamily	MFS transporter, PHS family, inorganic phosphate transporter
Unigene4136_All	--	--	--	--
Unigene4187_All	6.00E-21	Os01g0131300 [Oryza sativa Japonica Group] >gi|113531456|dbj|BAF03839.1| Os01g0131300 [Oryza sativa Japonica Group]	--	--
Unigene4504_All	1.00E-104	PREDICTED: similar to cinnamoyl-CoA reductase family [Vitis vinifera]	Nucleoside-diphosphate-sugar epimerases	cinnamoyl-CoA reductase [EC:1.2.1.44]
Unigene4521_All	1.00E-131	serine-threonine kinase [Persea americana]	Serine/threonine protein kinase	[EC:2.7.1.-]
Unigene4523_All	0	H0510A06.1 [Oryza sativa (indica cultivar-group)] >gi|116309845|emb|CAH66881.1| OSIGBa0158F13.12 [Oryza sativa (indica cultivar-group)]	Endoglucanase	--
Unigene453_All	1.00E-121	Os02g0165100 [Oryza sativa Japonica Group] >gi|113535526|dbj|BAF07909.1| Os02g0165100 [Oryza sativa Japonica Group]	Serine/threonine protein kinase	brassinosteroid insensitive 1-associated receptor kinase 1 [EC:2.7.10.1 2.7.11.1]
Unigene454_All	0	RecName: Full=Chaperonin CPN60-2, mitochondrial; AltName: Full=HSP60-2; Flags: Precursor >gi|478786|pir||S29316 chaperonin 60 - cucurbit >gi|12546|emb|CAA50218.1| chaperonin 60 [Cucurbita cv. Kurokawa Amakuri]	Chaperonin GroEL (HSP60 family)	chaperonin GroEL
Unigene4568_All	1.00E-126	Os01g0850100 [Oryza sativa Japonica Group] >gi|113534343|dbj|BAF06726.1| Os01g0850100 [Oryza sativa Japonica Group]	--	--
Unigene4636_All	1.00E-151	cc-nbs-lrr resistance protein [Populus trichocarpa] >gi|222844627|gb|EEE82174.1| cc-nbs-lrr resistance protein [Populus trichocarpa]	--	disease resistance protein RPM1
Unigene4687_All	2.00E-53	Os07g0101500 [Oryza sativa Japonica Group] >gi|113610214|dbj|BAF20592.1| Os07g0101500 [Oryza sativa Japonica Group]	Sterol desaturase	methylsterol monooxygenase [EC:1.14.13.72]
Unigene4867_All	2.00E-41	OPT1 (OLIGOPEPTIDE TRANSPORTER 1); oligopeptide transporter [Arabidopsis thaliana] >gi|67460971|sp|Q9FG72.1|OPT1_ARATH RecName: Full=Oligopeptide transporter 1; Short=AtOPT1 >gi|9758213|dbj|BAB08658.1| sexual differentiation process protein ISP4-like [Arabidopsis thaliana] >gi|17979460|gb|AAL50067.1| AT5g55930/MYN21_4 [Arabidopsis thaliana] >gi|28416487|gb|AAO42774.1| At5g55930/MYN21_4 [Arabidops…	--	--
Unigene4934_All	5.00E-11	Os03g0196250 [Oryza sativa Japonica Group] >gi|255674281|dbj|BAH92028.1| Os03g0196250 [Oryza sativa Japonica Group]	--	--
Unigene5026_All	1.00E-158	protein kinase [Zea mays] >gi|195652205|gb|ACG45570.1| protein kinase [Zea mays]	Serine/threonine protein kinase	somatic embryogenesis receptor kinase 1 [EC:2.7.10.1 2.7.11.1]
Unigene51_All	5.00E-92	Os08g0519900 [Oryza sativa Japonica Group] >gi|113624232|dbj|BAF24177.1| Os08g0519900 [Oryza sativa Japonica Group]	DNA-directed RNA polymerase, beta' subunit/160 kD subunit	exocyst complex component 7
Unigene5220_All	1.00E-108	cytochrome P450 [Populus trichocarpa] >gi|222844152|gb|EEE81699.1| cytochrome P450 [Populus trichocarpa]	Cytochrome P450	[EC:1.14.-.-]
Unigene5317_All	0	PREDICTED: similar to GLT1 (NADH-dependent glutamate synthase 1 gene) [Vitis vinifera]	Glutamate synthase domain 2	glutamate synthase (NADPH/NADH) [EC:1.4.1.13 1.4.1.14]
Unigene54_All	6.00E-29	Os06g0284200 [Oryza sativa Japonica Group] >gi|113595438|dbj|BAF19312.1| Os06g0284200 [Oryza sativa Japonica Group]	--	--
Unigene5576_All	1.00E-133	Os10g0562200 [Oryza sativa Japonica Group] >gi|31433519|gb|AAP55024.1| Lipase family protein [Oryza sativa (japonica cultivar-group)] >gi|255679635|dbj|BAF27230.2| Os10g0562200 [Oryza sativa Japonica Group]	Predicted lipase	splicing factor 1
Unigene5591_All	1.00E-66	Os03g0227900 [Oryza sativa Japonica Group] >gi|255674332|dbj|BAF11363.2| Os03g0227900 [Oryza sativa Japonica Group]	Serine/threonine protein kinase	[EC:2.7.1.-]
Unigene5871_All	0	UDP-D-glucuronate carboxy-lyase [Eucalyptus grandis]	Nucleoside-diphosphate-sugar epimerases	dTDP-glucose 4,6-dehydratase [EC:4.2.1.46]
Unigene6083_All	1.00E-156	Os08g0547500 [Oryza sativa Japonica Group] >gi|113624398|dbj|BAF24343.1| Os08g0547500 [Oryza sativa Japonica Group]	Kinesin-like protein	centromeric protein E
Unigene6096_All	1.00E-155	Os03g0803900 [Oryza sativa Japonica Group] >gi|113550085|dbj|BAF13528.1| Os03g0803900 [Oryza sativa Japonica Group]	--	--
Unigene6253_All	8.00E-54	arginine decarboxylase [Cucumis sativus]	Arginine decarboxylase (spermidine biosynthesis)	arginine decarboxylase [EC:4.1.1.19]
Unigene6366_All	0	protease 2 [Zea mays] >gi|195614504|gb|ACG29082.1| protease 2 [Zea mays]	Protease II	oligopeptidase B [EC:3.4.21.83]
Unigene6413_All	0	Os05g0521300 [Oryza sativa Japonica Group] >gi|113579625|dbj|BAF17988.1| Os05g0521300 [Oryza sativa Japonica Group]	Kinesin-like protein	kinesin family member C1
Unigene6636_All	2.00E-13	predicted protein [Populus trichocarpa] >gi|222833371|gb|EEE71848.1| predicted protein [Populus trichocarpa]	--	--
Unigene6683_All	3.00E-40	iaa-amino acid hydrolase 2 [Populus trichocarpa] >gi|222854428|gb|EEE91975.1| iaa-amino acid hydrolase 2 [Populus trichocarpa]	Metal-dependent amidase/aminoacylase/carboxypeptidase	[EC:3.5.1.-]
Unigene6861_All	6.00E-93	proton-dependent oligopeptide transport (POT) family protein [Arabidopsis thaliana] >gi|75171885|sp|Q9FNL8.1|PTR3B_ARATH RecName: Full=Peptide transporter PTR3-B >gi|9757724|dbj|BAB08249.1| peptide transporter [Arabidopsis thaliana]	Dipeptide/tripeptide permease	proton-dependent oligopeptide transporter, POT family
Unigene6932_All	0	Os01g0229700 [Oryza sativa Japonica Group] >gi|113532020|dbj|BAF04403.1| Os01g0229700 [Oryza sativa Japonica Group]	FOG: WD40 repeat	mitogen-activated protein kinase organizer 1
Unigene6958_All	0	Plasma membrane ATPase 4 [Musa balbisiana]	Cation transport ATPase	H+-transporting ATPase [EC:3.6.3.6]
Unigene7055_All	0	myosin XI [Nicotiana tabacum]	Myosin heavy chain	[EC:2.7.1.-]
Unigene7209_All	6.00E-38	calmodulin-binding protein [Arabidopsis lyrata subsp. lyrata] >gi|297312054|gb|EFH42478.1| calmodulin-binding protein [Arabidopsis lyrata subsp. lyrata]	--	calmodulin
Unigene7240_All	1.00E-11	Os06g0275600 [Oryza sativa Japonica Group] >gi|113595420|dbj|BAF19294.1| Os06g0275600 [Oryza sativa Japonica Group]	--	--
Unigene7313_All	8.00E-08	unknown [Glycine max]	--	--
Unigene7420_All	1.00E-156	beta-cyanoalanine synthase [Oryza sativa Indica Group] >gi|90265116|emb|CAC09478.2| H0806H05.11 [Oryza sativa (indica cultivar-group)]	Cysteine synthase	L-3-cyanoalanine synthase/ cysteine synthase [EC:2.5.1.47 4.4.1.9]
Unigene7449_All	5.00E-77	protein kinase [Malus x domestica]	Serine/threonine protein kinase	brassinosteroid insensitive 1-associated receptor kinase 1 [EC:2.7.10.1 2.7.11.1]
Unigene7458_All	1.00E-79	potassium channel tetramerisation domain-containing protein [Arabidopsis thaliana] >gi|54606858|gb|AAV34777.1| At5g41330 [Arabidopsis thaliana]	--	transcription initiation factor TFIID subunit D10
Unigene7479_All	6.00E-23	Os06g0695600 [Oryza sativa Japonica Group] >gi|113596491|dbj|BAF20365.1| Os06g0695600 [Oryza sativa Japonica Group]	--	--
Unigene74_All	3.00E-87	protein kinase 1b [Solanum lycopersicum]	Serine/threonine protein kinase	[EC:2.7.1.-]
Unigene7622_All	1.00E-111	Os07g0562800 [Oryza sativa Japonica Group] >gi|36956948|gb|AAQ87012.1| myosin heavy chain class VIII A1 protein [Oryza sativa Japonica Group] >gi|113611528|dbj|BAF21906.1| Os07g0562800 [Oryza sativa Japonica Group]	Myosin heavy chain	--
Unigene7897_All	0	calreticulin [Carica papaya]	Phosphopantothenoylcysteine synthetase/decarboxylase	calreticulin
Unigene7980_All	1.00E-41	Os01g0836800 [Oryza sativa Japonica Group] >gi|113534264|dbj|BAF06647.1| Os01g0836800 [Oryza sativa Japonica Group]	--	--
Unigene7985_All	5.00E-35	glucosyltransferase [Nicotiana tabacum]	--	UDP-glucosyl transferase 73C [EC:2.4.1.-]
Unigene8042_All	1.00E-108	cytokinin oxidase/dehydrogenase 3 [Triticum aestivum]	FAD/FMN-containing dehydrogenases	cytokinin dehydrogenase [EC:1.5.99.12]
Unigene8130_All	--	--	--	--
Unigene8173_All	1.00E-57	LOC100283624 [Zea mays] >gi|195635941|gb|ACG37439.1| lymphoid organ expressed yellow head virus receptor protein [Zea mays]	--	--
Unigene8238_All	1.00E-147	Os12g0636200 [Oryza sativa Japonica Group] >gi|77557175|gb|ABA99971.1| Associated with HOX family protein, expressed [Oryza sativa (japonica cultivar-group)] >gi|113649870|dbj|BAF30382.1| Os12g0636200 [Oryza sativa Japonica Group]	--	--
Unigene8267_All	0	cycloartenol synthase [Dioscorea zingiberensis]	Squalene cyclase	cycloartenol synthase [EC:5.4.99.8]
Unigene8292_All	0	RecName: Full=Putative pleiotropic drug resistance protein 7 >gi|27368825|emb|CAD59570.1| PDR-like ABC transporter [Oryza sativa (japonica cultivar-group)] >gi|49387895|dbj|BAD24998.1| PDR-like ABC transporter [Oryza sativa Japonica Group] >gi|49387907|dbj|BAD25007.1| PDR-like ABC transporter [Oryza sativa Japonica Group]	ABC-type multidrug transport system, ATPase component	ATP-binding cassette, subfamily G (WHITE), member 2
Unigene8369_All	0	CTP synthase [Zea mays] >gi|195651853|gb|ACG45394.1| CTP synthase [Zea mays]	CTP synthase (UTP-ammonia lyase)	CTP synthase [EC:6.3.4.2]
Unigene8402_All	1.00E-104	quinone oxidoreductase [Gymnadenia conopsea]	Multimeric flavodoxin WrbA	Trp repressor binding protein
Unigene855_All	1.00E-43	BiP-isoform D [Glycine max]	Molecular chaperone	heat shock 70kDa protein 5
Unigene8575_All	0	lipoxygenase [Nicotiana attenuata] >gi|32454710|gb|AAP83136.1| lipoxygenase [Nicotiana attenuata]	--	lipoxygenase [EC:1.13.11.12]
Unigene8628_All	2.00E-48	limonoid UDP-glucosyltransferase [Zea mays] >gi|195645748|gb|ACG42342.1| limonoid UDP-glucosyltransferase [Zea mays]	--	sinapate 1-glucosyltransferase [EC:2.4.1.120]
Unigene8735_All	1.00E-105	hydroxyproline-rich glycoprotein family protein [Arabidopsis thaliana] >gi|8778962|gb|AAD49768.2|AC007932_16 F11A17.16 [Arabidopsis thaliana]	--	splicing factor 3A subunit 1
Unigene8944_All	1.00E-147	Os01g0941800 [Oryza sativa Japonica Group] >gi|18844963|dbj|BAB85431.1| purple acid phosphatase-like [Oryza sativa Japonica Group] >gi|113534892|dbj|BAF07275.1| Os01g0941800 [Oryza sativa Japonica Group]	Predicted phosphohydrolases	--
Unigene9266_All	1.00E-122	Os03g0238800 [Oryza sativa Japonica Group] >gi|113547973|dbj|BAF11416.1| Os03g0238800 [Oryza sativa Japonica Group]	--	--
Unigene9376_All	4.00E-82	Os04g0564700 [Oryza sativa Japonica Group] >gi|255675694|dbj|BAH92775.1| Os04g0564700 [Oryza sativa Japonica Group]	--	syntaxin binding protein 5 (tomosyn)
Unigene9466_All	0	ARF9 (AUXIN RESPONSE FACTOR 9); transcription factor [Arabidopsis thaliana] >gi|46576670|sp|Q9XED8.1|ARFI_ARATH RecName: Full=Auxin response factor 9 >gi|4580575|gb|AAD24427.1|AF082176_1 auxin response factor 9 [Arabidopsis thaliana] >gi|12744967|gb|AAK06863.1|AF344312_1 auxin response factor 9 [Arabidopsis thaliana] >gi|4972102|emb|CAB43898.1| auxin response factor 9 (ARF9) [Arabidopsis thaliana…	--	RAV-like factor
Unigene9955_All	2.00E-99	Os01g0192600 [Oryza sativa Japonica Group] >gi|113531809|dbj|BAF04192.1| Os01g0192600 [Oryza sativa Japonica Group]	--	--
Unigene9971_All	1.00E-159	Os02g0717500 [Oryza sativa Japonica Group] >gi|113537464|dbj|BAF09847.1| Os02g0717500 [Oryza sativa Japonica Group]	Isopenicillin N synthase and related dioxygenases
Unigene9977_All	2.00E-71	Os02g0580100 [Oryza sativa Japonica Group] >gi|50251701|dbj|BAD27622.1| choline transporter-like protein [Oryza sativa Japonica Group] >gi|50253306|dbj|BAD29575.1| choline transporter-like protein [Oryza sativa Japonica Group] >gi|113536764|dbj|BAF09147.1| Os02g0580100 [Oryza sativa Japonica Group]	--	--
Unigene9979_All	--	--	--	--
Unigene9981_All	6.00E-87	Os02g0755600 [Oryza sativa Japonica Group] >gi|113537695|dbj|BAF10078.1| Os02g0755600 [Oryza sativa Japonica Group]	--	cyanohydrin beta-glucosyltransferase [EC:2.4.1.85]
