# Supplementary material for: Deep sequencing–based comparative transcriptional profiles of Cymbidium hybridum roots in response to mycorrhizal and non-mycorrhizal beneficial fungi
Source: BMC Genomics. 2014 Aug 31;15(1):747. doi: 10.1186/1471-2164-15-747 (PMC4162972; doi:10.1186/1471-2164-15-747)
Supplement: Supplementary file 14 — Additional file 14: Figure S4-S6: GO enrichment bar graphs of DEGs in the interactions between C. hybridum and ML01 (S4), ZH3A-3 (S5) or ML01 + ZH3A-3 (S6). (ZIP 24 KB) [file 12864_2014_6428_MOESM14_ESM.zip]

Archive with 4 entries (3 files):
- Additional 14/
- Additional 14/Figure S4 CyEX21vsCyEX20.pdf
- Additional 14/Figure S5 CyEX22vsCyEX20.pdf
- Additional 14/Figure S6 CyEX23vsCyEX20.pdf
