# Supplementary material for: Deep sequencing–based comparative transcriptional profiles of Cymbidium hybridum roots in response to mycorrhizal and non-mycorrhizal beneficial fungi
Source: BMC Genomics. 2014 Aug 31;15(1):747. doi: 10.1186/1471-2164-15-747 (PMC4162972; doi:10.1186/1471-2164-15-747)
Supplement: Supplementary file 15 — Additional file 15: Table S12-S14: Lists of enriched pathways in different C. hybridum- beneficial fungi interactions. (ZIP 28 KB) [file 12864_2014_6428_MOESM15_ESM.zip]

Archive with 4 entries (3 files):
- Additional file 15/
- Additional file 15/Table S 14.xls
- Additional file 15/Table S12.xls
- Additional file 15/Table S13.xls
