# Supplementary material for: Deep sequencing–based comparative transcriptional profiles of Cymbidium hybridum roots in response to mycorrhizal and non-mycorrhizal beneficial fungi
Source: BMC Genomics. 2014 Aug 31;15(1):747. doi: 10.1186/1471-2164-15-747 (PMC4162972; doi:10.1186/1471-2164-15-747)
Supplement: Supplementary file 15 — Additional file 15: Table S12-S14: Lists of enriched pathways in different C. hybridum- beneficial fungi interactions. (ZIP 28 KB) [file 12864_2014_6428_MOESM15_ESM.zip › Additional file 15/Table S 14.xls]

		Table S14 Lists of enriched pathways of DEGs in C. hybridum-ML01+ ZH3A-3 interaction
#Term	Database	Id	Sample number	Background number	P-Value	Corrected P-Value	Genes	KO	Entrez_ID	Ensembl_ID	KO_name	Hyperlink
Nitrogen metabolism	KEGG PATHWAY	osa00910	9	30	0.001254182	0.147993476	Unigene8366_All|Unigene16412_All|Unigene10686_All|Unigene12951_All|Unigene4443_All|Unigene11687_All|Unigene5316_All|Unigene9472_All|Unigene15357_All|Unigene4620_All|Unigene14770_All|Unigene2727_All	osa:4326014|osa:4337051|osa:4340706|osa:4345604|osa:4329497|osa:4334405|osa:4324398|osa:4324398|osa:4324398|osa:4330649|osa:4330649|osa:4326583|	| | | | | | | | | | | |	4326014|4337051|4340706|4345604|4329497|4334405|4324398|4324398|4324398|4330649|4330649|4326583|	| | | | | | | | | | | |	http://www.genome.jp/kegg-bin/show_pathway?osa00910
Cyanoamino acid metabolism	KEGG PATHWAY	osa00460	7	24	0.005178091	0.277513778	Unigene14067_All|Unigene14068_All|Unigene2916_All|Unigene7750_All|Unigene14406_All|Unigene7420_All|Unigene10248_All|Unigene444_All|Unigene7126_All	osa:4338560|osa:4338560|osa:4324526|osa:4336146|osa:4336146|osa:4335048|osa:4324050|osa:4334048|osa:4336388|	| | | | | | | | |	4338560|4338560|4324526|4336146|4336146|4335048|4324050|4334048|4336388|	| | | | | | | | |	http://www.genome.jp/kegg-bin/show_pathway?osa00460
Pentose phosphate pathway	KEGG PATHWAY	osa00030	10	46	0.008957928	0.277513778	Unigene13608_All|Unigene4488_All|Unigene11910_All|Unigene12915_All|Unigene130_All|Unigene1719_All|Unigene8491_All|Unigene10857_All|Unigene2136_All|Unigene8190_All|Unigene15142_All|Unigene4597_All	osa:4349897|osa:4331761|osa:4342988|osa:4342988|osa:4347654|osa:4347654|osa:4327301|osa:4336209|osa:4333117|osa:4333895|osa:4340677|osa:4325071|	| | | | | | | | | | | |	4349897|4331761|4342988|4342988|4347654|4347654|4327301|4336209|4333117|4333895|4340677|4325071|	| | | | | | | | | | | |	http://www.genome.jp/kegg-bin/show_pathway?osa00030
Photosynthesis	KEGG PATHWAY	osa00196	5	15	0.009683299	0.277513778	Unigene6871_All|Unigene4436_All|Unigene8359_All|Unigene10649_All|Unigene7377_All|Unigene10147_All	osa:4336028|osa:4324599|osa:4345663|osa:4333359|osa:4343709|osa:4343709|	| | | | | |	4336028|4324599|4345663|4333359|4343709|4343709|	| | | | | |	http://www.genome.jp/kegg-bin/show_pathway?osa00196
@@Photosynthesis	KEGG PATHWAY	osa00195	13	78	0.028418706	0.335340726	Unigene13338_All|Unigene4445_All|Unigene10496_All|Unigene2671_All|Unigene13321_All|Unigene15689_All|Unigene8474_All|Unigene10197_All|Unigene5535_All|Unigene1790_All|Unigene10246_All|Unigene11249_All|Unigene9623_All	http://www.genome.jp/kegg-bin/show_pathway?osa00195
Plant-pathogen interaction	KEGG PATHWAY	osa04626	16	96	0.016152037	0.277513778	Unigene11901_All|Unigene16046_All|Unigene6383_All|Unigene11891_All|Unigene10491_All|Unigene15000_All|Unigene8933_All|Unigene16648_All|Unigene6332_All|Unigene5210_All|Unigene5311_All|Unigene3004_All|Unigene7964_All|Unigene4048_All|Unigene16731_All|Unigene3685_All|Unigene12895_All|Unigene2582_All	osa:4326027|osa:9270837|osa:4343644|osa:4343644|osa:4346097|osa:4349484|osa:4334366|osa:4351579|osa:4344344|osa:4343899|osa:4341189|osa:4327518|osa:4327518|osa:4325408|osa:4332731|osa:4339172|osa:4339053|osa:4329463|	| | | | | | | | | | | | | | | | | |	4326027|9270837|4343644|4343644|4346097|4349484|4334366|4351579|4344344|4343899|4341189|4327518|4327518|4325408|4332731|4339172|4339053|4329463|	| | | | | | | | | | | | | | | | | |	http://www.genome.jp/kegg-bin/show_pathway?osa04626
Circadian rhythm	KEGG PATHWAY	osa04712	6	23	0.016778486	0.277513778	Unigene13020_All|Unigene10942_All|Unigene8566_All|Unigene1160_All|Unigene1836_All|Unigene4746_All|Unigene14106_All|Unigene4420_All|Unigene8976_All	osa:4344703|osa:4329738|osa:4347674|osa:4350636|osa:4350636|osa:4350636|osa:4336008|osa:4349831|osa:4349831|	| | | | | | | | |	4344703|4329738|4347674|4350636|4350636|4350636|4336008|4349831|4349831|	| | | | | | | | |	http://www.genome.jp/kegg-bin/show_pathway?osa04712
@@Circadian rhythm	KEGG PATHWAY	osa04710	1	19	0.846472634	1	Unigene8153_All	http://www.genome.jp/kegg-bin/show_pathway?osa04710
Starch and sucrose metabolism	KEGG PATHWAY	osa00500	19	121	0.017069241	0.277513778	Unigene14067_All|Unigene14068_All|Unigene11540_All|Unigene7683_All|Unigene14809_All|Unigene14755_All|Unigene10059_All|Unigene11811_All|Unigene10826_All|Unigene11703_All|Unigene4028_All|Unigene8427_All|Unigene7750_All|Unigene14406_All|Unigene10248_All|Unigene356_All|Unigene6528_All|Unigene7165_All|Unigene68_All|Unigene16451_All|Unigene8190_All|Unigene7126_All|Unigene15142_All	osa:4338560|osa:4338560|osa:4327285|osa:4352146|osa:4341824|osa:4347800|osa:4335789|osa:4337166|osa:4324001|osa:4324423|osa:4346981|osa:4330975|osa:4336146|osa:4336146|osa:4324050|osa:4345573|osa:4345573|osa:4345573|osa:4339718|osa:4349333|osa:4333895|osa:4336388|osa:4340677|	| | | | | | | | | | | | | | | | | | | | | | |	4338560|4338560|4327285|4352146|4341824|4347800|4335789|4337166|4324001|4324423|4346981|4330975|4336146|4336146|4324050|4345573|4345573|4345573|4339718|4349333|4333895|4336388|4340677|	| | | | | | | | | | | | | | | | | | | | | | |	http://www.genome.jp/kegg-bin/show_pathway?osa00500
Carotenoid biosynthesis	KEGG PATHWAY	osa00906	6	24	0.020645285	0.277513778	Unigene14008_All|Unigene13452_All|Unigene2412_All|Unigene11284_All|Unigene1444_All|Unigene11387_All	osa:4336753|osa:4331152|osa:4333566|osa:4335984|osa:9270250|osa:4349290|	| | | | | |	4336753|4331152|4333566|4335984|9270250|4349290|	| | | | | |	http://www.genome.jp/kegg-bin/show_pathway?osa00906
Biosynthesis of secondary metabolites	KEGG PATHWAY	osa01110	84	725	0.021166305	0.277513778	Unigene10106_All|Unigene11387_All|Unigene14755_All|Unigene13345_All|Unigene7623_All|Unigene7333_All|Unigene1576_All|Unigene2825_All|Unigene7514_All|Unigene15616_All|Unigene6421_All|Unigene8441_All|Unigene7132_All|Unigene7904_All|Unigene8266_All|Unigene8267_All|Unigene444_All|Unigene10357_All|Unigene8074_All|Unigene12622_All|Unigene6547_All|Unigene15860_All|Unigene10020_All|Unigene9282_All|Unigene…	osa:4332253|osa:4349290|osa:4347800|osa:4340042|osa:4348172|osa:4340015|osa:4327126|osa:4348304|osa:4348304|osa:4344584|osa:4328147|osa:4328147|osa:4336039|osa:4336039|osa:4328256|osa:4328256|osa:4334048|osa:4328073|osa:4336960|osa:4349318|osa:4337733|osa:4349774|osa:4329101|osa:4340240|osa:4345962|osa:4345962|osa:4341445|osa:4334537|osa:4338987|osa:4332375|osa:4332375|osa:4332375|osa:4349114|osa…	| | | | | | | | | | | | | | | | | | | | | | | | | | | | | | | | | | | | | | | | | | | | | | | | | | | | | | | | | | | | | | | | | | | | | | | | | | | | | | | | | | | | | | | | | | | | | | | | | | | | | | | | | | | | | |	4332253|4349290|4347800|4340042|4348172|4340015|4327126|4348304|4348304|4344584|4328147|4328147|4336039|4336039|4328256|4328256|4334048|4328073|4336960|4349318|4337733|4349774|4329101|4340240|4345962|4345962|4341445|4334537|4338987|4332375|4332375|4332375|4349114|4349114|4351678|4335984|9270250|4347638|4344393|4344393|4347654|4347654|4350636|4350636|4350636|4332771|4324050|4333117|4339682|4350053…	| | | | | | | | | | | | | | | | | | | | | | | | | | | | | | | | | | | | | | | | | | | | | | | | | | | | | | | | | | | | | | | | | | | | | | | | | | | | | | | | | | | | | | | | | | | | | | | | | | | | | | | | | | | | | |	http://www.genome.jp/kegg-bin/show_pathway?osa01110
Flavonoid biosynthesis	KEGG PATHWAY	osa00941	4	14	0.035846195	0.384531911	Unigene2825_All|Unigene7514_All|Unigene1160_All|Unigene1836_All|Unigene4746_All|Unigene9344_All|Unigene9282_All	osa:4348304|osa:4348304|osa:4350636|osa:4350636|osa:4350636|osa:4339188|osa:4340240|	| | | | | | |	4348304|4348304|4350636|4350636|4350636|4339188|4340240|	| | | | | | |	http://www.genome.jp/kegg-bin/show_pathway?osa00941
Glycolysis / Gluconeogenesis	KEGG PATHWAY	osa00010	17	116	0.041950556	0.39466705	Unigene10106_All|Unigene11649_All|Unigene16172_All|Unigene13608_All|Unigene13345_All|Unigene4147_All|Unigene5445_All|Unigene14249_All|Unigene6405_All|Unigene1200_All|Unigene1600_All|Unigene7132_All|Unigene7904_All|Unigene4731_All|Unigene11565_All|Unigene2097_All|Unigene8491_All|Unigene15860_All|Unigene8190_All|Unigene15142_All|Unigene4597_All	osa:4332253|osa:4348176|osa:4338987|osa:4349897|osa:4340042|osa:4346159|osa:4346159|osa:4351678|osa:4330673|osa:4339133|osa:4339133|osa:4336039|osa:4336039|osa:4341792|osa:4341792|osa:4350053|osa:4327301|osa:4349774|osa:4333895|osa:4340677|osa:4325071|	| | | | | | | | | | | | | | | | | | | | |	4332253|4348176|4338987|4349897|4340042|4346159|4346159|4351678|4330673|4339133|4339133|4336039|4336039|4341792|4341792|4350053|4327301|4349774|4333895|4340677|4325071|	| | | | | | | | | | | | | | | | | | | | |	http://www.genome.jp/kegg-bin/show_pathway?osa00010
Stilbenoid, diarylheptanoid and gingerol biosynthesis	KEGG PATHWAY	osa00945	4	15	0.045359976	0.39466705	Unigene7623_All|Unigene9282_All|Unigene9344_All|Unigene5630_All	osa:4348172|osa:4340240|osa:4339188|osa:4333118|	| | | |	4348172|4340240|4339188|4333118|	| | | |	http://www.genome.jp/kegg-bin/show_pathway?osa00945
Porphyrin and chlorophyll metabolism	KEGG PATHWAY	osa00860	7	36	0.046824904	0.39466705	Unigene10685_All|Unigene11908_All|Unigene8439_All|Unigene6311_All|Unigene7333_All|Unigene8387_All|Unigene14074_All|Unigene14131_All	osa:4334537|osa:4349433|osa:4332771|osa:4349044|osa:4340015|osa:4337415|osa:4332690|osa:4332690|	| | | | | | | |	4334537|4349433|4332771|4349044|4340015|4337415|4332690|4332690|	| | | | | | | |	http://www.genome.jp/kegg-bin/show_pathway?osa00860
Alanine, aspartate and glutamate metabolism	KEGG PATHWAY	osa00250	7	37	0.053276188	0.419106015	Unigene4610_All|Unigene16150_All|Unigene7208_All|Unigene14908_All|Unigene10686_All|Unigene11687_All|Unigene5316_All|Unigene9472_All|Unigene15357_All|Unigene14264_All|Unigene4620_All|Unigene14770_All	osa:4345962|osa:4345962|osa:4348524|osa:4348524|osa:4340706|osa:4334405|osa:4324398|osa:4324398|osa:4324398|osa:4332775|osa:4330649|osa:4330649|	| | | | | | | | | | | |	4345962|4345962|4348524|4348524|4340706|4334405|4324398|4324398|4324398|4332775|4330649|4330649|	| | | | | | | | | | | |	http://www.genome.jp/kegg-bin/show_pathway?osa00250
Phagosome	KEGG PATHWAY	osa04145	12	78	0.05843067	0.430926194	Unigene8136_All|Unigene13083_All|Unigene10277_All|Unigene11750_All|Unigene10198_All|Unigene5709_All|Unigene7897_All|Unigene10025_All|Unigene12599_All|Unigene5369_All|Unigene5971_All|Unigene4797_All|Unigene7397_All|Unigene7579_All	osa:4327929|osa:4335732|osa:4333966|osa:4333966|osa:4327550|osa:4345628|osa:4334675|osa:4341810|osa:4341810|osa:4338790|osa:4350197|osa:4339262|osa:4339304|osa:9269540|	| | | | | | | | | | | | | |	4327929|4335732|4333966|4333966|4327550|4345628|4334675|4341810|4341810|4338790|4350197|4339262|4339304|9269540|	| | | | | | | | | | | | | |	http://www.genome.jp/kegg-bin/show_pathway?osa04145
Carbon fixation in photosynthetic organisms	KEGG PATHWAY	osa00710	12	79	0.063305031	0.439411391	Unigene16105_All|Unigene15188_All|Unigene7208_All|Unigene14908_All|Unigene13608_All|Unigene4488_All|Unigene5615_All|Unigene10444_All|Unigene3420_All|Unigene3639_All|Unigene12815_All|Unigene4731_All|Unigene11565_All|Unigene15860_All|Unigene5088_All|Unigene12983_All|Unigene4597_All	osa:4335227|osa:4351966|osa:4348524|osa:4348524|osa:4349897|osa:4331761|osa:4352871|osa:4352871|osa:4346332|osa:4346332|osa:4346332|osa:4341792|osa:4341792|osa:4349774|osa:4330413|osa:4339682|osa:4325071|	| | | | | | | | | | | | | | | | |	4335227|4351966|4348524|4348524|4349897|4331761|4352871|4352871|4346332|4346332|4346332|4341792|4341792|4349774|4330413|4339682|4325071|	| | | | | | | | | | | | | | | | |	http://www.genome.jp/kegg-bin/show_pathway?osa00710
Metabolic pathways	KEGG PATHWAY	osa01100	148	1421	0.077323795	0.506900434	Unigene10106_All|Unigene14755_All|Unigene13345_All|Unigene5535_All|Unigene10073_All|Unigene3420_All|Unigene3639_All|Unigene12815_All|Unigene8266_All|Unigene8267_All|Unigene9871_All|Unigene4156_All|Unigene6253_All|Unigene9544_All|Unigene6547_All|Unigene1805_All|Unigene1835_All|Unigene4851_All|Unigene16172_All|Unigene10357_All|Unigene11284_All|Unigene11262_All|Unigene2471_All|Unigene2787_All|Unigen…	osa:4332253|osa:4347800|osa:4340042|osa:4343570|osa:4333853|osa:4346332|osa:4346332|osa:4346332|osa:4328256|osa:4328256|osa:4325932|osa:4340008|osa:4340008|osa:4340008|osa:4337733|osa:4326815|osa:4326815|osa:4326815|osa:4338987|osa:4328073|osa:4335984|osa:4333265|osa:4335472|osa:6450198|osa:4339682|osa:4349433|osa:4340706|osa:4346159|osa:4346159|osa:4324526|osa:4327823|osa:4333118|osa:4342988|osa…	| | | | | | | | | | | | | | | | | | | | | | | | | | | | | | | | | | | | | | | | | | | | | | | | | | | | | | | | | | | | | | | | | | | | | | | | | | | | | | | | | | | | | | | | | | | | | | | | | | | | | | | | | | | | | | | | | | | | | | | | | | | | | | | | | | | | | | | | | | | | | | | | | | | | | | | | | | | | | | | | | | | | | | | | | | | | | | | | | | | | | | | | | | | |	4332253|4347800|4340042|4343570|4333853|4346332|4346332|4346332|4328256|4328256|4325932|4340008|4340008|4340008|4337733|4326815|4326815|4326815|4338987|4328073|4335984|4333265|4335472|6450198|4339682|4349433|4340706|4346159|4346159|4324526|4327823|4333118|4342988|4342988|4352871|4352871|4330673|6450122|4325407|4325407|4341663|4332690|4332690|4341792|4341792|4324001|4337230|4348176|4339546|4339546…	| | | | | | | | | | | | | | | | | | | | | | |nad7, OrsajM_p15| | | | | | | | | | | | | |cox1, OrsajM_p47| | | | | | | | | | | | | | | | | | | | | | | | | | | | | | | | | | | | | | |rpoA, OrsajCp059| | | | | | | | | | | | | | | | | | | | | | | | | | | | | | | | | | | | | | | | | | | | | | | | | | | | | | | | | | | | | | | | | | | | | | | | | | | | | | | | | | | | | | | | | | | | | | | | | | | | | …	http://www.genome.jp/kegg-bin/show_pathway?osa01100
Glyoxylate and dicarboxylate metabolism	KEGG PATHWAY	osa00630	9	57	0.08198572	0.509174472	Unigene4610_All|Unigene16150_All|Unigene15188_All|Unigene16257_All|Unigene5645_All|Unigene5646_All|Unigene10357_All|Unigene5615_All|Unigene10444_All|Unigene444_All|Unigene4620_All|Unigene14770_All|Unigene12983_All	osa:4345962|osa:4345962|osa:4351966|osa:4337048|osa:4349114|osa:4349114|osa:4328073|osa:4352871|osa:4352871|osa:4334048|osa:4330649|osa:4330649|osa:4339682|	| | | | | | | | | | | | |	4345962|4345962|4351966|4337048|4349114|4349114|4328073|4352871|4352871|4334048|4330649|4330649|4339682|	| | | | | | | | | | | | |	http://www.genome.jp/kegg-bin/show_pathway?osa00630
Arachidonic acid metabolism	KEGG PATHWAY	osa00590	3	12	0.095384826	0.562770475	Unigene10997_All|Unigene13153_All|Unigene2916_All|Unigene13078_All	osa:4327023|osa:4327023|osa:4324526|osa:4336627|	| | | |	4327023|4327023|4324526|4336627|	| | | |	http://www.genome.jp/kegg-bin/show_pathway?osa00590
Pentose and glucuronate interconversions	KEGG PATHWAY	osa00040	6	35	0.104345834	0.576581135	Unigene11540_All|Unigene7683_All|Unigene14755_All|Unigene14154_All|Unigene4488_All|Unigene410_All|Unigene12904_All	osa:4327285|osa:4352146|osa:4347800|osa:4335013|osa:4331761|osa:4348800|osa:4348800|	| | | | | | |	4327285|4352146|4347800|4335013|4331761|4348800|4348800|	| | | | | | |	http://www.genome.jp/kegg-bin/show_pathway?osa00040
Sphingolipid metabolism	KEGG PATHWAY	osa00600	4	20	0.111315192	0.576581135	Unigene10330_All|Unigene1774_All|Unigene6573_All|Unigene6974_All|Unigene5118_All	osa:9268279|osa:4326680|osa:4330439|osa:4330439|osa:4330104|	| | | | |	9268279|4326680|4330439|4330439|4330104|	| | | | |	http://www.genome.jp/kegg-bin/show_pathway?osa00600
Amino sugar and nucleotide sugar metabolism	KEGG PATHWAY	osa00520	13	96	0.112384459	0.576581135	Unigene7683_All|Unigene16629_All|Unigene14755_All|Unigene11811_All|Unigene8004_All|Unigene1576_All|Unigene15616_All|Unigene8427_All|Unigene8905_All|Unigene15958_All|Unigene68_All|Unigene8190_All|Unigene15142_All	osa:4352146|osa:4336265|osa:4347800|osa:4337166|osa:4347638|osa:4327126|osa:4344584|osa:4330975|osa:4325067|osa:4336263|osa:4339718|osa:4333895|osa:4340677|	| | | | | | | | | | | | |	4352146|4336265|4347800|4337166|4347638|4327126|4344584|4330975|4325067|4336263|4339718|4333895|4340677|	| | | | | | | | | | | | |	http://www.genome.jp/kegg-bin/show_pathway?osa00520
Galactose metabolism	KEGG PATHWAY	osa00052	7	46	0.135188914	0.664678827	Unigene10826_All|Unigene14755_All|Unigene8190_All|Unigene14809_All|Unigene8004_All|Unigene8491_All|Unigene10059_All	osa:4324001|osa:4347800|osa:4333895|osa:4341824|osa:4347638|osa:4327301|osa:4335789|	| | | | | | |	4324001|4347800|4333895|4341824|4347638|4327301|4335789|	| | | | | | |	http://www.genome.jp/kegg-bin/show_pathway?osa00052
Glycine, serine and threonine metabolism	KEGG PATHWAY	osa00260	7	48	0.158919949	0.705296077	Unigene4610_All|Unigene16150_All|Unigene15302_All|Unigene1200_All|Unigene1600_All|Unigene16412_All|Unigene444_All|Unigene9871_All|Unigene14264_All	osa:4345962|osa:4345962|osa:4337230|osa:4339133|osa:4339133|osa:4337051|osa:4334048|osa:4325932|osa:4332775|	| | | | | | | | |	4345962|4345962|4337230|4339133|4339133|4337051|4334048|4325932|4332775|	| | | | | | | | |	http://www.genome.jp/kegg-bin/show_pathway?osa00260
Linoleic acid metabolism	KEGG PATHWAY	osa00591	3	15	0.160539922	0.705296077	Unigene10997_All|Unigene13153_All|Unigene14141_All|Unigene8575_All	osa:4327023|osa:4327023|osa:4333823|osa:4333821|	| | | |	4327023|4327023|4333823|4333821|	| | | |	http://www.genome.jp/kegg-bin/show_pathway?osa00591
Glutathione metabolism	KEGG PATHWAY	osa00480	8	57	0.161381306	0.705296077	Unigene2253_All|Unigene10711_All|Unigene2916_All|Unigene16477_All|Unigene11910_All|Unigene12915_All|Unigene14130_All|Unigene13078_All|Unigene10857_All	osa:4326828|osa:4349192|osa:4324526|osa:4332474|osa:4342988|osa:4342988|osa:4333870|osa:4336627|osa:4336209|	| | | | | | | | |	4326828|4349192|4324526|4332474|4342988|4342988|4333870|4336627|4336209|	| | | | | | | | |	http://www.genome.jp/kegg-bin/show_pathway?osa00480
Peroxisome	KEGG PATHWAY	osa04146	10	76	0.171890503	0.72439569	Unigene4610_All|Unigene16150_All|Unigene16257_All|Unigene1112_All|Unigene16091_All|Unigene9125_All|Unigene10003_All|Unigene13108_All|Unigene1904_All|Unigene10357_All|Unigene13160_All	osa:4345962|osa:4345962|osa:4337048|osa:9268894|osa:4346329|osa:4346360|osa:4332082|osa:4332846|osa:4339922|osa:4328073|osa:4333336|	| | | | | | | | | | |	4345962|4345962|4337048|9268894|4346329|4346360|4332082|4332846|4339922|4328073|4333336|	| | | | | | | | | | |	http://www.genome.jp/kegg-bin/show_pathway?osa04146
Selenocompound metabolism	KEGG PATHWAY	osa00450	3	16	0.184632059	0.751261483	Unigene5802_All|Unigene8756_All|Unigene10120_All|Unigene2129_All|Unigene2739_All|Unigene2740_All|Unigene1948_All	osa:4349123|osa:4349123|osa:4349123|osa:4352833|osa:4352833|osa:4352833|osa:4344159|	| | | | | | |	4349123|4349123|4349123|4352833|4352833|4352833|4344159|	| | | | | | |	http://www.genome.jp/kegg-bin/show_pathway?osa00450
ABC transporters	KEGG PATHWAY	osa02010	2	9	0.203938319	0.802157387	Unigene2520_All|Unigene3649_All|Unigene11491_All	osa:9268765|osa:9268765|osa:4324720|	| | |	9268765|9268765|4324720|	| | |	http://www.genome.jp/kegg-bin/show_pathway?osa02010
Taurine and hypotaurine metabolism	KEGG PATHWAY	osa00430	2	10	0.23996919	0.91343111	Unigene16543_All|Unigene2916_All	osa:4339793|osa:4324526|	| |	4339793|4324526|	| |	http://www.genome.jp/kegg-bin/show_pathway?osa00430
Protein export	KEGG PATHWAY	osa03060	7	56	0.26931871	0.993112744	Unigene8136_All|Unigene10186_All|Unigene4404_All|Unigene12051_All|Unigene855_All|Unigene2882_All|Unigene12126_All|Unigene16342_All|Unigene7579_All	osa:4327929|osa:4324524|osa:4349809|osa:4324478|osa:4328075|osa:4328075|osa:4328075|osa:4340680|osa:9269540|	| | | | | | | | |	4327929|4324524|4349809|4324478|4328075|4328075|4328075|4340680|9269540|	| | | | | | | | |	http://www.genome.jp/kegg-bin/show_pathway?osa03060
Ribosome	KEGG PATHWAY	osa03010	32	309	0.301847546	1	Unigene7160_All|Unigene12324_All|Unigene7931_All|Unigene10489_All|Unigene5941_All|Unigene15109_All|Unigene2073_All|Unigene8450_All|Unigene6390_All|Unigene10520_All|Unigene15653_All|Unigene9950_All|Unigene10875_All|Unigene10488_All|Unigene8725_All|Unigene630_All|Unigene7952_All|Unigene9752_All|Unigene1261_All|Unigene12893_All|Unigene11951_All|Unigene13761_All|Unigene12379_All|Unigene14727_All|Unig…	osa:4336914|osa:4334580|osa:4325273|osa:4331011|osa:4342526|osa:4342526|osa:4352560|osa:4352560|osa:4327257|osa:4326469|osa:4327004|osa:4339145|osa:4329381|osa:4352308|osa:4331014|osa:9266960|osa:9266960|osa:4349879|osa:4328048|osa:4333848|osa:4334154|osa:4347522|osa:4329423|osa:4334131|osa:4351374|osa:4334651|osa:4332348|osa:4348839|osa:4331459|osa:4342219|osa:4335531|osa:4348607|osa:4342563|osa…	| | | | | | | | | | | | | | | | | | | | | | | | | | | | | | | | | | |	4336914|4334580|4325273|4331011|4342526|4342526|4352560|4352560|4327257|4326469|4327004|4339145|4329381|4352308|4331014|9266960|9266960|4349879|4328048|4333848|4334154|4347522|4329423|4334131|4351374|4334651|4332348|4348839|4331459|4342219|4335531|4348607|4342563|4332169|4352048|	| | | | | | | | | | | | | | | | | | | | | | | | | | | | | | | | | | |	http://www.genome.jp/kegg-bin/show_pathway?osa03010
Citrate cycle (TCA cycle)	KEGG PATHWAY	osa00020	6	49	0.309692525	1	Unigene4147_All|Unigene5445_All|Unigene1825_All|Unigene3700_All|Unigene14249_All|Unigene5615_All|Unigene10444_All|Unigene6405_All|Unigene12983_All	osa:4346159|osa:4346159|osa:4335689|osa:4335689|osa:4351678|osa:4352871|osa:4352871|osa:4330673|osa:4339682|	| | | | | | | | |	4346159|4346159|4335689|4335689|4351678|4352871|4352871|4330673|4339682|	| | | | | | | | |	http://www.genome.jp/kegg-bin/show_pathway?osa00020
Nicotinate and nicotinamide metabolism	KEGG PATHWAY	osa00760	2	12	0.312427293	1	Unigene10016_All|Unigene4331_All	osa:4342678|osa:4327823|	| |	4342678|4327823|	| |	http://www.genome.jp/kegg-bin/show_pathway?osa00760
Steroid biosynthesis	KEGG PATHWAY	osa00100	3	22	0.341221201	1	Unigene10997_All|Unigene13153_All|Unigene8266_All|Unigene8267_All|Unigene4687_All	osa:4327023|osa:4327023|osa:4328256|osa:4328256|osa:4342171|	| | | | |	4327023|4327023|4328256|4328256|4342171|	| | | | |	http://www.genome.jp/kegg-bin/show_pathway?osa00100
Diterpenoid biosynthesis	KEGG PATHWAY	osa00904	3	23	0.36785158	1	Unigene5849_All|Unigene8074_All|Unigene3993_All|Unigene11581_All	osa:4335091|osa:4336960|osa:4337968|osa:4337968|	| | | |	4335091|4336960|4337968|4337968|	| | | |	http://www.genome.jp/kegg-bin/show_pathway?osa00904
Limonene and pinene degradation	KEGG PATHWAY	osa00903	2	14	0.383306948	1	Unigene7623_All|Unigene5630_All	osa:4348172|osa:4333118|	| |	4348172|4333118|	| |	http://www.genome.jp/kegg-bin/show_pathway?osa00903
Tropane, piperidine and pyridine alkaloid biosynthesis	KEGG PATHWAY	osa00960	2	14	0.383306948	1	Unigene10020_All|Unigene4222_All|Unigene4248_All|Unigene8315_All	osa:4329101|osa:4332375|osa:4332375|osa:4332375|	| | | |	4329101|4332375|4332375|4332375|	| | | |	http://www.genome.jp/kegg-bin/show_pathway?osa00960
One carbon pool by folate	KEGG PATHWAY	osa00670	2	15	0.417578798	1	Unigene16412_All|Unigene444_All	osa:4337051|osa:4334048|	| |	4337051|4334048|	| |	http://www.genome.jp/kegg-bin/show_pathway?osa00670
Valine, leucine and isoleucine biosynthesis	KEGG PATHWAY	osa00290	2	16	0.450856904	1	Unigene6421_All|Unigene8441_All|Unigene13332_All	osa:4328147|osa:4328147|osa:4328992|	| | |	4328147|4328147|4328992|	| | |	http://www.genome.jp/kegg-bin/show_pathway?osa00290
Pyruvate metabolism	KEGG PATHWAY	osa00620	7	70	0.488634807	1	Unigene4147_All|Unigene5445_All|Unigene14249_All|Unigene5615_All|Unigene10444_All|Unigene6405_All|Unigene3420_All|Unigene3639_All|Unigene12815_All|Unigene12983_All|Unigene15860_All	osa:4346159|osa:4346159|osa:4351678|osa:4352871|osa:4352871|osa:4330673|osa:4346332|osa:4346332|osa:4346332|osa:4339682|osa:4349774|	| | | | | | | | | | |	4346159|4346159|4351678|4352871|4352871|4330673|4346332|4346332|4346332|4339682|4349774|	| | | | | | | | | | |	http://www.genome.jp/kegg-bin/show_pathway?osa00620
Brassinosteroid biosynthesis	KEGG PATHWAY	osa00905	1	7	0.498326726	1	Unigene6967_All	osa:4332134|	|	4332134|	|	http://www.genome.jp/kegg-bin/show_pathway?osa00905
Glycosaminoglycan degradation	KEGG PATHWAY	osa00531	1	7	0.498326726	1	Unigene1805_All|Unigene1835_All|Unigene4851_All	osa:4326815|osa:4326815|osa:4326815|	| | |	4326815|4326815|4326815|	| | |	http://www.genome.jp/kegg-bin/show_pathway?osa00531
Riboflavin metabolism	KEGG PATHWAY	osa00740	1	7	0.498326726	1	Unigene10882_All	osa:4339017|	|	4339017|	|	http://www.genome.jp/kegg-bin/show_pathway?osa00740
Vitamin B6 metabolism	KEGG PATHWAY	osa00750	1	7	0.498326726	1	Unigene7515_All	osa:4342162|	|	4342162|	|	http://www.genome.jp/kegg-bin/show_pathway?osa00750
Phenylpropanoid biosynthesis	KEGG PATHWAY	osa00940	9	92	0.499426066	1	Unigene14067_All|Unigene14068_All|Unigene9282_All|Unigene4903_All|Unigene10248_All|Unigene7750_All|Unigene14406_All|Unigene8647_All|Unigene11665_All|Unigene7126_All|Unigene5967_All|Unigene9344_All	osa:4338560|osa:4338560|osa:4340240|osa:4326874|osa:4324050|osa:4336146|osa:4336146|osa:4344393|osa:4344393|osa:4336388|osa:4331271|osa:4339188|	| | | | | | | | | | | |	4338560|4338560|4340240|4326874|4324050|4336146|4336146|4344393|4344393|4336388|4331271|4339188|	| | | | | | | | | | | |	http://www.genome.jp/kegg-bin/show_pathway?osa00940
Fructose and mannose metabolism	KEGG PATHWAY	osa00051	5	53	0.563594175	1	Unigene13608_All|Unigene14417_All|Unigene8491_All|Unigene11186_All|Unigene4597_All	osa:4349897|osa:4332523|osa:4327301|osa:4340643|osa:4325071|	| | | | |	4349897|4332523|4327301|4340643|4325071|	| | | | |	http://www.genome.jp/kegg-bin/show_pathway?osa00051
Cysteine and methionine metabolism	KEGG PATHWAY	osa00270	7	75	0.563901646	1	Unigene10020_All|Unigene5802_All|Unigene8756_All|Unigene10120_All|Unigene1657_All|Unigene1970_All|Unigene7420_All|Unigene2129_All|Unigene2739_All|Unigene2740_All|Unigene6547_All|Unigene9671_All	osa:4329101|osa:4349123|osa:4349123|osa:4349123|osa:4350455|osa:4350455|osa:4335048|osa:4352833|osa:4352833|osa:4352833|osa:4337733|osa:4331941|	| | | | | | | | | | | |	4329101|4349123|4349123|4349123|4350455|4350455|4335048|4352833|4352833|4352833|4337733|4331941|	| | | | | | | | | | | |	http://www.genome.jp/kegg-bin/show_pathway?osa00270
Phosphatidylinositol signaling system	KEGG PATHWAY	osa04070	4	43	0.583530928	1	Unigene6332_All|Unigene3685_All|Unigene10073_All|Unigene5709_All	osa:4344344|osa:4339172|osa:4333853|osa:4345628|	| | | |	4344344|4339172|4333853|4345628|	| | | |	http://www.genome.jp/kegg-bin/show_pathway?osa04070
Ether lipid metabolism	KEGG PATHWAY	osa00565	2	21	0.599274852	1	Unigene10997_All|Unigene13153_All|Unigene2645_All|Unigene12850_All	osa:4327023|osa:4327023|osa:4325407|osa:4325407|	| | | |	4327023|4327023|4325407|4325407|	| | | |	http://www.genome.jp/kegg-bin/show_pathway?osa00565
Oxidative phosphorylation	KEGG PATHWAY	osa00190	13	145	0.611137385	1	Unigene16351_All|Unigene10280_All|Unigene10496_All|Unigene2787_All|Unigene7280_All|Unigene14536_All|Unigene13657_All|Unigene4443_All|Unigene13791_All|Unigene7624_All|Unigene16243_All|Unigene2212_All|Unigene6958_All|Unigene11510_All|Unigene13639_All|Unigene8333_All	osa:4345839|osa:4324593|osa:4330737|osa:6450198|osa:4339546|osa:4339546|osa:4349859|osa:4329497|osa:4342621|osa:6450122|osa:4343288|osa:4337257|osa:4337257|osa:4337257|osa:4331281|osa:4333018|	| | | | | | | | | | | | | | | |	4345839|4324593|4330737|6450198|4339546|4339546|4349859|4329497|4342621|6450122|4343288|4337257|4337257|4337257|4331281|4333018|	| | |nad7, OrsajM_p15| | | | | |cox1, OrsajM_p47| | | | | | |	http://www.genome.jp/kegg-bin/show_pathway?osa00190
Inositol phosphate metabolism	KEGG PATHWAY	osa00562	4	45	0.620288238	1	Unigene5709_All|Unigene10073_All|Unigene2720_All|Unigene2645_All|Unigene12850_All	osa:4345628|osa:4333853|osa:4341305|osa:4325407|osa:4325407|	| | | | |	4345628|4333853|4341305|4325407|4325407|	| | | | |	http://www.genome.jp/kegg-bin/show_pathway?osa00562
Butanoate metabolism	KEGG PATHWAY	osa00650	2	22	0.625080218	1	Unigene6405_All|Unigene4147_All|Unigene5445_All	osa:4330673|osa:4346159|osa:4346159|	| | |	4330673|4346159|4346159|	| | |	http://www.genome.jp/kegg-bin/show_pathway?osa00650
Fatty acid elongation	KEGG PATHWAY	osa00062	2	23	0.649578183	1	Unigene3123_All|Unigene8251_All	osa:4341445|osa:4339684|	| |	4341445|4339684|	| |	http://www.genome.jp/kegg-bin/show_pathway?osa00062
Ascorbate and aldarate metabolism	KEGG PATHWAY	osa00053	3	36	0.669637291	1	Unigene7683_All|Unigene2720_All|Unigene16477_All	osa:4352146|osa:4341305|osa:4332474|	| | |	4352146|4341305|4332474|	| | |	http://www.genome.jp/kegg-bin/show_pathway?osa00053
Tyrosine metabolism	KEGG PATHWAY	osa00350	3	36	0.669637291	1	Unigene2097_All|Unigene10020_All|Unigene7138_All	osa:4350053|osa:4329101|osa:4328618|	| | |	4350053|4329101|4328618|	| | |	http://www.genome.jp/kegg-bin/show_pathway?osa00350
Pantothenate and CoA biosynthesis	KEGG PATHWAY	osa00770	2	24	0.672786621	1	Unigene10479_All|Unigene13332_All	osa:4327558|osa:4328992|	| |	4327558|4328992|	| |	http://www.genome.jp/kegg-bin/show_pathway?osa00770
Other glycan degradation	KEGG PATHWAY	osa00511	1	12	0.693620681	1	Unigene12864_All	osa:4348080|	|	4348080|	|	http://www.genome.jp/kegg-bin/show_pathway?osa00511
Pyrimidine metabolism	KEGG PATHWAY	osa00240	9	108	0.694972769	1	Unigene8599_All|Unigene16018_All|Unigene8934_All|Unigene4331_All|Unigene1948_All|Unigene8369_All|Unigene10016_All|Unigene7340_All|Unigene10479_All	osa:3131431|osa:4325336|osa:4325052|osa:4327823|osa:4344159|osa:4339675|osa:4342678|osa:4328991|osa:4327558|	| | | | | | | | |	3131431|4325336|4325052|4327823|4344159|4339675|4342678|4328991|4327558|	rpoA, OrsajCp059| | | | | | | | |	http://www.genome.jp/kegg-bin/show_pathway?osa00240
Protein processing in endoplasmic reticulum	KEGG PATHWAY	osa04141	17	201	0.710862681	1	Unigene8136_All|Unigene2400_All|Unigene7897_All|Unigene584_All|Unigene13083_All|Unigene7441_All|Unigene3668_All|Unigene14570_All|Unigene9291_All|Unigene11236_All|Unigene15698_All|Unigene11262_All|Unigene4797_All|Unigene6288_All|Unigene7579_All|Unigene7179_All|Unigene855_All|Unigene2882_All|Unigene12126_All|Unigene5019_All	osa:4327929|osa:4342300|osa:4334675|osa:4327708|osa:4335732|osa:4337860|osa:4327748|osa:4339012|osa:4351208|osa:4350002|osa:4350002|osa:4333265|osa:4339262|osa:4327971|osa:9269540|osa:4335881|osa:4328075|osa:4328075|osa:4328075|osa:4330201|	| | | | | | | | | | | | | | | | | | | |	4327929|4342300|4334675|4327708|4335732|4337860|4327748|4339012|4351208|4350002|4350002|4333265|4339262|4327971|9269540|4335881|4328075|4328075|4328075|4330201|	| | | | | | | | | | | | | | | | | | | |	http://www.genome.jp/kegg-bin/show_pathway?osa04141
Ubiquinone and other terpenoid-quinone biosynthesis	KEGG PATHWAY	osa00130	2	28	0.753333992	1	Unigene10020_All|Unigene15912_All	osa:4329101|osa:4341663|	| |	4329101|4341663|	| |	http://www.genome.jp/kegg-bin/show_pathway?osa00130
DNA replication	KEGG PATHWAY	osa03030	4	54	0.758884324	1	Unigene6108_All|Unigene9914_All|Unigene16550_All|Unigene8934_All	osa:4350526|osa:4332052|osa:4339099|osa:4325052|	| | | |	4350526|4332052|4339099|4325052|	| | | |	http://www.genome.jp/kegg-bin/show_pathway?osa03030
Sulfur metabolism	KEGG PATHWAY	osa00920	2	29	0.770594013	1	Unigene7420_All|Unigene9671_All	osa:4335048|osa:4331941|	| |	4335048|4331941|	| |	http://www.genome.jp/kegg-bin/show_pathway?osa00920
Arginine and proline metabolism	KEGG PATHWAY	osa00330	4	56	0.783681215	1	Unigene11687_All|Unigene4620_All|Unigene14770_All|Unigene4156_All|Unigene6253_All|Unigene9544_All|Unigene12622_All	osa:4334405|osa:4330649|osa:4330649|osa:4340008|osa:4340008|osa:4340008|osa:4349318|	| | | | | | |	4334405|4330649|4330649|4340008|4340008|4340008|4349318|	| | | | | | |	http://www.genome.jp/kegg-bin/show_pathway?osa00330
Natural killer cell mediated cytotoxicity	KEGG PATHWAY	osa04650	1	16	0.793545583	1	Unigene7397_All	osa:4339304|	|	4339304|	|	http://www.genome.jp/kegg-bin/show_pathway?osa04650
alpha-Linolenic acid metabolism	KEGG PATHWAY	osa00592	2	31	0.801974546	1	Unigene10997_All|Unigene13153_All|Unigene14723_All	osa:4327023|osa:4327023|osa:4340490|	| | |	4327023|4327023|4340490|	| | |	http://www.genome.jp/kegg-bin/show_pathway?osa00592
Glycerophospholipid metabolism	KEGG PATHWAY	osa00564	4	58	0.806407186	1	Unigene10997_All|Unigene13153_All|Unigene4548_All|Unigene5108_All|Unigene2645_All|Unigene12850_All	osa:4327023|osa:4327023|osa:4327034|osa:4327131|osa:4325407|osa:4325407|	| | | | | |	4327023|4327023|4327034|4327131|4325407|4325407|	| | | | | |	http://www.genome.jp/kegg-bin/show_pathway?osa00564
Regulation of autophagy	KEGG PATHWAY	osa04140	1	17	0.812953055	1	Unigene11701_All|Unigene13233_All	osa:4344857|osa:4344857|	| |	4344857|4344857|	| |	http://www.genome.jp/kegg-bin/show_pathway?osa04140
Isoquinoline alkaloid biosynthesis	KEGG PATHWAY	osa00950	1	18	0.830538456	1	Unigene10020_All	osa:4329101|	|	4329101|	|	http://www.genome.jp/kegg-bin/show_pathway?osa00950
Tryptophan metabolism	KEGG PATHWAY	osa00380	1	18	0.830538456	1	Unigene10357_All	osa:4328073|	|	4328073|	|	http://www.genome.jp/kegg-bin/show_pathway?osa00380
N-Glycan biosynthesis	KEGG PATHWAY	osa00510	2	35	0.853504225	1	Unigene11262_All|Unigene3668_All	osa:4333265|osa:4327748|	| |	4333265|4327748|	| |	http://www.genome.jp/kegg-bin/show_pathway?osa00510
Glycosylphosphatidylinositol(GPI)-anchor biosynthesis	KEGG PATHWAY	osa00563	1	20	0.86091044	1	Unigene3198_All	osa:9271607|	|	9271607|	|	http://www.genome.jp/kegg-bin/show_pathway?osa00563
Phenylalanine metabolism	KEGG PATHWAY	osa00360	5	78	0.868018388	1	Unigene4903_All|Unigene9282_All|Unigene10020_All|Unigene5967_All|Unigene8647_All|Unigene11665_All	osa:4326874|osa:4340240|osa:4329101|osa:4331271|osa:4344393|osa:4344393|	| | | | | |	4326874|4340240|4329101|4331271|4344393|4344393|	| | | | | |	http://www.genome.jp/kegg-bin/show_pathway?osa00360
RNA degradation	KEGG PATHWAY	osa03018	6	92	0.873942223	1	Unigene10106_All|Unigene11649_All|Unigene13345_All|Unigene454_All|Unigene1422_All|Unigene15210_All	osa:4332253|osa:4348176|osa:4340042|osa:4348824|osa:4325594|osa:4349826|	| | | | | |	4332253|4348176|4340042|4348824|4325594|4349826|	| | | | | |	http://www.genome.jp/kegg-bin/show_pathway?osa03018
Biosynthesis of unsaturated fatty acids	KEGG PATHWAY	osa01040	2	40	0.900637148	1	Unigene948_All|Unigene9997_All|Unigene15920_All	osa:4344389|osa:4330523|osa:4330523|	| | |	4344389|4330523|4330523|	| | |	http://www.genome.jp/kegg-bin/show_pathway?osa01040
Lysine degradation	KEGG PATHWAY	osa00310	1	24	0.906314927	1	Unigene1825_All|Unigene3700_All	osa:4335689|osa:4335689|	| |	4335689|4335689|	| |	http://www.genome.jp/kegg-bin/show_pathway?osa00310
Phenylalanine, tyrosine and tryptophan biosynthesis	KEGG PATHWAY	osa00400	2	41	0.908182117	1	Unigene10020_All|Unigene6280_All	osa:4329101|osa:4347875|	| |	4329101|4347875|	| |	http://www.genome.jp/kegg-bin/show_pathway?osa00400
Glycerolipid metabolism	KEGG PATHWAY	osa00561	2	41	0.908182117	1	Unigene10997_All|Unigene13153_All|Unigene16172_All	osa:4327023|osa:4327023|osa:4338987|	| | |	4327023|4327023|4338987|	| | |	http://www.genome.jp/kegg-bin/show_pathway?osa00561
Purine metabolism	KEGG PATHWAY	osa00230	8	125	0.910678586	1	Unigene8599_All|Unigene16018_All|Unigene8934_All|Unigene4331_All|Unigene1996_All|Unigene10016_All|Unigene8190_All|Unigene15860_All	osa:3131431|osa:4325336|osa:4325052|osa:4327823|osa:4336412|osa:4342678|osa:4333895|osa:4349774|	| | | | | | | |	3131431|4325336|4325052|4327823|4336412|4342678|4333895|4349774|	rpoA, OrsajCp059| | | | | | | |	http://www.genome.jp/kegg-bin/show_pathway?osa00230
beta-Alanine metabolism	KEGG PATHWAY	osa00410	1	26	0.923118319	1	Unigene10479_All	osa:4327558|	|	4327558|	|	http://www.genome.jp/kegg-bin/show_pathway?osa00410
RNA polymerase	KEGG PATHWAY	osa03020	2	44	0.927721018	1	Unigene8599_All|Unigene16018_All	osa:3131431|osa:4325336|	| |	3131431|4325336|	rpoA, OrsajCp059| |	http://www.genome.jp/kegg-bin/show_pathway?osa03020
Endocytosis	KEGG PATHWAY	osa04144	5	89	0.929690376	1	Unigene9291_All|Unigene14570_All|Unigene2591_All|Unigene10073_All|Unigene5425_All	osa:4351208|osa:4339012|osa:4346566|osa:4333853|osa:4332427|	| | | | |	4351208|4339012|4346566|4333853|4332427|	| | | | |	http://www.genome.jp/kegg-bin/show_pathway?osa04144
Terpenoid backbone biosynthesis	KEGG PATHWAY	osa00900	2	45	0.93331128	1	Unigene2590_All|Unigene5327_All	osa:4327435|osa:4338768|	| |	4327435|4338768|	| |	http://www.genome.jp/kegg-bin/show_pathway?osa00900
Fatty acid biosynthesis	KEGG PATHWAY	osa00061	1	28	0.936911285	1	Unigene2345_All|Unigene2447_All|Unigene12132_All	osa:4340093|osa:4340093|osa:4340093|	| | |	4340093|4340093|4340093|	| | |	http://www.genome.jp/kegg-bin/show_pathway?osa00061
Plant hormone signal transduction	KEGG PATHWAY	osa04075	9	146	0.939151863	1	Unigene10202_All|Unigene7547_All|Unigene8085_All|Unigene1724_All|Unigene7157_All|Unigene2810_All|Unigene5210_All|Unigene8018_All|Unigene15000_All	osa:4337294|osa:4334218|osa:4339797|osa:4335058|osa:4332660|osa:4328647|osa:4343899|osa:4325078|osa:4349484|	| | | | | | | | |	4337294|4334218|4339797|4335058|4332660|4328647|4343899|4325078|4349484|	| | | | | | | | |	http://www.genome.jp/kegg-bin/show_pathway?osa04075
Hepatitis B	KEGG PATHWAY	osa05161	1	32	0.957524523	1	Unigene1439_All|Unigene12958_All	osa:4338825|osa:4338825|	| |	4338825|4338825|	| |	http://www.genome.jp/kegg-bin/show_pathway?osa05161
Homologous recombination	KEGG PATHWAY	osa03440	2	53	0.965379527	1	Unigene9914_All|Unigene5701_All	osa:4332052|osa:4344377|	| |	4332052|4344377|	| |	http://www.genome.jp/kegg-bin/show_pathway?osa03440
SNARE interactions in vesicular transport	KEGG PATHWAY	osa04130	1	37	0.974103673	1	Unigene7281_All|Unigene10103_All	osa:4343440|osa:4343440|	| |	4343440|4343440|	| |	http://www.genome.jp/kegg-bin/show_pathway?osa04130
Valine, leucine and isoleucine degradation	KEGG PATHWAY	osa00280	1	38	0.976544734	1	Unigene13332_All	osa:4328992|	|	4328992|	|	http://www.genome.jp/kegg-bin/show_pathway?osa00280
Fatty acid metabolism	KEGG PATHWAY	osa00071	1	41	0.982573454	1	Unigene2097_All	osa:4350053|	|	4350053|	|	http://www.genome.jp/kegg-bin/show_pathway?osa00071
Mismatch repair	KEGG PATHWAY	osa03430	1	42	0.984216993	1	Unigene9914_All	osa:4332052|	|	4332052|	|	http://www.genome.jp/kegg-bin/show_pathway?osa03430
Aminoacyl-tRNA biosynthesis	KEGG PATHWAY	osa00970	3	102	0.997236524	1	Unigene4002_All|Unigene7933_All|Unigene16284_All	osa:4348211|osa:4329580|osa:4350686|	| | |	4348211|4329580|4350686|	| | |	http://www.genome.jp/kegg-bin/show_pathway?osa00970
mRNA surveillance pathway	KEGG PATHWAY	osa03015	3	108	0.998313051	1	Unigene804_All|Unigene11655_All|Unigene11077_All	osa:4340228|osa:4350986|osa:4326193|	| | |	4340228|4350986|4326193|	| | |	http://www.genome.jp/kegg-bin/show_pathway?osa03015
Ribosome biogenesis in eukaryotes	KEGG PATHWAY	osa03008	2	90	0.998604458	1	Unigene7613_All|Unigene15210_All	osa:4332209|osa:4349826|	| |	4332209|4349826|	| |	http://www.genome.jp/kegg-bin/show_pathway?osa03008
Nucleotide excision repair	KEGG PATHWAY	osa03420	1	70	0.999020131	1	Unigene9914_All	osa:4332052|	|	4332052|	|	http://www.genome.jp/kegg-bin/show_pathway?osa03420
Spliceosome	KEGG PATHWAY	osa03040	7	196	0.999542926	1	Unigene9291_All|Unigene927_All|Unigene7613_All|Unigene14570_All|Unigene10654_All|Unigene16288_All|Unigene11077_All	osa:4351208|osa:4340964|osa:4332209|osa:4339012|osa:4344572|osa:4338860|osa:4326193|	| | | | | | |	4351208|4340964|4332209|4339012|4344572|4338860|4326193|	| | | | | | |	http://www.genome.jp/kegg-bin/show_pathway?osa03040
RNA transport	KEGG PATHWAY	osa03013	4	146	0.999640347	1	Unigene4254_All|Unigene5852_All|Unigene10124_All|Unigene11374_All|Unigene11077_All	osa:4331813|osa:4331813|osa:4329091|osa:4324136|osa:4326193|	| | | | |	4331813|4331813|4329091|4324136|4326193|	| | | | |	http://www.genome.jp/kegg-bin/show_pathway?osa03013
Ubiquitin mediated proteolysis	KEGG PATHWAY	osa04120	1	119	0.999992628	1	Unigene14575_All	osa:4329066|	|	4329066|	|	http://www.genome.jp/kegg-bin/show_pathway?osa04120
--------------------
#Term	Database	Id	Sample number	Background number	P-Value	Corrected P-Value	Genes	KO	Entrez_ID	Ensembl_ID	KO_name	Hyperlink
			##The most enriched pathway or disease terms:
--------------------			##Statistic method: hypergeometric test
			##FDR correction method: Benjamini and Hochberg (1995)
