# Supplementary material for: Deep sequencing–based comparative transcriptional profiles of Cymbidium hybridum roots in response to mycorrhizal and non-mycorrhizal beneficial fungi
Source: BMC Genomics. 2014 Aug 31;15(1):747. doi: 10.1186/1471-2164-15-747 (PMC4162972; doi:10.1186/1471-2164-15-747)
Supplement: Supplementary file 15 — Additional file 15: Table S12-S14: Lists of enriched pathways in different C. hybridum- beneficial fungi interactions. (ZIP 28 KB) [file 12864_2014_6428_MOESM15_ESM.zip › Additional file 15/Table S13.xls]

		Table S13 Lists of enriched pathways of DEGs in C. hybridum- ZH3A-3 interaction
#Term	Database	Id	Sample number	Background number	P-Value	Corrected P-Value	Genes	KO	Entrez_ID	Ensembl_ID	KO_name	Hyperlink
Biosynthesis of secondary metabolites	KEGG PATHWAY	osa01110	63	725	0.000190628	0.022494065	Unigene10106_All|Unigene6280_All|Unigene13670_All|Unigene10567_All|Unigene16601_All|Unigene8678_All|Unigene16643_All|Unigene1576_All|Unigene7623_All|Unigene15616_All|Unigene2739_All|Unigene2740_All|Unigene7893_All|Unigene14252_All|Unigene11284_All|Unigene5445_All|Unigene10020_All|Unigene14068_All|Unigene7683_All|Unigene10857_All|Unigene13608_All|Unigene1784_All|Unigene4222_All|Unigene4248_All|Uni…	osa:4332253|osa:4347875|osa:4347875|osa:4324516|osa:4343946|osa:9269428|osa:4338409|osa:4327126|osa:4348172|osa:4344584|osa:4352833|osa:4352833|osa:4352833|osa:4326889|osa:4335984|osa:4346159|osa:4329101|osa:4338560|osa:4352146|osa:4336209|osa:4349897|osa:4348690|osa:4332375|osa:4332375|osa:4332375|osa:4328073|osa:4332771|osa:4345962|osa:9270250|osa:4336415|osa:4336415|osa:4350636|osa:4350636|osa…	| | | | | | | | | | | | | | | | | | | | | | | | | | | | | | | | | | | | | | | | | | | | | | | | | | | | | | | | | | | | | | | | | | | | | | | | | | | | | | | |	4332253|4347875|4347875|4324516|4343946|9269428|4338409|4327126|4348172|4344584|4352833|4352833|4352833|4326889|4335984|4346159|4329101|4338560|4352146|4336209|4349897|4348690|4332375|4332375|4332375|4328073|4332771|4345962|9270250|4336415|4336415|4350636|4350636|4350636|4344393|4344393|4346656|4333117|4332690|4332690|4340240|4340240|4349114|4329889|4328256|4349433|4340706|4332134|4342988|4342988…	| | | | | | | | | | | | | | | | | | | | | | | | | | | | | | | | | | | | | | | | | | | | | | | | | | | | | | | | | | | | | | | | | | | | | | | | | | | | | | | |	http://www.genome.jp/kegg-bin/show_pathway?osa01110
Photosynthesis	KEGG PATHWAY	osa00195	11	78	0.003701959	0.151102286	Unigene13338_All|Unigene4445_All|Unigene10496_All|Unigene2671_All|Unigene15689_All|Unigene8474_All|Unigene10197_All|Unigene5535_All|Unigene1790_All|Unigene11249_All|Unigene9623_All	osa:4342395|osa:4324933|osa:4330737|osa:4333624|osa:4344439|osa:4334300|osa:4339874|osa:4343570|osa:4344539|osa:4343634|osa:3131406|	| | | | | | | | | | |	4342395|4324933|4330737|4333624|4344439|4334300|4339874|4343570|4344539|4343634|3131406|	| | | | | | | | | |psaA, OrsajCp025|	http://www.genome.jp/kegg-bin/show_pathway?osa00195
@@Photosynthesis	KEGG PATHWAY	osa00196	4	15	0.007904525	0.151102286	Unigene6871_All|Unigene4436_All|Unigene7377_All|Unigene10147_All|Unigene10649_All	http://www.genome.jp/kegg-bin/show_pathway?osa00196
Nitrogen metabolism	KEGG PATHWAY	osa00910	6	30	0.005439567	0.151102286	Unigene8366_All|Unigene5316_All|Unigene9472_All|Unigene16412_All|Unigene10686_All|Unigene14770_All|Unigene2727_All	osa:4326014|osa:4324398|osa:4324398|osa:4337051|osa:4340706|osa:4330649|osa:4326583|	| | | | | | |	4326014|4324398|4324398|4337051|4340706|4330649|4326583|	| | | | | | |	http://www.genome.jp/kegg-bin/show_pathway?osa00910
Flavonoid biosynthesis	KEGG PATHWAY	osa00941	4	14	0.00605894	0.151102286	Unigene16643_All|Unigene1160_All|Unigene1836_All|Unigene4746_All|Unigene9282_All|Unigene10816_All|Unigene2825_All	osa:4338409|osa:4350636|osa:4350636|osa:4350636|osa:4340240|osa:4340240|osa:4348304|	| | | | | | |	4338409|4350636|4350636|4350636|4340240|4340240|4348304|	| | | | | | |	http://www.genome.jp/kegg-bin/show_pathway?osa00941
Circadian rhythm	KEGG PATHWAY	osa04712	5	23	0.007623465	0.151102286	Unigene1160_All|Unigene1836_All|Unigene4746_All|Unigene13020_All|Unigene8566_All|Unigene14106_All|Unigene4420_All|Unigene8976_All	osa:4350636|osa:4350636|osa:4350636|osa:4344703|osa:4347674|osa:4336008|osa:4349831|osa:4349831|	| | | | | | | |	4350636|4350636|4350636|4344703|4347674|4336008|4349831|4349831|	| | | | | | | |	http://www.genome.jp/kegg-bin/show_pathway?osa04712
@@Circadian rhythm	KEGG PATHWAY	osa04710	1	19	0.663572699	1	Unigene8153_All	http://www.genome.jp/kegg-bin/show_pathway?osa04710
ABC transporters	KEGG PATHWAY	osa02010	3	9	0.01117867	0.151102286	Unigene2520_All|Unigene3649_All|Unigene5921_All|Unigene14693_All	osa:9268765|osa:9268765|osa:4328568|osa:4328570|	| | | |	9268765|9268765|4328568|4328570|	| | | |	http://www.genome.jp/kegg-bin/show_pathway?osa02010
Carbon fixation in photosynthetic organisms	KEGG PATHWAY	osa00710	10	79	0.011774618	0.151102286	Unigene15188_All|Unigene13608_All|Unigene4731_All|Unigene4488_All|Unigene16105_All|Unigene3420_All|Unigene3639_All|Unigene12815_All|Unigene10193_All|Unigene5088_All|Unigene3500_All|Unigene4597_All	osa:4351966|osa:4349897|osa:4341792|osa:4331761|osa:4335227|osa:4346332|osa:4346332|osa:4346332|osa:4345387|osa:4330413|osa:4337406|osa:4325071|	| | | | | | | | | | | |	4351966|4349897|4341792|4331761|4335227|4346332|4346332|4346332|4345387|4330413|4337406|4325071|	| | | | | | | | | | | |	http://www.genome.jp/kegg-bin/show_pathway?osa00710
Phenylpropanoid biosynthesis	KEGG PATHWAY	osa00940	11	92	0.012768109	0.151102286	Unigene14068_All|Unigene1784_All|Unigene16643_All|Unigene9282_All|Unigene10816_All|Unigene4903_All|Unigene8647_All|Unigene11665_All|Unigene5330_All|Unigene5652_All|Unigene10248_All|Unigene2847_All|Unigene2848_All|Unigene7750_All|Unigene5967_All	osa:4338560|osa:4348690|osa:4338409|osa:4340240|osa:4340240|osa:4326874|osa:4344393|osa:4344393|osa:4336415|osa:4336415|osa:4324050|osa:4351300|osa:4351300|osa:4336146|osa:4331271|	| | | | | | | | | | | | | | |	4338560|4348690|4338409|4340240|4340240|4326874|4344393|4344393|4336415|4336415|4324050|4351300|4351300|4336146|4331271|	| | | | | | | | | | | | | | |	http://www.genome.jp/kegg-bin/show_pathway?osa00940
Pentose phosphate pathway	KEGG PATHWAY	osa00030	7	46	0.012805278	0.151102286	Unigene11844_All|Unigene13608_All|Unigene4488_All|Unigene11910_All|Unigene12915_All|Unigene2136_All|Unigene10857_All|Unigene4597_All	osa:4329889|osa:4349897|osa:4331761|osa:4342988|osa:4342988|osa:4333117|osa:4336209|osa:4325071|	| | | | | | | |	4329889|4349897|4331761|4342988|4342988|4333117|4336209|4325071|	| | | | | | | |	http://www.genome.jp/kegg-bin/show_pathway?osa00030
Metabolic pathways	KEGG PATHWAY	osa01100	96	1421	0.01934715	0.207542154	Unigene10106_All|Unigene16601_All|Unigene8678_All|Unigene3420_All|Unigene3639_All|Unigene12815_All|Unigene14252_All|Unigene5445_All|Unigene9871_All|Unigene10357_All|Unigene14237_All|Unigene11284_All|Unigene10248_All|Unigene2787_All|Unigene11908_All|Unigene10686_All|Unigene11910_All|Unigene12915_All|Unigene14074_All|Unigene14131_All|Unigene14536_All|Unigene11649_All|Unigene10857_All|Unigene5327_Al…	osa:4332253|osa:4343946|osa:9269428|osa:4346332|osa:4346332|osa:4346332|osa:4326889|osa:4346159|osa:4325932|osa:4328073|osa:4332771|osa:4335984|osa:4324050|osa:6450198|osa:4349433|osa:4340706|osa:4342988|osa:4342988|osa:4332690|osa:4332690|osa:4339546|osa:4348176|osa:4336209|osa:4338768|osa:4326815|osa:4342395|osa:4337051|osa:4345573|osa:4330975|osa:4333359|osa:4349897|osa:4345962|osa:4350053|osa…	| | | | | | | | | | | | | | | | | | | | | | | | | | | | | | | | | | | | | | | | | | | | | | | | | | | | | | | | | | | | | | | | | | | | | | | | | | | | | | | | | | | | | | | | | | | | | | | | | | | | | | | | | | | | | | | | | | |	4332253|4343946|9269428|4346332|4346332|4346332|4326889|4346159|4325932|4328073|4332771|4335984|4324050|6450198|4349433|4340706|4342988|4342988|4332690|4332690|4339546|4348176|4336209|4338768|4326815|4342395|4337051|4345573|4330975|4333359|4349897|4345962|4350053|4333117|4340240|4340240|4330737|4336028|4351300|4351300|4339793|4348172|4333901|4330032|4327023|4331761|4341792|4339874|4344539|4339718…	| | | | | | | | | | | | |nad7, OrsajM_p15| | | | | | | | | | | | | | | | | | | | | | | | | | | | | | | | | | | | | | | | | | | | | | | | | | | | | | | | | | | | | | | | | | |ndhK, OrsajCp029| | | | | | | | | | | | | | | | | | | | | | | | | | | | | | | | | |psaA, OrsajCp025|	http://www.genome.jp/kegg-bin/show_pathway?osa01100
Phenylalanine, tyrosine and tryptophan biosynthesis	KEGG PATHWAY	osa00400	6	41	0.024647715	0.242369199	Unigene10020_All|Unigene6227_All|Unigene16107_All|Unigene16601_All|Unigene6280_All|Unigene13670_All|Unigene14252_All	osa:4329101|osa:4331017|osa:4345872|osa:4343946|osa:4347875|osa:4347875|osa:4326889|	| | | | | | |	4329101|4331017|4345872|4343946|4347875|4347875|4326889|	| | | | | | |	http://www.genome.jp/kegg-bin/show_pathway?osa00400
Phenylalanine metabolism	KEGG PATHWAY	osa00360	9	78	0.02847045	0.258424088	Unigene10020_All|Unigene6227_All|Unigene16643_All|Unigene5967_All|Unigene4903_All|Unigene8647_All|Unigene11665_All|Unigene5330_All|Unigene5652_All|Unigene2847_All|Unigene2848_All|Unigene9282_All|Unigene10816_All	osa:4329101|osa:4331017|osa:4338409|osa:4331271|osa:4326874|osa:4344393|osa:4344393|osa:4336415|osa:4336415|osa:4351300|osa:4351300|osa:4340240|osa:4340240|	| | | | | | | | | | | | |	4329101|4331017|4338409|4331271|4326874|4344393|4344393|4336415|4336415|4351300|4351300|4340240|4340240|	| | | | | | | | | | | | |	http://www.genome.jp/kegg-bin/show_pathway?osa00360
Tropane, piperidine and pyridine alkaloid biosynthesis	KEGG PATHWAY	osa00960	3	14	0.039392916	0.326436377	Unigene10020_All|Unigene6227_All|Unigene4222_All|Unigene4248_All|Unigene8315_All	osa:4329101|osa:4331017|osa:4332375|osa:4332375|osa:4332375|	| | | | |	4329101|4331017|4332375|4332375|4332375|	| | | | |	http://www.genome.jp/kegg-bin/show_pathway?osa00960
Cyanoamino acid metabolism	KEGG PATHWAY	osa00460	4	24	0.04149615	0.326436377	Unigene10248_All|Unigene444_All|Unigene14068_All|Unigene7750_All	osa:4324050|osa:4334048|osa:4338560|osa:4336146|	| | | |	4324050|4334048|4338560|4336146|	| | | |	http://www.genome.jp/kegg-bin/show_pathway?osa00460
Stilbenoid, diarylheptanoid and gingerol biosynthesis	KEGG PATHWAY	osa00945	3	15	0.047265014	0.348579478	Unigene7623_All|Unigene9282_All|Unigene10816_All|Unigene16643_All	osa:4348172|osa:4340240|osa:4340240|osa:4338409|	| | | |	4348172|4340240|4340240|4338409|	| | | |	http://www.genome.jp/kegg-bin/show_pathway?osa00945
Alanine, aspartate and glutamate metabolism	KEGG PATHWAY	osa00250	5	37	0.052407686	0.363770997	Unigene14770_All|Unigene10686_All|Unigene4610_All|Unigene5316_All|Unigene9472_All|Unigene6227_All	osa:4330649|osa:4340706|osa:4345962|osa:4324398|osa:4324398|osa:4331017|	| | | | | |	4330649|4340706|4345962|4324398|4324398|4331017|	| | | | | |	http://www.genome.jp/kegg-bin/show_pathway?osa00250
Starch and sucrose metabolism	KEGG PATHWAY	osa00500	11	121	0.073276729	0.480369669	Unigene14068_All|Unigene7683_All|Unigene11811_All|Unigene7750_All|Unigene7165_All|Unigene8427_All|Unigene10248_All|Unigene7796_All|Unigene68_All|Unigene10059_All|Unigene15179_All	osa:4338560|osa:4352146|osa:4337166|osa:4336146|osa:4345573|osa:4330975|osa:4324050|osa:4346656|osa:4339718|osa:4335789|osa:4333062|	| | | | | | | | | | |	4338560|4352146|4337166|4336146|4345573|4330975|4324050|4346656|4339718|4335789|4333062|	| | | | | | | | | | |	http://www.genome.jp/kegg-bin/show_pathway?osa00500
Glyoxylate and dicarboxylate metabolism	KEGG PATHWAY	osa00630	6	57	0.09558932	0.593659986	Unigene15188_All|Unigene10357_All|Unigene4610_All|Unigene14770_All|Unigene444_All|Unigene5645_All	osa:4351966|osa:4328073|osa:4345962|osa:4330649|osa:4334048|osa:4349114|	| | | | | |	4351966|4328073|4345962|4330649|4334048|4349114|	| | | | | |	http://www.genome.jp/kegg-bin/show_pathway?osa00630
Glycine, serine and threonine metabolism	KEGG PATHWAY	osa00260	5	48	0.126568613	0.746754819	Unigene16412_All|Unigene444_All|Unigene4610_All|Unigene1200_All|Unigene1600_All|Unigene9871_All	osa:4337051|osa:4334048|osa:4345962|osa:4339133|osa:4339133|osa:4325932|	| | | | | |	4337051|4334048|4345962|4339133|4339133|4325932|	| | | | | |	http://www.genome.jp/kegg-bin/show_pathway?osa00260
Porphyrin and chlorophyll metabolism	KEGG PATHWAY	osa00860	4	36	0.137808065	0.75719271	Unigene11908_All|Unigene14237_All|Unigene10685_All|Unigene14074_All|Unigene14131_All	osa:4349433|osa:4332771|osa:4334537|osa:4332690|osa:4332690|	| | | | |	4349433|4332771|4334537|4332690|4332690|	| | | | |	http://www.genome.jp/kegg-bin/show_pathway?osa00860
Zeatin biosynthesis	KEGG PATHWAY	osa00908	2	12	0.141171522	0.75719271	Unigene14465_All|Unigene8678_All	osa:4338605|osa:9269428|	| |	4338605|9269428|	| |	http://www.genome.jp/kegg-bin/show_pathway?osa00908
Glycolysis / Gluconeogenesis	KEGG PATHWAY	osa00010	9	116	0.196504797	0.952734923	Unigene10106_All|Unigene13608_All|Unigene11649_All|Unigene1200_All|Unigene1600_All|Unigene4731_All|Unigene2097_All|Unigene5445_All|Unigene3500_All|Unigene4597_All	osa:4332253|osa:4349897|osa:4348176|osa:4339133|osa:4339133|osa:4341792|osa:4350053|osa:4346159|osa:4337406|osa:4325071|	| | | | | | | | | |	4332253|4349897|4348176|4339133|4339133|4341792|4350053|4346159|4337406|4325071|	| | | | | | | | | |	http://www.genome.jp/kegg-bin/show_pathway?osa00010
One carbon pool by folate	KEGG PATHWAY	osa00670	2	15	0.201850619	0.952734923	Unigene16412_All|Unigene444_All	osa:4337051|osa:4334048|	| |	4337051|4334048|	| |	http://www.genome.jp/kegg-bin/show_pathway?osa00670
Linoleic acid metabolism	KEGG PATHWAY	osa00591	2	15	0.201850619	0.952734923	Unigene8575_All|Unigene12276_All|Unigene13153_All	osa:4333821|osa:4333821|osa:4327023|	| | |	4333821|4333821|4327023|	| | |	http://www.genome.jp/kegg-bin/show_pathway?osa00591
Selenocompound metabolism	KEGG PATHWAY	osa00450	2	16	0.222708531	0.973318767	Unigene2739_All|Unigene2740_All|Unigene7893_All|Unigene10120_All	osa:4352833|osa:4352833|osa:4352833|osa:4349123|	| | | |	4352833|4352833|4352833|4349123|	| | | |	http://www.genome.jp/kegg-bin/show_pathway?osa00450
Valine, leucine and isoleucine biosynthesis	KEGG PATHWAY	osa00290	2	16	0.222708531	0.973318767	Unigene15977_All|Unigene6421_All	osa:4332151|osa:4328147|	| |	4332151|4328147|	| |	http://www.genome.jp/kegg-bin/show_pathway?osa00290
Cysteine and methionine metabolism	KEGG PATHWAY	osa00270	6	75	0.238002241	1	Unigene10020_All|Unigene6227_All|Unigene1657_All|Unigene2739_All|Unigene2740_All|Unigene7893_All|Unigene5908_All|Unigene6547_All|Unigene8830_All|Unigene10120_All	osa:4329101|osa:4331017|osa:4350455|osa:4352833|osa:4352833|osa:4352833|osa:4337733|osa:4337733|osa:4337733|osa:4349123|	| | | | | | | | | |	4329101|4331017|4350455|4352833|4352833|4352833|4337733|4337733|4337733|4349123|	| | | | | | | | | |	http://www.genome.jp/kegg-bin/show_pathway?osa00270
Isoquinoline alkaloid biosynthesis	KEGG PATHWAY	osa00950	2	18	0.264809079	1	Unigene10020_All|Unigene6227_All	osa:4329101|osa:4331017|	| |	4329101|4331017|	| |	http://www.genome.jp/kegg-bin/show_pathway?osa00950
Amino sugar and nucleotide sugar metabolism	KEGG PATHWAY	osa00520	7	96	0.285796853	1	Unigene7683_All|Unigene11811_All|Unigene1576_All|Unigene15616_All|Unigene8427_All|Unigene7796_All|Unigene68_All	osa:4352146|osa:4337166|osa:4327126|osa:4344584|osa:4330975|osa:4346656|osa:4339718|	| | | | | | |	4352146|4337166|4327126|4344584|4330975|4346656|4339718|	| | | | | | |	http://www.genome.jp/kegg-bin/show_pathway?osa00520
Tyrosine metabolism	KEGG PATHWAY	osa00350	3	36	0.324234051	1	Unigene10020_All|Unigene2097_All|Unigene6227_All	osa:4329101|osa:4350053|osa:4331017|	| | |	4329101|4350053|4331017|	| | |	http://www.genome.jp/kegg-bin/show_pathway?osa00350
Brassinosteroid biosynthesis	KEGG PATHWAY	osa00905	1	7	0.330365943	1	Unigene6967_All	osa:4332134|	|	4332134|	|	http://www.genome.jp/kegg-bin/show_pathway?osa00905
Glycosaminoglycan degradation	KEGG PATHWAY	osa00531	1	7	0.330365943	1	Unigene1835_All	osa:4326815|	|	4326815|	|	http://www.genome.jp/kegg-bin/show_pathway?osa00531
Riboflavin metabolism	KEGG PATHWAY	osa00740	1	7	0.330365943	1	Unigene10882_All	osa:4339017|	|	4339017|	|	http://www.genome.jp/kegg-bin/show_pathway?osa00740
Steroid biosynthesis	KEGG PATHWAY	osa00100	2	22	0.348547271	1	Unigene8267_All|Unigene13153_All	osa:4328256|osa:4327023|	| |	4328256|4327023|	| |	http://www.genome.jp/kegg-bin/show_pathway?osa00100
Diterpenoid biosynthesis	KEGG PATHWAY	osa00904	2	23	0.369054521	1	Unigene5849_All|Unigene11581_All	osa:4335091|osa:4337968|	| |	4335091|4337968|	| |	http://www.genome.jp/kegg-bin/show_pathway?osa00904
Carotenoid biosynthesis	KEGG PATHWAY	osa00906	2	24	0.389302685	1	Unigene11284_All|Unigene1444_All	osa:4335984|osa:9270250|	| |	4335984|9270250|	| |	http://www.genome.jp/kegg-bin/show_pathway?osa00906
Pantothenate and CoA biosynthesis	KEGG PATHWAY	osa00770	2	24	0.389302685	1	Unigene1643_All|Unigene15977_All	osa:4327558|osa:4332151|	| |	4327558|4332151|	| |	http://www.genome.jp/kegg-bin/show_pathway?osa00770
Taurine and hypotaurine metabolism	KEGG PATHWAY	osa00430	1	10	0.436172513	1	Unigene16543_All	osa:4339793|	|	4339793|	|	http://www.genome.jp/kegg-bin/show_pathway?osa00430
Other glycan degradation	KEGG PATHWAY	osa00511	1	12	0.497269436	1	Unigene12864_All	osa:4348080|	|	4348080|	|	http://www.genome.jp/kegg-bin/show_pathway?osa00511
Arachidonic acid metabolism	KEGG PATHWAY	osa00590	1	12	0.497269436	1	Unigene13153_All	osa:4327023|	|	4327023|	|	http://www.genome.jp/kegg-bin/show_pathway?osa00590
Nicotinate and nicotinamide metabolism	KEGG PATHWAY	osa00760	1	12	0.497269436	1	Unigene8334_All	osa:4346302|	|	4346302|	|	http://www.genome.jp/kegg-bin/show_pathway?osa00760
Limonene and pinene degradation	KEGG PATHWAY	osa00903	1	14	0.551759683	1	Unigene7623_All	osa:4348172|	|	4348172|	|	http://www.genome.jp/kegg-bin/show_pathway?osa00903
Pyruvate metabolism	KEGG PATHWAY	osa00620	4	70	0.551899322	1	Unigene5445_All|Unigene3420_All|Unigene3639_All|Unigene12815_All|Unigene10193_All|Unigene3500_All	osa:4346159|osa:4346332|osa:4346332|osa:4346332|osa:4345387|osa:4337406|	| | | | | |	4346159|4346332|4346332|4346332|4345387|4337406|	| | | | | |	http://www.genome.jp/kegg-bin/show_pathway?osa00620
Ribosome	KEGG PATHWAY	osa03010	17	309	0.556805715	1	Unigene1261_All|Unigene12893_All|Unigene9950_All|Unigene7160_All|Unigene7931_All|Unigene10875_All|Unigene3081_All|Unigene5941_All|Unigene15109_All|Unigene14736_All|Unigene3779_All|Unigene13761_All|Unigene7741_All|Unigene6390_All|Unigene8450_All|Unigene630_All|Unigene7952_All|Unigene14780_All|Unigene7786_All	osa:4328048|osa:4333848|osa:4339145|osa:4336914|osa:4325273|osa:4329381|osa:4334651|osa:4342526|osa:4342526|osa:4342219|osa:4348839|osa:4347522|osa:4351374|osa:4327257|osa:4352560|osa:9266960|osa:9266960|osa:4332169|osa:4332348|	| | | | | | | | | | | | | | | | | | |	4328048|4333848|4339145|4336914|4325273|4329381|4334651|4342526|4342526|4342219|4348839|4347522|4351374|4327257|4352560|9266960|9266960|4332169|4332348|	| | | | | | | | | | | | | | | | | | |	http://www.genome.jp/kegg-bin/show_pathway?osa03010
Fructose and mannose metabolism	KEGG PATHWAY	osa00051	3	53	0.572409231	1	Unigene14417_All|Unigene13608_All|Unigene4597_All	osa:4332523|osa:4349897|osa:4325071|	| | |	4332523|4349897|4325071|	| | |	http://www.genome.jp/kegg-bin/show_pathway?osa00051
Pentose and glucuronate interconversions	KEGG PATHWAY	osa00040	2	35	0.587861207	1	Unigene7683_All|Unigene4488_All	osa:4352146|osa:4331761|	| |	4352146|4331761|	| |	http://www.genome.jp/kegg-bin/show_pathway?osa00040
Peroxisome	KEGG PATHWAY	osa04146	4	76	0.617702708	1	Unigene13160_All|Unigene10357_All|Unigene4610_All|Unigene10003_All	osa:4333336|osa:4328073|osa:4345962|osa:4332082|	| | | |	4333336|4328073|4345962|4332082|	| | | |	http://www.genome.jp/kegg-bin/show_pathway?osa04146
Glutathione metabolism	KEGG PATHWAY	osa00480	3	57	0.622310002	1	Unigene11844_All|Unigene10857_All|Unigene11910_All|Unigene12915_All	osa:4329889|osa:4336209|osa:4342988|osa:4342988|	| | | |	4329889|4336209|4342988|4342988|	| | | |	http://www.genome.jp/kegg-bin/show_pathway?osa00480
Plant-pathogen interaction	KEGG PATHWAY	osa04626	5	96	0.62513295	1	Unigene11901_All|Unigene13645_All|Unigene16731_All|Unigene5210_All|Unigene16046_All|Unigene15000_All	osa:4326027|osa:4326027|osa:4332731|osa:4343899|osa:9270837|osa:4349484|	| | | | | |	4326027|4326027|4332731|4343899|9270837|4349484|	| | | | | |	http://www.genome.jp/kegg-bin/show_pathway?osa04626
Tryptophan metabolism	KEGG PATHWAY	osa00380	1	18	0.643695025	1	Unigene10357_All	osa:4328073|	|	4328073|	|	http://www.genome.jp/kegg-bin/show_pathway?osa00380
Biosynthesis of unsaturated fatty acids	KEGG PATHWAY	osa01040	2	40	0.660971097	1	Unigene948_All|Unigene10567_All	osa:4344389|osa:4324516|	| |	4344389|4324516|	| |	http://www.genome.jp/kegg-bin/show_pathway?osa01040
Glycosylphosphatidylinositol(GPI)-anchor biosynthesis	KEGG PATHWAY	osa00563	1	20	0.682343888	1	Unigene3198_All	osa:9271607|	|	9271607|	|	http://www.genome.jp/kegg-bin/show_pathway?osa00563
Sphingolipid metabolism	KEGG PATHWAY	osa00600	1	20	0.682343888	1	Unigene10330_All	osa:9268279|	|	9268279|	|	http://www.genome.jp/kegg-bin/show_pathway?osa00600
Ether lipid metabolism	KEGG PATHWAY	osa00565	1	21	0.700070048	1	Unigene13153_All	osa:4327023|	|	4327023|	|	http://www.genome.jp/kegg-bin/show_pathway?osa00565
Butanoate metabolism	KEGG PATHWAY	osa00650	1	22	0.716809228	1	Unigene5445_All	osa:4346159|	|	4346159|	|	http://www.genome.jp/kegg-bin/show_pathway?osa00650
Terpenoid backbone biosynthesis	KEGG PATHWAY	osa00900	2	45	0.72331087	1	Unigene2590_All|Unigene5327_All	osa:4327435|osa:4338768|	| |	4327435|4338768|	| |	http://www.genome.jp/kegg-bin/show_pathway?osa00900
Fatty acid elongation	KEGG PATHWAY	osa00062	1	23	0.73261626	1	Unigene10567_All	osa:4324516|	|	4324516|	|	http://www.genome.jp/kegg-bin/show_pathway?osa00062
beta-Alanine metabolism	KEGG PATHWAY	osa00410	1	26	0.774948199	1	Unigene1643_All	osa:4327558|	|	4327558|	|	http://www.genome.jp/kegg-bin/show_pathway?osa00410
Ubiquinone and other terpenoid-quinone biosynthesis	KEGG PATHWAY	osa00130	1	28	0.799384729	1	Unigene10020_All	osa:4329101|	|	4329101|	|	http://www.genome.jp/kegg-bin/show_pathway?osa00130
Phagosome	KEGG PATHWAY	osa04145	3	78	0.817364946	1	Unigene10198_All|Unigene10277_All|Unigene11750_All|Unigene5971_All	osa:4327550|osa:4333966|osa:4333966|osa:4350197|	| | | |	4327550|4333966|4333966|4350197|	| | | |	http://www.genome.jp/kegg-bin/show_pathway?osa04145
Oxidative phosphorylation	KEGG PATHWAY	osa00190	6	145	0.825490932	1	Unigene14536_All|Unigene13523_All|Unigene10496_All|Unigene461_All|Unigene2787_All|Unigene6958_All	osa:4339546|osa:3131459|osa:4330737|osa:4333901|osa:6450198|osa:4337257|	| | | | | |	4339546|3131459|4330737|4333901|6450198|4337257|	|ndhK, OrsajCp029| | |nad7, OrsajM_p15| |	http://www.genome.jp/kegg-bin/show_pathway?osa00190
Arginine and proline metabolism	KEGG PATHWAY	osa00330	2	56	0.826957181	1	Unigene14770_All|Unigene6227_All	osa:4330649|osa:4331017|	| |	4330649|4331017|	| |	http://www.genome.jp/kegg-bin/show_pathway?osa00330
alpha-Linolenic acid metabolism	KEGG PATHWAY	osa00592	1	31	0.83116559	1	Unigene13153_All	osa:4327023|	|	4327023|	|	http://www.genome.jp/kegg-bin/show_pathway?osa00592
Hepatitis B	KEGG PATHWAY	osa05161	1	32	0.840600649	1	Unigene15862_All	osa:4338825|	|	4338825|	|	http://www.genome.jp/kegg-bin/show_pathway?osa05161
N-Glycan biosynthesis	KEGG PATHWAY	osa00510	1	35	0.865864709	1	Unigene3668_All	osa:4327748|	|	4327748|	|	http://www.genome.jp/kegg-bin/show_pathway?osa00510
Ascorbate and aldarate metabolism	KEGG PATHWAY	osa00053	1	36	0.873364595	1	Unigene7683_All	osa:4352146|	|	4352146|	|	http://www.genome.jp/kegg-bin/show_pathway?osa00053
Valine, leucine and isoleucine degradation	KEGG PATHWAY	osa00280	1	38	0.887132427	1	Unigene15977_All	osa:4332151|	|	4332151|	|	http://www.genome.jp/kegg-bin/show_pathway?osa00280
RNA degradation	KEGG PATHWAY	osa03018	3	92	0.893443162	1	Unigene10106_All|Unigene15210_All|Unigene11649_All	osa:4332253|osa:4349826|osa:4348176|	| | |	4332253|4349826|4348176|	| | |	http://www.genome.jp/kegg-bin/show_pathway?osa03018
Glycerolipid metabolism	KEGG PATHWAY	osa00561	1	41	0.905034707	1	Unigene13153_All	osa:4327023|	|	4327023|	|	http://www.genome.jp/kegg-bin/show_pathway?osa00561
Fatty acid metabolism	KEGG PATHWAY	osa00071	1	41	0.905034707	1	Unigene2097_All	osa:4350053|	|	4350053|	|	http://www.genome.jp/kegg-bin/show_pathway?osa00071
Galactose metabolism	KEGG PATHWAY	osa00052	1	46	0.928798333	1	Unigene10059_All	osa:4335789|	|	4335789|	|	http://www.genome.jp/kegg-bin/show_pathway?osa00052
Citrate cycle (TCA cycle)	KEGG PATHWAY	osa00020	1	49	0.940103052	1	Unigene5445_All	osa:4346159|	|	4346159|	|	http://www.genome.jp/kegg-bin/show_pathway?osa00020
Homologous recombination	KEGG PATHWAY	osa03440	1	53	0.952439841	1	Unigene5701_All	osa:4344377|	|	4344377|	|	http://www.genome.jp/kegg-bin/show_pathway?osa03440
DNA replication	KEGG PATHWAY	osa03030	1	54	0.955105363	1	Unigene6108_All	osa:4350526|	|	4350526|	|	http://www.genome.jp/kegg-bin/show_pathway?osa03030
Glycerophospholipid metabolism	KEGG PATHWAY	osa00564	1	58	0.964357741	1	Unigene13153_All	osa:4327023|	|	4327023|	|	http://www.genome.jp/kegg-bin/show_pathway?osa00564
Aminoacyl-tRNA biosynthesis	KEGG PATHWAY	osa00970	2	102	0.98018896	1	Unigene4002_All|Unigene7933_All	osa:4348211|osa:4329580|	| |	4348211|4329580|	| |	http://www.genome.jp/kegg-bin/show_pathway?osa00970
Pyrimidine metabolism	KEGG PATHWAY	osa00240	2	108	0.985301065	1	Unigene1643_All|Unigene8334_All	osa:4327558|osa:4346302|	| |	4327558|4346302|	| |	http://www.genome.jp/kegg-bin/show_pathway?osa00240
mRNA surveillance pathway	KEGG PATHWAY	osa03015	2	108	0.985301065	1	Unigene5296_All|Unigene11077_All|Unigene13938_All|Unigene8069_All|Unigene8577_All	osa:4326193|osa:4326193|osa:4326193|osa:4328769|osa:4328769|	| | | | |	4326193|4326193|4326193|4328769|4328769|	| | | | |	http://www.genome.jp/kegg-bin/show_pathway?osa03015
Plant hormone signal transduction	KEGG PATHWAY	osa04075	3	146	0.989670448	1	Unigene10202_All|Unigene5210_All|Unigene15000_All	osa:4337294|osa:4343899|osa:4349484|	| | |	4337294|4343899|4349484|	| | |	http://www.genome.jp/kegg-bin/show_pathway?osa04075
Purine metabolism	KEGG PATHWAY	osa00230	2	125	0.993774079	1	Unigene14813_All|Unigene3500_All	osa:4330032|osa:4337406|	| |	4330032|4337406|	| |	http://www.genome.jp/kegg-bin/show_pathway?osa00230
Ribosome biogenesis in eukaryotes	KEGG PATHWAY	osa03008	1	90	0.994400234	1	Unigene15210_All	osa:4349826|	|	4349826|	|	http://www.genome.jp/kegg-bin/show_pathway?osa03008
RNA transport	KEGG PATHWAY	osa03013	2	146	0.997894032	1	Unigene4254_All|Unigene5852_All|Unigene5296_All|Unigene11077_All|Unigene13938_All	osa:4331813|osa:4331813|osa:4326193|osa:4326193|osa:4326193|	| | | | |	4331813|4331813|4326193|4326193|4326193|	| | | | |	http://www.genome.jp/kegg-bin/show_pathway?osa03013
Ubiquitin mediated proteolysis	KEGG PATHWAY	osa04120	1	119	0.998960796	1	Unigene12336_All	osa:4346521|	|	4346521|	|	http://www.genome.jp/kegg-bin/show_pathway?osa04120
Spliceosome	KEGG PATHWAY	osa03040	3	196	0.999048401	1	Unigene5702_All|Unigene16288_All|Unigene5296_All|Unigene11077_All|Unigene13938_All	osa:4347985|osa:4338860|osa:4326193|osa:4326193|osa:4326193|	| | | | |	4347985|4338860|4326193|4326193|4326193|	| | | | |	http://www.genome.jp/kegg-bin/show_pathway?osa03040
Protein processing in endoplasmic reticulum	KEGG PATHWAY	osa04141	2	201	0.999887112	1	Unigene584_All|Unigene3668_All	osa:4327708|osa:4327748|	| |	4327708|4327748|	| |	http://www.genome.jp/kegg-bin/show_pathway?osa04141
--------------------
#Term	Database	Id	Sample number	Background number	P-Value	Corrected P-Value	Genes	KO	Entrez_ID	Ensembl_ID	KO_name	Hyperlink
--------------------			##The most enriched pathway or disease terms:
			##Statistic method: hypergeometric test
			##FDR correction method: Benjamini and Hochberg (1995)
