# Supplementary material for: Deep sequencing–based comparative transcriptional profiles of Cymbidium hybridum roots in response to mycorrhizal and non-mycorrhizal beneficial fungi
Source: BMC Genomics. 2014 Aug 31;15(1):747. doi: 10.1186/1471-2164-15-747 (PMC4162972; doi:10.1186/1471-2164-15-747)
Supplement: Supplementary file 16 — Additional file 16: Figure S7-S9: Scatterplot for top 20 enriched KEGG pathways of DEGs in the interactions between C. hybridum and ML01 (S7), ZH3A-3 (S8) or ML01 + ZH3A-3 (S9). (ZIP 22 KB) [file 12864_2014_6428_MOESM16_ESM.zip]

Archive with 4 entries (3 files):
- Additional file 16/
- Additional file 16/Figure S7 CyEX21vsCyEX20.DEG_enriched_KEGG_pathway_scatterplot.pdf
- Additional file 16/Figure S8 CyEX22vsCyEX20.DEG_enriched_KEGG_pathway_scatterplot.pdf
- Additional file 16/Figure S9 CyEX23vsCyEX20.DEG_enriched_KEGG_pathway_scatterplot.pdf
