# Supplementary material for: Deep sequencing–based comparative transcriptional profiles of Cymbidium hybridum roots in response to mycorrhizal and non-mycorrhizal beneficial fungi
Source: BMC Genomics. 2014 Aug 31;15(1):747. doi: 10.1186/1471-2164-15-747 (PMC4162972; doi:10.1186/1471-2164-15-747)
Supplement: Supplementary file 17 — Additional file 17: Figure S10: Comparison of expression profiles of random selected 26 genes by RNA-seq and qRT-PCR. (ZIP 158 KB) [file 12864_2014_6428_MOESM17_ESM.zip]

Archive with 1 entries (1 files):
- Additional file 17 (Figure S10) as TIF.tif
