# Supplementary material for: Deep sequencing–based comparative transcriptional profiles of Cymbidium hybridum roots in response to mycorrhizal and non-mycorrhizal beneficial fungi
Source: BMC Genomics. 2014 Aug 31;15(1):747. doi: 10.1186/1471-2164-15-747 (PMC4162972; doi:10.1186/1471-2164-15-747)
Supplement: Supplementary file 18 — Additional file 18: Table S15: Expression data for putative genes from E. repens isolate ML01 in symbiotic roots. Table S16. Expression data for putative genes from U. nana isolate ZH3A-3 in symbiotic roots. (ZIP 68 KB) [file 12864_2014_6428_MOESM18_ESM.zip]

Archive with 3 entries (2 files):
- Additional file 18/
- Additional file 18/Table S15.xlsx
- Additional file 18/Table S16.xlsx
