# Supplementary material for: Deep sequencing–based comparative transcriptional profiles of Cymbidium hybridum roots in response to mycorrhizal and non-mycorrhizal beneficial fungi
Source: BMC Genomics. 2014 Aug 31;15(1):747. doi: 10.1186/1471-2164-15-747 (PMC4162972; doi:10.1186/1471-2164-15-747)
Supplement: Supplementary file 18 — Additional file 18: Table S15: Expression data for putative genes from E. repens isolate ML01 in symbiotic roots. Table S16. Expression data for putative genes from U. nana isolate ZH3A-3 in symbiotic roots. (ZIP 68 KB) [file 12864_2014_6428_MOESM18_ESM.zip › Additional file 18/Table S15.xlsx]

## Sheet: Sheet1
	Table S15 Expression data for putative genes from Epulorhiza repens isolate ML01 in symbiotic roots
geneID	CyEX20	CyEX21	CyEX22	CyEX23	geneLength	CyTr_rawreads(22390958)	CyTr_RPKM	Nr-ID	Nr-Score	Nr-Evalue	Nr-annotation	Swissprot-ID	Swissprot-Score	Swissprot-Evalue	Swissprot-annotation	COG-Protein-or-Domain	COG-Score	COG-Evalue	COG-ID	COG-Function-Description	KO_id	KEGG-Evalue	KEGG-Score	KEGG-Gene	ko_definition	GO-BiologicalProcess	GO-MolecularFunction	Go-CellularComponent
Unigene10025_All	0	231.123	0.490071	162.575	870	197	10.1129	gi|301122113|ref|XP_002908783.1|	487	1e-137	beta-tubulin [Phytophthora infestans T30-4] >gi|262099545|gb|EEY57597.1| beta-tubulin [Phytophthora infestans T30-4]	sp|P79008|TBB_COPC7	535	1e-151	Tubulin beta chain OS=Coprinopsis cinerea (strain Okayama-7 / 130 / FGSC 9003) GN=CC1G_04743 PE=3 SV=1	ECU03g0820i	483	2e-136	COG5023	Tubulin	K07375	4e-136	480	cre:CHLREDRAFT_129868	tubulin beta	-	-	-
Unigene10303_All	0	199.965	0.303496	139.913	1237	364	13.1419	gi|299470041|emb|CBN79218.1|	195	9e-49	glycosyltransferase family 2 protein [Ectocarpus siliculosus]	sp|Q02817|MUC2_HUMAN	74.7	1e-12	Mucin-2 OS=Homo sapiens GN=MUC2 PE=1 SV=2	aq_1684	54.7	3e-07	COG1215	Glycosyltransferases, probably involved in cell wall biogenesis	--	--	--	--	--	-	-	-
Unigene10422_All	0	45.9816	0	33.9262	1396	181	5.7906	gi|298709918|emb|CBJ31643.1|	110	3e-23	Sept3, septin GTPase [Ectocarpus siliculosus]	sp|P48009|SPN4_SCHPO	449	2e-125	Septin homolog spn4 OS=Schizosaccharomyces pombe GN=spn4 PE=1 SV=1	SPAC9G1.11c	449	5e-126	COG5019	Septin family protein	--	--	--	--	--	-	-	-
Unigene10520_All	0	136.711	2.58298	94.5198	577	154	11.9199	gi|70663909|emb|CAE01636.3|	177	7e-44	OSJNBa0029H02.21 [Oryza sativa (japonica cultivar-group)]	sp|P51997|RL25_PUCGR	195	1e-49	60S ribosomal protein L25 OS=Puccinia graminis PE=2 SV=2	SPBC4F6.04	166	2e-41	COG0089	Ribosomal protein L23	K02893	4e-45	177	osa:4336307	large subunit ribosomal protein L23Ae	GO:0010467//gene expression	GO:0003723//RNA binding;GO:0005198//structural molecule activity	GO:0043231//intracellular membrane-bounded organelle;GO:0030529//ribonucleoprotein complex
Unigene10673_All	0.605375	52.8928	3.53135	30.0823	1389	817	26.2692	gi|115463863|ref|NP_001055531.1|	404	1e-111	Os05g0410200 [Oryza sativa Japonica Group] >gi|47606409|gb|AAT36218.1| cell death associated protein [Oryza sativa Japonica Group] >gi|113579082|dbj|BAF17445.1| Os05g0410200 [Oryza sativa Japonica Group]	sp|P78827|ILV5_SCHPO	203	2e-51	Probable ketol-acid reductoisomerase, mitochondrial OS=Schizosaccharomyces pombe GN=ilv5 PE=1 SV=2	YLR355c	187	3e-47	COG0059	Ketol-acid reductoisomerase	K00053	4e-44	176	zma:100191801	ketol-acid reductoisomerase [EC:1.1.1.86]	-	-	-
Unigene10699_All	2.66836	467.95	3.91366	310.857	698	105	6.7183	gi|15236171|ref|NP_195193.1|	300	8e-81	40S ribosomal protein S3A (RPS3aB) [Arabidopsis thaliana] >gi|19884297|sp|Q42262.3|RS3A2_ARATH RecName: Full=40S ribosomal protein S3a-2 >gi|2661422|emb|CAA04689.1| Putative S-phase-specific ribosomal protein [Arabidopsis thaliana] >gi|3096936|emb|CAA18846.1| Putative S-phase-specific ribosomal protein [Arabidopsis thaliana] >gi|7270417|emb|CAB80184.1| Putative S-phase-specific ribosomal protein …	sp|B0CY45|RS3A_LACBS	344	3e-94	40S ribosomal protein S1 OS=Laccaria bicolor (strain S238N-H82) GN=RPS1 PE=3 SV=2	SPAC13G6.02c	292	4e-79	COG1890	Ribosomal protein S3AE	K02984	3e-82	301	ppp:PHYPADRAFT_162682	small subunit ribosomal protein S3Ae	GO:0010467//gene expression	GO:0005198//structural molecule activity	GO:0015935//small ribosomal subunit;GO:0016020//membrane;GO:0030312//external encapsulating structure;GO:0009536//plastid;GO:0031981//nuclear lumen
Unigene10733_All	0	121.545	0	54.2141	715	143	8.9322	--	--	--	--	--	--	--	--	--	--	--	--	--	--	--	--	--	--	-	-	-
Unigene11367_All	0	68.8561	0	54.4388	874	175	8.9424	--	--	--	--	--	--	--	--	--	--	--	--	--	--	--	--	--	--	-	-	-
Unigene11440_All	0.135014	51.3093	0.181749	35.0551	1038	122	5.2492	gi|159465365|ref|XP_001690893.1|	278	1e-73	small ARF-related GTPase [Chlamydomonas reinhardtii] >gi|159466569|ref|XP_001691481.1| small ARF-related GTPase [Chlamydomonas reinhardtii] >gi|158270296|gb|EDO96164.1| small ARF-related GTPase [Chlamydomonas reinhardtii] >gi|158279579|gb|EDP05339.1| small ARF-related GTPase [Chlamydomonas reinhardtii]	sp|P26990|ARF6_CHICK	299	2e-80	ADP-ribosylation factor 6 OS=Gallus gallus GN=ARF6 PE=2 SV=3	YDL137w	259	7e-69	COG1100	GTPase SAR1 and related small G proteins	K07977	2e-73	272	olu:OSTLU_51064	Arf/Sar family, other	GO:0006464//protein modification process;GO:0015031//protein transport	GO:0032561//guanyl ribonucleotide binding;GO:0060229	GO:0043231//intracellular membrane-bounded organelle
Unigene11703_All	0	58.2793	0	24.3172	792	58	3.2706	gi|530876|gb|AAB53953.1|	65.1	9e-10	amino acid feature: rod protein domain, aa 266 .. 468; amino acid feature: globular protein domain, aa 32 .. 265 [Chlamydomonas reinhardtii]	sp|O14145|TPS2_SCHPO	74.3	8e-13	Trehalose-phosphatase OS=Schizosaccharomyces pombe GN=tps2 PE=2 SV=1	SPAC3G6.09c_2	74.3	2e-13	COG1877	Trehalose-6-phosphatase	K00697	5e-06	48.5	cme:CMP219C	alpha,alpha-trehalose-phosphate synthase (UDP-forming) [EC:2.4.1.15]	-	-	-
Unigene11817_All	0	38.6584	0	44.417	815	61	3.3427	gi|159483223|ref|XP_001699660.1|	241	6e-63	2-cys peroxiredoxin [Chlamydomonas reinhardtii] >gi|158281602|gb|EDP07356.1| 2-cys peroxiredoxin [Chlamydomonas reinhardtii]	sp|Q9Z0V5|PRDX4_RAT	264	6e-70	Peroxiredoxin-4 OS=Rattus norvegicus GN=Prdx4 PE=2 SV=1	SPCC576.03c	245	6e-65	COG0450	Peroxiredoxin	K03386	3e-60	228	olu:OSTLU_6786	peroxiredoxin (alkyl hydroperoxide reductase subunit C) [EC:1.11.1.15]	-	GO:0016491//oxidoreductase activity;GO:0016209//antioxidant activity	GO:0043231//intracellular membrane-bounded organelle
Unigene11888_All	0	21.5847	0	11.9913	1342	137	4.5593	gi|222424875|dbj|BAH20389.1|	132	1e-29	AT3G53950 [Arabidopsis thaliana]	sp|Q02817|MUC2_HUMAN	69.3	6e-11	Mucin-2 OS=Homo sapiens GN=MUC2 PE=1 SV=2	--	--	--	--	--	--	--	--	--	--	-	-	-
Unigene11951_All	0	319.809	0	230.283	504	54	4.7851	gi|226490975|ref|NP_001147262.1|	206	1e-52	60S ribosomal protein L13a-2 [Zea mays] >gi|195609234|gb|ACG26447.1| 60S ribosomal protein L13a-2 [Zea mays]	sp|Q962U0|RL13A_SPOFR	213	5e-55	60S ribosomal protein L13a OS=Spodoptera frugiperda GN=RpL13A PE=2 SV=1	SPBC839.13c	196	2e-50	COG0102	Ribosomal protein L13	K02872	6e-54	206	zma:100280870	large subunit ribosomal protein L13Ae	GO:0010467//gene expression	GO:0005198//structural molecule activity	GO:0033279
Unigene12379_All	0	218.682	0	122.197	526	143	12.1416	gi|192910698|gb|ACF06457.1|	126	1e-28	60S ribosomal protein L35 [Elaeis guineensis]	sp|Q29361|RL35_PIG	132	9e-31	60S ribosomal protein L35 OS=Sus scrofa GN=RPL35 PE=2 SV=3	SPCC613.05c	116	2e-26	COG0255	Ribosomal protein L29	K02918	9e-29	122	ath:AT3G55170	large subunit ribosomal protein L35e	-	-	-
Unigene12394_All	0	20.652	0	12.2253	745	64	3.8366	gi|115451339|ref|NP_001049270.1|	68.6	8e-11	Os03g0197200 [Oryza sativa Japonica Group] >gi|113547741|dbj|BAF11184.1| Os03g0197200 [Oryza sativa Japonica Group]	sp|P07921|LACP_KLULA	90.5	1e-17	Lactose permease OS=Kluyveromyces lactis GN=LAC12 PE=3 SV=1	Rv0312	53.9	3e-07	COG0443	Molecular chaperone	K03006	6e-07	51.2	osa:4337831	DNA-directed RNA polymerase II subunit A [EC:2.7.7.6]	-	-	-
Unigene12599_All	0	251.029	0	171.064	251	29	5.16	gi|255977223|dbj|BAH97103.1|	147	3e-35	beta tubulin [Glaucocystis nostochinearum]	sp|P30668|TBB_SCHCO	158	8e-39	Tubulin beta chain OS=Schizophyllum commune GN=TUB-2 PE=3 SV=1	YFL037w	142	1e-34	COG5023	Tubulin	K07375	1e-35	144	sbi:SORBI_01g006310	tubulin beta	-	-	-
Unigene12722_All	0	50.2292	0	38.7569	423	35	3.6953	gi|299115178|emb|CBN74009.1|	57.4	5e-08	Sept1, septin GTPase [Ectocarpus siliculosus]	sp|Q5ZMH1|SEPT2_CHICK	151	1e-36	Septin-2 OS=Gallus gallus GN=SEPT2 PE=2 SV=1	SPAC4F10.11	139	2e-33	COG5019	Septin family protein	--	--	--	--	--	-	-	-
Unigene12895_All	0	50.4828	0	29.1364	885	79	3.9867	gi|299115306|emb|CBN74122.1|	149	3e-35	n/a [Ectocarpus siliculosus]	sp|Q9P7I2|KCC1_SCHPO	195	3e-49	Calcium/calmodulin-dependent protein kinase type I OS=Schizosaccharomyces pombe GN=cmk1 PE=1 SV=1	SPAC14C4.03	79.3	8e-15	COG0515	Serine/threonine protein kinase	K13412	2e-31	132	sbi:SORBI_01g011630	calcium-dependent protein kinase [EC:2.7.11.1]	GO:0009987//cellular process	GO:0005488//binding;GO:0004674//protein serine/threonine kinase activity	-
Unigene13060_All	0	53.0663	1.23466	33.8837	764	75	4.3842	--	--	--	--	sp|P39826|CDC3_CANAL	155	4e-37	Cell division control protein 3 OS=Candida albicans GN=CDC3 PE=3 SV=1	YLR314c	153	3e-37	COG5019	Septin family protein	--	--	--	--	--	-	-	-
Unigene13083_All	0	50.3905	0	42.7823	1042	90	3.8575	gi|197320664|gb|ACH68460.1|	390	1e-107	calcium-dependent protein 2 [Phytophthora sojae]	sp|Q6Q487|CALX_ASPFU	463	8e-130	Calnexin homolog OS=Aspergillus fumigatus GN=AFUA_4G12850 PE=2 SV=2	XF1267	60.1	6e-09	COG5297	Cellobiohydrolase A (1,4-beta-cellobiosidase A)	K08054	2e-109	392	ppp:PHYPADRAFT_118597	calnexin	-	-	-
Unigene13136_All	0	85.3812	0	55.9879	1413	158	4.9939	gi|21069167|gb|AAM33848.1|AF470622_1	145	1e-33	cyclopropane synthase [Sterculia foetida]	sp|P31049|YLP3_PSEPU	156	4e-37	Uncharacterized methyltransferase in lpd-3 5'region OS=Pseudomonas putida PE=4 SV=1	SMc00358	187	5e-47	COG2230	Cyclopropane fatty acid synthase and related methyltransferases	K00574	7e-33	138	pop:POPTR_565803	cyclopropane-fatty-acyl-phospholipid synthase [EC:2.1.1.79]	-	-	-
Unigene13345_All	0.102146	374.515	0	228.93	1372	112	3.6458	gi|255070393|ref|XP_002507278.1|	561	1e-159	enolase [Micromonas sp. RCC299] >gi|226522553|gb|ACO68536.1| enolase [Micromonas sp. RCC299]	sp|P42894|ENO_NEOFR	600	6e-171	Enolase OS=Neocallimastix frontalis PE=3 SV=1	YGR254w	555	7e-158	COG0148	Enolase	K01689	4e-158	554	olu:OSTLU_28765	enolase [EC:4.2.1.11]	-	-	-
Unigene1359_All	0	59.2289	0	44.9558	301	108	16.0245	--	--	--	--	--	--	--	--	--	--	--	--	--	--	--	--	--	--	-	-	-
Unigene13791_All	0	252.59	0	264.513	1224	660	24.0818	gi|2208935|dbj|BAA20486.1|	242	6e-63	plasma membrane H+-ATPase [Cyanidium caldarium]	sp|Q9SH76|PMA6_ARATH	219	4e-56	ATPase 6, plasma membrane-type OS=Arabidopsis thaliana GN=AHA6 PE=2 SV=1	MA1678	70.9	4e-12	COG0474	Cation transport ATPase	K01535	7e-64	241	cme:CMQ247C	H+-transporting ATPase [EC:3.6.3.6]	-	-	-
Unigene14127_All	0	66.5587	0	65.0289	1714	278	7.2437	gi|297798126|ref|XP_002866947.1|	58.5	3e-07	expressed protein [Arabidopsis lyrata subsp. lyrata] >gi|297312783|gb|EFH43206.1| expressed protein [Arabidopsis lyrata subsp. lyrata]	sp|P24867|PCL1_YEAST	61.2	2e-08	PHO85 cyclin-1 OS=Saccharomyces cerevisiae GN=PCL1 PE=1 SV=1	--	--	--	--	--	K03006	4e-06	50.1	cme:CMR224C	DNA-directed RNA polymerase II subunit A [EC:2.7.7.6]	-	-	-
Unigene14570_All	0	262.489	0	140.826	401	43	4.7891	gi|38325813|gb|AAR17079.1|	151	2e-36	heat shock protein 70-2 [Nicotiana tabacum]	sp|Q01877|HSP71_PUCGR	158	1e-38	Heat shock protein HSS1 OS=Puccinia graminis GN=HSS1 PE=3 SV=1	SPAC13G7.02c	149	1e-36	COG0443	Molecular chaperone	K03283	1e-26	114	ppp:PHYPADRAFT_96217	heat shock 70kDa protein 1/8	-	-	-
Unigene14755_All	0	211.503	0	118.829	738	95	5.749	gi|294336041|gb|ADE62529.1|	288	5e-77	UDP-glucose pyrophosphorylase [Gracilaria lemaneiformis]	sp|P78811|UGPA1_SCHPO	290	7e-78	Probable UTP--glucose-1-phosphate uridylyltransferase OS=Schizosaccharomyces pombe GN=SPCC1322.04 PE=1 SV=2	SPCC1322.04	290	2e-78	COG4284	UDP-glucose pyrophosphorylase	K00963	6e-69	257	zma:100191846	UTP--glucose-1-phosphate uridylyltransferase [EC:2.7.7.9]	-	-	-
Unigene14937_All	0	42.4424	0	20.0173	351	12	1.5269	gi|299117057|emb|CBN73828.1|	88.2	3e-17	20S proteasome beta subunit [Ectocarpus siliculosus]	sp|Q9USQ9|PSB4_SCHPO	99.4	6e-21	Probable proteasome subunit beta type-4 OS=Schizosaccharomyces pombe GN=SPBC577.10 PE=2 SV=1	YFR050c	91.3	4e-19	COG0638	20S proteasome, alpha and beta subunits	K02736	1e-17	84.3	pop:POPTR_561786	20S proteasome subunit beta 7 [EC:3.4.25.1]	GO:0019941//modification-dependent protein catabolic process;GO:0006970//response to osmotic stress;GO:0010038//response to metal ion	GO:0004175//endopeptidase activity	GO:0005840//ribosome;GO:0043231//intracellular membrane-bounded organelle;GO:0000502//proteasome complex
Unigene1495_All	0	10.1598	0	3.21749	1455	208	6.3845	gi|115461631|ref|NP_001054415.1|	84	5e-15	Os05g0106000 [Oryza sativa Japonica Group] >gi|113577966|dbj|BAF16329.1| Os05g0106000 [Oryza sativa Japonica Group]	sp|Q9Y2D9|ZN652_HUMAN	102	9e-21	Zinc finger protein 652 OS=Homo sapiens GN=ZNF652 PE=1 SV=3	YDR146c	65.9	2e-10	COG5048	FOG: Zn-finger	K09522	8e-06	48.9	cre:CHLREDRAFT_107210	DnaJ homolog subfamily C member 2	-	-	-
Unigene1511_All	0	10.0469	0	8.50672	948	136	6.407	gi|159481082|ref|XP_001698611.1|	57	3e-07	hydroxyproline-rich cell wall protein [Chlamydomonas reinhardtii] >gi|158282351|gb|EDP08104.1| hydroxyproline-rich cell wall protein [Chlamydomonas reinhardtii]	sp|Q02817|MUC2_HUMAN	57.4	1e-07	Mucin-2 OS=Homo sapiens GN=MUC2 PE=1 SV=2	--	--	--	--	--	--	--	--	--	--	-	-	-
Unigene15142_All	0	85.6239	0	52.1348	579	56	4.3195	gi|224014576|ref|XP_002296950.1|	256	2e-67	glucose-6-phosphate isomerase [Thalassiosira pseudonana CCMP1335] >gi|220968330|gb|EED86678.1| glucose-6-phosphate isomerase [Thalassiosira pseudonana CCMP1335]	sp|Q711G1|G6PI_AGABI	335	1e-91	Glucose-6-phosphate isomerase OS=Agaricus bisporus GN=gpi1 PE=3 SV=1	VC0374	256	2e-68	COG0166	Glucose-6-phosphate isomerase	K01810	7e-52	199	ath:AT5G42740	glucose-6-phosphate isomerase [EC:5.3.1.9]	GO:0050832//defense response to fungus;GO:0010038//response to metal ion;GO:0006007//glucose catabolic process	GO:0016861//intramolecular oxidoreductase activity, interconverting aldoses and ketoses	-
Unigene15350_All	0	71.0329	6.31552	53.3425	722	52	3.2166	gi|115487174|ref|NP_001066074.1|	287	7e-77	Os12g0131100 [Oryza sativa Japonica Group] >gi|113648581|dbj|BAF29093.1| Os12g0131100 [Oryza sativa Japonica Group]	sp|Q08DQ2|GFPT2_BOVIN	323	7e-88	Glucosamine--fructose-6-phosphate aminotransferase [isomerizing] 2 OS=Bos taurus GN=GFPT2 PE=1 SV=1	YKL104c	318	6e-87	COG0449	Glucosamine 6-phosphate synthetase, contains amidotransferase and phosphosugar isomerase domains	K00820	7e-78	286	sbi:SORBI_08g001480	glucosamine--fructose-6-phosphate aminotransferase (isomerizing) [EC:2.6.1.16]	GO:0005975//carbohydrate metabolic process	GO:0008483//transaminase activity	GO:0043231//intracellular membrane-bounded organelle
Unigene15653_All	0	151.817	0	103.578	711	72	4.5226	gi|115439969|ref|NP_001044264.1|	175	5e-43	Os01g0752300 [Oryza sativa Japonica Group] >gi|21362867|sp|Q943F3.1|RL18A_ORYSJ RecName: Full=60S ribosomal protein L18a >gi|113533795|dbj|BAF06178.1| Os01g0752300 [Oryza sativa Japonica Group]	sp|P0C2I0|RL20_YEAST	244	5e-64	60S ribosomal protein L20 OS=Saccharomyces cerevisiae GN=RPL20A PE=1 SV=2	YOR312c	243	3e-64	COG2157	Ribosomal protein L20A (L18A)	K02882	3e-44	175	ppp:PHYPADRAFT_187166	large subunit ribosomal protein L18Ae	-	-	-
Unigene15692_All	0	314.652	0	108.28	1776	500	12.5734	gi|219113077|ref|XP_002186122.1|	85.5	2e-15	glycoprotein precursor [Phaeodactylum tricornutum CCAP 1055/1] >gi|209582972|gb|ACI65592.1| glycoprotein precursor [Phaeodactylum tricornutum CCAP 1055/1]	sp|P18696|PUTX_EMENI	403	2e-111	Proline-specific permease OS=Emericella nidulans GN=prnB PE=2 SV=2	SPAC869.10c	392	1e-108	COG0833	Amino acid transporters	K03006	6e-11	66.2	rcu:RCOM_0782880	DNA-directed RNA polymerase II subunit A [EC:2.7.7.6]	-	-	GO:0044464//cell part
Unigene1591_All	0	41.3197	0	35.1566	792	69	3.8909	gi|25056007|gb|AAD55980.2|AF159297_1	76.3	4e-13	extensin-like protein [Zea mays]	sp|Q02817|MUC2_HUMAN	82	4e-15	Mucin-2 OS=Homo sapiens GN=MUC2 PE=1 SV=2	YPO2725	63.9	3e-10	COG3501	Uncharacterized protein conserved in bacteria	K12199	3e-07	52.4	vvi:100253708	vacuolar protein sorting-associated protein VTA1	-	-	-
Unigene15932_All	0	45.5906	0	30.9004	1530	157	4.5828	gi|300268585|gb|EFJ52765.1|	45.1	5e-10	pathogenesis-related protein 1-like protein [Volvox carteri f. nagariensis]	sp|Q02817|MUC2_HUMAN	62	1e-08	Mucin-2 OS=Homo sapiens GN=MUC2 PE=1 SV=2	--	--	--	--	--	--	--	--	--	--	-	-	-
Unigene16026_All	0	251.337	1.43464	203.675	789	57	3.2265	gi|116317819|emb|CAH65855.1|	262	3e-69	OSIGBa0140C02.7 [Oryza sativa (indica cultivar-group)] >gi|116317851|emb|CAH65883.1| OSIGBa0148J22.2 [Oryza sativa (indica cultivar-group)]	sp|Q5P4D0|GATA_AZOSE	131	6e-30	Glutamyl-tRNA(Gln) amidotransferase subunit A OS=Azoarcus sp. (strain EbN1) GN=gatA PE=3 SV=1	SPAC869.01	203	2e-52	COG0154	Asp-tRNAAsn/Glu-tRNAGln amidotransferase A subunit and related amidases	K02433	2e-27	119	ppp:PHYPADRAFT_220555	aspartyl-tRNA(Asn)/glutamyl-tRNA (Gln) amidotransferase subunit A [EC:6.3.5.6 6.3.5.7]	-	GO:0016787//hydrolase activity	GO:0031410//cytoplasmic vesicle
Unigene16142_All	0	20.8903	7.39585	14.1741	1242	6	0.2158	gi|14532512|gb|AAK63984.1|	454	1e-126	At1g32080/F3C3_12 [Arabidopsis thaliana] >gi|20855884|gb|AAM26636.1| At1g32080/F3C3_12 [Arabidopsis thaliana]	sp|P45146|Y1298_HAEIN	80.5	2e-14	Uncharacterized protein HI_1298 OS=Haemophilus influenzae GN=HI_1298 PE=3 SV=1	PH1802	92	2e-18	COG1346	Putative effector of murein hydrolase	--	--	--	--	--	-	-	GO:0031410//cytoplasmic vesicle
Unigene16148_All	0	12.9592	0	14.2401	1188	579	21.7665	gi|298713731|emb|CBJ48922.1|	57	5e-07	cellulosome anchoring protein, cohesin region [Ectocarpus siliculosus]	sp|Q01200|PRIA_LENED	135	4e-31	Protein priA OS=Lentinula edodes GN=priA PE=2 SV=1	--	--	--	--	--	--	--	--	--	--	-	-	-
Unigene16152_All	0	253.083	0	136.203	470	89	8.4571	gi|15240947|ref|NP_198672.1|	50.4	8e-06	protein kinase family protein [Arabidopsis thaliana] >gi|15983497|gb|AAL11616.1|AF424623_1 AT5g38560/MBB18_10 [Arabidopsis thaliana] >gi|18700153|gb|AAL77688.1| AT5g38560/MBB18_10 [Arabidopsis thaliana] >gi|21360463|gb|AAM47347.1| AT5g38560/MBB18_10 [Arabidopsis thaliana]	sp|P98088|MUC5A_HUMAN	58.9	1e-08	Mucin-5AC (Fragments) OS=Homo sapiens GN=MUC5AC PE=1 SV=3	TM0392	52.4	3e-07	COG0438	Glycosyltransferase	--	--	--	--	--	-	-	-
Unigene16198_All	0	122.936	0	72.252	886	68	3.4277	gi|2388584|gb|AAB71465.1|	62.4	7e-09	EST gb|ATTS1136 comes from this gene [Arabidopsis thaliana]	sp|O07753|Y1877_MYCTU	94.7	7e-19	Uncharacterized MFS-type transporter Rv1877/MT1926 OS=Mycobacterium tuberculosis GN=Rv1877 PE=3 SV=1	DR0258	77.8	2e-14	COG0477	Permeases of the major facilitator superfamily	K03006	3e-07	52.8	rcu:RCOM_0782880	DNA-directed RNA polymerase II subunit A [EC:2.7.7.6]	-	-	-
Unigene16230_All	0	12.8935	0	9.71667	966	83	3.8373	gi|299471119|emb|CBN78977.1|	63.9	3e-09	beta strand repeat-containing protein [Ectocarpus siliculosus]	sp|O14405|GUN4_TRIRE	94	1e-18	Endoglucanase-4 OS=Trichoderma reesei GN=cel61a PE=1 SV=1	SMa1742	49.3	1e-05	COG0609	ABC-type Fe3+-siderophore transport system, permease component	--	--	--	--	--	-	-	-
Unigene16257_All	0.0904156	209.397	0.121713	203.88	1550	224	6.4542	gi|219125915|ref|XP_002183215.1|	197	4e-49	glycolate oxidase [Phaeodactylum tricornutum CCAP 1055/1] >gi|217405490|gb|EEC45433.1| glycolate oxidase [Phaeodactylum tricornutum CCAP 1055/1]	sp|Q9HDX2|YKN3_SCHPO	261	1e-68	Uncharacterized lactate 2-monooxygenase PB1A11.03 OS=Schizosaccharomyces pombe GN=SPAPB1A11.03 PE=2 SV=1	SPAPB1A11.03	261	3e-69	COG1304	L-lactate dehydrogenase (FMN-dependent) and related alpha-hydroxy acid dehydrogenases	K11517	4e-48	189	zma:100285987	(S)-2-hydroxy-acid oxidase [EC:1.1.3.15]	-	GO:0003824//catalytic activity	-
Unigene1633_All	0	38.9073	0	22.0043	816	168	9.1949	gi|227206418|dbj|BAH57264.1|	55.8	6e-07	AT2G40070 [Arabidopsis thaliana]	sp|P05375|PEM2_YEAST	206	2e-52	Methylene-fatty-acyl-phospholipid synthase OS=Saccharomyces cerevisiae GN=PEM2 PE=1 SV=1	--	--	--	--	--	K00550	2e-28	122	cme:CMP111C	methylene-fatty-acyl-phospholipid synthase [EC:2.1.1.16]	-	-	-
Unigene16458_All	0	47.3635	0	22.6159	495	64	5.7743	--	--	--	--	sp|P09940|ATIF_PICJA	53.1	8e-07	ATPase inhibitor, mitochondrial OS=Pichia jadinii PE=1 SV=1	--	--	--	--	--	--	--	--	--	--	-	-	-
Unigene16469_All	0.205189	29.3205	0	22.4792	683	52	3.4002	gi|301112032|ref|XP_002905095.1|	105	6e-22	ATP-binding Cassette (ABC) Superfamily [Phytophthora infestans T30-4] >gi|262095425|gb|EEY53477.1| ATP-binding Cassette (ABC) Superfamily [Phytophthora infestans T30-4]	sp|P41820|BFR1_SCHPO	162	2e-39	Brefeldin A resistance protein OS=Schizosaccharomyces pombe GN=bfr1 PE=1 SV=1	YDR011w_3	99.8	4e-21	COG1131	ABC-type multidrug transport system, ATPase component	K05681	3e-08	55.5	cme:CMS467C	ATP-binding cassette, subfamily G (WHITE), member 2	-	-	-
Unigene16477_All	0	105.974	0	51.1854	666	51	3.42	gi|300256840|gb|EFJ41098.1|	273	1e-72	L-ascorbate peroxidase [Volvox carteri f. nagariensis]	sp|Q5KIK5|CCPR_CRYNE	353	5e-97	Cytochrome c peroxidase, mitochondrial OS=Cryptococcus neoformans GN=CCP1 PE=3 SV=1	YKR066c	210	2e-54	COG0376	Catalase (peroxidase I)	K00428	7e-92	333	zma:100273188	cytochrome c peroxidase [EC:1.11.1.5]	-	-	-
Unigene16659_All	0	35.9726	0	34.4033	1650	428	11.5848	gi|300268586|gb|EFJ52766.1|	122	1e-26	pathogenesis-related protein 1-like protein [Volvox carteri f. nagariensis]	sp|Q02817|MUC2_HUMAN	110	4e-23	Mucin-2 OS=Homo sapiens GN=MUC2 PE=1 SV=2	YPO2725	61.2	5e-09	COG3501	Uncharacterized protein conserved in bacteria	K13171	3e-12	70.5	ath:AT2G29210	serine/arginine repetitive matrix protein 1	-	-	-
Unigene16710_All	0	46.9498	0	44.5535	619	30	2.1645	--	--	--	--	--	--	--	--	--	--	--	--	--	--	--	--	--	--	-	-	-
Unigene1871_All	0	9.64985	0	4.13037	1582	173	4.8839	gi|75265805|sp|Q9SG95.1|MAN4_ARATH	102	2e-20	RecName: Full=Putative mannan endo-1,4-beta-mannosidase 4; AltName: Full=Beta-mannanase 4; AltName: Full=Endo-beta-1,4-mannanase 4; Short=AtMAN4; Flags: Precursor	sp|B8NVK8|MANA_ASPFN	140	2e-32	Probable mannan endo-1,4-beta-mannosidase A OS=Aspergillus flavus (strain ATCC 200026 / FGSC A1120 / NRRL 3357 / JCM 12722 / SRRC 167) GN=manA PE=3 SV=2	TM1227	123	8e-28	COG3934	Endo-beta-mannanase	K03006	2e-06	50.8	osa:4337831	DNA-directed RNA polymerase II subunit A [EC:2.7.7.6]	-	-	-
Unigene1908_All	0	24.9971	0	17.2153	450	49	4.8631	--	--	--	--	sp|Q05058|RASL_COPCI	73.2	6e-13	24 kDa Ras-like protein OS=Coprinopsis cinerea GN=CC-RAS PE=3 SV=1	--	--	--	--	--	--	--	--	--	--	-	-	-
Unigene1956_All	0	136.006	0	92.4015	659	61	4.134	gi|186519603|ref|NP_001119159.1|	232	3e-60	60S ribosomal protein L4/L1 (RPL4D) [Arabidopsis thaliana]	sp|P35679|RL4A_SCHPO	234	4e-61	60S ribosomal protein L4-A OS=Schizosaccharomyces pombe GN=rpl4a PE=1 SV=2	SPBP8B7.03c	234	9e-62	COG0088	Ribosomal protein L4	K02930	7e-63	236	vvi:100255110	large subunit ribosomal protein L4e	GO:0010467//gene expression	GO:0005198//structural molecule activity	GO:0015934//large ribosomal subunit;GO:0016020//membrane;GO:0030312//external encapsulating structure;GO:0009536//plastid;GO:0031981//nuclear lumen
Unigene1959_All	0	530.015	7.37267	242.891	587	56	4.2607	gi|3777556|gb|AAC64933.1|	216	1e-55	cyclophilin [Griffithsia japonica]	sp|P18253|CYPH_SCHPO	247	3e-65	Peptidyl-prolyl cis-trans isomerase OS=Schizosaccharomyces pombe GN=ppi1 PE=2 SV=1	SPBC28F2.03	247	9e-66	COG0652	Peptidyl-prolyl cis-trans isomerase (rotamase) - cyclophilin family	K03767	1e-54	209	olu:OSTLU_34076	peptidyl-prolyl cis-trans isomerase A (cyclophilin A) [EC:5.2.1.8]	-	GO:0016853//isomerase activity	-
Unigene2003_All	0	17.6595	0	14.9939	567	46	3.6233	gi|299473651|emb|CBN78045.1|	106	1e-22	poly(A) binding protein [Ectocarpus siliculosus]	sp|Q4P8R9|PABP_USTMA	150	4e-36	Polyadenylate-binding protein, cytoplasmic and nuclear OS=Ustilago maydis GN=PAB1 PE=3 SV=1	Rv2839c	57.4	2e-08	COG0532	Translation initiation factor 2 (IF-2; GTPase)	K12831	3e-18	88.2	cre:CHLREDRAFT_196073	splicing factor 3B subunit 4	GO:0009987//cellular process	GO:0003676//nucleic acid binding	-
Unigene2073_All	2.72512	339.887	4.53486	221.716	847	126	6.6438	gi|266944|sp|P29766.1|RL8_SOLLC	360	2e-98	RecName: Full=60S ribosomal protein L8; AltName: Full=L2; AltName: Full=Ribosomal protein TL2 >gi|19343|emb|CAA45863.1| ribosomal protein L2 [Solanum lycopersicum]	sp|P08093|RL2_SCHPO	382	2e-105	60S ribosomal protein L2 OS=Schizosaccharomyces pombe GN=rpl2a PE=2 SV=2	SPBC839.04	382	4e-106	COG0090	Ribosomal protein L2	K02938	6e-100	360	rcu:RCOM_0720440	large subunit ribosomal protein L8e	GO:0003006//reproductive developmental process;GO:0010467//gene expression	GO:0005488//binding;GO:0005198//structural molecule activity	GO:0015934//large ribosomal subunit;GO:0016020//membrane;GO:0009536//plastid;GO:0031981//nuclear lumen
Unigene2129_All	0	115.064	0	67.5584	728	35	2.1472	gi|224125928|ref|XP_002319710.1|	233	2e-60	vitamin-b12 independent methionine synthase, 5-methyltetrahydropteroyltriglutamate-homocysteine [Populus trichocarpa] >gi|222858086|gb|EEE95633.1| vitamin-b12 independent methionine synthase, 5-methyltetrahydropteroyltriglutamate-homocysteine [Populus trichocarpa]	sp|Q9UT19|METE_SCHPO	261	3e-69	Probable 5-methyltetrahydropteroyltriglutamate--homocysteine methyltransferase OS=Schizosaccharomyces pombe GN=SPAC9.09 PE=1 SV=1	SPAC9.09	261	8e-70	COG0620	Methionine synthase II (cobalamin-independent)	K00549	1e-61	233	pop:POPTR_679841	5-methyltetrahydropteroyltriglutamate--homocysteine methyltransferase [EC:2.1.1.14]	GO:0008652//cellular amino acid biosynthetic process	GO:0008172//S-methyltransferase activity	GO:0009536//plastid
Unigene214_All	0	68.2374	0	68.8792	680	185	12.1504	gi|300268549|gb|EFJ52729.1|	56.2	3e-07	hydroxyproline-rich glycoprotein ECM component [Volvox carteri f. nagariensis]	sp|B4UHG0|IF2_ANASK	50.8	8e-06	Translation initiation factor IF-2 OS=Anaeromyxobacter sp. (strain K) GN=infB PE=3 SV=1	--	--	--	--	--	--	--	--	--	--	-	GO:0016787//hydrolase activity	-
Unigene2162_All	0	51.021	0	4.6099	1116	175	7.0033	gi|301122431|ref|XP_002908942.1|	208	1e-52	Major Facilitator Superfamily (MFS) [Phytophthora infestans T30-4] >gi|262099704|gb|EEY57756.1| Major Facilitator Superfamily (MFS) [Phytophthora infestans T30-4]	sp|P36035|JEN1_YEAST	146	2e-34	Carboxylic acid transporter protein homolog OS=Saccharomyces cerevisiae GN=JEN1 PE=1 SV=1	STM0356	157	4e-38	COG0477	Permeases of the major facilitator superfamily	--	--	--	--	--	-	-	GO:0005622//intracellular
Unigene2163_All	0	117.478	0	89.9628	597	98	7.3313	gi|159487004|ref|XP_001701526.1|	54.7	7e-07	glyoxal or galactose oxidase [Chlamydomonas reinhardtii] >gi|158271587|gb|EDO97403.1| glyoxal or galactose oxidase [Chlamydomonas reinhardtii]	sp|Q870C4|ATPF_PARBR	144	3e-34	ATP synthase subunit 4, mitochondrial OS=Paracoccidioides brasiliensis GN=ATP4 PE=2 SV=1	--	--	--	--	--	--	--	--	--	--	-	-	-
Unigene2212_All	0	75.488	0	69.1689	634	96	6.7625	gi|224074203|ref|XP_002304299.1|	95.1	6e-19	autoinhibited H+ ATPase [Populus trichocarpa] >gi|222841731|gb|EEE79278.1| autoinhibited H+ ATPase [Populus trichocarpa]	sp|Q7XPY2|PMA1_ORYSJ	94.7	4e-19	Plasma membrane ATPase OS=Oryza sativa subsp. japonica GN=Os04g0656100 PE=2 SV=1	MJ1226	56.2	4e-08	COG0474	Cation transport ATPase	K01535	4e-20	94.7	osa:4337257	H+-transporting ATPase [EC:3.6.3.6]	GO:0009206;GO:0006811//ion transport	GO:0015662//ATPase activity, coupled to transmembrane movement of ions, phosphorylative mechanism;GO:0032559//adenyl ribonucleotide binding	GO:0031224//intrinsic to membrane
Unigene2340_All	0	146.238	1.69451	92.6875	668	134	8.9589	gi|159462944|ref|XP_001689702.1|	229	2e-59	aconitate hydratase [Chlamydomonas reinhardtii] >gi|158283690|gb|EDP09440.1| aconitate hydratase [Chlamydomonas reinhardtii]	sp|O13966|ACON_SCHPO	267	5e-71	Aconitate hydratase, mitochondrial OS=Schizosaccharomyces pombe GN=SPAC24C9.06c PE=2 SV=1	SPAC24C9.06c	267	1e-71	COG1048	Aconitase A	K01681	5e-63	237	cme:CMT561C	aconitate hydratase 1 [EC:4.2.1.3]	GO:0009060//aerobic respiration	GO:0046872//metal ion binding;GO:0051536//iron-sulfur cluster binding;GO:0004448//isocitrate dehydrogenase activity;GO:0016836//hydro-lyase activity;GO:0000166//nucleotide binding	GO:0043231//intracellular membrane-bounded organelle
Unigene2660_All	0	248.88	0	180.102	890	172	8.6311	gi|301118817|ref|XP_002907136.1|	117	2e-25	Ammonium Transporter (Amt) Family [Phytophthora infestans T30-4] >gi|262105648|gb|EEY63700.1| Ammonium Transporter (Amt) Family [Phytophthora infestans T30-4]	sp|Q9C0V1|AMT1_SCHPO	184	7e-46	Ammonium transporter 1 OS=Schizosaccharomyces pombe GN=amt1 PE=2 SV=1	SPCPB1C11.01	184	2e-46	COG0004	Ammonia permease	K00558	4e-09	58.9	cre:CHLREDRAFT_15852	DNA (cytosine-5-)-methyltransferase [EC:2.1.1.37]	-	-	-
Unigene2882_All	0	210.759	1.27171	158.763	1212	140	5.1588	gi|729623|sp|Q03685.1|BIP5_TOBAC	429	1e-119	RecName: Full=Luminal-binding protein 5; Short=BiP 5; AltName: Full=78 kDa glucose-regulated protein homolog 5; Short=GRP-78-5; Flags: Precursor >gi|19813|emb|CAA42660.1| luminal binding protein (BiP) [Nicotiana tabacum]	sp|Q10284|HSP75_SCHPO	501	4e-141	Heat shock protein sks2 OS=Schizosaccharomyces pombe GN=sks2 PE=1 SV=2	SPBC1709.05	501	1e-141	COG0443	Molecular chaperone	K09490	2e-119	425	rcu:RCOM_1312280	heat shock 70kDa protein 5	-	-	-
Unigene3322_All	0	117.373	0	103.186	593	97	7.3054	gi|117574665|gb|ABK41200.1|	103	1e-21	transcriptional coactivator multiprotein bridging factor [Solanum lycopersicum]	sp|Q6CIP4|MBF1_KLULA	130	5e-30	Multiprotein-bridging factor 1 OS=Kluyveromyces lactis GN=MBF1 PE=3 SV=2	SPBC83.17	124	8e-29	COG1813	Predicted transcription factor, homolog of eukaryotic MBF1	K03627	5e-24	107	pop:POPTR_746459	putative transcription factor	-	-	-
Unigene3700_All	0	37.5195	0	31.9829	358	20	2.495	gi|159468754|ref|XP_001692539.1|	133	7e-31	dihydrolipoamide succinyltransferase, oxoglutarate dehydrogenase E2 component [Chlamydomonas reinhardtii] >gi|158278252|gb|EDP04017.1| dihydrolipoamide succinyltransferase, oxoglutarate dehydrogenase E2 component [Chlamydomonas reinhardtii]	sp|O94681|ODO2_SCHPO	140	3e-33	Probable dihydrolipoyllysine-residue succinyltransferase component of 2-oxoglutarate dehydrogenase complex, mitochondrial OS=Schizosaccharomyces pombe GN=SPBC776.15c PE=2 SV=1	SPBC776.15c	140	7e-34	COG0508	Pyruvate/2-oxoglutarate dehydrogenase complex, dihydrolipoamide acyltransferase (E2) component, and related enzymes	K00658	3e-32	133	cre:CHLREDRAFT_145987	2-oxoglutarate dehydrogenase E2 component (dihydrolipoamide succinyltransferase) [EC:2.3.1.61]	-	-	-
Unigene3725_All	0	96.7295	0	33.6761	255	5	0.8757	gi|226462225|gb|EEH59517.1|	75.9	1e-13	glycosyltransferase family 20 protein [Micromonas pusilla CCMP1545]	sp|P78875|TPP1_SCHPO	94.7	2e-19	Trehalose-phosphatase OS=Schizosaccharomyces pombe GN=tpp1 PE=1 SV=2	SPAC19G12.15c_2	94.7	4e-20	COG1877	Trehalose-6-phosphatase	K00697	3e-14	73.6	cme:CMO053C	alpha,alpha-trehalose-phosphate synthase (UDP-forming) [EC:2.4.1.15]	-	-	-
Unigene3796_All	0	21.3025	0	11.7466	642	43	2.9913	gi|229463803|gb|ACQ66327.1|	68.9	4e-11	N-acetylglutamate kinase [Populus maximowiczii x Populus nigra]	sp|P31318|ARG56_SCHPO	199	1e-50	Protein arg11, mitochondrial OS=Schizosaccharomyces pombe GN=arg11 PE=2 SV=2	SPAC4G9.09c_1	199	3e-51	COG0548	Acetylglutamate kinase	K00930	1e-12	69.7	sbi:SORBI_04g032930	acetylglutamate kinase [EC:2.7.2.8]	-	-	-
Unigene3853_All	0	29.1193	0	34.2106	928	79	3.802	gi|159491160|ref|XP_001703541.1|	70.1	4e-11	flagellar associated protein [Chlamydomonas reinhardtii] >gi|158280465|gb|EDP06223.1| flagellar associated protein [Chlamydomonas reinhardtii]	sp|P76072|STFR_ECOLI	70.9	1e-11	Side tail fiber protein homolog from lambdoid prophage Rac OS=Escherichia coli (strain K12) GN=stfR PE=3 SV=2	XF0818	58.5	2e-08	COG2730	Endoglucanase	K00558	2e-06	50.4	cre:CHLREDRAFT_15852	DNA (cytosine-5-)-methyltransferase [EC:2.1.1.37]	-	-	-
Unigene4252_All	0	24.7428	0	15.0098	875	164	8.3707	gi|81159369|gb|ABB55957.1|	63.9	2e-09	elicitin-like protein RAL1A [Phytophthora ramorum]	sp|Q6ZRS2|SRCAP_HUMAN	68.9	4e-11	Helicase SRCAP OS=Homo sapiens GN=SRCAP PE=1 SV=2	--	--	--	--	--	--	--	--	--	--	-	-	-
Unigene4398_All	0.200206	400.835	1.37449	256.507	700	164	10.4634	gi|160330969|ref|XP_001712192.1|	260	1e-68	ef2 [Hemiselmis andersenii] >gi|159765639|gb|ABW97867.1| ef2 [Hemiselmis andersenii]	sp|Q6BJ25|EF2_DEBHA	276	7e-74	Elongation factor 2 OS=Debaryomyces hansenii GN=EFT1 PE=3 SV=1	YOR133w	263	2e-70	COG0480	Translation elongation factors (GTPases)	K03234	4e-67	251	olu:OSTLU_52010	elongation factor EF-2 [EC:3.6.5.3]	-	-	-
Unigene4517_All	0	66.417	0.598907	55.8891	945	103	4.8678	gi|187424038|gb|ACD03826.1|	216	3e-55	G protein alpha subunit [Phytophthora sojae] >gi|187424040|gb|ACD03827.1| G protein alpha subunit [Phytophthora sojae]	sp|P30675|GPA1_COPCO	395	2e-109	Guanine nucleotide-binding protein subunit alpha OS=Coprinus congregatus GN=CGP1 PE=2 SV=3	--	--	--	--	--	K04640	3e-38	155	ath:AT2G26300	guanine nucleotide binding protein (G protein), alpha, other	GO:0007166//cell surface receptor linked signal transduction	GO:0032561//guanyl ribonucleotide binding;GO:0060089//molecular transducer activity	-
Unigene4548_All	0	6.33627	0	7.8241	1349	111	3.6748	gi|159466782|ref|XP_001691577.1|	54.7	3e-06	glycerophosphoryl diester phosphodiesterase family protein [Chlamydomonas reinhardtii] >gi|158278923|gb|EDP04685.1| glycerophosphoryl diester phosphodiesterase family protein [Chlamydomonas reinhardtii]	sp|O14169|YE52_SCHPO	91.7	1e-17	Uncharacterized protein C4D7.02c OS=Schizosaccharomyces pombe GN=SPAC4D7.02c PE=2 SV=1	SPAC4D7.02c	91.7	3e-18	COG0584	Glycerophosphoryl diester phosphodiesterase	K01126	4e-09	59.7	rcu:RCOM_1929870	glycerophosphoryl diester phosphodiesterase [EC:3.1.4.46]	-	-	-
Unigene4581_All	0	10.8628	0	11.3525	1346	120	3.9817	gi|301108545|ref|XP_002903354.1|	67	4e-12	mucin-like protein [Phytophthora infestans T30-4] >gi|262097726|gb|EEY55778.1| mucin-like protein [Phytophthora infestans T30-4]	sp|P28968|GP2_EHV1B	99	7e-20	Glycoprotein gp2 OS=Equine herpesvirus 1 (strain Ab4p) GN=EUs4 PE=4 SV=1	CC1007	52.4	2e-06	COG2931	RTX toxins and related Ca2+-binding proteins	K12825	3e-08	56.6	ppp:PHYPADRAFT_139325	splicing factor 3A subunit 1	-	-	-
Unigene4584_All	0	34.3356	0	22.065	1010	113	4.9967	gi|227206418|dbj|BAH57264.1|	71.2	2e-11	AT2G40070 [Arabidopsis thaliana]	sp|P98088|MUC5A_HUMAN	70.9	1e-11	Mucin-5AC (Fragments) OS=Homo sapiens GN=MUC5AC PE=1 SV=3	--	--	--	--	--	--	--	--	--	--	-	-	-
Unigene4644_All	0	542.291	0	355.909	1974	1405	31.7875	gi|115470211|ref|NP_001058704.1|	228	2e-58	Os07g0106200 [Oryza sativa Japonica Group] >gi|11991114|dbj|BAB19864.1| monosaccharide transporter 3 [Oryza sativa] >gi|113610240|dbj|BAF20618.1| Os07g0106200 [Oryza sativa Japonica Group]	sp|Q92253|RCO3_NEUCR	428	6e-119	Probable glucose transporter rco-3 OS=Neurospora crassa GN=rco-3 PE=3 SV=2	CC0814	204	5e-52	COG0477	Permeases of the major facilitator superfamily	K08176	2e-15	81.6	ath:AT1G76430	MFS transporter, PHS family, inorganic phosphate transporter	GO:0009987//cellular process	GO:0022857//transmembrane transporter activity	GO:0043231//intracellular membrane-bounded organelle;GO:0016020//membrane
Unigene5834_All	0	68.6865	0	43.8862	1767	539	13.6232	gi|298710272|emb|CBJ31895.1|	85.1	3e-15	Si:dkey-18f23.10 protein [Ectocarpus siliculosus]	sp|Q02817|MUC2_HUMAN	88.2	1e-18	Mucin-2 OS=Homo sapiens GN=MUC2 PE=1 SV=2	Rv3876	53.1	1e-06	COG0455	ATPases involved in chromosome partitioning	K03006	9e-10	62.4	vvi:100264310	DNA-directed RNA polymerase II subunit A [EC:2.7.7.6]	-	-	-
Unigene5906_All	0.088755	72.7148	0	199.701	1579	442	12.5017	gi|227121308|gb|ACP19344.1|	311	2e-83	phosphate transporter [Glycine max]	sp|P25297|PHO84_YEAST	429	3e-119	Inorganic phosphate transporter PHO84 OS=Saccharomyces cerevisiae GN=PHO84 PE=1 SV=2	Ta0048	244	4e-64	COG0477	Permeases of the major facilitator superfamily	K08176	5e-83	305	osa:4348741	MFS transporter, PHS family, inorganic phosphate transporter	-	-	-
Unigene6203_All	0	63.6137	0	31.1646	334	26	3.4766	gi|195640730|gb|ACG39833.1|	73.6	7e-13	membrane steroid-binding protein 1 [Zea mays]	sp|Q9M2Z4|MSBP2_ARATH	69.7	5e-12	Membrane steroid-binding protein 2 OS=Arabidopsis thaliana GN=MSBP2 PE=1 SV=1	--	--	--	--	--	--	--	--	--	--	GO:0008152//metabolic process	-	-
Unigene6319_All	0	130.505	0.183467	91.5132	1018	93	4.08	gi|118489941|gb|ABK96767.1|	121	1e-26	unknown [Populus trichocarpa x Populus deltoides]	sp|P50325|CDA_MUCRO	162	5e-39	Chitin deacetylase OS=Mucor rouxii PE=1 SV=1	YLR308w	131	2e-30	COG0726	Predicted xylanase/chitin deacetylase	--	--	--	--	--	-	-	-
Unigene6405_All	0	96.8451	1.35528	74.7772	696	65	4.1709	gi|68138987|gb|AAY86036.1|	239	2e-62	pyruvate dehydrogenase [Citrus x paradisi]	sp|Q10489|ODPA_SCHPO	293	7e-79	Pyruvate dehydrogenase E1 component subunit alpha, mitochondrial OS=Schizosaccharomyces pombe GN=pda1 PE=1 SV=1	SPAC26F1.03	293	2e-79	COG1071	Pyruvate/2-oxoglutarate dehydrogenase complex, dehydrogenase (E1) component, eukaryotic type, alpha subunit	K00161	7e-64	240	rcu:RCOM_0699730	pyruvate dehydrogenase E1 component subunit alpha [EC:1.2.4.1]	-	-	-
Unigene6437_All	0	39.0198	0	34.7292	532	44	3.6938	--	--	--	--	sp|O93869|GYS_NEUCR	216	5e-56	Glycogen [starch] synthase OS=Neurospora crassa GN=7F4.080 PE=2 SV=2	YFR015c	172	2e-43	COG0438	Glycosyltransferase	--	--	--	--	--	-	-	-
Unigene6863_All	0	67.588	0	15.3638	271	44	7.2512	gi|294462275|gb|ADE76687.1|	116	9e-26	unknown [Picea sitchensis]	sp|Q6PE84|STML3_MOUSE	60.1	4e-09	Stomatin-like protein 3 OS=Mus musculus GN=Stoml3 PE=2 SV=2	AF1420	58.5	3e-09	COG0330	Membrane protease subunits, stomatin/prohibitin homologs	--	--	--	--	--	-	-	-
Unigene6948_All	0	59.7302	0	25.8859	343	19	2.4739	gi|3334113|sp|Q39779.1|ACBP_GOSHI	87.4	4e-17	RecName: Full=Acyl-CoA-binding protein; Short=ACBP >gi|1006831|gb|AAB67736.1| acyl-CoA-binding protein [Gossypium hirsutum]	sp|Q640U0|ACBD5_XENTR	100	2e-21	Acyl-CoA-binding domain-containing protein 5 OS=Xenopus tropicalis GN=acbd5 PE=2 SV=1	SPBC1539.06	85.5	2e-17	COG4281	Acyl-CoA-binding protein	K08762	3e-15	76.6	osa:4333305	diazepam-binding inhibitor (GABA receptor modulator, acyl-CoA-binding protein)	-	GO:0008289//lipid binding	-
Unigene732_All	0	258.583	0.829714	198.57	407	30	3.292	gi|298709870|emb|CBJ26210.1|	139	1e-32	Ribosomal protein S27 [Ectocarpus siliculosus]	sp|O74330|RS27_SCHPO	137	2e-32	40S ribosomal protein S27 OS=Schizosaccharomyces pombe GN=rps27 PE=2 SV=1	SPBC1685.10	137	4e-33	COG2051	Ribosomal protein S27E	K02978	1e-32	135	ppp:PHYPADRAFT_160009	small subunit ribosomal protein S27e	-	-	-
Unigene7327_All	0	42.1618	0	36.7568	1784	238	5.9581	gi|226531544|ref|NP_001150444.1|	174	3e-42	glyoxal oxidase [Zea mays] >gi|195639334|gb|ACG39135.1| glyoxal oxidase [Zea mays]	sp|Q02817|MUC2_HUMAN	116	6e-25	Mucin-2 OS=Homo sapiens GN=MUC2 PE=1 SV=2	--	--	--	--	--	K03006	2e-09	61.2	osa:4337831	DNA-directed RNA polymerase II subunit A [EC:2.7.7.6]	-	-	-
Unigene7328_All	0	137.556	0	74.247	1083	213	8.7837	gi|30689895|ref|NP_850429.1|	76.6	5e-13	EMB2766 (EMBRYO DEFECTIVE 2766); structural constituent of nuclear pore [Arabidopsis thaliana]	sp|Q75JC9|Y8484_DICDI	100	1e-20	Uncharacterized protein DDB_G0271670 OS=Dictyostelium discoideum GN=DDB_G0271670 PE=4 SV=1	XF1267	51.6	2e-06	COG5297	Cellobiohydrolase A (1,4-beta-cellobiosidase A)	K03006	3e-08	56.6	ath:AT4G35800	DNA-directed RNA polymerase II subunit A [EC:2.7.7.6]	-	-	-
Unigene7399_All	0	49.9216	0	39.0137	1169	212	8.0993	gi|300261612|gb|EFJ45824.1|	62	1e-08	hypothetical protein VOLCADRAFT_63308 [Volvox carteri f. nagariensis]	sp|P50325|CDA_MUCRO	80.9	2e-14	Chitin deacetylase OS=Mucor rouxii PE=1 SV=1	ML1950	100	6e-21	COG0726	Predicted xylanase/chitin deacetylase	--	--	--	--	--	-	-	-
Unigene7509_All	0	73.8917	0	44.5859	928	92	4.4276	gi|159464132|ref|XP_001690296.1|	80.9	2e-14	predicted protein [Chlamydomonas reinhardtii] >gi|158284284|gb|EDP10034.1| predicted protein [Chlamydomonas reinhardtii]	sp|P40113|RTM1_YEAST	80.9	1e-14	Protein RTM1 OS=Saccharomyces cerevisiae GN=RTM1 PE=3 SV=1	--	--	--	--	--	--	--	--	--	--	-	-	-
Unigene7579_All	0	68.6273	0	51.6164	595	64	4.8039	gi|226502354|ref|NP_001147265.1|	72.4	3e-12	protein transport protein Sec61 beta subunit [Zea mays] >gi|195609254|gb|ACG26457.1| protein transport protein Sec61 beta subunit [Zea mays] >gi|195627810|gb|ACG35735.1| protein transport protein Sec61 beta subunit [Zea mays]	sp|Q9HFC7|SC61B_YARLI	84.3	5e-16	Protein transport protein Sec61 subunit beta OS=Yarrowia lipolytica GN=SBH1 PE=3 SV=1	--	--	--	--	--	K09481	2e-14	75.5	vvi:100260422	protein transport protein SEC61 subunit beta	-	-	-
Unigene7613_All	0	59.1072	0	35.6405	533	40	3.3517	gi|297592050|gb|ADI46835.1|	184	4e-46	L7Aef [Volvox carteri f. nagariensis] >gi|297592117|gb|ADI46901.1| L7Aem [Volvox carteri f. nagariensis]	sp|Q4P0K3|SNU13_USTMA	201	2e-51	13 kDa ribonucleoprotein-associated protein OS=Ustilago maydis GN=SNU13 PE=3 SV=1	SPAC607.03c	193	1e-49	COG1358	Ribosomal protein HS6-type (S12/L30/L7a)	K12845	3e-48	187	vvi:100241010	U4/U6 small nuclear ribonucleoprotein SNU13	-	-	-
Unigene7721_All	0	144.915	0.204616	72.8319	922	65	3.1485	gi|115452411|ref|NP_001049806.1|	156	3e-37	Os03g0292800 [Oryza sativa Japonica Group] >gi|113548277|dbj|BAF11720.1| Os03g0292800 [Oryza sativa Japonica Group]	sp|Q09717|RANG_SCHPO	200	1e-50	Ran-specific GTPase-activating protein 1 OS=Schizosaccharomyces pombe GN=sbp1 PE=1 SV=1	SPBC1773.07c	200	3e-51	COG5171	Ran GTPase-activating protein (Ran-binding protein)	K13179	3e-06	49.7	vvi:100242258	ATP-dependent RNA helicase DDX18 [EC:3.6.4.13]	-	-	-
Unigene7787_All	0	50.7887	0	67.3591	452	55	5.4344	gi|224011539|ref|XP_002295544.1|	55.5	2e-07	predicted protein [Thalassiosira pseudonana CCMP1335] >gi|209583575|gb|ACI64261.1| predicted protein [Thalassiosira pseudonana CCMP1335]	sp|Q9UR17|VTC1_SCHPO	130	3e-30	Vacuolar transporter chaperone 1 OS=Schizosaccharomyces pombe GN=nrf1 PE=2 SV=1	SPBC21B10.04c	130	9e-31	COG5264	Vacuolar transporter chaperone	--	--	--	--	--	-	-	-
Unigene7813_All	0	35.5079	0	45.8986	862	3	0.1554	gi|297724251|ref|NP_001174489.1|	52.8	5e-06	Os05g0516400 [Oryza sativa Japonica Group] >gi|255676490|dbj|BAH93217.1| Os05g0516400 [Oryza sativa Japonica Group]	sp|Q9UF83|YM012_HUMAN	59.3	3e-08	Uncharacterized protein DKFZp434B061 OS=Homo sapiens PE=2 SV=2	--	--	--	--	--	--	--	--	--	--	-	-	-
Unigene7913_All	0	32.2295	0	22.2711	1284	201	6.9913	gi|301110777|ref|XP_002904468.1|	68.9	1e-10	mucin-like protein [Phytophthora infestans T30-4] >gi|262095785|gb|EEY53837.1| mucin-like protein [Phytophthora infestans T30-4]	sp|P0C955|GEL3_ASPFU	234	1e-60	1,3-beta-glucanosyltransferase gel3 OS=Aspergillus fumigatus GN=gel3 PE=3 SV=1	XF0818	53.1	1e-06	COG2730	Endoglucanase	K10841	9e-09	58.5	cre:CHLREDRAFT_7539	DNA excision repair protein ERCC-6	-	-	-
Unigene7939_All	0	341.329	5.46617	265.798	585	158	12.0623	gi|27311795|gb|AAO00863.1|	186	2e-46	Unknown protein [Arabidopsis thaliana]	sp|Q9HGX4|H2A_AGABI	210	6e-54	Histone H2A OS=Agaricus bisporus PE=2 SV=3	SPCC622.08c	194	1e-49	COG5262	Histone H2A	K11251	6e-46	180	sbi:SORBI_01g039250	histone H2A	GO:0034728	GO:0003676//nucleic acid binding	GO:0000785//chromatin;GO:0031981//nuclear lumen
Unigene7988_All	0	12	0	10	1408	35	3.5			1e-44	ZIP-like iron-zinc transporter [Dacryopinax sp. DJM-731 SS1]					--	-	-	-
Unigene807_All	0	20.814	0	14.0462	704	38	2.4107	--	--	--	--	sp|Q9UUM7|HOB3_SCHPO	212	2e-54	Protein hob3 OS=Schizosaccharomyces pombe GN=hob3 PE=1 SV=1	--	--	--	--	--	--	--	--	--	--	-	-	-
Unigene827_All	0	35.8688	0	16.0143	422	12	1.27	gi|133723098|gb|ABO37801.1|	98.6	2e-20	ubiquitin activating enzyme-like protein [Pisum sativum]	sp|Q55C16|UBA1_DICDI	78.2	1e-14	Ubiquitin-like modifier-activating enzyme 1 OS=Dictyostelium discoideum GN=uba1 PE=3 SV=1	YKL210w	77	1e-14	COG0476	Dinucleotide-utilizing enzymes involved in molybdopterin and thiamine biosynthesis family 2	K03178	1e-12	68.9	cme:CMI034C	ubiquitin-activating enzyme E1 [EC:6.3.2.19]	-	-	-
Unigene8875_All	0	98.9901	0	65.0629	388	91	10.4746	--	--	--	--	--	--	--	--	--	--	--	--	--	--	--	--	--	--	-	-	-
Unigene8973_All	0	47.3547	0	44.507	1181	360	13.6138	gi|159464339|ref|XP_001690399.1|	102	7e-21	fibrocystin-L-like protein [Chlamydomonas reinhardtii] >gi|158279899|gb|EDP05658.1| fibrocystin-L-like protein [Chlamydomonas reinhardtii]	sp|Q02817|MUC2_HUMAN	102	7e-21	Mucin-2 OS=Homo sapiens GN=MUC2 PE=1 SV=2	SPBC28F2.12	71.6	2e-12	COG0086	DNA-directed RNA polymerase, beta' subunit/160 kD subunit	K03006	4e-11	66.2	vvi:100264310	DNA-directed RNA polymerase II subunit A [EC:2.7.7.6]	-	-	-
Unigene9135_All	0	14.1672	0	13.2861	568	44	3.4596	gi|301104515|ref|XP_002901342.1|	82.8	2e-15	C2 domain-containing protein, putative [Phytophthora infestans T30-4] >gi|262100817|gb|EEY58869.1| C2 domain-containing protein, putative [Phytophthora infestans T30-4]	--	--	--	--	--	--	--	--	--	--	--	--	--	--	-	-	-
Unigene9223_All	0	44.8278	0	14.9269	523	30	2.5618	gi|159471570|ref|XP_001693929.1|	179	1e-44	aci-reductone dioxygenase [Chlamydomonas reinhardtii] >gi|158277096|gb|EDP02865.1| aci-reductone dioxygenase [Chlamydomonas reinhardtii]	sp|Q3ZBL1|MTND_BOVIN	182	1e-45	1,2-dihydroxy-3-keto-5-methylthiopentene dioxygenase OS=Bos taurus GN=ADI1 PE=2 SV=1	YMR009w	157	7e-39	COG1791	Uncharacterized conserved protein, contains double-stranded beta-helix domain	K08967	4e-46	180	pop:POPTR_720244	1,2-dihydroxy-3-keto-5-methylthiopentene dioxygenase [EC:1.13.11.53 1.13.11.54]	-	-	-
Unigene9257_All	0.183916	351.039	0	159.055	762	624	36.5727	gi|301100734|ref|XP_002899456.1|	216	2e-55	protoplast secreted protein 2 precursor [Phytophthora infestans T30-4] >gi|262103764|gb|EEY61816.1| protoplast secreted protein 2 precursor [Phytophthora infestans T30-4]	sp|Q12335|PST2_YEAST	187	8e-47	Protoplast secreted protein 2 OS=Saccharomyces cerevisiae GN=PST2 PE=1 SV=1	YDR032c	187	2e-47	COG0655	Multimeric flavodoxin WrbA	K03809	4e-52	201	rcu:RCOM_0906830	Trp repressor binding protein	-	-	GO:0016020//membrane
Unigene9344_All	0	31.31	0	22.0703	1521	107	3.1418	gi|85068608|gb|ABC69384.1|	199	1e-49	CYP98A33v1 [Nicotiana tabacum]	sp|B8NHY4|ORDA_ASPFN	216	4e-55	O-methylsterigmatocystin oxidoreductase OS=Aspergillus flavus (strain ATCC 200026 / FGSC A1120 / NRRL 3357 / JCM 12722 / SRRC 167) GN=ordA PE=2 SV=1	alr1450	99	2e-20	COG2124	Cytochrome P450	K09754	4e-49	192	ath:AT2G40890	p-coumarate 3-hydroxylase [EC:1.14.13.-]	GO:0009699//phenylpropanoid biosynthetic process	GO:0016491//oxidoreductase activity	GO:0016020//membrane
Unigene9371_All	0	48.2932	0	27.797	852	1	0.0524	gi|115461631|ref|NP_001054415.1|	76.6	3e-13	Os05g0106000 [Oryza sativa Japonica Group] >gi|113577966|dbj|BAF16329.1| Os05g0106000 [Oryza sativa Japonica Group]	sp|Q24732|GLAS_DROVI	95.9	3e-19	Protein glass OS=Drosophila virilis GN=gl PE=3 SV=1	YDR146c	63.9	3e-10	COG5048	FOG: Zn-finger	--	--	--	--	--	-	-	-
Unigene9442_All	0	6.9416	0	1.34483	387	16	1.8464	gi|52550767|gb|AAU84429.1|	92.4	1e-18	phosphate transporter 5 [Oryza sativa Japonica Group]	sp|Q9Y7Q9|YCX2_SCHPO	138	1e-32	Probable metabolite transporter C2H8.02 OS=Schizosaccharomyces pombe GN=SPCC2H8.02 PE=1 SV=1	Ta0048	84.7	4e-17	COG0477	Permeases of the major facilitator superfamily	K08176	2e-19	90.9	osa:4348741	MFS transporter, PHS family, inorganic phosphate transporter	-	-	-
Unigene9649_All	0	47.9033	0	43.8108	1096	144	5.8679	--	--	--	--	sp|O93869|GYS_NEUCR	351	6e-96	Glycogen [starch] synthase OS=Neurospora crassa GN=7F4.080 PE=2 SV=2	YLR258w	312	6e-85	COG0438	Glycosyltransferase	--	--	--	--	--	-	-	-
Unigene9752_All	0	218.368	4.2014	149.684	718	52	3.2345	gi|301093682|ref|XP_002997686.1|	343	1e-93	60S ribosomal protein L3 [Phytophthora infestans T30-4] >gi|262109935|gb|EEY67987.1| 60S ribosomal protein L3 [Phytophthora infestans T30-4]	sp|Q8NKF4|RL3_ASPFU	388	2e-107	60S ribosomal protein L3 OS=Aspergillus fumigatus GN=rpl3 PE=1 SV=2	SPAPB8E5.06c	369	3e-102	COG0087	Ribosomal protein L3	K02925	2e-94	342	vvi:100260533	large subunit ribosomal protein L3e	-	-	-
Unigene9792_All	0	28.5787	0	16.6212	940	121	5.7489	gi|145353236|ref|XP_001420926.1|	102	7e-21	peptidyl-prolyl cis-trans isomerase, FKBP-type [Ostreococcus lucimarinus CCE9901] >gi|144581162|gb|ABO99219.1| peptidyl-prolyl cis-trans isomerase, FKBP-type [Ostreococcus lucimarinus CCE9901]	sp|Q59VR3|FKBP3_CANAL	162	2e-39	FK506-binding protein 3 OS=Candida albicans GN=FPR3 PE=3 SV=1	SPBC1347.02	134	2e-31	COG0545	FKBP-type peptidyl-prolyl cis-trans isomerases 1	K01802	3e-22	102	olu:OSTLU_27083	peptidylprolyl isomerase [EC:5.2.1.8]	-	-	-
Unigene9819_All	0	109.237	0	88.2244	351	33	4.1989	gi|226462534|gb|EEH59826.1|	99	1e-20	ribosomal protein S28e [Micromonas pusilla CCMP1545]	sp|Q10421|RS28_SCHPO	113	4e-25	40S ribosomal protein S28 OS=Schizosaccharomyces pombe GN=rps28a PE=2 SV=1	SPCC285.15c	113	9e-26	COG2053	Ribosomal protein S28E/S33	K02979	5e-24	105	cme:CMO024C	small subunit ribosomal protein S28e	-	-	-
