# Supplementary material for: Deep sequencing–based comparative transcriptional profiles of Cymbidium hybridum roots in response to mycorrhizal and non-mycorrhizal beneficial fungi
Source: BMC Genomics. 2014 Aug 31;15(1):747. doi: 10.1186/1471-2164-15-747 (PMC4162972; doi:10.1186/1471-2164-15-747)
Supplement: Supplementary file 18 — Additional file 18: Table S15: Expression data for putative genes from E. repens isolate ML01 in symbiotic roots. Table S16. Expression data for putative genes from U. nana isolate ZH3A-3 in symbiotic roots. (ZIP 68 KB) [file 12864_2014_6428_MOESM18_ESM.zip › Additional file 18/Table S16.xlsx]

## Sheet: Sheet1
	Table S16 Expression data for putative genes from Umbelopsis nana isolate ZH3A-3 in symbiotic roots
geneID	CyEX20	CyEX21	CyEX22	CyEX23	geneLength	CyTr_rawreads(22390958)	CyTr_RPKM	Nr-ID	Nr-Score	Nr-Evalue	Nr-annotation	Swissprot-ID	Swissprot-Score	Swissprot-Evalue	Swissprot-annotation	COG-Protein-or-Domain	COG-Score	COG-Evalue	COG-ID	COG-Function-Description	KO_id	KEGG-Evalue	KEGG-Score	KEGG-Gene	ko_definition	GO-BiologicalProcess	GO-MolecularFunction	Go-CellularComponent
Unigene10106_All	0	5.56337	162.069	65.4043	1525	840	24.6001	gi|238814974|gb|ACR56690.1|	555	1e-157	enolase [Nicotiana tabacum]	sp|O74286|ENO_CUNEL	696	0	Enolase (Fragment) OS=Cunninghamella elegans PE=2 SV=1	YGR254w	584	2e-166	COG0148	Enolase	K01689	4e-156	548	pop:POPTR_834280	enolase [EC:4.2.1.11]	-	-	-
Unigene10158_All	0	0	221.524	80.4202	970	190	8.748	gi|66270071|gb|AAY43365.1|	230	2e-59	aspartic protease [Phytophthora infestans]	sp|P07267|CARP_YEAST	338	4e-92	Saccharopepsin OS=Saccharomyces cerevisiae GN=PEP4 PE=1 SV=1	--	--	--	--	--	K08245	2e-50	196	ppp:PHYPADRAFT_186425	phytepsin [EC:3.4.23.40]	-	-	-
Unigene10160_All	0	0	48.3852	13.7974	811	105	5.7822	gi|159487357|ref|XP_001701689.1|	103	3e-21	flagellar associated protein [Chlamydomonas reinhardtii] >gi|158280908|gb|EDP06664.1| flagellar associated protein [Chlamydomonas reinhardtii]	--	--	--	--	--	--	--	--	--	--	--	--	--	--	-	-	-
Unigene10198_All	14.4353	17.049	245.786	97.8051	1585	1102	31.0513	gi|13661265|gb|AAK37834.1|AF182558_1	744	0	beta-tubulin [Euglena gracilis] >gi|13661269|gb|AAK37836.1|AF182554_1 beta-tubulin [Euglena gracilis] >gi|13661271|gb|AAK37837.1|AF182555_1 beta-tubulin [Euglena gracilis] >gi|13661273|gb|AAK37838.1|AF182759_1 beta-tubulin [Euglena gracilis]	sp|Q9NFZ6|TBB2_ECHMU	756	0	Tubulin beta-2 chain OS=Echinococcus multilocularis GN=TUB-2 PE=3 SV=1	ECU03g0820i	703	0	COG5023	Tubulin	K07375	0	734	ppp:PHYPADRAFT_232451	tubulin beta	-	-	-
Unigene10344_All	0.171325	0	54.2027	13.9211	818	118	6.4425	gi|301096563|ref|XP_002897378.1|	59.3	5e-08	conserved hypothetical protein [Phytophthora infestans T30-4] >gi|262107069|gb|EEY65121.1| conserved hypothetical protein [Phytophthora infestans T30-4]	--	--	--	--	BS_yoaJ	50.8	3e-06	COG4305	Endoglucanase C-terminal domain/subunit and related proteins	--	--	--	--	--	-	-	-
Unigene10410_All	0	0.185576	141.635	78.6508	1316	188	6.3801	gi|1420873|emb|CAA67396.1|	276	6e-73	inorganic phosphate transporter 2 [Solanum tuberosum]	sp|Q8H6G8|PHT18_ORYSJ	274	9e-73	Probable inorganic phosphate transporter 1-8 OS=Oryza sativa subsp. japonica GN=PHT1-8 PE=2 SV=1	TVN0123	214	3e-55	COG0477	Permeases of the major facilitator superfamily	K08176	8e-74	274	osa:4348741	MFS transporter, PHS family, inorganic phosphate transporter	-	-	GO:0044464//cell part
Unigene10603_All	0	27.3939	179.312	79.8595	424	165	17.3798	gi|288300146|gb|ADC45376.1|	190	4e-48	actin [Cleistogenes songorica]	sp|P26197|ACT2_ABSGL	196	4e-50	Actin-2 OS=Absidia glauca GN=ACT2 PE=3 SV=1	SPBC32H8.12c	187	4e-48	COG5277	Actin and related proteins	K10355	3e-48	187	osa:4334702	actin, other eukaryote	GO:0012501//programmed cell death;GO:0003015;GO:0051707//response to other organism;GO:0007015//actin filament organization;GO:0030239//myofibril assembly;GO:0048747//muscle fiber development;GO:0006939//smooth muscle contraction;GO:0008015//blood circulation;GO:0060415	GO:0008092//cytoskeletal protein binding;GO:0017111//nucleoside-triphosphatase activity;GO:0005198//structural molecule activity;GO:0032559//adenyl ribonucleotide binding	GO:0042995//cell projection;GO:0000267//cell fraction;GO:0005884//actin filament;GO:0032432//actin filament bundle;GO:0030017//sarcomere
Unigene10857_All	0	0	58.3961	25.3202	1408	78	2.4741	gi|81075965|gb|ABB55386.1|	462	1e-129	glucose-6-phosphate 1-dehydrogenase cytoplasmic isoform-like [Solanum tuberosum]	sp|P41764|G6PD_EMENI	551	5e-156	Glucose-6-phosphate 1-dehydrogenase OS=Emericella nidulans GN=gsdA PE=3 SV=2	YNL241c	491	9e-139	COG0364	Glucose-6-phosphate 1-dehydrogenase	K00036	3e-131	465	ppp:PHYPADRAFT_110351	glucose-6-phosphate 1-dehydrogenase [EC:1.1.1.49]	-	-	-
Unigene11944_All	0	0	50.2736	29.311	364	54	6.6255	gi|4584086|emb|CAB40552.1|	53.5	7e-07	p210 protein [Spermatozopsis similis]	sp|Q9D1L0|CHCH2_MOUSE	89	8e-18	Coiled-coil-helix-coiled-coil-helix domain-containing protein 2, mitochondrial OS=Mus musculus GN=Chchd2 PE=1 SV=1	STM2428	47.4	7e-06	COG3115	Cell division protein	--	--	--	--	--	-	-	-
Unigene1200_All	0	1.3514	33.7045	13.3712	1265	168	5.9312	gi|11465845|ref|NP_053989.1|	301	2e-80	phosphoglycerate mutase [Porphyra purpurea] >gi|1709674|sp|P51379.1|GPMI_PORPU RecName: Full=2,3-bisphosphoglycerate-independent phosphoglycerate mutase; Short=Phosphoglyceromutase; Short=BPG-independent PGAM; Short=iPGM >gi|1276845|gb|AAC08265.1| phosphoglycerate mutase [Porphyra purpurea]	sp|A0PYP3|GPMI_CLONN	356	2e-97	2,3-bisphosphoglycerate-independent phosphoglycerate mutase OS=Clostridium novyi (strain NT) GN=gpmI PE=3 SV=1	CAC0712	352	1e-96	COG0696	Phosphoglyceromutase	K01834	1e-102	370	cme:CMK188C	phosphoglycerate mutase [EC:5.4.2.1]	-	GO:0003824//catalytic activity	-
Unigene1261_All	0	0	545.507	194.967	323	216	29.8661	gi|224001794|ref|XP_002290569.1|	144	4e-34	RL37A, ribosomal protein 37A 60S large ribosomal subunit [Thalassiosira pseudonana CCMP1335] >gi|220973991|gb|EED92321.1| RL37A, ribosomal protein 37A 60S large ribosomal subunit [Thalassiosira pseudonana CCMP1335]	sp|Q9VXX8|RL371_DROME	156	4e-38	Probable 60S ribosomal protein L37-A OS=Drosophila melanogaster GN=RpL37a PE=3 SV=1	YLR185w	142	1e-34	COG2126	Ribosomal protein L37E	K02922	2e-35	144	olu:OSTLU_32818	large subunit ribosomal protein L37e	GO:0022613;GO:0034728;GO:0010467//gene expression	GO:0043169//cation binding;GO:0003723//RNA binding;GO:0005198//structural molecule activity	GO:0005840//ribosome;GO:0043231//intracellular membrane-bounded organelle;GO:0000785//chromatin
Unigene13502_All	0	0	268.951	121.335	968	161	7.4281	--	--	--	--	--	--	--	--	--	--	--	--	--	--	--	--	--	--	-	-	-
Unigene13761_All	0	0	350.302	118.441	903	702	34.7198	gi|115475908|ref|NP_001061550.1|	319	3e-86	Os08g0326400 [Oryza sativa Japonica Group] >gi|115480049|ref|NP_001063618.1| Os09g0507800 [Oryza sativa Japonica Group] >gi|548774|sp|P35685.1|RL7A_ORYSJ RecName: Full=60S ribosomal protein L7a >gi|303855|dbj|BAA02156.1| ribosomal protein L7A [Oryza sativa Japonica Group] >gi|38423963|dbj|BAD01672.1| 60S ribosomal protein L7A [Oryza sativa Japonica Group] >gi|38637005|dbj|BAD03264.1| 60S ribosoma…	sp|O57592|RL7A_TAKRU	336	1e-91	60S ribosomal protein L7a OS=Takifugu rubripes GN=rpl7a PE=3 SV=3	SPBC29A3.04	332	5e-91	COG1358	Ribosomal protein HS6-type (S12/L30/L7a)	K02936	1e-91	332	ppp:PHYPADRAFT_190571	large subunit ribosomal protein L7Ae	-	-	-
Unigene14536_All	0	141.82	177.146	178.176	1183	610	23.0289	gi|525291|emb|CAA52636.1|	548	1e-155	ATP synthase beta subunit [Triticum aestivum]	sp|P49376|ATPB_KLULA	586	9e-167	ATP synthase subunit beta, mitochondrial OS=Kluyveromyces lactis GN=ATP2 PE=3 SV=2	YJR121w	578	5e-165	COG0055	F0F1-type ATP synthase, beta subunit	K02133	2e-156	548	vvi:100259544	F-type H+-transporting ATPase subunit beta [EC:3.6.3.14]	-	-	-
Unigene14546_All	18.7661	13.1437	158.786	88.6397	1275	708	24.7999	gi|108707535|gb|ABF95330.1|	101	2e-20	expressed protein [Oryza sativa (japonica cultivar-group)]	--	--	--	--	--	--	--	--	--	--	--	--	--	--	-	-	-
Unigene14736_All	0	0	394.28	162.318	707	576	36.3857	gi|226490975|ref|NP_001147262.1|	280	1e-74	60S ribosomal protein L13a-2 [Zea mays] >gi|195609234|gb|ACG26447.1| 60S ribosomal protein L13a-2 [Zea mays]	sp|Q9P720|RL16_NEUCR	286	1e-76	60S ribosomal protein L16 OS=Neurospora crassa GN=rpl-16 PE=3 SV=1	YIL133c	281	6e-76	COG0102	Ribosomal protein L13	K02872	6e-76	280	zma:100280870	large subunit ribosomal protein L13Ae	-	-	-
Unigene14994_All	0	0	65.675	39.428	495	66	5.9548	gi|226532550|ref|NP_001148844.1|	64.3	6e-10	disulfide oxidoreductase/ electron carrier/ oxidoreductase [Zea mays] >gi|195622558|gb|ACG33109.1| disulfide oxidoreductase/ electron carrier/ oxidoreductase [Zea mays]	sp|Q54NS9|AIFA_DICDI	73.6	6e-13	Apoptosis-inducing factor homolog A OS=Dictyostelium discoideum GN=aifA PE=3 SV=1	--	--	--	--	--	--	--	--	--	--	-	-	-
Unigene15022_All	0	0	50.3082	15.0352	450	24	2.3819	gi|25091502|sp|Q9LKA5.1|UMP1_ARATH	60.1	8e-09	RecName: Full=Uncharacterized protein At3g15000, mitochondrial >gi|16226543|gb|AAL16196.1|AF428427_1 AT3g15000/K15M2_14 [Arabidopsis thaliana] >gi|53828643|gb|AAU94431.1| At3g15000 [Arabidopsis thaliana]	sp|Q9LKA5|UMP1_ARATH	60.1	5e-09	Uncharacterized protein At3g15000, mitochondrial OS=Arabidopsis thaliana GN=At3g15000 PE=1 SV=1	Rv1078	57.8	7e-09	COG1714	Predicted membrane protein/domain	K12200	3e-08	54.3	rcu:RCOM_0274750	programmed cell death 6-interacting protein	-	-	-
Unigene15093_All	0	0	49.7015	16.4149	539	23	1.9058	gi|195636372|gb|ACG37654.1|	121	4e-27	eukaryotic initiation factor 5C CG2922-PF, isoform F [Zea mays]	sp|Q2L4X1|BZW2_MUSMM	111	2e-24	Basic leucine zipper and W2 domain-containing protein 2 OS=Mus musculus molossinus GN=Bzw2 PE=2 SV=1	--	--	--	--	--	K03240	4e-09	57.8	ppp:PHYPADRAFT_40855	translation initiation factor eIF-2B epsilon subunit	-	-	GO:0044464//cell part
Unigene15109_All	0	0.870155	257.485	89.268	595	361	27.0968	gi|247421835|gb|ACS96445.1|	248	3e-65	S18.A ribosomal protein [Jatropha curcas]	sp|Q8ISP0|RS18_BRABE	270	5e-72	40S ribosomal protein S18 OS=Branchiostoma belcheri GN=RPS18 PE=2 SV=1	SPCC1259.01c	246	1e-65	COG0099	Ribosomal protein S13	K02964	4e-67	250	pop:POPTR_559569	small subunit ribosomal protein S18e	GO:0006412//translation	GO:0003676//nucleic acid binding;GO:0005198//structural molecule activity	GO:0015935//small ribosomal subunit;GO:0016020//membrane;GO:0030312//external encapsulating structure;GO:0031981//nuclear lumen
Unigene15432_All	0	0	357.386	102.336	890	238	11.943	gi|219115501|ref|XP_002178546.1|	52.8	6e-06	predicted protein [Phaeodactylum tricornutum CCAP 1055/1] >gi|217410281|gb|EEC50211.1| predicted protein [Phaeodactylum tricornutum CCAP 1055/1]	--	--	--	--	--	--	--	--	--	--	--	--	--	--	-	-	-
Unigene15531_All	0	0	99.7202	31.9077	367	46	5.5978	gi|159468730|ref|XP_001692527.1|	66.6	8e-11	p23 co-chaperone of HSP90 system [Chlamydomonas reinhardtii] >gi|158278240|gb|EDP04005.1| p23 co-chaperone of HSP90 system [Chlamydomonas reinhardtii]	sp|P28707|SBA1_YEAST	75.5	9e-14	Co-chaperone protein SBA1 OS=Saccharomyces cerevisiae GN=SBA1 PE=1 SV=3	--	--	--	--	--	--	--	--	--	--	-	-	-
Unigene15888_All	0	0	26.3912	7.67876	915	244	11.9096	gi|301108545|ref|XP_002903354.1|	110	3e-23	mucin-like protein [Phytophthora infestans T30-4] >gi|262097726|gb|EEY55778.1| mucin-like protein [Phytophthora infestans T30-4]	sp|Q6S6W0|GP2_EHV1V	142	4e-33	Glycoprotein gp2 OS=Equine herpesvirus 1 (strain V592) GN=71 PE=3 SV=1	YKR013w	77.4	3e-14	COG2340	Uncharacterized protein with SCP/PR1 domains	K00558	8e-08	54.7	cre:CHLREDRAFT_15852	DNA (cytosine-5-)-methyltransferase [EC:2.1.1.37]	-	-	-
Unigene16166_All	0	0	109.655	34.0796	1237	324	11.6978	--	--	--	--	--	--	--	--	--	--	--	--	--	--	--	--	--	--	-	-	-
Unigene16305_All	0	0.453339	941.803	288.882	1837	668	16.2403	gi|159468233|ref|XP_001692287.1|	657	0	elongation factor EF-3 [Chlamydomonas reinhardtii] >gi|158278473|gb|EDP04237.1| elongation factor EF-3 [Chlamydomonas reinhardtii]	sp|O94489|EF3_SCHPO	699	0	Elongation factor 3 OS=Schizosaccharomyces pombe GN=tef3 PE=1 SV=1	SPCC417.08_2	531	1e-150	COG0488	ATPase components of ABC transporters with duplicated ATPase domains	K03235	0	657	cre:CHLREDRAFT_145770	elongation factor EF-3	-	GO:0005488//binding;GO:0016787//hydrolase activity	-
Unigene16445_All	0	0	115.085	45.7103	723	103	6.3625	--	--	--	--	--	--	--	--	--	--	--	--	--	--	--	--	--	--	-	-	-
Unigene2041_All	0	0	177.318	56.9242	416	24	2.5766	--	--	--	--	--	--	--	--	--	--	--	--	--	--	--	--	--	--	-	-	-
Unigene2248_All	0	0	214.841	77.9853	634	27	1.902	gi|15230130|ref|NP_189098.1|	55.5	5e-07	ATPERK1 (PROLINE EXTENSIN-LIKE RECEPTOR KINASE 1); ATP binding / protein kinase [Arabidopsis thaliana] >gi|9294050|dbj|BAB02007.1| protein kinase-like protein [Arabidopsis thaliana] >gi|15983765|gb|AAL10479.1| AT3g24550/MOB24_8 [Arabidopsis thaliana] >gi|16649063|gb|AAL24383.1| protein kinase-like protein [Arabidopsis thaliana] >gi|22136228|gb|AAM91192.1| protein kinase-like protein [Arabidopsis …	sp|Q02817|MUC2_HUMAN	60.8	7e-09	Mucin-2 OS=Homo sapiens GN=MUC2 PE=1 SV=2	--	--	--	--	--	--	--	--	--	--	-	GO:0003824//catalytic activity	GO:0016020//membrane
Unigene3083_All	0	0	74.2916	17.3897	419	45	4.7965	--	--	--	--	--	--	--	--	--	--	--	--	--	--	--	--	--	--	-	-	-
Unigene322_All	0	0	58.4313	20.5548	1127	119	4.7157	gi|301108545|ref|XP_002903354.1|	114	2e-24	mucin-like protein [Phytophthora infestans T30-4] >gi|262097726|gb|EEY55778.1| mucin-like protein [Phytophthora infestans T30-4]	sp|Q8TGE1|AWA1_YEAST	137	1e-31	Cell wall protein AWA1 OS=Saccharomyces cerevisiae GN=AWA1 PE=1 SV=1	YPO0507	102	2e-21	COG3501	Uncharacterized protein conserved in bacteria	K00558	4e-10	62.8	cre:CHLREDRAFT_15852	DNA (cytosine-5-)-methyltransferase [EC:2.1.1.37]	-	-	-
Unigene3231_All	0	60.3776	117.039	76.4528	469	100	9.5226	gi|288300146|gb|ADC45376.1|	190	5e-48	actin [Cleistogenes songorica]	sp|P26197|ACT2_ABSGL	196	5e-50	Actin-2 OS=Absidia glauca GN=ACT2 PE=3 SV=1	SPBC32H8.12c	187	5e-48	COG5277	Actin and related proteins	K10355	3e-48	187	osa:4334702	actin, other eukaryote	-	-	-
Unigene3500_All	0	0	31.0234	14.4569	450	31	3.0766	gi|159469714|ref|XP_001693008.1|	118	2e-26	pyruvate kinase [Chlamydomonas reinhardtii] >gi|158277810|gb|EDP03577.1| pyruvate kinase [Chlamydomonas reinhardtii]	sp|Q10208|KPYK_SCHPO	178	1e-44	Pyruvate kinase OS=Schizosaccharomyces pombe GN=pyk1 PE=1 SV=1	SPAC4H3.10c	178	3e-45	COG0469	Pyruvate kinase	K00873	1e-27	118	cre:CHLREDRAFT_136854	pyruvate kinase [EC:2.7.1.40]	-	-	-
Unigene3574_All	0	0	11.8651	4.09158	318	14	1.9662	gi|159474626|ref|XP_001695426.1|	141	3e-33	methionine aminopeptidase [Chlamydomonas reinhardtii] >gi|158275909|gb|EDP01684.1| methionine aminopeptidase [Chlamydomonas reinhardtii]	sp|Q5RBF3|AMPM1_PONAB	142	6e-34	Methionine aminopeptidase 1 OS=Pongo abelii GN=METAP1 PE=2 SV=1	YLR244c	138	2e-33	COG0024	Methionine aminopeptidase	K01265	1e-34	141	cre:CHLREDRAFT_191628	methionyl aminopeptidase [EC:3.4.11.18]	-	-	-
Unigene3779_All	0	0	538.844	183.525	626	494	35.2436	gi|301123509|ref|XP_002909481.1|	194	9e-49	60S ribosomal protein L21-1 [Phytophthora infestans T30-4] >gi|262100243|gb|EEY58295.1| 60S ribosomal protein L21-1 [Phytophthora infestans T30-4]	sp|Q9UUC1|RL21A_SCHPO	242	2e-63	60S ribosomal protein L21-A OS=Schizosaccharomyces pombe GN=rpl21a PE=2 SV=1	SPBC365.03c	242	4e-64	COG2139	Ribosomal protein L21E	K02889	6e-47	183	ppp:PHYPADRAFT_213645	large subunit ribosomal protein L21e	-	-	-
Unigene4060_All	0	0	708.236	188.136	1274	271	9.5001	--	--	--	--	sp|P38093|FLBA_EMENI	90.9	2e-17	Developmental regulator flbA OS=Emericella nidulans GN=flbA PE=2 SV=1	--	--	--	--	--	--	--	--	--	--	-	-	-
Unigene4601_All	0	0	299.488	94.8011	1280	219	7.6412	--	--	--	--	sp|P87090|CPC1_CRYPA	56.6	4e-07	Cross-pathway control protein 1 OS=Cryphonectria parasitica GN=CPC-1 PE=3 SV=1	--	--	--	--	--	--	--	--	--	--	-	-	-
Unigene461_All	0	0	22.0276	9.31124	531	32	2.6914	gi|159469468|ref|XP_001692885.1|	169	2e-41	NADH:ubiquinone oxidoreductase 76 kDa subunit [Chlamydomonas reinhardtii] >gi|158277687|gb|EDP03454.1| NADH:ubiquinone oxidoreductase 76 kDa subunit [Chlamydomonas reinhardtii]	sp|P24918|NDUS1_NEUCR	193	4e-49	NADH-ubiquinone oxidoreductase 78 kDa subunit, mitochondrial OS=Neurospora crassa GN=nuo-78 PE=1 SV=2	BMEI1152	147	1e-35	COG1034	NADH dehydrogenase/NADH:ubiquinone oxidoreductase 75 kD subunit (chain G)	K03934	1e-42	169	cre:CHLREDRAFT_79362	NADH dehydrogenase (ubiquinone) Fe-S protein 1 [EC:1.6.5.3 1.6.99.3]	GO:0055114//oxidation reduction;GO:0043094//cellular metabolic compound salvage;GO:0006950//response to stress	GO:0016651//oxidoreductase activity, acting on NADH or NADPH;GO:0051536//iron-sulfur cluster binding	GO:0005746//mitochondrial respiratory chain;GO:0030964;GO:0009536//plastid
Unigene4757_All	0	0	120.975	34.8682	1112	96	3.8556	gi|115486499|ref|NP_001068393.1|	67	4e-10	Os11g0657000 [Oryza sativa Japonica Group] >gi|113645615|dbj|BAF28756.1| Os11g0657000 [Oryza sativa Japonica Group]	sp|Q5ZJ37|RABEK_CHICK	63.2	3e-09	Rab9 effector protein with kelch motifs OS=Gallus gallus GN=RABEPK PE=2 SV=1	--	--	--	--	--	--	--	--	--	--	-	-	-
Unigene584_All	0	0	121.146	33.8037	408	19	2.0798	gi|159482968|ref|XP_001699537.1|	155	1e-37	sar-type small GTPase [Chlamydomonas reinhardtii] >gi|158272804|gb|EDO98600.1| sar-type small GTPase [Chlamydomonas reinhardtii]	sp|Q4P0I7|SAR1_USTMA	196	3e-50	Small COPII coat GTPase SAR1 OS=Ustilago maydis GN=SAR1 PE=3 SV=1	YDL192w	63.9	8e-11	COG1100	GTPase SAR1 and related small G proteins	K07953	2e-37	150	osa:4327708	GTP-binding protein SAR1 [EC:3.6.5.-]	-	-	-
Unigene5941_All	0	1.51453	375.077	122.623	516	287	24.8405	gi|247421835|gb|ACS96445.1|	248	2e-65	S18.A ribosomal protein [Jatropha curcas]	sp|Q8ISP0|RS18_BRABE	270	4e-72	40S ribosomal protein S18 OS=Branchiostoma belcheri GN=RPS18 PE=2 SV=1	SPCC1259.01c	246	1e-65	COG0099	Ribosomal protein S13	K02964	3e-67	250	pop:POPTR_559569	small subunit ribosomal protein S18e	GO:0006412//translation	GO:0003676//nucleic acid binding;GO:0005198//structural molecule activity	GO:0015935//small ribosomal subunit;GO:0016020//membrane;GO:0030312//external encapsulating structure;GO:0031981//nuclear lumen
Unigene6862_All	0	0	212.561	66.8386	584	112	8.5651	gi|226494205|ref|NP_001152563.1|	196	2e-49	transcription factor BTF3 [Zea mays] >gi|195657545|gb|ACG48240.1| transcription factor BTF3 [Zea mays]	sp|A2R091|NACB_ASPNC	197	4e-50	Nascent polypeptide-associated complex subunit beta OS=Aspergillus niger (strain CBS 513.88 / FGSC A1513) GN=egd1 PE=3 SV=1	--	--	--	--	--	K01527	1e-50	196	zma:100286203	nascent polypeptide-associated complex subunit beta	-	-	-
Unigene7160_All	0	0.452173	490.048	174.689	1091	1210	49.5322	gi|145344757|ref|XP_001416891.1|	306	2e-82	Ribosomal protein L7, component of cytosolic 80S ribosome and 60S large subunit [Ostreococcus lucimarinus CCE9901] >gi|144577117|gb|ABO95184.1| Ribosomal protein L7, component of cytosolic 80S ribosome and 60S large subunit [Ostreococcus lucimarinus CCE9901]	sp|Q7SBD5|RL7_NEUCR	355	4e-97	60S ribosomal protein L7 OS=Neurospora crassa GN=rpl-7 PE=3 SV=2	SPBC18H10.12c	314	1e-85	COG1841	Ribosomal protein L30/L7E	K02937	1e-83	306	olu:OSTLU_30488	large subunit ribosomal protein L7e	GO:0010467//gene expression	GO:0005488//binding;GO:0005198//structural molecule activity	GO:0015934//large ribosomal subunit;GO:0016020//membrane;GO:0030312//external encapsulating structure;GO:0009536//plastid
Unigene7741_All	0	0	414.505	139.104	492	291	26.4153	gi|297812013|ref|XP_002873890.1|	226	7e-59	40S ribosomal protein S16 [Arabidopsis lyrata subsp. lyrata] >gi|297319727|gb|EFH50149.1| 40S ribosomal protein S16 [Arabidopsis lyrata subsp. lyrata]	sp|P62250|RS16_RAT	223	3e-58	40S ribosomal protein S16 OS=Rattus norvegicus GN=Rps16 PE=1 SV=2	SPBC18H10.14	205	3e-53	COG0103	Ribosomal protein S9	K02960	3e-59	224	rcu:RCOM_0812680	small subunit ribosomal protein S16e	GO:0010467//gene expression	GO:0005198//structural molecule activity	GO:0015935//small ribosomal subunit;GO:0030312//external encapsulating structure;GO:0009536//plastid
Unigene7757_All	0	0	93.1995	37.6641	836	106	5.6627	gi|301122667|ref|XP_002909060.1|	148	9e-35	Mitochondrial Carrier (MC) Family [Phytophthora infestans T30-4] >gi|262099822|gb|EEY57874.1| Mitochondrial Carrier (MC) Family [Phytophthora infestans T30-4]	sp|Q04013|YHM2_YEAST	277	6e-74	Mitochondrial DNA replication protein YHM2 OS=Saccharomyces cerevisiae GN=YHM2 PE=1 SV=1	--	--	--	--	--	K03454	2e-06	49.7	olu:OSTLU_16237	mitochondrial carrier protein, MC family	-	-	-
Unigene7938_All	0	0	122.105	41.8635	652	56	3.8359	--	--	--	--	--	--	--	--	--	--	--	--	--	--	--	--	--	--	-	-	-
Unigene7952_All	0	28.7509	218.657	71.1166	453	165	16.2672	gi|15281775|gb|AAK94425.1|AF398144_1	179	1e-44	60S ribosomal protein L144 [Brassica rapa subsp. pekinensis]	sp|Q9UWE4|RL44_COPCI	211	2e-54	60S ribosomal protein L44 OS=Coprinopsis cinerea GN=RPL44 PE=3 SV=3	YNL162w	192	2e-49	COG1631	Ribosomal protein L44E	K02929	8e-46	179	ath:AT3G23390	large subunit ribosomal protein L44e	GO:0010467//gene expression	GO:0005198//structural molecule activity	GO:0015934//large ribosomal subunit
Unigene8450_All	0.161643	0	528.368	171.388	867	529	27.2498	gi|15227954|ref|NP_179393.1|	374	1e-102	EMB2296 (embryo defective 2296); structural constituent of ribosome [Arabidopsis thaliana] >gi|17380512|sp|P46286.2|RL81_ARATH RecName: Full=60S ribosomal protein L8-1; AltName: Full=60S ribosomal protein L2; AltName: Full=Protein EMBRYO DEFECTIVE 2296 >gi|4406816|gb|AAD20124.1| 60S ribosomal protein L2 [Arabidopsis thaliana] >gi|22135870|gb|AAM91517.1| 60S ribosomal protein L2 [Arabidopsis thali…	sp|Q9V3G1|RL8_DROME	400	8e-111	60S ribosomal protein L8 OS=Drosophila melanogaster GN=RpL8 PE=2 SV=1	YIL018w	397	1e-110	COG0090	Ribosomal protein L2	K02938	5e-104	374	ath:AT2G18020	large subunit ribosomal protein L8e	-	-	-
Unigene9258_All	0	0	58.5906	18.1946	615	71	5.156	--	--	--	--	sp|P40531|GVP36_YEAST	72	3e-12	Protein GVP36 OS=Saccharomyces cerevisiae GN=GVP36 PE=1 SV=1	--	--	--	--	--	--	--	--	--	--	-	-	-
Unigene9267_All	0	0	63.011	26.0225	500	35	3.1263	gi|159465309|ref|XP_001690865.1|	69.7	1e-11	vacuolar transport chaperone-like protein [Chlamydomonas reinhardtii] >gi|158279551|gb|EDP05311.1| vacuolar transport chaperone-like protein [Chlamydomonas reinhardtii]	sp|P40046|VTC1_YEAST	153	6e-37	Vacuolar transporter chaperone 1 OS=Saccharomyces cerevisiae GN=VTC1 PE=1 SV=3	YER072w	153	2e-37	COG5264	Vacuolar transporter chaperone	--	--	--	--	--	-	-	-
Unigene9422_All	0	0	77.2522	18.5179	801	105	5.8544	gi|15233440|ref|NP_195326.1|	151	1e-35	CSDP1 (cold shock domain protein 1); RNA binding / double-stranded DNA binding / nucleic acid binding / single-stranded DNA binding [Arabidopsis thaliana] >gi|3036806|emb|CAA18496.1| glycine-rich protein [Arabidopsis thaliana] >gi|7270554|emb|CAB81511.1| glycine-rich protein [Arabidopsis thaliana] >gi|110741941|dbj|BAE98911.1| glycine-rich protein [Arabidopsis thaliana]	sp|P36627|BYR3_SCHPO	186	2e-46	Cellular nucleic acid-binding protein homolog OS=Schizosaccharomyces pombe GN=byr3 PE=2 SV=1	SPAC13D6.02c	186	4e-47	COG5082	Arginine methyltransferase-interacting protein, contains RING Zn-finger	K09250	5e-37	151	ath:AT4G36020	cellular nucleic acid-binding protein	GO:0009987//cellular process	GO:0003677//DNA binding	GO:0044424//intracellular part
Unigene9463_All	0	0	140.634	33.9081	330	34	4.6014	--	--	--	--	sp|P33295|PEPC_ASPNG	79.7	5e-15	Subtilisin-like serine protease pepC OS=Aspergillus niger GN=pepC PE=3 SV=1	SPAC4A8.04	53.9	7e-08	COG1404	Subtilisin-like serine proteases	--	--	--	--	--	-	-	-
Unigene9918_All	0	0	156.223	37.175	413	98	10.5975	gi|300122144|emb|CBK22718.2|	51.2	3e-06	unnamed protein product [Blastocystis hominis]	--	--	--	--	--	--	--	--	--	--	--	--	--	--	-	-	-
Unigene9950_All	0	0	445.57	164.178	550	169	13.7231	gi|115464561|ref|NP_001055880.1|	140	8e-33	Os05g0486700 [Oryza sativa Japonica Group] >gi|113579431|dbj|BAF17794.1| Os05g0486700 [Oryza sativa Japonica Group]	sp|Q92354|RL24A_SCHPO	173	7e-43	60S ribosomal protein L24-A OS=Schizosaccharomyces pombe GN=rpl24a PE=2 SV=1	SPAC6G9.09c	173	2e-43	COG2075	Ribosomal protein L24E	K02896	3e-34	141	vvi:100245887	large subunit ribosomal protein L24e	-	-	-
